# Supplementary material for: Human intraepithelial mast cell differentiation and effector function are directed by TGF-β signaling
Source: J Clin Invest. 2025 Jan 2;135(1):e174981. doi: 10.1172/JCI174981 (PMC11684804; doi:10.1172/JCI174981)
Supplement: Supplemental table 1 [file jci-135-174981-s190.xlsx]

## Sheet: DESeq2-pseudobulk_MCTC1 vs all
	Gene	baseMean	log2FoldChange	lfcSE	stat	pvalue	padj	MCTC_1_Donor1	MCTC_2_Donor1	MCT_1_Donor1	MCT_2_Donor1	Transitional_Donor1	Proliferating_Donor1	MCTC_1_Donor2	MCTC_2_Donor2	MCT_1_Donor2	MCT_2_Donor2	Transitional_Donor2	Proliferating_Donor2	MCTC_1_Donor3	MCTC_2_Donor3	MCT_1_Donor3	MCT_2_Donor3	Transitional_Donor3	Proliferating_Donor3	MCTC_1_Donor4	MCTC_2_Donor4	MCT_1_Donor4	MCT_2_Donor4	Transitional_Donor4	Proliferating_Donor4
1	TESC	543.221	1.02652	0.0688993	14.8988	3.35593e-50	1.71186e-46	575.123	852.191	282.352	279.377	291.012	685.073	330.857	567.167	208.783	169.449	178.245	301.158	479.147	603.484	289.406	270.601	243.308	675.886	1162.05	1564.03	560.417	590.295	544.776	1333.11
2	FAM107B	915.183	1.07678	0.0746857	14.4174	4.01931e-47	1.02513e-43	1798.63	1768.38	445.247	629.64	779.929	1069.86	1074.74	1022.93	331.308	449.704	455.859	451.737	2018.72	2250.51	640.748	887.461	1129.91	1022.8	1013.52	1123.2	296.488	402.782	421.219	479.085
3	TSPAN4	105.42	1.47365	0.110265	13.3647	9.72813e-41	1.65411e-37	146.522	214.857	28.7006	43.2865	40.3064	208.579	133.517	198.761	56.8517	64.0973	47.9999	150.579	142.875	238.289	56.3047	66.2697	47.9243	191.401	95.0176	172.28	35.3291	33.3082	33.6975	83.3191
4	ASAH1	983.107	0.656986	0.0492514	13.3394	1.36481e-40	1.74047e-37	1184.63	1457.14	832.317	1035.1	723.5	794.757	1014.58	1398.93	816.018	913.727	734.314	715.249	1269.58	1399.61	947.045	1073.57	816.557	939.063	1140.21	1366.42	737.063	935.096	746.025	604.063
5	S100A4	7059.12	0.916327	0.0695716	13.171	1.28897e-39	1.315e-36	9660.72	14553.9	5598.94	8379.72	5475.63	9109.13	5120.59	8983.51	4007.06	5207.22	3693.18	4856.17	7047.59	10114.1	5321.92	7553.08	4919.62	7530.45	7362.23	12032.6	4398.13	6212.59	4053.06	8227.76
6	C15orf61	219.423	1.05508	0.0820366	12.8611	7.45157e-38	6.33508e-35	207.573	345.524	113.251	106.429	95.9293	284.099	262.632	491.207	204.372	165.698	174.596	263.513	243.376	359.717	181.301	161.256	173.265	364.859	175.837	327.67	151.015	108.56	117.005	187.468
7	LAT2	474.643	0.590246	0.0464363	12.7109	5.14435e-37	3.74876e-34	629.944	660.191	372.332	415.193	392.585	433.34	582.485	577.295	355.813	398.221	388.21	414.092	646.468	702.087	403.142	450.081	398.14	472.522	564.645	667.163	333.895	369.474	326.679	437.425
8	AGTRAP	314.345	0.946233	0.0746893	12.6689	8.78977e-37	5.60458e-34	390.725	532.953	185.39	218.617	223.298	517.85	316.919	481.079	151.931	225.363	210.245	376.447	257.501	408.105	144.14	203.779	143.773	460.56	389.9	626.626	198.813	305.942	199.377	374.936
9	LAPTM4A	2488.45	0.558773	0.0442884	12.6167	1.70837e-36	9.68268e-34	2745.79	3346.67	2421.71	2250.7	1769.86	1902.38	3106.1	3920.79	2854.35	2576.17	2252.06	1806.95	2994.94	3152.54	2416.6	2248.2	2042.31	1752.52	3009.98	3111.17	2394.07	2138.51	1925.44	1583.06
10	PEPD	205.055	1.00629	0.0809478	12.4314	1.76581e-35	9.00742e-33	328.677	432	167.549	202.136	135.43	339.839	245.025	364.607	157.812	170.472	160.561	225.868	198.286	304.025	101.348	143.032	95.8486	245.233	185.667	278.688	93.5183	109.794	69.2671	166.638
11	FTH1	33057.8	0.997727	0.0811375	12.2967	9.43016e-35	4.37302e-32	28795.5	45253	23791.2	20516	17022.6	28390.1	34035	61721.1	26028.3	21066.9	19167.7	26690.1	51518.1	58521.5	31411.3	29307.2	25731.7	31515.4	47497.9	55594.1	32227.8	26421.4	22396.7	28765.9
12	RGS10	685.571	0.755182	0.0626173	12.0603	1.71192e-33	7.2771e-31	531.765	861.334	554.619	559.548	388.554	508.86	685.924	1117.88	648.894	648.474	517.613	564.671	623.108	826.253	654.261	690.861	492.146	556.26	785.26	1373.17	739.141	889.451	569.113	666.553
13	FCER1G	2552.34	0.986246	0.0826517	11.9325	8.00826e-33	2.96205e-30	2836.24	4126.1	1385.39	1839.68	1323.66	2150.52	1944.06	3167.52	1439.92	1878.26	1416.14	1731.66	3224.19	4474.55	2334.39	2810.94	1992.55	2356.63	3746.1	5306.9	2317.18	2900.28	1720.44	2832.85
14	S100A6	6512.45	0.906292	0.0759592	11.9313	8.12954e-33	2.96205e-30	9190.26	14434.3	5396.49	8003.04	4986.31	9801.4	4941.59	8911.35	4295.24	4871.39	3751.85	4366.79	6134.38	8859.62	4534.78	5918.98	4071.72	6495.68	7100.11	9998.99	4112.03	5308.95	3856.49	6957.14
15	RAB32	670.109	0.755715	0.0643187	11.7495	7.10009e-32	2.4145e-29	731.862	1054.1	502.648	549.223	409.513	778.574	753.416	1030.52	655.265	656.315	594.244	639.96	792.602	1039.89	558.543	587.039	488.459	771.587	679.321	932.339	469.67	470.015	395.946	541.574
16	CKLF	1320.43	0.676464	0.0577524	11.7132	1.09112e-31	3.47863e-29	1896.06	2587.43	1451.32	1466.78	1219.67	2292.57	1398.26	2012.93	1061.07	1162.27	970.945	1844.59	1147.34	1429.74	826.553	997.358	776.005	1250.09	1159.87	1486.34	713.51	778.424	573.793	1187.3
17	SUB1	1474.27	0.620651	0.0532258	11.6607	2.02311e-31	6.07052e-29	1614.23	2339.81	1282.99	1306.94	1056.83	2024.65	1250.07	1798.98	972.85	1039.88	945.963	2221.04	1371.16	1731.94	1112.58	1138.18	973.232	1896.07	1562.88	2158.57	1172.79	1234.25	906.088	2270.45
18	PRPSAP2	137.153	0.873655	0.0758988	11.5108	1.16422e-30	3.29926e-28	173.683	218.667	96.9614	128.47	102.378	134.857	170.931	201.293	107.822	109.102	106.947	75.2894	170.581	234.638	113.736	120.39	105.065	137.57	143.072	243.219	78.971	120.279	93.6042	104.149
19	ATP6V1G1	852.416	0.649368	0.056641	11.4646	1.98583e-30	5.33143e-28	771.731	1156.19	735.356	727.333	542.121	730.025	854.654	1348.29	899.825	768.486	699.788	790.539	1005.01	1221.58	890.741	799.654	683.843	705.793	963.282	1135.02	867.988	817.901	634.636	708.212
20	PLAUR	769.895	1.28435	0.113645	11.3014	1.29076e-29	3.29209e-27	1425.85	1427.81	447.574	663.396	697.704	904.44	1040.99	1301.44	231.818	338.897	293.052	790.539	1605.3	1540.21	398.637	420.812	586.151	801.493	1050.65	1109.69	219.595	268.933	350.08	562.404
21	SPCS1	810.859	0.65086	0.0578613	11.2486	2.35194e-29	5.71298e-27	777.463	1230.86	789.654	856.597	537.285	798.353	650.711	1086.23	676.829	766.781	522.946	790.539	825.74	1127.54	813.04	939.925	643.292	885.231	754.68	1145.15	794.559	894.386	444.62	708.212
22	CRBN	343.542	0.610744	0.054412	11.2244	3.0934e-29	7.17247e-27	462.491	545.524	366.902	323.855	318.421	341.637	396.148	516.527	315.135	297.302	306.526	225.868	394.943	429.104	340.081	306.497	313.351	203.364	362.596	452.657	277.091	263.381	256.475	229.128
23	MYL12A	1550.41	0.746614	0.0672658	11.0995	1.26214e-28	2.7992e-26	1880.36	2681.91	1245.76	1775.94	995.972	1785.51	1450.34	2134.47	1129.68	1495.38	1058.52	1505.79	1706.35	2503.41	1411	1814.13	1131.75	1758.5	1335.71	1857.92	1040.48	1196.01	648.677	1666.38
24	ANXA4	329.346	0.902944	0.0815429	11.0732	1.69165e-28	3.59546e-26	502.61	707.048	297.866	476.152	298.671	338.041	290.509	355.745	182.318	245.479	203.508	75.2894	422.106	573.356	220.715	347.916	223.032	317.009	381.163	513.462	209.897	228.839	222.778	270.787
25	SVOPL	297.798	0.855648	0.07909	10.8187	2.80834e-27	5.73014e-25	383.498	555.048	209.437	246.614	201.129	409.965	256.763	359.543	161.243	230.478	178.807	338.802	400.375	543.227	266.884	344.602	248.838	490.466	222.8	371.584	146.166	184.429	104.837	291.617
26	LEPROTL1	440.197	0.568374	0.0526245	10.8006	3.42102e-27	6.71177e-25	473.455	585.143	394.827	346.094	315.196	420.753	437.231	550.709	353.853	364.809	333.754	301.158	561.721	623.57	452.69	405.902	376.022	322.99	588.672	667.163	439.19	445.959	408.114	395.766
27	SMYD3	336.696	0.70616	0.0654304	10.7925	3.73356e-27	7.05367e-25	485.665	633.144	286.23	334.18	282.951	534.033	283.173	374.735	140.659	213.771	197.894	451.737	412.87	501.23	242.11	318.094	318.881	448.597	306.896	391.852	172.489	232.54	162.871	354.106
28	CTSC	468.154	1.1986	0.111109	10.7876	3.9377e-27	7.17365e-25	707.69	1146.29	257.53	311.345	243.451	739.016	467.308	835.558	231.328	317.759	218.666	414.092	405.808	564.226	265.758	296.557	258.054	496.447	641.096	876.601	322.119	376.259	238.691	604.063
29	NEDD9	516.523	-1.07316	0.0995724	-10.7777	4.38826e-27	7.7188e-25	305.005	173.714	511.956	488.264	588.877	228.358	457.772	241.805	582.73	526.416	591.999	677.605	556.832	324.11	915.515	803.52	975.076	370.84	380.07	278.688	602.673	600.164	839.629	374.936
30	PEBP1	1143.6	0.825154	0.0766092	10.771	4.72067e-27	8.0267e-25	1435.32	1958.48	897.475	1184.22	718.261	1175.95	1310.96	2185.11	1292.89	1250.24	1015.3	865.828	1323.36	1722.81	977.45	1033.81	750.2	1040.75	1041.92	1352.9	814.648	753.751	636.508	708.212
31	EXD3	386.716	-1.53277	0.143573	-10.6759	1.32015e-26	2.17229e-24	56.067	76.1906	376.21	232.715	184.2	940.402	100.504	89.8858	274.456	298.325	221.192	1279.92	46.1763	60.2571	200.445	225.869	136.4	1052.71	80.8196	184.103	416.33	449.043	236.819	2062.15
32	BEX4	505.979	0.67225	0.0631101	10.652	1.7062e-26	2.71979e-24	577.615	785.144	495.667	493.427	382.105	354.224	527.464	770.992	452.853	478.684	431.157	338.802	631.8	723.998	572.056	495.918	407.357	376.821	520.959	589.468	453.737	433.006	329.487	520.744
33	SLC2A6	220.922	1.27437	0.12017	10.6047	2.83361e-26	4.38008e-24	521.299	494.477	94.6344	198.959	224.91	282.3	353.599	431.705	91.1588	155.811	177.403	225.868	287.379	365.195	57.4308	122.599	171.422	233.27	240.274	241.53	32.5582	44.4109	66.459	187.468
34	ATP6V0B	781.188	0.651953	0.0622299	10.4765	1.10745e-25	1.6615e-23	685.264	994.668	539.881	671.338	488.917	879.267	619.899	972.286	548.913	602.787	549.051	752.894	826.284	1113.84	654.261	779.221	587.995	1082.61	920.688	1373.17	678.873	824.685	518.567	1083.15
35	EMP3	1492.88	0.674464	0.0654984	10.2974	7.23876e-25	1.055e-22	1636.16	2162.67	887.391	1147.89	1008.06	2350.11	1365.98	2069.9	1052.74	1082.15	987.226	1806.95	1508.06	1865.23	886.236	1108.36	964.016	1920	2063.08	2395.03	1132.61	1360.08	1257.1	1812.19
36	GABARAPL2	487.125	0.588101	0.0571619	10.2883	7.95377e-25	1.12701e-22	472.458	696.001	495.667	456.296	363.161	499.87	497.386	791.248	503.334	491.981	444.911	376.447	509.026	643.655	485.347	487.082	355.746	424.672	424.849	609.736	500.842	446.576	339.783	374.936
37	FCER1A	1031.37	1.14932	0.111944	10.2669	9.93498e-25	1.36968e-22	1417.62	1795.81	560.825	1203.29	635.632	751.602	1316.09	2163.59	1022.84	1350.48	884.208	564.671	1073.46	1623.29	486.473	1100.63	683.843	657.942	1269.09	1834.27	529.244	925.844	589.706	312.447
38	CSTB	712.285	0.69697	0.0681243	10.2308	1.44249e-24	1.93635e-22	760.02	1124.95	543.76	690.599	456.672	1024.91	576.616	958.36	545.482	574.148	489.823	451.737	835.519	1063.63	585.569	685.339	532.697	939.063	745.943	1033.68	489.759	634.089	456.788	895.68
39	NASP	468.433	-0.802477	0.0788298	-10.1799	2.43874e-24	3.18975e-22	358.081	278.096	357.594	307.771	417.172	841.507	399.083	278.519	481.279	398.903	604.911	564.671	392.77	293.069	449.312	324.721	527.168	980.932	342.937	241.53	421.871	327.53	590.642	1062.32
40	TMEM50A	708.888	0.640002	0.0634127	10.0927	5.95343e-24	7.59211e-22	826.802	1063.62	664.768	758.309	505.04	837.911	638.973	990.009	471.967	665.862	428.911	715.249	544.88	802.515	503.364	646.681	385.238	604.111	895.568	1097.86	667.097	874.031	445.556	978.999
41	PRKD3	182.63	-1.32466	0.131321	-10.0872	6.29079e-24	7.82666e-22	98.1796	65.1429	266.838	244.628	309.15	80.9141	149.656	91.1518	249.461	211.044	259.368	263.513	105.934	69.387	270.263	178.928	311.508	101.682	119.045	64.1827	238.298	210.335	299.533	124.979
42	MSRA	310.216	0.628663	0.0625208	10.0553	8.7093e-24	1.05777e-21	372.036	487.239	266.838	287.518	225.313	399.176	313.251	417.779	248.971	303.098	226.806	188.224	361.261	401.714	269.137	275.019	206.443	317.009	333.108	461.102	225.829	254.746	207.801	395.766
43	LAMTOR1	407.411	0.608115	0.0605884	10.0368	1.04994e-23	1.24553e-21	361.57	488.381	314.155	331.797	261.992	312.868	327.923	443.099	327.877	296.961	260.491	301.158	489.469	687.479	423.412	473.828	329.941	520.373	465.259	641.827	448.195	453.978	274.26	541.574
44	GSN	417.27	0.754765	0.075236	10.032	1.10285e-23	1.27855e-21	648.882	715.048	293.987	378.062	387.345	490.879	636.038	800.11	333.269	461.637	373.894	564.671	343.334	402.627	199.319	278.885	289.389	287.102	465.259	552.309	177.338	284.97	275.196	374.936
45	C9orf16	586.037	0.599227	0.0599437	9.9965	1.57884e-23	1.78971e-21	545.47	779.048	463.088	485.683	372.834	625.736	421.091	650.722	384.729	432.657	330.104	752.894	629.084	817.123	605.839	658.279	444.222	765.606	581.027	942.473	574.964	680.967	392.201	729.042
46	OST4	1181.96	0.600072	0.0601881	9.96995	2.06337e-23	2.2881e-21	1209.3	1837.34	1016.93	1195.34	780.332	1213.71	785.694	1184.97	895.904	862.245	683.507	1091.7	1183.74	1664.37	1197.04	1219.36	912.405	1291.96	1276.73	1805.56	1283.62	1256.46	873.327	1645.55
47	ATP5F1C	589.957	0.655327	0.0663519	9.87655	5.26143e-23	5.71033e-21	605.773	907.81	567.806	620.308	341.395	823.526	469.509	814.036	454.323	547.555	361.543	790.539	536.731	782.429	531.517	632.875	394.454	843.362	481.641	797.217	471.748	531.697	247.115	604.063
48	ARPC3	1896.12	0.638946	0.0656471	9.73305	2.17958e-22	2.31626e-20	1742.56	2751.24	1680.92	1726.89	1051.19	2247.61	1564.79	2685.18	1596.75	1743.24	1281.68	2070.46	2023.06	2731.66	2029.22	2139.41	1406.39	2697.56	1637.14	2416.99	1668.78	1642.59	867.711	2103.81
49	C1orf162	410.94	0.902953	0.0931182	9.69685	3.10964e-22	3.21484e-20	453.271	606.858	283.903	240.26	208.384	300.281	497.386	617.806	320.036	346.398	330.385	263.513	612.786	562.4	342.333	265.631	291.232	305.046	669.492	873.223	464.128	417.586	298.597	291.617
50	SLC26A2	843.978	-1.35624	0.139884	-9.69549	3.15119e-22	3.21484e-20	443.552	221.715	1175.17	857.987	1369.61	300.281	886.199	344.351	1158.11	894.976	1175.01	527.026	844.211	404.453	1217.31	786.952	1301.33	478.503	1105.26	415.499	1210.2	841.34	1775.67	520.744
51	STXBP6	469.438	0.675884	0.0699764	9.65873	4.51413e-22	4.51502e-20	545.719	653.715	372.332	378.658	321.242	483.687	500.321	632.998	279.848	361.741	266.105	414.092	859.422	948.593	480.842	551.695	499.519	717.755	433.586	471.236	340.822	308.409	235.882	208.298
52	KIF21A	65.8193	-2.16077	0.225065	-9.60062	7.94666e-22	7.79537e-20	18.4398	12.1905	110.148	170.962	111.649	30.5676	25.6763	13.926	95.5697	116.603	91.2278	75.2894	21.73	18.2597	105.853	124.808	82.9459	83.7381	9.82941	13.5122	61.6528	94.99	69.2671	20.8298
53	VPS28	843.443	0.576942	0.060593	9.52159	1.70544e-21	1.64141e-19	839.012	1193.53	774.14	732.893	559.856	841.507	721.137	1040.65	650.854	727.572	612.77	564.671	1012.62	1372.22	1050.65	1129.35	812.87	962.988	762.325	1020.17	732.213	742.032	532.608	854.021
54	LPGAT1	154.279	-0.994547	0.104715	-9.49769	2.14589e-21	2.02707e-19	126.836	85.7144	206.334	223.581	245.063	134.857	147.455	87.3538	160.263	189.905	179.929	37.6447	105.391	65.735	158.779	195.495	202.757	89.7194	152.902	101.341	223.058	249.811	207.801	124.979
55	ANXA1	8911.51	0.793645	0.0835831	9.49528	2.19611e-21	2.03679e-19	10699.1	15025.2	7855.43	9161.46	7929.48	9227.81	12801.5	21025.7	8161.65	10588.7	10682.9	7754.81	7903.21	10292.1	6489.68	7559.71	6270.71	6908.39	7073.9	9470.33	5187.84	6396.4	5348.54	4061.81
56	STX3	840.691	0.726436	0.0766052	9.48286	2.4741e-21	2.25364e-19	1109.88	1241.53	580.993	470.592	694.883	634.726	1260.34	1364.74	820.919	637.904	859.226	639.96	1110.4	1194.19	605.839	536.784	870.011	562.242	1304.03	1069.15	592.282	524.295	950.082	541.574
57	SH3BGRL3	3126.16	0.721434	0.0764578	9.43572	3.88316e-21	3.47509e-19	3616.2	4583.62	1927.59	2963.14	2035.07	3123.29	2072.44	2948.51	1546.76	2149.99	1422.03	2296.33	3275.26	4346.73	2663.21	3637.65	2088.39	3552.89	4257.23	6465.57	2924	3955.04	2136.05	5040.81
58	BRI3	425.585	0.545197	0.0578254	9.42832	4.16717e-21	3.54279e-19	329.425	466.286	324.239	290.099	227.328	321.858	403.485	615.274	441.581	399.585	376.982	527.026	467.195	596.18	438.051	406.454	324.411	508.41	489.286	596.224	487.68	426.221	334.167	416.595
59	EFNB2	397.932	-1.12161	0.118956	-9.42875	4.14993e-21	3.54279e-19	190.628	107.048	438.266	285.929	385.733	136.655	628.702	373.469	1088.51	576.194	779.788	338.802	143.961	99.5155	367.107	229.183	341	83.7381	368.057	192.548	838.201	418.819	701.095	437.425
60	TMSB10	5372.04	0.763031	0.0809086	9.43077	4.07076e-21	3.54279e-19	7370.7	10694.5	4719.31	6233.66	4618.71	7686.84	3330.58	5688.12	3182.71	3518.87	3233.96	4366.79	5843.2	8038.85	4683.43	5988.02	4580.46	6525.59	5179.01	7831.98	3383.28	3790.96	2919.51	5519.89
61	LAMTOR5	510.691	0.535376	0.0570448	9.38518	6.28087e-21	5.25225e-19	553.195	755.429	473.172	515.07	357.115	519.649	501.054	645.658	471.967	511.074	388.49	338.802	516.088	658.263	507.869	536.232	440.535	532.335	451.061	668.852	430.877	466.931	329.487	687.383
62	UQCR10	526.868	0.586684	0.0626092	9.37058	7.21363e-21	5.93496e-19	503.606	826.668	452.228	455.303	305.523	900.844	332.325	531.719	320.036	342.307	266.105	715.249	507.939	678.349	465.077	471.619	366.805	831.4	505.668	765.126	507.077	495.305	307.022	791.531
63	RABAC1	568.91	0.505859	0.0540203	9.36425	7.65952e-21	6.20178e-19	437.572	672.763	449.901	584.368	399.84	409.965	366.804	598.816	452.363	490.276	373.613	527.026	566.61	834.47	560.795	768.176	527.168	681.867	634.543	861.4	649.086	746.966	497.038	562.404
64	MPG	328.439	0.774137	0.082911	9.33696	9.91383e-21	7.90164e-19	342.383	528.001	278.473	282.355	193.068	406.369	284.64	481.079	247.991	286.733	238.596	188.224	342.791	513.098	341.207	336.871	221.189	466.541	327.647	476.303	271.549	241.176	148.831	437.425
65	PLPP1	600.746	1.34989	0.144973	9.3113	1.26278e-20	9.90988e-19	1739.32	2062.86	456.882	732.495	586.862	1278.44	421.825	802.642	84.7874	215.817	133.614	451.737	708.942	939.463	311.928	513.038	364.962	592.148	484.917	523.596	124.691	217.12	128.238	541.574
66	IL17RB	869.26	-2.95293	0.319	-9.25684	2.10577e-20	1.57964e-18	117.616	33.9048	1553.71	1607.96	825.476	95.2989	479.78	165.846	2051.56	2815.85	1434.94	1279.92	129.837	93.1246	1163.26	1420.38	943.74	251.214	148.533	121.609	1494.21	1369.34	723.56	541.574
67	PLIN2	885.4	0.675489	0.0729683	9.2573	2.09669e-20	1.57964e-18	852.966	944.763	496.443	567.888	505.846	854.094	821.641	949.498	415.115	438.453	449.964	978.762	1645.51	1762.06	1067.54	1006.75	1102.26	1339.81	1238.51	1308.99	589.512	605.715	578.474	729.042
68	SARAF	1354.02	0.389099	0.0420325	9.2571	2.10056e-20	1.57964e-18	1434.57	1675.43	1508.72	1462.01	1065.3	900.844	1630.08	1915.45	1708.98	1658.35	1370.38	941.118	1453.74	1613.25	1397.48	1396.63	978.762	891.213	1346.63	1461	1478.97	1348.98	1067.09	791.531
69	DHRS9	98.3592	1.1759	0.127572	9.21758	3.03887e-20	2.24656e-18	126.338	133.714	58.9526	48.052	62.0719	59.337	172.398	255.731	74.9854	55.9147	71.8595	0	172.754	136.948	81.0788	40.8663	79.2595	83.7381	183.482	190.859	49.1837	53.6632	86.1158	83.3191
70	ADRB2	344.017	0.74815	0.0812773	9.20491	3.41951e-20	2.49185e-18	545.221	535.62	246.67	277.788	421.202	469.302	710.866	872.272	295.041	365.491	590.034	301.158	320.518	364.282	143.014	157.943	256.211	269.158	202.049	282.066	74.1219	131.382	175.04	249.957
71	FIS1	564.837	0.535605	0.0586569	9.13115	6.77766e-20	4.86941e-18	409.663	585.143	406.462	418.569	298.671	345.234	475.378	753.268	627.819	556.078	436.209	715.249	604.638	718.52	638.496	607.472	468.184	466.541	641.096	918.826	697.577	740.798	505.462	520.744
72	CAPZB	613.472	0.52496	0.0575151	9.12735	7.01993e-20	4.97343e-18	742.577	920.382	523.592	603.827	474.407	730.025	658.047	846.952	543.032	622.562	487.016	602.315	503.05	692.957	492.103	543.411	412.886	616.073	670.584	797.217	458.586	571.79	418.411	791.531
73	CKAP5	137.984	-1.01605	0.111662	-9.09936	9.0863e-20	6.34921e-18	124.344	85.7144	169.101	193.995	216.042	282.3	88.7666	64.5658	117.624	143.196	170.105	75.2894	104.847	87.6467	111.483	124.808	112.438	203.364	108.123	59.1157	111.529	152.354	196.569	208.298
74	TALDO1	825.303	0.549762	0.0605646	9.07728	1.11324e-19	7.67385e-18	768.492	1086.1	672.525	723.957	500.606	1091.44	647.776	1014.06	598.903	661.77	462.595	1317.56	687.755	970.505	704.935	807.385	497.676	1268.03	775.431	1217.78	748.146	813.583	437.131	1333.11
75	HPGDS	5253.3	0.654573	0.0721846	9.06804	1.21176e-19	8.24159e-18	6976.23	9720.77	4392.74	6282.11	4268.45	5939.1	3549.93	4920.93	3310.63	4453.74	3033.26	4216.21	6515.2	8950.92	4853.47	6090.73	4477.24	6106.9	5379.96	6602.38	3816.24	4670.54	2906.41	4645.04
76	MRPL16	210.232	0.599365	0.0661319	9.06318	1.26703e-19	8.50411e-18	226.76	331.048	186.166	173.543	141.476	305.676	197.341	294.977	186.238	183.086	152.701	263.513	192.854	260.201	159.905	188.316	145.616	328.971	191.127	273.621	171.104	163.457	140.406	187.468
77	MALT1	179.704	-1.12686	0.124419	-9.05696	1.34139e-19	8.88629e-18	96.6845	70.0953	214.867	229.935	258.767	86.3084	140.119	100.014	205.842	195.701	215.578	188.224	134.183	94.0376	328.82	270.601	267.27	125.607	139.796	69.2498	266.008	217.12	293.917	104.149
78	COX17	497.345	0.540208	0.0597063	9.04775	1.45941e-19	9.54417e-18	463.487	733.715	370.781	437.035	346.232	868.478	363.87	576.029	304.353	363.445	287.157	564.671	480.233	646.394	470.707	495.366	344.686	765.606	477.272	675.608	381	459.529	394.073	666.553
79	TXNDC17	302.645	0.584792	0.064654	9.04496	1.49723e-19	9.66757e-18	289.057	493.334	269.165	350.263	227.328	534.033	220.816	386.129	204.862	238.319	199.017	527.026	216.757	322.284	216.21	276.676	152.989	406.728	247.92	395.23	196.735	263.998	170.36	458.255
80	MYH9	310.82	-0.558122	0.0617493	-9.03852	1.58813e-19	1.01263e-17	342.133	233.524	300.193	352.448	364.37	379.397	250.894	160.782	204.372	241.047	238.877	451.737	352.026	252.897	359.224	352.886	341	311.027	327.647	216.194	290.253	338.016	361.312	437.425
81	MARCH2	134.111	0.789067	0.0875363	9.01417	1.98364e-19	1.2492e-17	121.852	166.857	98.5128	102.657	60.8627	93.5008	183.402	268.391	134.288	158.539	128.28	188.224	165.148	188.988	106.979	144.136	97.6919	149.532	139.796	182.414	67.1946	103.625	63.6508	104.149
82	SERF2	2870.42	0.468509	0.0519957	9.01054	2.05051e-19	1.27557e-17	2708.66	4072.77	2170.39	2894.84	2041.12	3979.18	1698.3	2782.66	1771.71	2127.14	1420.07	3162.16	2527.2	3408.18	2360.29	3176.53	2103.14	3786.16	3089.71	4227.61	2803.47	3575.08	2212.8	4790.85
83	TSTD1	473.249	0.508288	0.0567341	8.95913	3.2726e-19	2.01127e-17	411.906	633.524	532.124	449.147	276.905	546.62	327.923	567.167	405.313	424.815	275.368	489.381	407.981	569.704	501.112	478.246	322.568	496.447	492.563	729.656	633.846	590.912	378.161	416.595
84	RIF1	180.457	-0.731489	0.0816956	-8.95384	3.43327e-19	2.08489e-17	155.991	106.667	159.017	155.276	195.083	345.234	135.718	121.536	155.362	148.651	192.561	225.868	172.21	126.905	176.797	143.584	243.308	299.065	164.916	111.475	156.557	140.018	228.394	270.787
85	EIF3K	1264.04	0.490064	0.0547925	8.944	3.75319e-19	2.25235e-17	966.596	1502.86	1118.55	1017.43	749.296	1384.53	991.838	1667.32	1154.19	1025.56	910.033	1769.3	1094.11	1487.26	1359.2	1232.62	827.616	1501.3	1231.95	1862.99	1546.86	1339.11	951.018	1645.55
86	TSPO	1049.91	0.522798	0.0584818	8.93949	3.90958e-19	2.31892e-17	937.191	1289.91	825.336	972.358	648.127	834.315	939.752	1255.87	991.474	1059.65	771.086	715.249	1005.01	1368.57	1059.65	1270.17	772.319	1208.22	1230.86	1697.46	1078.58	1265.71	792.827	1208.13
87	AGAP3	138.021	-1.26875	0.142095	-8.92891	4.30214e-19	2.52244e-17	75.0052	50.2858	186.942	239.466	259.17	52.1447	131.316	64.5658	246.031	289.802	299.508	75.2894	57.5845	41.0844	120.492	162.913	138.243	71.7755	69.898	74.3168	139.238	163.457	241.499	62.4893
88	MYL12B	1472.74	0.471801	0.0530455	8.89428	5.88001e-19	3.4084e-17	1500.6	2056.76	1282.22	1523.57	1012.9	2033.64	1245.67	1733.15	1103.22	1258.08	994.524	1882.24	1309.23	1739.24	1249.96	1562.86	1017.47	1997.75	1495.16	2013.31	1234.44	1436.57	913.577	1749.7
89	ATP5MF	477.292	0.526135	0.0597128	8.8111	1.23927e-18	7.10284e-17	475.448	669.715	367.678	433.262	310.763	762.391	308.849	493.739	277.887	327.987	235.789	941.118	437.317	553.27	362.602	465.544	307.822	789.531	399.729	673.919	380.308	410.801	278.004	791.531
90	CAPG	3309.1	0.606804	0.0688822	8.8093	1.25926e-18	7.13719e-17	4171.14	5577.91	2805.68	3768.31	2385.74	4615.7	3270.43	4322.11	2352.48	3333.4	2248.13	3839.76	2398.45	3509.52	2067.51	3138.42	1762.14	3965.6	3402.07	4741.08	2146.07	3142.69	1829.96	4624.21
91	FTL	19999.1	0.547951	0.0623018	8.79509	1.42927e-18	8.01178e-17	17738.4	27510.5	18303.2	19307.8	13347.9	20003.8	15527.6	26087.1	19488.4	17311	15049.8	21457.5	20077.4	26461.1	21409.3	21183.6	16128.4	18900.9	20005	27814.8	21403.2	22021.6	15150.8	18288.5
92	KCNQ1	89.9769	0.822347	0.0935502	8.79043	1.48984e-18	8.26052e-17	148.765	152	58.1769	67.5111	82.2251	140.251	150.39	129.132	47.0497	60.6879	76.07	75.2894	108.107	116.862	39.4133	61.2994	73.7297	77.7568	125.598	152.012	27.0164	46.8782	59.9067	83.3191
93	S100A10	783.358	0.591902	0.0675202	8.76629	1.84652e-18	1.0128e-16	643.4	997.715	514.284	717.008	380.09	1188.54	506.923	897.592	528.329	603.469	412.35	865.828	736.647	1141.23	682.413	969.746	512.422	1405.6	760.141	1158.67	681.644	904.872	404.37	1187.3
94	NDUFA3	224.647	0.552147	0.0631731	8.74023	2.32643e-18	1.26246e-16	230.249	329.905	210.212	199.753	166.466	320.06	139.386	213.953	137.228	141.491	114.807	188.224	219.473	290.33	181.301	225.317	189.854	251.214	232.629	374.962	223.751	228.223	207.801	374.936
95	HLTF	247.232	-0.699655	0.0803403	-8.70864	3.07533e-18	1.65129e-16	152.502	141.333	360.697	305.984	320.839	160.03	147.455	137.994	285.729	272.754	286.876	112.934	209.151	187.162	402.016	384.364	304.135	317.009	157.271	177.347	323.504	305.325	314.51	166.638
96	FGL2	285.034	-1.13531	0.130756	-8.68267	3.8658e-18	2.05411e-16	240.216	145.524	455.331	629.839	510.682	221.165	246.492	120.27	313.174	517.552	333.754	376.447	203.176	174.38	316.433	512.485	285.703	185.42	90.649	82.7619	221.673	278.802	233.074	145.808
97	GPR183	1206.31	-1.66565	0.191951	-8.67748	4.04647e-18	2.12794e-16	403.683	259.81	2289.84	1675.27	1486.9	194.194	983.769	470.951	2146.64	2497.75	1636.77	941.118	350.94	313.154	1807.38	1635.2	1271.84	352.896	516.59	363.139	2718.96	2382.15	1731.68	520.744
98	NAA10	250.489	0.59318	0.0684789	8.66222	4.62651e-18	2.40814e-16	241.711	364.953	206.334	234.105	178.557	402.773	231.82	343.085	161.733	220.249	173.754	188.224	202.089	291.243	192.562	230.287	173.265	257.196	265.394	396.919	227.908	235.008	175.976	416.595
99	DBI	1266.51	0.656941	0.0758693	8.65885	4.7655e-18	2.45544e-16	1072.25	1552.38	667.095	773.399	532.045	1736.96	1602.93	1843.29	1061.56	1001.35	922.103	1581.08	1696.57	2015.87	1111.46	1147.57	982.449	2757.38	1036.46	1477.89	761.308	791.377	480.189	1791.36
100	CST7	422.004	2.51187	0.290273	8.65349	4.9948e-18	2.54785e-16	548.709	826.668	30.252	43.088	52.3984	420.753	268.501	530.453	66.1636	33.7534	20.7719	188.224	964.269	1412.39	175.671	254.034	226.719	574.204	1239.6	1403.57	101.138	128.915	117.941	499.915
101	COMMD6	1048.49	0.41753	0.0483027	8.64404	5.42601e-18	2.71354e-16	851.471	1285.72	1227.14	970.77	705.362	783.968	673.452	983.68	934.622	737.46	612.209	941.118	1003.38	1308.31	1334.42	1073.57	875.54	1094.58	1215.57	1585.99	1665.32	1239.19	936.042	1124.81
102	RNF181	266.011	0.560019	0.064785	8.64427	5.41497e-18	2.71354e-16	250.682	329.143	252.1	264.683	184.603	221.165	226.685	353.213	234.758	254.684	199.578	112.934	273.798	355.152	270.263	321.408	195.384	245.233	262.118	423.944	258.388	327.53	191.889	374.936
103	LAMTOR4	901.174	0.522522	0.060539	8.63116	6.07338e-18	3.0078e-16	846.238	1184.76	693.468	678.884	658.607	841.507	686.657	1069.77	756.226	698.251	678.735	790.539	942.539	1213.36	886.236	948.761	831.303	1022.8	1008.06	1310.68	966.356	994.927	794.699	1124.81
104	GTF2A2	285.592	0.588613	0.0682626	8.62277	6.53553e-18	3.20555e-16	304.008	438.858	264.511	289.702	166.466	402.773	250.894	374.735	245.541	263.208	191.719	376.447	331.926	427.278	268.01	297.109	167.735	400.747	269.763	317.536	231.371	216.503	128.238	229.128
105	DAD1	1192.56	0.52708	0.0612961	8.59891	8.04742e-18	3.90951e-16	926.227	1438.48	916.092	1226.32	696.092	1174.15	656.579	1168.52	873.36	958.732	642.244	1054.05	1266.32	1843.32	1322.03	1596.55	1080.14	1453.45	1259.26	1857.92	1353.59	1654.92	828.397	1374.77
106	REEP5	379.386	0.612142	0.0712753	8.58842	8.81719e-18	4.24307e-16	433.087	632.763	396.378	455.501	322.854	311.07	303.714	497.537	308.764	359.695	260.771	301.158	323.777	467.449	372.737	452.29	272.8	364.859	293.79	488.127	335.28	450.894	304.214	395.766
107	ITM2B	3547.07	0.716163	0.0836842	8.55792	1.14921e-17	5.47862e-16	5177.6	6600.77	3599.98	4324.88	2835.96	4101.45	3333.52	5003.22	2771.52	3223.28	2399.43	1957.52	3583.28	4432.55	3114.78	3653.67	2567.64	2823.17	4446.17	4879.58	2810.4	3337.6	2235.27	1916.34
108	CLIC1	2837.54	0.623514	0.0728873	8.5545	1.1838e-17	5.59127e-16	2874.37	4436.2	2419.38	3052.1	1738.42	3569.21	2261.71	3573.91	2285.83	2595.26	1861.33	3388.02	2604.34	3714.94	2682.36	3234.51	1950.15	3050.46	2702	3999.6	2459.88	2799.12	1390.02	3457.74
109	EMILIN2	226.985	0.848779	0.0994962	8.53077	1.45378e-17	6.80344e-16	399.446	338.667	97.7371	233.112	204.354	284.099	316.185	300.041	80.3765	124.103	139.508	188.224	343.877	327.762	108.105	136.405	176.951	269.158	425.941	381.718	74.8146	160.989	169.424	166.638
110	SKIL	967.011	-0.710699	0.0835178	-8.50955	1.74614e-17	8.09731e-16	992.76	548.572	1348.15	964.217	1690.45	388.388	1206.79	549.443	1400.22	1078.74	1692.35	376.447	946.885	560.574	1022.49	748.847	1328.98	239.252	1170.79	613.114	1161.7	801.246	1857.11	520.744
111	PRDX6	1398.08	0.424814	0.0501238	8.4753	2.34477e-17	1.07754e-15	1119.6	1541.72	1303.16	1110.36	800.486	1515.79	1076.94	1631.87	1430.6	1184.44	839.015	1355.21	1327.16	1799.5	1529.24	1188.99	962.173	1489.34	1520.28	2026.82	2074.72	1717.22	1113.89	1895.51
112	NSMCE1	1400.78	-1.08973	0.128644	-8.47091	2.43483e-17	1.10894e-15	496.38	470.477	2559.78	2536.03	2051.19	435.138	795.965	736.81	1961.38	2899.72	1828.21	715.249	581.278	566.965	2507.81	2434.31	1443.26	699.811	576.659	695.876	2058.79	2279.14	1559.45	729.042
113	CBX5	197.386	-0.825625	0.098097	-8.41641	3.88191e-17	1.75235e-15	169.198	140.572	162.895	168.976	186.619	525.043	151.857	94.9498	176.926	147.969	183.298	376.447	141.788	119.601	190.31	148.554	191.697	334.952	131.059	86.14	183.573	155.438	215.29	354.106
114	CTSD	2766.63	0.78639	0.0934885	8.41163	4.04355e-17	1.80931e-15	3288.27	4294.86	1538.2	1888.92	1916.97	3973.78	3312.24	4766.48	1894.24	2213.74	2409.82	3500.96	2330	3157.11	1711.66	2297.35	1846.93	3654.57	3438.11	4367.8	1457.5	2041.05	1724.19	3374.42
115	HNRNPC	822.319	-0.407412	0.0485787	-8.38663	5.00276e-17	2.21905e-15	782.945	569.143	804.392	682.855	854.496	724.631	667.584	403.853	677.319	579.944	675.367	451.737	1015.88	767.822	948.172	847.147	1052.49	915.138	1098.71	891.802	1203.27	981.974	1222.47	916.51
116	GFRA3	230.586	-1.41996	0.169661	-8.36935	5.79345e-17	2.54762e-15	81.9824	78.0953	373.883	466.819	336.156	125.866	104.906	68.3638	289.65	372.992	216.982	263.513	50.5223	86.7337	301.793	479.35	243.308	209.345	75.3588	94.5851	317.269	480.501	291.109	124.979
117	TNFAIP8	551.2	-1.05036	0.125622	-8.36128	6.20391e-17	2.7048e-15	213.553	193.143	1020.03	687.819	674.73	224.761	319.12	220.283	761.127	614.038	482.244	451.737	332.469	308.589	918.893	678.712	777.849	328.971	312.357	325.981	1380.61	867.246	717.944	416.595
118	MAP3K2	342.672	-0.49965	0.0597999	-8.35537	6.52277e-17	2.81972e-15	371.039	254.096	376.21	393.55	479.243	264.32	334.525	231.677	343.071	332.419	401.122	150.579	388.967	270.244	355.846	348.468	473.713	239.252	382.255	256.731	425.335	399.081	523.247	229.128
119	LTBP3	170.093	-0.711977	0.0854535	-8.33174	7.96608e-17	3.4147e-15	147.269	116.953	245.119	314.721	278.517	102.491	161.394	106.344	234.758	300.712	243.649	150.579	89.0931	83.9948	141.888	196.048	167.735	77.7568	108.123	109.786	176.646	225.139	199.377	104.149
120	BTK	727.42	0.512471	0.0615542	8.32553	8.39499e-17	3.56857e-15	991.265	1070.86	650.805	679.082	780.332	537.629	995.506	1093.82	705.745	761.326	831.998	263.513	740.45	781.516	530.39	589.8	667.254	616.073	864.988	932.339	491.837	618.052	701.095	562.404
121	CUTA	614.708	0.408742	0.0491499	8.31623	9.0807e-17	3.82815e-15	528.774	758.096	578.666	609.983	465.136	616.746	409.353	549.443	454.323	463.001	353.403	489.381	564.437	845.426	689.17	768.728	482.93	801.493	665.123	917.137	689.264	783.359	498.91	770.702
122	SRP14	1745.13	0.515317	0.0619939	8.31238	9.38023e-17	3.92201e-15	1665.56	2568.76	1748.41	1763.83	1162.44	2213.45	1361.58	2299.05	1574.69	1584.7	1124.21	1769.3	1786.75	2225.86	1760.09	1836.77	1181.52	2242.99	1629.5	2129.85	1909.85	1743.13	996.884	1603.89
123	DHRS7	507.165	0.458107	0.0553202	8.281	1.22144e-16	5.06549e-15	590.573	806.858	651.581	651.284	500.203	489.081	488.583	676.042	528.819	578.58	406.455	150.579	437.317	524.967	504.49	510.829	401.827	364.859	448.876	648.583	527.859	576.725	352.888	354.106
124	DAPL1	94.9371	1.93392	0.233571	8.27982	1.23366e-16	5.07493e-15	255.915	441.905	34.1304	49.8391	49.1738	222.963	154.791	260.795	28.916	57.2784	47.1578	188.224	86.9201	123.253	23.648	33.6871	42.3946	59.8129	18.5667	52.3596	11.0836	11.1027	3.74417	20.8298
125	AKAP12	1433.98	-1.05113	0.127019	-8.27533	1.28097e-16	5.2274e-15	1734.34	994.668	2026.88	2680.99	2686.83	1143.59	1371.85	592.486	1192.42	2070.55	1986.24	1618.72	765.983	692.044	1416.63	2195.18	1625.74	1244.11	819.117	626.626	1161.01	1658.62	1277.7	833.191
126	CLCN3	364.707	-0.599676	0.0725167	-8.26948	1.34546e-16	5.44699e-15	336.402	232.381	446.023	445.375	548.57	158.232	344.062	201.293	397.472	384.584	454.174	263.513	321.061	248.332	476.338	383.259	527.168	131.588	398.637	253.353	447.502	499.006	604.683	249.957
127	SSR3	370.833	0.4848	0.0586665	8.26367	1.41263e-16	5.67387e-15	309.739	400	293.211	350.859	251.915	287.695	286.841	425.375	296.511	349.467	260.491	527.026	421.019	545.053	380.62	451.738	300.449	412.709	387.716	523.596	344.979	392.296	242.435	458.255
128	GMFG	649.008	0.561065	0.0680001	8.25095	1.57134e-16	6.26204e-15	684.267	990.096	549.19	624.875	436.922	1015.92	434.296	716.554	409.724	495.731	393.262	790.539	733.388	935.811	650.883	735.593	545.6	1004.86	507.853	797.217	467.591	536.632	307.022	812.361
129	C19orf70	279.157	0.526411	0.0641672	8.20374	2.33016e-16	9.07339e-15	239.468	391.239	270.716	293.276	197.501	240.944	198.074	330.425	238.189	255.025	199.578	225.868	212.954	303.112	263.506	302.079	215.659	281.121	271.947	445.901	323.504	398.464	247.115	354.106
130	MGAT4A	78.8538	-1.14511	0.139569	-8.20458	2.31404e-16	9.07339e-15	44.6044	30.0953	100.064	77.8363	110.037	43.1542	42.5493	17.724	71.0646	57.2784	84.7717	75.2894	52.6953	48.3883	134.005	93.882	121.654	41.8691	76.451	47.2925	150.322	146.803	141.342	83.3191
131	PDCD6	325.829	0.52797	0.0643523	8.20437	2.318e-16	9.07339e-15	316.966	431.239	332.772	331.797	240.226	314.666	316.919	445.631	319.056	326.623	290.526	225.868	347.68	439.147	296.163	354.543	234.092	370.84	283.961	449.279	304.108	286.82	206.865	354.106
132	SAT2	279.073	0.509906	0.0624971	8.15889	3.3813e-16	1.30667e-14	255.167	365.334	248.221	241.054	214.027	194.194	314.718	417.779	350.912	337.193	327.297	263.513	290.639	349.674	304.045	273.915	252.524	251.214	250.104	347.938	266.008	262.148	236.819	83.3191
133	TMEM208	208.513	0.509803	0.0624952	8.15748	3.42092e-16	1.31204e-14	162.47	255.238	179.185	220.007	160.42	237.348	146.722	234.209	138.208	173.199	119.859	225.868	208.065	323.197	220.715	277.228	189.854	245.233	190.035	278.688	184.958	210.952	131.046	291.617
134	BTN2A2	207.65	0.750942	0.0922922	8.13657	4.06648e-16	1.54799e-14	426.857	361.143	126.438	139.391	196.292	298.483	399.083	334.223	106.352	123.762	160.842	75.2894	305.307	295.808	145.266	141.928	184.324	149.532	266.486	207.749	83.8201	89.4386	136.662	229.128
135	TMBIM4	628.791	0.404057	0.0497309	8.12487	4.47841e-16	1.69217e-14	665.827	896.763	695.02	661.807	473.197	739.016	624.301	854.548	669.968	650.178	529.121	715.249	582.908	714.868	661.017	594.77	436.849	580.185	528.604	680.675	623.455	584.743	407.178	520.744
136	UQCRFS1	284.838	0.504954	0.0626096	8.06512	7.31656e-16	2.74425e-14	314.972	428.572	234.259	275.604	205.563	418.955	271.435	343.085	219.565	237.296	207.157	376.447	253.698	358.804	218.462	267.288	189.854	454.578	251.196	353.005	236.22	259.064	169.424	291.617
137	NUCKS1	1027.53	-0.638643	0.0794835	-8.03491	9.36444e-16	3.48672e-14	647.886	599.239	795.084	682.855	652.964	2292.57	644.842	535.517	940.504	710.866	744.419	1129.34	832.803	763.257	1055.15	880.282	834.989	2332.7	859.527	727.967	1249.68	1080.66	1022.16	2645.38
138	VIM	13184.4	0.52824	0.0660792	7.99404	1.30584e-15	4.82689e-14	15301.6	20709.7	12087.6	16729.5	10669.1	18081.6	13130.9	18082.2	11891.3	14728.1	10192.8	11895.7	12677.3	16335.2	12935.4	15636.9	10209.7	13619.4	10658.4	14844.8	8037.03	10369.9	7125.15	10477.4
139	CEP78	75.6889	-1.07196	0.134203	-7.98762	1.37574e-15	5.04867e-14	58.5589	39.6191	81.4476	71.4823	82.6282	215.771	60.8895	43.0439	61.7527	69.5524	82.8068	112.934	68.9928	44.7363	58.5569	54.6725	77.4162	131.588	63.3451	27.0243	59.5746	56.1304	89.86	104.149
140	LGALS3	1478.47	1.09559	0.137465	7.96993	1.58768e-15	5.78484e-14	1425.85	2378.29	957.203	1982.05	805.725	1465.44	767.354	1678.71	302.392	787.238	398.034	564.671	2288.71	3375.31	1555.14	2514.38	1360.31	1872.14	1597.82	2406.85	1311.33	1999.72	876.135	812.361
141	RNF7	326.623	0.59344	0.0745418	7.96117	1.70414e-15	6.16511e-14	283.824	432.762	293.211	291.092	190.649	296.685	275.837	434.237	294.061	295.257	254.034	263.513	397.659	512.185	412.151	400.379	328.097	442.616	312.357	456.035	358.14	304.091	205.929	104.149
142	NDUFA4	1889.08	0.698241	0.0877544	7.95676	1.76601e-15	6.34394e-14	1812.09	2922.29	1227.14	1783.88	1045.55	2592.85	1252.27	2125.61	1351.21	1641.3	1126.17	2221.04	2275.13	3405.44	1947.02	2678.95	1751.08	2853.08	1491.89	2300.44	1031.47	1426.7	804.996	2270.45
143	PCNA	324.928	-0.815861	0.102683	-7.94545	1.93483e-15	6.90179e-14	110.39	110.095	120.232	105.436	103.991	1799.89	87.2994	93.6838	104.391	98.8735	104.421	1505.79	77.6848	73.0389	67.5657	78.9713	64.5135	1016.82	65.5294	72.6278	75.5073	76.4854	56.1625	1728.87
144	HLA-A	4783.24	-0.55436	0.0699015	-7.9306	2.18096e-15	7.72574e-14	4272.56	3393.15	6148.91	7073.77	4730.36	3373.22	3279.23	2259.8	4381.01	4853.67	3270.45	3199.8	5435.76	4946.56	7918.7	10844.5	6445.82	5281.48	2898.58	2827.42	4968.25	6300.79	3194.71	3499.4
145	TXN	921.587	0.535264	0.0677532	7.90021	2.78433e-15	9.79509e-14	771.482	1236.95	810.598	864.936	511.489	1075.26	548.005	979.882	700.354	707.457	497.683	1091.7	882.239	1322.92	941.415	1111.12	693.059	1441.49	877.002	1248.19	964.277	957.301	487.678	1395.59
146	SNX17	230.059	0.506539	0.0641302	7.89859	2.82072e-15	9.85514e-14	276.099	359.619	227.278	254.557	193.068	257.127	269.968	364.607	258.283	292.188	238.877	225.868	191.224	246.506	198.193	220.899	143.773	173.458	190.035	263.487	178.031	196.148	156.319	145.808
147	PSMB1	800.524	0.41281	0.0522944	7.89396	2.9275e-15	1.01586e-13	658.102	995.811	745.44	803.382	531.642	881.065	706.465	1068.5	778.77	834.97	629.893	1091.7	717.09	958.636	804.031	858.744	571.405	1034.76	673.861	945.851	820.883	756.836	469.893	874.85
148	ATP6V1F	977.558	0.5756	0.0729453	7.89084	3.00166e-15	1.03456e-13	833.779	1170.29	648.478	730.708	557.035	1098.63	1059.33	1538.19	1034.11	951.572	924.629	752.894	1039.24	1270.88	971.819	881.386	726.238	974.951	1036.46	1462.69	926.87	969.021	735.729	1166.47
149	PLGRKT	275.616	0.570256	0.0723648	7.8803	3.26598e-15	1.11065e-13	263.39	350.096	213.315	227.354	176.139	312.868	275.837	440.567	229.367	256.048	218.105	414.092	267.822	352.413	297.289	272.81	235.935	311.027	280.684	358.072	240.377	226.372	165.679	229.128
150	PSMA7	1060.83	0.403387	0.0511869	7.88068	3.25607e-15	1.11065e-13	925.23	1363.81	926.176	1092.49	702.541	1487.02	760.018	1092.56	727.31	883.043	641.683	1468.14	985.456	1308.31	883.984	1083.51	724.395	1704.67	1060.48	1378.24	962.199	1021.45	652.421	1624.72
151	MLLT1	147.367	-0.994237	0.126572	-7.85512	3.99405e-15	1.34925e-13	109.891	74.6667	274.595	196.179	251.109	73.7218	163.595	87.3538	229.367	216.158	286.315	75.2894	79.3145	58.4311	183.553	117.629	204.6	29.9065	76.451	72.6278	179.417	189.363	203.121	104.149
152	PMP22	434.86	0.448039	0.0570468	7.85389	4.0333e-15	1.35354e-13	478.189	559.62	347.51	368.333	359.13	449.523	476.845	606.412	352.383	398.221	376.42	225.868	447.638	545.966	424.538	404.245	350.216	442.616	541.71	542.175	412.173	440.408	386.585	499.915
153	ADH5	204.42	0.512325	0.0653572	7.83885	4.5468e-15	1.5159e-13	216.792	296.381	203.231	202.533	149.134	258.925	200.275	319.031	196.04	210.021	172.912	301.158	184.162	251.984	195.94	203.779	136.4	209.345	166.008	211.127	175.953	160.373	117.941	166.638
154	PYCARD	502.511	0.53588	0.068726	7.79733	6.32304e-15	2.0944e-13	464.484	654.858	454.555	486.676	332.125	535.831	403.485	598.816	394.041	463.001	376.982	564.671	457.417	663.741	458.32	563.844	355.746	604.111	518.774	746.546	439.19	519.977	294.853	708.212
155	ATP6V0E1	1276.24	0.39914	0.0512357	7.79027	6.68652e-15	2.20051e-13	1207.81	1715.81	1276.01	1421.7	984.686	1235.29	892.801	1376.14	1089	1188.87	876.349	1091.7	1262.51	1567.6	1242.08	1433.63	1017.47	1417.57	1200.28	1651.86	1434.64	1550.68	953.826	1541.4
156	NDUFV2	386.051	0.478856	0.0615282	7.78271	7.09876e-15	2.3212e-13	369.295	531.048	396.378	386.203	232.971	447.725	360.935	503.867	346.011	404.699	273.403	527.026	400.919	493.926	398.637	403.693	245.151	520.373	342.937	437.456	338.051	331.848	176.912	395.766
157	MFGE8	108.418	-2.15432	0.277071	-7.77534	7.52473e-15	2.44482e-13	14.2036	13.3333	186.942	102.855	89.0772	197.79	51.3526	18.99	183.298	200.134	136.421	112.934	36.3978	36.5195	113.736	120.39	99.5351	155.514	48.0549	35.4694	200.198	177.644	125.43	145.808
158	KCNH2	219.521	-1.38159	0.177738	-7.77318	7.65396e-15	2.47107e-13	121.852	106.667	310.277	368.928	381.702	116.876	164.328	65.8318	262.694	313.668	296.42	112.934	97.7851	81.2558	260.128	321.96	307.822	143.551	124.506	89.518	275.706	257.213	291.109	395.766
159	TINAGL1	313.183	-3.69005	0.474917	-7.76989	7.85528e-15	2.52011e-13	22.676	9.90477	900.578	575.83	370.819	14.3847	66.7584	24.0539	857.186	544.145	394.946	414.092	9.23526	18.2597	838.94	614.099	291.232	59.8129	14.198	11.8231	601.288	504.557	357.568	0
160	AL078590.3	122.644	0.692373	0.0892392	7.75862	8.58581e-15	2.73726e-13	129.826	175.238	93.8587	89.7501	80.6129	115.078	103.439	141.792	107.332	92.0546	92.6314	75.2894	168.408	204.509	154.275	123.151	117.968	101.682	171.469	212.816	118.456	131.999	100.156	41.6595
161	IKZF3	204.202	-0.719092	0.0927393	-7.75391	8.91041e-15	2.82311e-13	186.641	124.953	183.839	214.844	291.415	124.068	196.607	94.9498	152.421	176.609	214.456	37.6447	212.954	97.6896	220.715	231.392	318.881	167.476	274.131	214.505	255.617	310.876	431.515	166.638
162	ATF4	799.576	-0.492466	0.0636172	-7.74108	9.8575e-15	3.10389e-13	626.456	521.524	1096.83	882.41	1097.54	523.245	773.223	586.157	977.751	917.819	1114.94	677.605	636.689	630.874	943.667	871.446	952.957	568.223	679.321	586.09	1009.3	934.479	1060.54	520.744
163	UBASH3B	103.98	-0.945169	0.12213	-7.73904	1.00171e-14	3.13481e-13	109.891	79.6191	176.858	191.017	201.129	73.7218	68.9592	41.7779	73.5151	92.3956	91.2278	75.2894	77.6848	50.2143	122.744	150.211	134.557	107.663	84.096	45.6035	101.831	138.167	165.679	41.6595
164	KRT19	238.768	0.834486	0.107849	7.73752	1.01375e-14	3.15314e-13	282.079	406.858	197.026	269.647	186.619	194.194	346.263	551.975	303.863	322.532	309.333	150.579	184.162	270.244	227.471	250.168	189.854	89.7194	181.298	285.444	117.764	187.513	121.685	104.149
165	SERPINB1	1044.59	0.900575	0.116417	7.73577	1.02779e-14	3.17743e-13	1027.65	1516.57	598.058	896.111	543.331	1084.25	735.076	981.148	643.993	698.592	527.999	376.447	1661.26	2425.81	1075.42	1231.51	794.438	1214.2	1551.95	1945.75	775.855	1270.03	599.067	895.68
166	VAMP8	972.445	0.373913	0.0485032	7.70904	1.26763e-14	3.8953e-13	930.713	1175.62	923.073	975.337	754.939	1028.51	791.563	1082.43	755.245	835.31	734.033	602.315	1016.42	1254.44	1086.68	1163.58	855.265	1118.5	1032.09	1341.08	1041.86	1056.61	804.06	978.999
167	AKR1A1	320.216	0.558758	0.0725973	7.69667	1.39657e-14	4.2658e-13	310.985	459.429	266.062	346.888	212.818	426.148	242.824	338.021	260.734	295.939	209.403	263.513	286.836	449.189	278.145	336.318	221.189	550.279	249.012	477.992	260.466	299.157	164.743	479.085
168	RPL35	3379.16	-0.338689	0.0440217	-7.69369	1.42953e-14	4.34051e-13	2045.57	2314.67	4015.76	2789.8	2382.11	2828.4	2411.37	2385.14	4833.37	3092.69	3023.43	4140.92	2625.53	2615.71	4589.96	3208	2744.59	3373.45	3122.48	3405.06	6242.17	4283.18	3689.88	4936.66
169	STMP1	417.965	0.410988	0.053437	7.69108	1.45903e-14	4.40386e-13	427.854	551.62	408.014	391.167	350.666	399.176	311.05	406.385	283.278	318.1	277.052	376.447	450.898	554.183	435.799	463.888	355.746	544.298	461.982	562.443	427.413	461.38	333.231	479.085
170	FAM173A	174.938	0.597462	0.0778731	7.67225	1.69011e-14	5.07132e-13	149.263	213.715	133.419	160.24	125.353	149.242	140.853	198.761	106.352	143.537	118.175	112.934	156.456	237.376	171.166	220.899	147.459	209.345	203.141	336.115	198.12	204.784	153.511	208.298
171	TMEM14C	376.314	0.465515	0.0607934	7.65734	1.89828e-14	5.66266e-13	292.794	432	290.884	301.02	189.44	501.668	290.509	457.025	297.981	322.532	217.824	225.868	419.932	524.054	362.602	399.275	291.232	598.129	463.074	532.041	399.704	405.866	253.667	562.404
172	TBCA	412.671	0.465179	0.0608058	7.65023	2.00615e-14	5.94964e-13	325.936	526.858	404.135	324.649	238.614	490.879	339.661	501.335	366.595	366.855	294.175	489.381	427.538	558.748	475.212	427.992	342.843	598.129	396.453	523.596	430.184	375.642	262.092	416.595
173	UTS2	1579.1	1.03906	0.135971	7.64177	2.1425e-14	6.31728e-13	2819.3	4980.96	1312.47	3565.58	1636.04	4047.5	839.981	1135.6	172.515	759.621	403.648	602.315	825.197	1675.33	412.151	1159.17	600.897	1447.47	1282.19	2261.6	411.48	2085.46	629.02	2832.85
174	SRSF9	681.952	0.373444	0.0489172	7.6342	2.27232e-14	6.66157e-13	649.63	840.382	595.731	613.557	473.197	783.968	642.641	836.824	646.933	633.813	546.525	828.184	697.533	827.166	635.117	639.502	514.265	855.325	632.359	817.485	647.008	695.154	460.532	854.021
175	NEDD8	718.538	0.540066	0.0707669	7.63162	2.31814e-14	6.75705e-13	661.84	972.572	612.796	620.904	437.728	891.854	552.407	921.646	610.176	605.174	493.753	790.539	752.945	976.896	596.83	699.697	547.443	1010.84	738.298	942.473	745.375	651.976	410.922	999.829
176	PMAIP1	115.594	-0.864403	0.113288	-7.63011	2.34551e-14	6.79799e-13	73.2609	49.5239	103.167	98.4868	128.174	124.068	93.9019	69.6298	154.872	116.943	156.912	112.934	129.294	117.775	236.48	198.257	169.578	167.476	78.6353	50.6706	119.842	90.0554	92.6681	41.6595
177	ZNF704	77.5712	-1.08374	0.142071	-7.62815	2.3815e-14	6.8633e-13	41.8634	29.3334	56.6255	68.3054	88.6741	66.5294	95.3691	37.9799	93.6093	79.7807	110.316	37.6447	75.5118	38.3454	92.3397	72.8966	103.222	65.7942	88.4647	60.8047	114.993	99.9245	160.063	83.3191
178	RGS1	5081.8	-0.556222	0.0729594	-7.62373	2.46456e-14	7.06277e-13	2221.75	2139.05	5514.39	4192.64	5235.4	1463.65	4577.72	3423.26	6824.16	6767.38	7356.89	2371.62	4686.08	3755.11	7815.1	6107.3	9013.46	2458.31	4624.19	4222.55	7909.57	7164.96	9598.17	2520.4
179	TAPBP	457.529	-0.468318	0.061476	-7.6179	2.57836e-14	7.34759e-13	523.541	377.905	541.433	615.94	620.719	490.879	407.153	335.489	499.413	548.577	467.087	376.447	384.621	357.891	468.455	582.621	505.049	358.878	403.006	324.292	488.373	534.164	497.974	270.787
180	RNF125	85.8889	0.797782	0.104954	7.60122	2.93346e-14	8.3131e-13	159.978	137.143	56.6255	76.8435	111.649	55.7408	92.4346	82.2898	39.2081	38.8675	56.7016	0	169.494	149.73	77.7005	75.1056	75.573	47.8503	180.206	146.945	57.4964	77.1022	75.8194	20.8298
181	NFIA	139.34	-0.81474	0.107549	-7.57552	3.57678e-14	1.00802e-12	144.279	87.2382	194.699	184.663	194.277	147.444	117.377	84.8218	162.223	135.695	179.087	75.2894	142.875	93.1246	166.662	139.719	182.481	89.7194	126.69	81.0729	178.031	111.644	220.906	104.149
182	NDUFB10	516.406	0.436859	0.0576779	7.57412	3.6156e-14	1.01336e-12	397.702	594.286	444.471	416.782	295.849	647.313	375.607	611.476	424.917	415.951	328.982	715.249	485.123	669.219	525.886	565.501	342.843	998.876	467.443	685.742	514.004	481.735	301.405	687.383
183	DNAJC15	245.253	0.492616	0.0650941	7.56775	3.7975e-14	1.05853e-12	245.947	376.762	216.418	258.528	177.348	377.599	142.32	248.135	174.476	174.904	143.719	301.158	216.757	284.852	202.697	213.167	165.892	334.952	269.763	351.316	237.606	257.83	180.656	333.276
184	EVI2A	169.426	0.875145	0.115695	7.56422	3.90186e-14	1.08171e-12	417.388	300.191	148.157	124.101	165.659	167.223	275.837	270.923	158.793	127.854	154.386	0	287.923	228.247	134.005	92.7775	123.497	95.7007	235.906	255.042	74.8146	83.8872	81.4356	62.4893
185	ALKBH7	291.761	0.454227	0.0601529	7.55121	4.31227e-14	1.18902e-12	211.56	304.381	238.137	227.552	189.037	194.194	228.152	372.203	323.467	288.438	242.806	225.868	262.933	391.671	346.837	333.557	259.897	281.121	302.527	405.365	387.928	333.082	234.946	416.595
186	GNG5	684.565	0.445056	0.0589951	7.54395	4.55949e-14	1.25043e-12	570.887	853.715	564.703	582.581	371.222	1197.53	449.702	700.096	432.269	509.369	365.192	1054.05	610.07	882.858	608.091	725.1	514.265	1232.15	645.464	930.65	634.539	635.322	401.562	958.17
187	TMEM176A	569.181	0.889189	0.117888	7.54265	4.60512e-14	1.25619e-12	880.128	1066.67	435.163	506.929	413.544	668.89	556.809	943.168	366.105	579.944	304.28	451.737	539.991	818.036	445.933	666.562	379.708	400.747	600.686	815.796	440.575	744.499	321.998	312.447
188	ATP5F1E	2104.03	0.537911	0.071456	7.52786	5.15767e-14	1.39943e-12	2267.1	3339.81	1787.97	1982.05	1592.1	2873.35	1317.56	1864.81	1328.17	1319.79	1123.08	1957.52	1943.75	2545.41	1998.82	2030.06	1642.33	2308.78	2501.04	3487.82	1877.99	2152.69	1651.18	3603.55
189	COPS9	307.812	0.439802	0.0585907	7.50634	6.08016e-14	1.63236e-12	287.312	418.286	270.716	315.317	228.941	436.936	186.337	291.179	187.709	199.111	176.28	414.092	267.279	372.498	253.371	319.751	200.913	466.541	280.684	425.633	275.013	333.082	218.098	562.404
190	RRM1	118.34	-0.822424	0.109557	-7.50682	6.05799e-14	1.63236e-12	53.5752	48.0001	68.2609	60.76	50.383	436.936	60.1559	54.4379	75.9656	69.5524	58.6665	489.381	53.7818	54.7792	69.8179	51.9112	44.2378	328.971	79.7274	45.6035	80.3564	65.3827	64.5869	374.936
191	CEP350	251.334	-0.497029	0.0663236	-7.494	6.68075e-14	1.78422e-12	237.973	170.667	247.446	229.935	299.88	251.733	186.337	143.058	184.278	185.132	230.175	188.224	298.244	197.205	277.019	242.436	337.313	203.364	335.292	243.219	323.504	278.185	408.114	333.276
192	ATAD2	160.078	-0.75904	0.10148	-7.47968	7.45045e-14	1.97941e-12	89.4581	72.762	89.2045	72.078	101.169	647.313	67.492	69.6298	59.3022	51.1415	75.2279	376.447	124.404	77.6039	106.979	70.6876	106.908	699.811	90.649	76.0059	69.9655	74.0181	94.5402	479.085
193	FAM96B	542.055	0.446216	0.0597119	7.47281	7.84987e-14	2.07473e-12	484.917	724.953	450.677	508.716	332.125	652.707	421.825	593.752	465.106	491.299	362.946	715.249	512.285	658.263	498.86	550.59	394.454	645.98	502.392	721.211	536.171	613.734	337.911	833.191
194	DYNLT1	370.857	0.508073	0.0680044	7.47117	7.94842e-14	2.08994e-12	371.288	516.191	300.193	311.742	284.16	616.746	421.825	550.709	326.897	314.69	353.683	414.092	416.13	500.317	304.045	279.437	258.054	556.26	374.61	403.676	213.36	212.185	246.179	354.106
195	DGUOK	284.917	0.453947	0.0607949	7.46685	8.21374e-14	2.14492e-12	284.073	385.143	280.025	287.716	229.344	336.243	225.951	364.607	252.892	245.479	212.21	414.092	235.227	366.108	277.019	286.064	208.286	275.139	239.182	305.712	238.991	288.671	204.057	395.766
196	NDUFA12	304.693	0.531446	0.0711783	7.4664	8.24162e-14	2.14492e-12	259.403	451.429	286.23	311.544	159.613	503.466	220.082	378.533	246.031	263.208	180.491	489.381	246.636	384.367	284.902	328.035	151.146	400.747	277.408	353.005	285.404	298.54	157.255	395.766
197	A1BG	128.832	0.595749	0.0798527	7.46059	8.61342e-14	2.23031e-12	108.147	166.095	113.251	101.068	88.2711	84.5103	99.7707	155.718	130.857	108.761	105.824	188.224	129.837	164.338	127.249	125.36	106.908	77.7568	152.902	199.304	161.406	142.485	149.767	104.149
198	SCAMP2	212.81	0.441882	0.0593186	7.4493	9.38386e-14	2.41753e-12	267.627	298.286	228.053	243.04	226.522	221.165	237.689	310.169	207.803	231.841	213.333	150.579	188.508	238.289	155.401	173.406	145.616	167.476	220.616	268.554	167.64	206.017	173.168	166.638
199	TRMT112	746.009	0.305575	0.0410347	7.44676	9.5664e-14	2.45217e-12	612.501	817.906	761.729	730.311	560.259	652.707	631.637	916.582	811.117	758.598	647.577	677.605	562.807	724.911	664.396	678.159	575.092	574.204	846.421	1077.59	982.288	995.544	769.426	874.85
200	TRAPPC1	439.889	0.526187	0.071059	7.40494	1.31212e-13	3.34656e-12	484.419	681.525	342.856	418.172	291.819	620.342	342.595	489.941	339.15	392.766	280.42	451.737	426.995	534.097	409.898	440.141	267.27	574.204	476.18	633.382	401.782	460.763	276.132	520.744
201	MRPS23	151.322	0.526801	0.0711656	7.40248	1.33668e-13	3.39225e-12	149.512	219.81	148.933	167.189	118.501	183.405	149.656	241.805	145.56	161.266	120.701	225.868	99.9581	164.338	120.492	146.345	73.7297	179.439	107.031	160.457	119.149	133.233	87.0519	208.298
202	TNFAIP3	6012.25	-0.66432	0.0897539	-7.40158	1.34578e-13	3.39842e-12	4723.09	2682.29	6999.07	5881.21	7856.53	2983.03	7512.15	4058.79	6843.28	5602.38	7229.18	3538.6	7916.79	4375.94	7648.43	6234.87	9173.82	3349.52	8118	4570.49	7587.45	6504.96	9300.51	3603.55
203	SCAND1	300.256	0.4723	0.0638742	7.39421	1.42248e-13	3.57441e-12	298.775	395.81	261.408	278.781	239.42	390.186	239.156	345.617	190.649	230.818	227.929	225.868	286.836	356.065	218.462	276.676	265.427	269.158	350.582	459.413	301.337	305.325	250.859	541.574
204	NDUFC1	260.507	0.488416	0.0661626	7.38206	1.55861e-13	3.89729e-12	275.351	401.143	280.025	289.106	201.532	330.849	206.878	326.627	218.585	219.567	173.193	376.447	248.809	270.244	207.201	198.257	147.459	203.364	263.21	329.359	277.091	259.064	194.697	354.106
205	SLC5A3	506.032	-0.735876	0.100021	-7.35724	1.87746e-13	4.67167e-12	595.556	430.858	715.963	633.81	985.895	478.292	373.407	251.933	344.051	365.15	412.631	527.026	366.694	230.073	477.464	412.529	648.822	370.84	500.208	341.182	771.006	652.593	863.03	395.766
206	RPS28	5953.53	0.381776	0.0519233	7.35269	1.94261e-13	4.81032e-12	4460.44	6826.67	6609.67	4761.32	4438.54	4799.11	4335.63	6894.62	6379.64	4359.98	4630.44	4893.81	5474.33	6675.76	7217.14	5503.14	5079.98	4952.51	6840.18	8698.45	9540.94	7087.85	6863.06	5561.55
207	CARD19	166.724	0.658487	0.0897291	7.33862	2.1581e-13	5.3181e-12	242.708	309.715	137.297	148.524	127.368	258.925	172.398	220.283	106.842	123.08	120.701	188.224	182.532	169.815	104.727	127.569	114.281	173.458	151.81	251.664	130.926	142.485	108.581	187.468
208	DSE	184.838	-1.39035	0.18971	-7.32883	2.32177e-13	5.69392e-12	124.095	77.3334	200.128	329.613	363.967	66.5294	245.025	84.8218	245.05	303.098	350.876	301.158	123.318	82.1688	229.723	250.168	293.076	119.626	85.1882	37.1584	123.998	162.223	154.447	83.3191
209	TUBB	1113.57	-0.544794	0.074424	-7.32014	2.47708e-13	6.04573e-12	642.154	673.144	633.74	703.307	676.745	5099.39	739.477	778.588	767.988	883.724	738.244	4705.59	395.486	454.667	397.511	488.186	457.124	3522.98	395.361	405.365	396.24	448.427	426.835	1895.51
210	CMA1	653.892	2.94975	0.403419	7.31187	2.63452e-13	6.39937e-12	546.467	750.096	11.6354	45.6693	34.2605	809.141	212.746	393.725	6.37131	5.11415	8.98243	150.579	1755.79	2898.73	281.524	492.052	455.281	2111.4	1277.82	2212.62	63.0382	222.054	115.133	833.191
211	SURF1	148.779	0.55824	0.0765246	7.29491	2.98857e-13	7.22498e-12	145.525	206.095	158.241	165.204	122.935	178.011	123.98	201.293	148.501	140.469	128.561	112.934	140.159	231.899	171.166	141.375	121.654	89.7194	156.178	199.304	146.858	141.251	116.069	83.3191
212	SRI	527.95	0.423861	0.058124	7.29236	3.04577e-13	7.32851e-12	436.326	590.096	449.901	449.346	292.222	462.11	441.632	597.55	496.472	505.278	370.525	677.605	575.845	755.953	596.83	659.383	420.259	783.549	455.429	658.717	533.401	525.529	291.109	645.723
213	NDUFS7	396.774	0.443717	0.0609061	7.28526	3.21057e-13	7.68879e-12	340.14	484.953	337.426	366.744	272.875	485.485	294.911	436.769	281.318	337.875	250.385	414.092	337.358	437.321	317.559	418.603	304.135	520.373	460.89	665.474	419.1	466.314	289.237	583.234
214	WNK1	192.993	-0.532528	0.0731099	-7.28394	3.24219e-13	7.72823e-12	199.599	150.476	192.372	193.002	249.094	219.367	179	106.344	141.639	144.219	193.964	112.934	229.795	146.078	197.067	182.794	252.524	275.139	236.998	162.146	188.422	215.269	276.132	187.468
215	DECR1	176.614	0.718663	0.098797	7.27414	3.48638e-13	8.27164e-12	219.783	331.048	138.073	152.297	94.317	400.974	142.32	227.879	121.055	141.832	115.087	150.579	168.408	260.201	131.753	179.48	99.5351	346.915	117.953	190.859	90.7474	95.6068	72.0752	249.957
216	ATP11B	143.674	-0.67285	0.0925106	-7.27321	3.51033e-13	8.2899e-12	148.765	109.714	168.325	175.33	226.925	161.828	108.574	58.2359	92.139	106.715	117.333	112.934	142.875	95.8636	145.266	151.868	147.459	113.645	195.496	121.609	205.047	213.419	224.65	104.149
217	CDK5RAP2	103.069	-0.743236	0.102235	-7.26986	3.59862e-13	8.45925e-12	85.7203	49.5239	71.3636	66.1212	95.5262	172.617	70.4264	62.0338	74.0052	66.4839	88.9822	188.224	103.761	72.1259	87.8354	84.4938	127.184	167.476	110.308	81.0729	123.306	106.093	173.168	145.808
218	NDUFB2	812.956	0.549908	0.0757059	7.26374	3.76519e-13	8.81021e-12	883.616	1369.14	638.394	887.97	580.816	1465.44	478.313	854.548	469.517	621.198	451.929	1129.34	650.271	897.466	671.152	833.893	475.557	1100.56	757.957	1140.09	590.204	756.836	556.945	1249.79
219	RPS13	4377.75	0.448477	0.0618296	7.25344	4.06326e-13	9.46424e-12	2519.53	4041.53	4606.06	3024.89	2199.52	2418.43	3668.04	6072.99	5855.72	3858.11	3520.83	3839.76	4382.94	5272.5	6595.54	4573.71	3636.72	3415.32	4619.82	6474.01	7865.93	5221.36	3508.28	3874.34
220	CAMLG	472.043	0.391361	0.0539688	7.25162	4.1182e-13	9.54861e-12	516.066	611.429	506.527	381.239	375.253	409.965	612.563	679.84	676.339	469.138	513.122	527.026	475.887	524.967	468.455	403.14	385.238	358.878	445.6	516.84	467.591	374.408	337.911	291.617
221	TMA7	993.346	0.356095	0.0492499	7.23038	4.81639e-13	1.11169e-11	888.849	1256.38	1010.73	862.157	677.954	1481.63	686.657	1040.65	810.627	739.505	645.612	1091.7	868.657	1078.24	925.65	895.193	726.238	1280	951.268	1408.64	1143	1000.48	766.618	1603.89
222	UQCR11	587.813	0.460831	0.0638138	7.2215	5.14173e-13	1.18144e-11	679.532	965.334	632.964	687.819	462.718	816.334	451.903	716.554	525.878	588.809	430.315	527.026	410.154	545.966	483.095	511.381	370.492	466.541	569.014	817.485	562.495	652.593	462.405	770.702
223	CPA3	25366.3	-0.51439	0.0712716	-7.21732	5.30235e-13	1.21288e-11	21253.9	17555.1	36203.9	45182.6	32075.9	13620.5	13022.3	10693.9	19136.5	24866	16193.6	10314.7	25548.5	24143.9	44284.8	45279.8	31644.8	16657.9	20386.2	18503.2	39047.7	43528.2	24630.1	15018.3
224	NUMA1	215.774	-0.505641	0.0702451	-7.19825	6.09921e-13	1.38893e-11	203.087	147.048	234.259	188.435	268.038	203.184	191.472	130.398	220.545	174.222	246.456	188.224	235.771	192.64	231.975	220.899	341	191.401	188.943	162.146	245.226	206.634	295.789	270.787
225	TGOLN2	516.031	-0.371586	0.0518331	-7.1689	7.56025e-13	1.71399e-11	508.092	401.524	572.46	596.282	589.28	368.609	379.275	303.839	442.561	439.476	438.174	338.802	566.61	471.101	585.569	674.294	623.016	484.485	600.686	457.724	743.297	748.817	675.822	374.936
226	SETX	202.764	-0.571376	0.0797163	-7.16762	7.63105e-13	1.72239e-11	206.077	131.048	198.577	211.071	268.038	170.819	164.328	88.6198	141.149	146.946	169.824	112.934	242.29	188.075	207.201	248.511	300.449	227.289	230.445	170.591	219.595	256.596	357.568	208.298
227	C3AR1	316.121	0.573449	0.0800873	7.1603	8.05008e-13	1.80896e-11	496.629	506.667	331.22	303.006	326.482	251.733	443.099	529.187	357.774	330.715	350.596	112.934	366.694	270.244	179.049	159.599	197.227	137.57	427.033	423.944	260.466	251.662	281.749	291.617
228	PGLS	281.426	0.596142	0.083294	7.15708	8.24126e-13	1.8438e-11	247.941	374.858	207.11	242.841	193.068	330.849	204.677	321.563	181.337	227.068	179.929	489.381	211.324	357.891	252.245	259.556	221.189	436.634	258.841	415.499	195.349	228.223	154.447	562.404
229	C4orf48	808.933	0.470844	0.0661135	7.12176	1.06561e-12	2.37366e-11	987.527	1448	692.693	1073.03	799.68	1438.47	486.382	770.992	381.789	597.673	420.771	790.539	589.427	928.507	564.173	927.775	687.53	1118.5	649.833	920.515	516.775	769.789	562.561	1291.45
230	ATP5IF1	693.038	0.363829	0.0510999	7.11995	1.07966e-12	2.38414e-11	651.873	867.81	600.385	590.921	459.896	1109.42	512.059	782.386	548.423	502.55	411.227	978.762	637.776	799.776	649.756	633.98	547.443	909.157	653.11	824.241	653.242	629.771	470.829	1208.13
231	LRRFIP2	128.673	0.574176	0.0806414	7.12012	1.07835e-12	2.38414e-11	141.289	167.619	74.4664	79.2263	79.0006	152.838	167.996	168.378	103.411	97.5097	114.526	188.224	166.778	200.857	110.357	92.2253	105.065	167.476	163.823	140.189	78.2783	89.4386	114.197	124.979
232	NT5DC2	249.111	-0.759667	0.106735	-7.11735	1.10023e-12	2.41909e-11	176.175	166.095	412.668	515.666	343.411	271.512	163.595	111.408	271.516	397.199	263.859	376.447	102.131	148.817	207.201	325.826	213.816	209.345	139.796	160.457	241.762	310.876	219.97	229.128
233	AQP3	180.783	-0.995407	0.139877	-7.11629	1.1087e-12	2.42725e-11	66.0345	59.4286	269.165	226.559	191.052	70.1256	121.779	97.4818	270.536	282.301	208.842	301.158	61.3873	74.8649	208.327	234.705	167.735	107.663	83.0039	121.609	396.24	363.306	209.673	145.808
234	ENO2	158.776	-0.650573	0.0914411	-7.11467	1.12181e-12	2.44546e-11	75.5036	68.9525	137.297	123.704	128.578	169.021	130.582	136.728	229.857	186.837	159.158	263.513	84.7471	87.6467	173.419	139.719	127.184	155.514	116.861	136.811	279.169	210.952	218.098	270.787
235	PBX1	619.281	-0.607611	0.0858657	-7.07629	1.48061e-12	3.21387e-11	622.718	400	832.317	736.268	1054.01	316.464	539.202	277.253	689.082	538.349	777.542	263.513	654.617	491.187	716.196	659.935	940.054	388.784	765.602	488.127	692.728	684.668	1063.34	270.787
236	ZNF706	275.969	0.600531	0.0849843	7.06637	1.59037e-12	3.43749e-11	272.86	387.81	180.736	216.631	160.017	384.792	231.82	405.119	212.214	225.022	204.912	225.868	374.299	408.105	289.406	307.602	230.405	394.765	227.169	312.469	211.282	201.083	142.278	416.595
237	OAZ1	3293.23	0.416446	0.0590333	7.05443	1.73304e-12	3.73005e-11	3501.07	4467.43	2778.53	3154.36	2593.72	3936.02	2698.21	3513.14	2536.76	2756.18	2275.36	2446.91	3420.3	4154.09	3124.91	3582.43	2635.84	4091.2	3564.8	4396.52	2916.38	3371.53	2226.84	4895
238	MLLT3	77.2645	-0.898168	0.1275	-7.04446	1.86184e-12	3.99044e-11	51.3325	41.9048	140.4	92.927	111.246	50.3466	54.287	29.1179	96.5499	84.2129	87.5787	0	47.806	41.0844	104.727	84.4938	103.222	41.8691	51.3314	62.4937	162.098	131.382	142.278	41.6595
239	FAIM	127.259	0.569462	0.0809091	7.03829	1.94618e-12	4.15375e-11	142.784	196.191	138.849	153.488	120.516	145.645	140.119	173.442	108.802	145.242	108.912	75.2894	113.539	190.814	110.357	145.793	114.281	95.7007	120.137	146.945	98.3674	97.4572	67.395	104.149
240	HOXB3	98.2836	-1.03984	0.147792	-7.03578	1.98143e-12	4.21136e-11	48.5914	45.7143	159.017	108.812	167.675	30.5676	57.9551	40.5119	176.436	167.062	148.491	0	41.8303	40.1714	124.996	108.793	121.654	47.8503	68.8059	48.9816	171.104	166.541	225.586	41.6595
241	COX7A2	805.064	0.52313	0.0744251	7.02894	2.08104e-12	4.40473e-11	740.334	1211.05	656.235	766.251	453.044	1271.25	564.878	888.73	586.651	614.038	467.367	1279.92	705.139	1001.55	744.348	877.521	525.324	1166.35	691.335	996.521	667.097	759.92	374.417	1312.28
242	PSMB3	472.517	0.478321	0.0681511	7.01854	2.24203e-12	4.72587e-11	489.652	683.429	397.154	515.864	341.395	827.122	396.882	568.433	364.145	442.885	306.245	376.447	379.732	507.621	376.116	479.903	283.859	723.737	422.665	682.364	313.806	452.744	258.347	749.872
243	PGK1	535.418	0.354366	0.0506741	6.99305	2.6898e-12	5.64636e-11	612.003	765.715	549.965	657.042	431.682	629.332	592.756	735.544	598.413	670.976	470.736	790.539	463.936	539.575	471.834	512.485	294.919	514.391	394.268	530.352	439.19	447.193	278.94	458.255
244	TMEM256	194.133	0.463006	0.0662442	6.98938	2.7611e-12	5.77228e-11	211.56	312	246.67	231.126	169.287	230.156	156.259	232.943	199.961	177.631	148.772	75.2894	151.024	200.857	167.788	168.988	123.497	107.663	208.602	253.353	216.824	199.232	157.255	312.447
245	MAP3K1	182.032	-0.883487	0.126554	-6.98113	2.92822e-12	6.09667e-11	129.328	81.9048	209.437	216.433	265.619	70.1256	201.742	79.7578	239.659	236.274	297.824	37.6447	122.775	125.992	236.48	271.153	261.741	125.607	146.349	114.853	204.355	265.232	365.992	62.4893
246	PFDN2	366.388	0.388356	0.055641	6.97967	2.9587e-12	6.13509e-11	306.749	468.191	311.052	338.151	251.109	429.744	322.788	458.291	317.095	335.829	285.754	301.158	359.088	473.84	364.855	409.767	304.135	580.185	353.859	412.121	343.593	374.408	295.789	395.766
247	ATOX1	217.661	0.524399	0.0751404	6.97892	2.97462e-12	6.14313e-11	215.547	325.334	172.979	217.624	148.328	390.186	145.988	203.825	123.996	157.516	119.859	414.092	180.359	260.201	168.914	242.436	162.205	376.821	157.271	312.469	132.311	179.494	124.494	291.617
248	PRRC2C	771.739	-0.367132	0.052616	-6.97757	3.00332e-12	6.17739e-11	828.795	612.572	786.551	734.084	926.242	622.14	854.654	550.709	821.409	712.23	897.401	414.092	939.823	684.74	868.219	783.639	906.876	634.017	966.558	633.382	899.161	749.434	1132.61	562.404
249	DDAH2	451.764	0.534296	0.0766068	6.97453	3.06901e-12	6.2843e-11	526.282	652.572	359.145	466.224	341.395	433.34	421.091	521.591	344.051	426.52	373.052	188.224	474.258	607.136	444.807	484.321	346.53	376.821	594.133	662.095	455.815	503.94	318.254	520.744
250	UBB	5291.88	0.580086	0.0831781	6.97403	3.07994e-12	6.2843e-11	5227.94	7572.58	4290.35	4521.85	3854.5	7683.25	6484.36	10912.9	5768	5854.67	5939.92	6136.09	4632.3	5976.41	4187.95	4661.52	4097.53	6232.51	3762.48	5097.46	3341.03	3728.05	2708.9	4332.59
251	UNC5B	150.369	-0.876173	0.125719	-6.9693	3.18512e-12	6.47303e-11	128.082	83.4287	235.035	257.138	298.268	66.5294	129.849	60.7678	187.219	214.112	210.526	0	97.7851	69.387	162.158	200.466	221.189	65.7942	145.257	121.609	170.411	202.316	219.034	62.4893
252	AL662860.1	126.791	2.94075	0.423323	6.94682	3.73606e-12	7.53266e-11	174.68	280.381	2.32707	2.97843	11.2858	151.04	234.021	420.311	23.5248	19.7747	24.421	188.224	271.625	355.152	41.6655	42.523	53.454	71.7755	180.206	363.139	14.5473	19.7382	33.6975	62.4893
253	GSTP1	1323.98	0.531649	0.0765294	6.947	3.73147e-12	7.53266e-11	1020.17	1690.29	1037.88	1093.48	706.572	2128.94	878.863	1631.87	870.419	1091.36	703.156	2861	865.941	1416.96	847.949	1127.14	672.784	2494.2	1132.57	1717.73	1001.68	1162.08	581.282	3041.15
254	SPCS2	813.003	0.345116	0.049696	6.94454	3.79689e-12	7.62518e-11	687.506	963.811	797.411	907.429	554.213	897.248	537.735	882.4	627.819	774.623	520.42	978.762	740.45	1050.85	868.219	1054.79	707.805	1052.71	730.653	986.387	892.926	943.115	584.09	770.702
255	SCN7A	148.619	-2.74737	0.395766	-6.9419	3.86869e-12	7.7389e-11	13.9545	6.4762	254.427	206.107	191.052	7.19237	73.3608	24.0539	228.387	205.93	202.947	150.579	17.384	7.30389	126.123	101.613	88.4757	0	93.9255	45.6035	470.362	518.744	428.707	104.149
256	DYNLL1	2336.54	0.64384	0.0928652	6.93306	4.11843e-12	8.2063e-11	2361.79	3429.34	1732.9	2166.11	1559.46	2497.55	2594.77	3644.8	2490.2	2908.24	2926.59	3049.22	2426.7	3425.53	1871.57	2149.35	1725.28	2619.81	1786.77	2570.69	1367.45	1525.39	997.82	2249.62
257	ERH	511.714	0.407869	0.0588568	6.92984	4.21304e-12	8.36214e-11	456.012	669.334	425.855	474.96	320.436	897.248	437.231	710.224	443.541	475.275	357.052	451.737	443.836	600.745	493.229	484.873	320.724	915.138	418.296	555.687	445.424	419.436	273.324	791.531
258	ARID5B	192.924	0.678745	0.0980183	6.92467	4.36982e-12	8.60634e-11	526.532	423.619	147.381	233.708	237.808	282.3	156.992	146.856	88.7083	84.2129	91.5085	37.6447	259.674	256.549	124.996	129.778	136.4	191.401	266.486	253.353	92.1328	112.261	120.749	229.128
259	CCNDBP1	226.689	0.434608	0.0627608	6.92483	4.36492e-12	8.60634e-11	267.627	323.429	263.735	272.229	198.711	210.377	267.767	324.095	306.803	278.55	231.298	188.224	204.805	272.983	206.075	206.54	180.638	137.57	181.298	238.152	218.209	205.4	131.046	124.979
260	ARPC5	765.305	0.402868	0.0582385	6.91756	4.59491e-12	9.01487e-11	879.131	1057.52	598.058	748.778	583.234	1019.52	540.669	703.894	399.922	544.827	433.683	602.315	921.353	1046.28	772.501	938.268	704.119	1268.03	741.574	954.296	631.768	697.621	517.631	1062.32
261	LDLRAD4	166.78	-1.3377	0.193425	-6.91585	4.65082e-12	9.0549e-11	57.0638	58.6667	269.941	141.376	188.231	62.9332	81.4305	39.2459	162.713	130.922	114.807	188.224	86.9201	77.6039	329.946	255.69	285.703	215.327	87.3725	84.451	364.375	232.54	278.94	208.298
262	MBNL1	562.389	-0.446712	0.0645906	-6.91606	4.64365e-12	9.0549e-11	604.527	448	608.142	591.119	794.843	496.273	498.12	338.021	602.334	496.413	645.332	301.158	620.935	434.582	558.543	498.127	674.627	466.541	724.1	516.84	653.935	624.837	904.216	395.766
263	BLVRA	241.217	0.624718	0.090361	6.91358	4.72564e-12	9.11942e-11	249.187	374.477	170.652	220.801	161.226	357.82	287.574	369.671	218.585	264.572	211.929	263.513	243.919	278.461	188.058	208.749	152.989	364.859	271.947	342.871	125.384	172.709	122.621	166.638
264	ECH1	337.122	0.501604	0.0725462	6.91427	4.70272e-12	9.11942e-11	336.153	506.667	316.482	360.986	233.777	454.917	317.652	443.099	290.63	341.966	265.263	338.802	240.66	344.196	280.398	336.871	208.286	305.046	336.384	493.194	343.593	388.595	211.545	395.766
265	NDUFB4	567.163	0.480139	0.0694522	6.91322	4.73759e-12	9.11942e-11	547.214	868.953	516.611	614.55	350.263	760.593	424.026	663.382	481.769	516.87	369.683	527.026	595.402	823.514	652.009	666.562	514.265	723.737	416.112	564.132	491.144	510.725	305.15	708.212
266	GPR34	275.167	0.479264	0.069353	6.9105	4.82933e-12	9.26105e-11	460.746	494.477	481.704	408.244	313.584	187.002	302.98	335.489	269.555	287.415	241.403	188.224	245.549	252.897	208.327	209.302	164.049	89.7194	326.555	285.444	282.633	262.148	181.592	124.979
267	FMNL3	193.426	-0.631084	0.0913899	-6.90541	5.00601e-12	9.52822e-11	178.418	125.714	210.988	247.408	325.676	93.5008	159.193	96.2158	193.1	198.429	248.14	150.579	155.913	125.992	220.715	199.913	294.919	77.7568	234.814	138.5	213.36	252.895	395.946	104.149
268	MIS18BP1	242.314	-0.723252	0.104732	-6.90573	4.99469e-12	9.52822e-11	152.751	147.429	209.437	158.055	205.966	424.35	155.525	141.792	178.887	158.539	202.947	225.868	221.646	174.38	271.389	235.257	331.784	592.148	235.906	133.433	259.08	214.036	409.986	374.936
269	MGST3	232.404	0.526762	0.0764411	6.89109	5.53665e-12	1.0499e-10	185.893	300.953	172.979	214.248	131.399	436.936	154.791	313.967	215.644	196.042	130.526	225.868	229.252	352.413	244.362	244.093	134.557	388.784	156.178	246.597	216.824	180.111	109.517	395.766
270	CAVIN2	349.219	0.584031	0.084801	6.88708	5.69511e-12	1.07595e-10	446.294	436.953	201.68	337.357	259.976	395.58	481.247	526.655	235.739	271.732	314.666	263.513	577.475	571.53	268.01	332.453	409.2	484.485	424.849	378.34	146.858	191.214	217.162	208.298
271	CLIC4	77.6718	-0.94702	0.137554	-6.8847	5.79085e-12	1.09001e-10	41.365	29.7143	91.5316	95.9055	85.8527	84.5103	50.619	29.1179	78.4161	62.7335	64.8419	112.934	52.6953	61.1701	124.996	108.24	90.3189	71.7755	46.9627	57.4267	119.149	106.093	93.6042	104.149
272	TRAPPC2B	176.149	0.593871	0.086372	6.87574	6.16695e-12	1.15653e-10	190.628	219.81	147.381	120.924	120.919	172.617	288.308	319.031	200.941	152.742	202.105	0	215.127	224.595	165.536	129.778	125.341	143.551	252.288	248.286	148.937	125.831	125.43	187.468
273	MXD4	183.322	0.524627	0.0763722	6.86935	6.44943e-12	1.20508e-10	245.947	256.762	171.428	200.548	216.849	91.7027	176.8	168.378	96.0598	122.058	151.859	150.579	222.189	247.419	138.51	195.495	239.622	137.57	205.325	255.042	158.635	194.298	190.016	166.638
274	CPPED1	196.459	0.682536	0.0994174	6.86536	6.63245e-12	1.23475e-10	228.753	225.524	78.3449	99.281	103.588	142.049	217.882	207.623	117.134	152.061	133.614	112.934	328.123	398.062	140.762	196.048	162.205	376.821	332.016	270.243	130.926	155.438	134.79	270.787
275	H2AFX	311.949	-0.86152	0.12552	-6.86359	6.71514e-12	1.2456e-10	144.528	169.905	293.211	208.689	274.487	805.545	212.013	243.071	408.254	348.444	455.578	602.315	204.805	162.512	341.207	212.615	283.859	628.036	159.455	136.811	363.682	259.064	277.068	291.617
276	NFATC1	246.399	-0.965493	0.140785	-6.85792	6.98721e-12	1.28773e-10	243.455	170.286	345.958	393.947	442.162	381.195	149.656	81.0238	299.942	216.499	240.842	37.6447	353.113	238.289	385.124	313.676	355.746	412.709	96.1098	76.0059	137.853	131.382	160.999	249.957
277	SELENOS	416.68	0.372606	0.0543331	6.8578	6.9928e-12	1.28773e-10	411.407	529.524	353.715	501.766	334.14	426.148	377.808	448.163	277.887	401.631	311.297	602.315	408.524	558.748	372.737	524.083	414.73	430.653	394.268	466.169	334.588	440.408	346.335	333.276
278	SNX3	476.897	0.431361	0.0629182	6.8559	7.08625e-12	1.30025e-10	495.383	700.572	521.265	511.297	304.314	629.332	443.833	602.614	488.631	486.867	376.982	527.026	426.452	550.531	479.716	467.753	287.546	544.298	396.453	569.199	472.44	473.099	273.324	416.595
279	CYB561D2	184.3	0.443426	0.064823	6.84056	7.88839e-12	1.43709e-10	210.563	257.905	177.633	186.648	159.613	203.184	193.673	227.879	166.634	182.745	137.824	188.224	165.148	209.074	146.392	185.555	117.968	173.458	200.957	241.53	156.557	186.279	139.47	208.298
280	TMEM179B	236.328	0.447418	0.0654031	6.84094	7.86766e-12	1.43709e-10	202.09	288.381	243.567	214.447	161.629	285.897	214.214	297.509	203.392	219.226	183.017	225.868	216.757	309.502	233.102	235.257	149.303	209.345	227.169	325.981	267.393	283.736	183.464	291.617
281	MICU3	136.03	0.761246	0.111319	6.83839	8.00859e-12	1.4538e-10	256.164	255.619	130.316	139.192	197.501	77.318	203.209	270.923	130.367	150.015	168.421	37.6447	146.678	167.99	76.5744	117.629	151.146	65.7942	127.782	104.719	55.4182	75.8686	137.598	20.8298
282	TRIM56	126.671	-0.607369	0.0889239	-6.8302	8.4794e-12	1.53381e-10	141.538	102.857	169.101	145.347	199.114	163.626	125.447	83.5558	144.58	135.354	172.912	225.868	108.65	77.6039	112.609	87.8073	136.4	71.7755	103.755	86.14	123.306	103.009	157.255	62.4893
283	PLA2G16	125.048	0.695885	0.101927	6.82728	8.65376e-12	1.55982e-10	123.597	155.81	99.2885	104.642	72.9546	120.472	126.914	186.102	132.817	105.01	107.509	188.224	142.875	169.815	84.4571	76.2101	58.9838	119.626	135.427	209.438	119.149	118.429	76.7554	166.638
284	NDUFB3	340.835	0.553514	0.0812334	6.81387	9.50081e-12	1.70647e-10	350.357	519.62	278.473	371.708	223.298	562.803	210.546	335.489	212.214	247.525	179.649	414.092	298.788	409.018	307.424	318.647	204.6	532.335	334.2	503.328	255.617	287.437	156.319	666.553
285	DIAPH1	188.242	-0.549437	0.080703	-6.80814	9.88687e-12	1.76339e-10	214.799	152	168.325	236.686	252.721	244.54	132.049	77.2258	103.901	128.876	140.631	112.934	240.117	159.773	164.41	212.615	202.757	257.196	252.288	162.146	227.215	232.54	254.603	187.468
286	NDUFB1	454.66	0.460411	0.0676237	6.80842	9.86786e-12	1.76339e-10	451.776	662.858	318.034	423.533	309.956	1037.5	290.509	445.631	280.338	280.937	245.894	602.315	419.932	562.4	370.485	381.051	304.135	717.755	452.153	586.09	340.822	366.39	332.295	729.042
287	RPL4	1821.46	-0.484204	0.0711459	-6.80578	1.00503e-11	1.7863e-10	1252.91	1166.1	2815.76	1948.69	1562.28	1069.86	1817.15	1469.82	3397.87	2520.93	2120.7	2823.35	1253.28	1183.23	2263.45	1773.82	1362.16	1106.54	1408.88	1341.08	2925.39	2081.14	1717.64	1333.11
288	CALB2	309.713	0.648149	0.0952474	6.8049	1.0112e-11	1.79102e-10	487.908	465.905	214.091	377.069	305.12	305.676	201.009	245.603	160.753	197.065	126.315	75.2894	367.78	402.627	219.588	276.124	232.249	191.401	585.396	658.717	255.617	400.315	348.207	333.276
289	METRNL	602.537	0.397715	0.0584619	6.80298	1.02474e-11	1.80872e-10	591.819	545.143	480.929	432.667	421.202	327.253	734.342	702.628	487.65	498.8	502.174	225.868	860.509	834.47	692.548	651.652	619.33	508.41	1040.83	920.515	627.612	626.07	586.898	541.574
290	RENBP	215.092	0.682222	0.100326	6.80006	1.04579e-11	1.83951e-10	391.472	441.524	200.128	220.602	249.9	237.348	354.333	482.345	307.783	286.392	325.613	150.579	107.564	130.557	76.5744	82.8371	77.4162	65.7942	216.247	226.329	135.082	153.588	179.72	62.4893
291	ANKRD17	153.253	-0.566448	0.0833563	-6.79551	1.07933e-11	1.89199e-10	159.729	120.762	139.624	143.163	196.695	143.847	160.66	98.7477	160.753	152.742	195.929	112.934	163.518	101.342	148.644	150.211	230.405	137.57	173.653	99.6521	165.562	153.588	243.371	124.979
292	DPM3	167.952	0.516708	0.0763005	6.77202	1.27e-11	2.21858e-10	167.204	251.429	141.176	158.453	134.22	228.358	99.0371	181.038	114.193	115.921	101.614	112.934	175.47	219.117	166.662	199.361	154.832	227.289	174.745	260.109	169.718	204.167	148.831	124.979
293	SLC22A17	139.477	-1.90169	0.280914	-6.76965	1.29095e-11	2.24749e-10	50.3357	26.6667	300.968	412.612	309.15	53.9428	38.1476	13.926	101.941	167.403	70.456	37.6447	19.557	24.6506	92.3397	102.718	60.827	23.9252	54.6078	48.9816	344.286	668.014	282.685	41.6595
294	SMC2	135.006	-0.722027	0.106702	-6.76678	1.31683e-11	2.28474e-10	79.7398	81.5239	87.6532	87.3673	72.5516	573.591	66.0247	69.6298	98.0202	83.872	72.7016	338.802	70.6225	58.4311	90.0876	66.8219	86.6324	454.578	55.7	55.7376	97.6746	74.635	63.6508	354.106
295	KIAA1147	204.888	-0.641581	0.0948216	-6.76619	1.32222e-11	2.28633e-10	192.123	132.572	286.23	234.105	352.278	116.876	253.095	149.388	295.531	257.753	321.403	188.224	161.889	127.818	249.993	162.913	239.622	77.7568	157.271	113.164	220.287	185.662	316.382	124.979
296	TNRC6C	99.2845	-0.780889	0.115517	-6.75993	1.38062e-11	2.37923e-10	94.9402	57.5239	132.643	99.281	162.435	75.5199	118.845	70.8958	155.362	121.717	166.175	112.934	96.1553	68.474	88.9615	90.0163	130.87	59.8129	91.7411	45.6035	94.9037	76.4854	150.703	20.8298
297	LAMTOR2	316.362	0.465316	0.0688432	6.75906	1.38885e-11	2.38536e-10	318.959	428.953	252.1	286.327	218.058	395.58	223.751	313.967	214.174	245.82	183.298	564.671	277.058	375.237	301.793	317.542	210.13	382.803	322.186	429.011	261.158	315.811	191.889	562.404
298	SEC61B	1290.28	0.605622	0.0896724	6.75372	1.44098e-11	2.46659e-10	1036.12	1738.29	910.662	1270	733.577	1179.55	990.371	1579.96	932.172	1212.73	858.103	2371.62	1174.51	1970.22	1314.15	1684.91	1054.34	1674.76	1045.19	1614.7	937.261	1115.21	693.607	1874.68
299	COX6A1	766.547	0.395692	0.0586062	6.7517	1.46121e-11	2.49286e-10	614.993	867.049	591.077	653.666	439.743	1037.5	620.633	908.986	600.864	649.837	507.788	903.473	658.963	849.077	766.87	768.728	508.735	927.1	803.827	1129.95	820.19	872.18	541.968	1353.94
300	ATP13A3	110.67	-0.609777	0.0903293	-6.7506	1.47237e-11	2.49521e-10	118.115	78.4763	114.802	131.25	160.823	145.645	98.3035	69.6298	93.6093	104.67	119.859	75.2894	122.775	94.0376	121.618	124.256	149.303	125.607	97.2019	79.3839	88.6692	114.111	124.494	104.149
301	UCHL3	95.9097	0.646732	0.0958026	6.75068	1.47158e-11	2.49521e-10	100.921	152.381	87.6532	102.259	58.0413	91.7027	82.1641	122.802	73.5151	76.7122	60.6314	112.934	85.8336	134.209	95.718	108.24	71.8865	167.476	75.3588	116.542	94.9037	75.2518	50.5462	104.149
302	ARL6IP5	1039.31	0.364083	0.053945	6.74915	1.48712e-11	2.51185e-10	1105.89	1222.1	1109.24	1162.38	956.875	647.313	723.338	1005.2	912.568	916.796	741.051	414.092	1120.73	1301.01	1193.66	1251.39	989.822	771.587	1321.51	1511.67	1365.37	1450.76	957.571	791.531
303	PCBD1	98.878	0.620525	0.0920071	6.74432	1.53747e-11	2.58833e-10	81.9824	135.619	61.2796	73.8651	47.1585	113.28	92.4346	116.472	83.8072	76.0303	62.5963	225.868	91.2661	126.905	83.331	89.464	84.7892	179.439	84.096	130.054	74.8146	80.1863	53.3544	124.979
304	ZDBF2	62.7878	-1.0994	0.163106	-6.74038	1.57973e-11	2.65072e-10	80.4873	30.4762	80.6719	64.1355	110.843	30.5676	71.16	21.5219	88.2182	64.4382	99.3682	75.2894	53.2385	23.7376	37.1611	35.3438	62.6703	29.9065	99.3862	43.9145	78.2783	50.5791	133.854	41.6595
305	ACTB	8197.23	0.453725	0.0674654	6.72529	1.75243e-11	2.92979e-10	10951.3	13349.7	6532.87	9360.22	7199.53	12331.3	9574.32	11920.6	6549.22	9644.26	6626.79	14719.1	5082.65	6564.37	4423.3	6393.36	3839.48	7859.42	7138.33	9529.45	5256.42	6826.32	4583.8	10477.4
306	ANP32B	678.665	-0.451965	0.067208	-6.72487	1.75753e-11	2.92979e-10	328.927	330.667	625.983	363.766	326.482	1192.13	407.886	436.769	692.022	450.045	385.122	715.249	475.344	485.709	747.727	516.351	519.795	1441.49	661.847	733.034	1118.06	763.621	716.072	1853.85
307	ANXA11	700.067	0.381409	0.0567382	6.72227	1.78916e-11	2.97279e-10	830.041	893.715	587.199	619.315	631.199	722.833	953.691	984.946	787.592	771.895	721.963	752.894	707.312	738.606	470.707	522.426	475.557	628.036	932.702	861.4	535.479	597.697	595.322	479.085
308	UBL5	905.356	0.416707	0.0620832	6.71207	1.91884e-11	3.17792e-10	970.084	1356.95	863.345	1056.95	747.684	1389.93	628.702	887.464	673.889	783.146	606.034	677.605	799.121	1053.59	827.679	908.999	645.135	831.4	951.268	1292.1	857.597	1004.8	686.118	1228.96
309	ANP32E	299.699	-0.467909	0.0697172	-6.71153	1.92591e-11	3.17932e-10	188.634	181.334	230.38	184.067	188.231	548.418	185.603	154.452	205.352	186.837	202.666	338.802	276.514	280.287	316.433	256.795	320.724	711.774	268.67	234.774	365.76	279.418	336.975	749.872
310	TP53TG1	125.505	0.603585	0.0901779	6.69327	2.18239e-11	3.59109e-10	121.354	204.953	113.251	126.484	98.3477	203.184	88.7666	155.718	108.802	112.17	81.684	75.2894	107.02	136.035	122.744	112.106	95.8486	101.682	123.414	231.396	118.456	154.821	93.6042	124.979
311	SEM1	481.917	0.421313	0.0629748	6.69019	2.22889e-11	3.6558e-10	499.869	758.096	449.125	526.984	347.441	778.574	312.517	458.291	337.189	374.696	300.35	677.605	440.033	575.182	452.69	483.768	368.649	628.036	397.545	579.334	417.715	457.062	299.533	645.723
312	NDUFB7	502.98	0.321617	0.0480782	6.68945	2.24014e-11	3.66249e-10	490.649	627.429	430.509	495.611	382.911	721.035	395.415	554.507	437.66	462.66	391.297	752.894	411.784	535.923	394.133	437.38	342.843	598.129	486.01	658.717	457.2	519.977	420.283	666.553
313	NDUFB5	271.436	0.424905	0.0635466	6.68651	2.28561e-11	3.72489e-10	205.33	300.572	297.09	262.896	176.139	240.944	208.345	300.041	273.476	231.159	182.456	263.513	269.995	400.801	358.098	319.751	224.876	275.139	219.523	347.938	349.135	278.802	153.511	374.936
314	DEK	602.022	-0.372953	0.0558558	-6.67706	2.43778e-11	3.96023e-10	385.99	375.238	366.902	347.285	354.697	1425.89	399.083	336.755	363.655	332.419	360.42	903.473	487.296	480.231	480.842	451.738	414.73	1860.18	573.382	523.596	499.457	501.473	515.759	1708.04
315	SLC4A2	253.887	-0.59113	0.0885737	-6.67388	2.49133e-11	4.03438e-10	233.488	223.619	354.491	441.999	390.972	212.175	247.226	172.176	336.209	416.632	378.666	263.513	140.159	106.819	221.841	296.004	256.211	101.682	166.008	184.103	223.058	385.511	257.411	83.3191
316	SASH3	106.104	-0.920841	0.138265	-6.65997	2.73892e-11	4.42127e-10	86.2186	57.9048	176.858	147.134	182.991	50.3466	91.701	45.5759	122.525	152.061	154.386	75.2894	48.3493	62.9961	128.375	144.689	116.124	77.7568	67.7137	55.7376	121.227	138.784	137.598	104.149
317	RNH1	407.118	0.421834	0.0633549	6.65827	2.77077e-11	4.45858e-10	465.481	613.715	516.611	649.497	306.732	472.898	422.558	568.433	398.452	509.028	328.42	527.026	284.663	398.062	314.18	429.096	237.778	293.083	322.186	456.035	358.14	456.445	234.01	208.298
318	FADS1	205.931	-0.577866	0.0868914	-6.65044	2.92214e-11	4.68737e-10	137.302	100.191	172.979	160.835	172.108	285.897	190.738	145.59	193.59	203.543	232.982	301.158	221.103	170.728	208.327	193.839	223.032	317.009	214.063	180.725	173.875	178.26	231.202	333.276
319	TEX264	164.508	0.47734	0.0718359	6.64487	3.03482e-11	4.85286e-10	165.958	233.905	152.036	161.034	128.174	260.723	145.254	232.943	158.303	155.47	137.263	376.447	124.948	189.901	136.257	144.136	105.065	191.401	127.782	192.548	145.473	127.064	93.6042	62.4893
320	H3F3B	8726.6	0.528902	0.0798346	6.62498	3.47298e-11	5.53614e-10	7451.18	9968.01	7104.56	5935.81	6235.81	7296.66	8385.14	12020.6	7797.5	6762.95	7443.91	7566.59	11699.4	13071.2	10083	8641.56	9192.25	8002.97	10417	11512.4	9991.91	8491.73	8783.81	5582.38
321	RPL36AL	2734.51	0.377613	0.0570455	6.61951	3.60394e-11	5.72701e-10	2097.16	3179.81	3223.77	2456.81	1767.84	2333.92	2338.01	3681.52	3448.84	2621.51	2319.15	2070.46	2321.85	2927.03	2969.51	2504.99	1981.49	2296.82	2906.23	3626.32	4405.06	3241.38	2346.66	2562.06
322	TECR	329.569	-0.424192	0.064088	-6.6189	3.61878e-11	5.73273e-10	200.595	219.81	326.566	349.668	260.783	490.879	217.882	289.913	371.006	397.881	280.42	752.894	184.162	251.071	324.315	372.215	282.016	502.429	210.786	212.816	326.275	404.016	285.493	395.766
323	COL13A1	77.8986	1.0599	0.160256	6.61377	3.74661e-11	5.90652e-10	252.177	219.429	62.831	83.3961	113.261	140.251	140.853	153.186	33.817	35.4581	38.1753	75.2894	69.536	61.1701	23.648	13.8062	29.4919	59.8129	79.7274	48.9816	12.4691	12.3364	27.1452	83.3191
324	HTATIP2	141.676	0.515212	0.0779077	6.61311	3.76322e-11	5.90652e-10	167.204	217.524	140.4	170.962	109.23	142.049	107.84	154.452	99.4905	117.284	86.7366	112.934	160.802	182.597	150.897	185.555	125.341	137.57	141.98	179.036	116.378	138.167	68.331	187.468
325	SRSF3	1477.83	-0.290183	0.0438784	-6.61335	3.75708e-11	5.90652e-10	1269.36	1117.33	1529.66	1259.08	1550.19	1339.58	1732.05	1311.57	1661.93	1539.02	1863.86	1392.85	1428.21	1255.36	1659.86	1343.06	1666.29	1411.59	1532.3	1314.06	1760.91	1371.8	1699.85	1458.08
326	GUK1	680.516	0.406192	0.0614889	6.60594	3.9499e-11	6.1805e-10	581.851	835.81	494.891	579.404	411.529	863.084	495.186	687.436	561.165	549.941	425.543	903.473	673.63	859.12	686.918	732.832	604.584	879.25	656.386	940.784	644.93	703.172	478.317	1083.15
327	TMEM245	152.092	-0.603576	0.0914005	-6.60364	4.01172e-11	6.25804e-10	165.958	114.286	172.204	183.67	257.961	145.645	155.525	108.876	156.832	148.31	181.894	37.6447	138.529	92.2116	176.797	138.062	195.384	143.551	167.1	119.92	150.322	175.176	199.377	124.979
328	MRPL41	358.871	0.430566	0.0652726	6.59642	4.212e-11	6.55043e-10	310.736	427.048	292.436	314.522	258.364	476.494	235.488	368.405	248.481	248.207	197.894	414.092	281.947	430.017	302.919	368.901	274.643	502.429	420.48	540.486	317.962	364.539	287.365	729.042
329	ZNF175	58.3913	-1.1009	0.167145	-6.58652	4.50258e-11	6.98105e-10	42.3618	39.2381	110.924	89.9486	108.827	32.3657	30.0779	10.128	60.7725	55.2328	57.8244	37.6447	29.3355	25.5636	88.9615	70.1354	90.3189	17.9439	34.949	20.2682	112.915	93.1395	121.685	20.8298
330	TRIM28	170.825	-0.494811	0.075211	-6.57896	4.7374e-11	7.32288e-10	153.25	129.905	184.615	155.276	179.364	311.07	195.873	186.102	243.58	204.566	217.263	376.447	94.5256	89.4727	99.0963	99.9567	125.341	233.27	120.137	92.8961	129.54	127.681	142.278	208.298
331	CD37	1462.77	0.273879	0.0416875	6.56981	5.03789e-11	7.76383e-10	1266.87	1466.29	1650.67	1354.59	1252.32	762.391	1489.96	1830.63	1947.17	1665.85	1576.42	790.539	1190.8	1402.35	1574.28	1415.41	1194.42	741.68	1791.14	2004.87	2182.09	2035.5	1582.85	937.34
332	NFIC	196.447	-0.527628	0.0806052	-6.54584	5.91626e-11	9.09001e-10	201.592	161.143	185.39	188.435	243.854	343.436	185.603	163.314	228.877	205.93	220.912	301.158	151.567	127.818	150.897	170.644	160.362	263.177	158.363	114.853	185.651	146.803	204.993	249.957
333	KLHL6	155.745	-0.608901	0.0930464	-6.54406	5.9872e-11	9.17138e-10	132.069	98.2858	164.447	169.572	243.854	91.7027	112.242	91.1518	155.362	165.698	187.789	37.6447	164.605	135.122	218.462	173.958	263.584	161.495	131.059	96.2741	178.031	185.662	234.01	145.808
334	HIGD2A	478.967	0.515624	0.0788183	6.54194	6.07275e-11	9.27459e-10	384.246	607.62	373.883	349.072	288.594	472.898	333.058	463.355	334.249	341.625	262.455	677.605	472.085	612.614	465.077	518.008	313.351	424.672	607.239	739.79	577.735	538.482	358.504	978.999
335	EDEM2	238.282	0.519662	0.0794459	6.54108	6.10751e-11	9.29982e-10	307.746	397.334	210.212	329.017	169.69	276.906	252.361	303.839	178.887	244.456	175.438	263.513	196.657	276.635	203.823	259.556	167.735	281.121	232.629	273.621	161.406	220.821	147.895	187.468
336	BCAP31	307.356	0.400951	0.061356	6.53484	6.36791e-11	9.66747e-10	373.531	491.81	341.304	382.033	333.737	354.224	318.386	441.833	302.882	339.238	262.455	338.802	249.352	293.982	261.254	285.512	210.13	227.289	280.684	319.225	290.946	308.409	223.714	145.808
337	CCDC85B	476.872	0.357495	0.0547116	6.53417	6.39637e-11	9.68186e-10	390.476	533.334	408.789	381.636	397.421	390.186	341.861	512.729	413.155	391.062	360.42	376.447	419.389	524.054	454.942	497.575	418.416	484.485	549.355	726.278	577.042	575.491	528.863	791.531
338	GLRX	118.025	0.826439	0.126664	6.52466	6.81578e-11	1.02862e-09	112.882	162.667	74.4664	92.7285	66.1025	75.5199	112.976	174.708	103.901	105.01	94.3156	263.513	206.978	180.771	154.275	129.226	108.751	161.495	88.4647	175.658	65.1164	67.85	55.2265	0
339	BCL2A1	534.105	0.862472	0.132246	6.52175	6.94933e-11	1.04568e-09	976.812	740.191	444.471	423.136	389.36	622.14	449.702	443.099	172.515	136.036	108.351	112.934	1270.66	913.9	595.704	445.663	471.87	562.242	1150.04	949.229	290.946	321.979	244.307	583.234
340	CBR1	103.431	0.548581	0.0841257	6.52097	6.98528e-11	1.048e-09	79.989	132.572	83.7747	87.7644	68.5209	156.434	106.373	197.495	141.149	117.966	86.1752	75.2894	91.2661	128.731	95.718	99.4045	81.1027	113.645	69.898	124.987	92.8255	93.7563	53.3544	104.149
341	NDUFA1	621.842	0.471499	0.0723279	6.51891	7.08214e-11	1.05941e-09	686.759	1076.95	553.068	703.307	484.08	994.345	419.624	674.776	425.408	484.48	345.543	865.828	517.718	619.005	499.986	576.546	423.946	669.905	523.143	741.479	471.055	606.949	414.666	1145.64
342	COX5B	814.462	0.421798	0.0647132	6.51795	7.12753e-11	1.06309e-09	682.772	1102.1	696.571	682.458	497.784	1048.29	595.69	844.42	642.032	633.131	490.665	865.828	732.301	929.42	825.427	821.191	582.465	1034.76	875.909	1123.2	907.474	869.713	542.904	1520.57
343	ABR	92.3841	-0.862012	0.132511	-6.50519	7.75949e-11	1.15397e-09	56.3162	44.1905	123.335	82.8004	123.338	59.337	77.0289	49.3739	126.936	100.578	91.2278	75.2894	52.6953	41.0844	91.2136	81.7326	108.751	47.8503	79.7274	76.0059	160.713	143.102	178.784	145.808
344	TMEM176B	1722.18	0.868659	0.133818	6.49137	8.50593e-11	1.2613e-09	2334.88	3112	1432.7	1554.34	1126.16	1643.46	1911.05	3221.96	1282.59	2048.39	1089.4	1618.72	1472.21	2308.94	1564.15	2164.81	1072.77	933.082	1631.68	2239.64	1286.4	2437.66	1074.58	770.702
345	CTSG	15447.2	2.35635	0.363494	6.48249	9.02188e-11	1.33393e-09	28718.3	38964.6	1392.37	5465.42	2737.21	23328.4	6084.55	9017.7	237.209	475.957	280.982	2559.84	25380.1	46416.2	8143.91	24305.5	9614.36	31443.7	27373.8	36172	2067.1	11223.6	4251.5	25079
346	UBE2D2	490.946	0.34659	0.0535844	6.46812	9.92269e-11	1.46288e-09	406.922	574.858	431.285	423.334	334.543	571.793	473.911	673.51	478.338	466.41	439.297	639.96	473.171	577.007	479.716	505.858	388.924	634.017	417.204	540.486	480.06	452.128	357.568	562.404
347	SUZ12	265.307	-0.407671	0.063071	-6.46368	1.02185e-10	1.50214e-09	197.356	176.381	186.166	169.572	204.354	552.014	226.685	184.836	182.318	176.268	190.315	451.737	248.809	209.074	242.11	215.929	237.778	634.017	222.8	211.127	236.913	209.718	238.691	562.404
348	HNRNPA1	1689.82	-0.345611	0.0535897	-6.44922	1.1243e-10	1.648e-09	1296.27	1246.48	2351.12	1602.99	1417.58	1375.54	1835.49	1479.95	2770.54	2124.42	2046.31	1995.17	1286.42	1261.75	1916.61	1457.38	1340.04	1381.68	1424.17	1391.75	2624.75	1794.32	1551.96	1583.06
349	KPNB1	279.22	-0.409893	0.0635812	-6.44677	1.1426e-10	1.67003e-09	273.607	243.81	297.866	281.76	328.094	476.494	291.242	224.081	274.947	263.89	276.491	489.381	239.03	195.379	216.21	224.765	291.232	346.915	234.814	197.615	227.908	238.709	254.603	312.447
350	SLC39A6	164.704	-0.595513	0.0924436	-6.44191	1.17982e-10	1.7195e-09	187.887	131.81	296.314	263.095	245.466	172.617	123.246	112.674	172.515	188.201	140.351	150.579	103.761	98.6025	143.014	164.017	154.832	155.514	141.98	113.164	187.037	209.718	150.703	145.808
351	CRYL1	89.1577	0.5594	0.086991	6.43055	1.27143e-10	1.84249e-09	97.9304	122.286	77.5692	92.1328	69.3271	102.491	86.5658	141.792	85.2775	82.8492	69.8946	37.6447	92.3526	111.384	86.7093	74.5534	71.8865	119.626	85.1882	131.743	76.8928	83.2704	57.0985	83.3191
352	TMEM60	76.6485	0.65201	0.101388	6.43084	1.26897e-10	1.84249e-09	80.2381	124.953	81.4476	68.5039	53.2045	82.7122	99.7707	145.59	89.1984	81.4854	75.5086	37.6447	71.709	93.1246	65.3135	60.1949	49.7676	65.7942	104.847	84.451	76.2001	72.7845	54.2904	20.8298
353	AP1S3	121.192	0.605647	0.0942118	6.42857	1.28809e-10	1.86135e-09	236.229	216	100.064	126.484	141.476	158.232	140.119	184.836	74.0052	97.8507	87.5787	75.2894	170.037	168.903	78.8266	121.494	97.6919	95.7007	96.1098	97.9631	68.5801	73.4013	76.7554	124.979
354	MRPL54	309.735	0.433655	0.067499	6.42461	1.32211e-10	1.9051e-09	295.037	433.905	326.566	312.338	233.777	312.868	231.82	254.465	256.813	258.776	218.105	188.224	302.59	385.28	337.828	323.065	278.33	251.214	348.398	523.596	376.151	369.474	281.749	333.276
355	NCOA4	434.164	-0.646242	0.100638	-6.42147	1.3496e-10	1.93925e-09	300.768	267.048	560.825	681.266	588.877	278.704	426.96	284.849	533.23	611.652	467.929	188.224	302.59	275.722	620.478	590.904	403.67	346.915	317.818	322.603	509.155	622.369	500.782	416.595
356	PRKCSH	184.435	-0.464281	0.0723409	-6.41795	1.38117e-10	1.97903e-09	169.696	128	222.623	197.966	199.114	195.992	145.988	140.526	193.1	186.155	167.579	150.579	161.889	131.47	209.454	188.316	158.519	209.345	196.588	185.792	249.382	237.475	213.417	187.468
357	SEC13	126.27	0.472407	0.0736316	6.41582	1.4007e-10	2.00139e-09	115.872	171.81	101.616	144.355	93.914	152.838	101.238	144.324	96.0598	138.764	91.5085	188.224	127.664	178.032	130.627	155.734	114.281	203.364	93.9255	160.457	86.591	122.747	74.8833	41.6595
358	ATP5ME	447.478	0.431766	0.067329	6.41278	1.42887e-10	2.03593e-09	468.471	635.81	404.911	424.526	379.283	647.313	226.685	402.587	277.887	286.051	244.491	414.092	371.583	489.361	352.468	427.439	376.022	669.905	526.419	746.546	472.44	486.052	425.899	583.234
359	COX6C	962.604	0.430559	0.0671935	6.40774	1.47697e-10	2.09861e-09	947.159	1398.1	817.579	921.129	595.326	1616.48	645.575	938.104	696.923	719.049	531.086	1618.72	832.259	1084.63	807.41	911.76	623.016	1644.86	848.606	1205.96	741.912	829.003	461.468	1666.38
360	ANKRD11	388.062	-0.512991	0.0800836	-6.40569	1.49688e-10	2.12099e-09	410.66	300.953	481.704	420.753	535.672	409.965	416.69	272.189	393.551	378.447	437.332	263.513	381.362	278.461	362.602	328.587	517.951	281.121	477.272	297.267	383.771	400.932	632.764	249.957
361	CD38	350.06	-1.11652	0.174825	-6.38651	1.69712e-10	2.39806e-09	319.956	212.572	620.553	632.817	765.822	267.916	274.37	139.26	304.843	600.401	563.648	489.381	179.273	219.117	373.863	527.396	462.654	263.177	103.755	84.451	241.762	283.119	263.028	208.298
362	VWA5A	2026.5	0.478596	0.0749548	6.38512	1.71258e-10	2.41322e-09	2696.2	3166.48	1787.97	2205.63	1991.54	1781.91	2659.33	2987.75	2091.26	2253.63	2195.64	1882.24	2025.78	2463.24	1721.8	1986.99	1985.17	1620.93	2035.78	1932.24	1058.49	1357	1686.75	1062.32
363	MAFF	489.441	-0.640788	0.100587	-6.37047	1.88448e-10	2.64813e-09	405.178	224.762	475.499	412.811	518.744	271.512	664.649	306.371	579.789	423.451	476.35	602.315	561.721	324.11	519.13	386.021	477.4	322.99	672.768	457.724	824.346	585.977	628.084	624.893
364	DDHD1	108.767	-0.840441	0.131961	-6.36885	1.90448e-10	2.66889e-09	90.704	66.6667	176.082	134.228	195.083	82.7122	113.709	58.2359	116.644	106.374	129.684	37.6447	78.228	62.0831	99.0963	80.6281	136.4	53.8316	99.3862	62.4937	189.115	145.569	212.481	83.3191
365	ADCY3	105.337	-0.866259	0.136046	-6.36742	1.92238e-10	2.68659e-09	62.7951	42.6667	152.036	147.333	171.302	66.5294	95.3691	60.7678	152.421	172.517	178.807	37.6447	67.363	67.561	136.257	121.494	119.811	53.8316	81.9117	79.3839	119.149	132.616	146.022	62.4893
366	AL157895.1	922.948	0.574821	0.090319	6.36434	1.96136e-10	2.73358e-09	1130.31	1407.24	1021.59	865.929	751.715	909.834	817.973	1029.26	839.053	906.568	756.77	451.737	1109.86	1535.64	929.028	1024.97	831.303	1106.54	886.831	1151.91	814.648	764.854	461.468	645.723
367	CCNL1	1054.73	-0.426541	0.0670787	-6.35882	2.03314e-10	2.82589e-09	748.059	547.81	753.197	619.712	968.563	501.668	1071.07	695.032	1046.37	882.02	1210.1	301.158	1145.17	825.34	1333.3	978.03	1666.29	741.68	1483.15	1119.82	1728.36	1254.61	2422.48	1270.62
368	ROCK1	426.36	-0.345537	0.054366	-6.35576	2.07402e-10	2.87488e-09	439.565	323.81	400.257	397.918	446.595	393.782	410.821	272.189	359.244	346.398	409.824	527.026	520.977	384.367	394.133	421.917	541.913	418.691	522.051	383.407	420.486	440.408	556.945	499.915
369	RAB2A	346.524	0.34412	0.0541855	6.35077	2.14244e-10	2.96168e-09	323.444	395.81	287.006	334.18	258.364	316.464	300.046	351.947	250.932	287.415	242.245	75.2894	437.86	501.23	418.907	451.738	361.276	424.672	386.623	445.901	363.682	354.053	289.237	458.255
370	FBL	224.135	-0.434277	0.0684543	-6.34404	2.23815e-10	3.08563e-09	140.043	130.667	252.1	177.316	177.348	170.819	212.746	198.761	347.482	246.843	252.35	338.802	159.172	145.165	242.11	198.809	162.205	167.476	227.169	202.682	406.631	289.904	282.685	249.957
371	ELOB	699.125	0.451827	0.0712417	6.34217	2.26556e-10	3.115e-09	719.901	1136	674.076	775.385	550.586	1118.41	443.099	772.258	510.685	571.762	476.911	677.605	570.956	703	599.082	668.771	488.459	927.1	693.519	998.21	667.79	769.789	515.759	749.872
372	PSMB6	429.274	0.457599	0.0722203	6.33615	2.35578e-10	3.23033e-09	395.709	603.429	339.753	448.155	245.869	717.439	325.722	563.369	303.863	379.129	264.701	752.894	342.248	427.278	322.063	398.17	239.622	699.811	332.016	491.505	347.057	418.203	194.697	749.872
373	ARPC1B	606.73	0.547702	0.0865302	6.3296	2.45793e-10	3.36137e-09	861.439	1233.53	663.992	908.421	593.714	1131	561.944	902.656	497.942	695.183	440.42	1355.21	265.649	445.537	254.497	362.826	197.227	568.223	332.016	511.773	275.706	393.53	213.417	895.68
374	TIPARP	561.3	-0.40959	0.0647581	-6.32492	2.53372e-10	3.45575e-09	624.96	420.953	616.675	556.967	772.674	400.974	698.395	417.779	601.354	466.751	669.472	263.513	716.547	435.495	689.17	539.545	816.557	322.99	608.331	462.791	698.963	507.024	767.554	395.766
375	RARRES3	381.359	0.509356	0.0806397	6.31644	2.67659e-10	3.64088e-09	306.5	400.762	338.202	234.105	230.956	327.253	390.28	592.486	480.789	373.674	350.596	338.802	418.846	532.271	417.781	354.543	317.038	388.784	383.347	528.663	507.77	423.137	245.243	270.787
376	NDUFC2	760.39	0.461654	0.0731786	6.3086	2.81574e-10	3.81998e-09	860.94	1342.86	733.804	803.581	620.316	1393.52	561.21	933.04	633.7	720.413	566.735	1091.7	525.323	742.258	549.534	630.114	470.027	927.1	597.41	810.729	529.244	592.145	384.713	1228.96
377	OSTF1	350.188	0.431937	0.0686085	6.29568	3.06063e-10	4.14119e-09	368.298	443.429	359.145	364.163	257.558	293.089	313.251	367.139	295.531	321.85	271.438	301.158	413.957	499.404	383.998	432.409	246.995	317.009	395.361	461.102	369.917	410.184	226.522	291.617
378	GNG2	195.905	-0.460225	0.073112	-6.29479	3.07816e-10	4.15389e-09	166.208	156.953	305.622	245.621	237.808	167.223	148.189	135.462	218.585	189.564	177.964	150.579	155.913	151.556	252.245	236.362	200.913	227.289	173.653	140.189	250.768	218.97	227.458	166.638
379	CHDH	242.613	-2.07997	0.330687	-6.28984	3.1779e-10	4.27717e-09	48.5914	17.5238	376.986	391.366	363.564	59.337	169.464	88.6198	483.239	551.987	498.244	639.96	58.671	45.6493	272.515	270.049	287.546	83.7381	86.2804	81.0729	263.237	251.662	266.772	166.638
380	MIEN1	178.116	0.477669	0.0759662	6.28792	3.21749e-10	4.31906e-09	148.515	195.81	131.092	143.56	99.9599	190.598	137.918	192.432	135.758	162.289	132.772	150.579	177.1	256.549	190.31	201.57	138.243	287.102	200.957	298.956	178.724	193.064	122.621	208.298
381	SMG1	171.52	-0.52253	0.0831346	-6.28535	3.27123e-10	4.37967e-09	168.949	119.238	151.26	147.73	218.461	145.645	142.32	79.7578	112.233	111.147	151.579	75.2894	184.705	132.383	185.806	165.122	258.054	185.42	235.906	157.079	185.651	189.363	342.591	270.787
382	HOMER3	107.073	0.795004	0.126777	6.27088	3.59015e-10	4.79407e-09	220.53	279.238	113.251	143.362	118.098	161.828	85.8322	141.792	66.1636	88.6452	89.5436	37.6447	116.799	156.121	83.331	117.629	81.1027	47.8503	97.2019	108.097	58.1891	86.3545	71.1392	0
383	GANAB	153.197	-0.573297	0.091584	-6.2598	3.85482e-10	5.13406e-09	159.23	119.619	164.447	210.079	186.619	187.002	123.246	62.0338	126.936	173.54	116.21	150.579	142.332	124.166	146.392	176.167	145.616	221.308	128.874	126.676	146.166	173.943	157.255	208.298
384	SNU13	734.145	0.418516	0.0668759	6.25811	3.89679e-10	5.17644e-09	625.459	830.477	565.479	563.122	423.217	792.959	914.076	1210.29	908.647	712.23	735.717	1129.34	782.824	785.168	579.939	576.546	455.281	687.849	773.247	830.997	659.477	593.379	483.933	999.829
385	PDLIM7	80.6292	-0.754697	0.120684	-6.25348	4.0141e-10	5.31842e-09	71.0182	54.8572	103.943	114.372	101.975	84.5103	71.8936	46.8419	99.4905	110.125	85.3331	225.868	45.0898	31.0415	52.9264	74.5534	71.8865	59.8129	49.147	62.4937	76.2001	94.99	84.2437	62.4893
386	SMC5	181.686	-0.565978	0.090585	-6.24804	4.15641e-10	5.4927e-09	140.541	118.476	135.746	137.405	181.379	188.8	157.726	113.94	172.025	156.834	209.684	112.934	200.459	128.731	190.31	193.839	210.13	191.401	221.708	150.323	209.897	193.681	352.888	291.617
387	RPL10	20156.4	0.41149	0.066011	6.23365	4.5568e-10	6.00626e-09	11861.3	17814.5	22302.7	16121.5	10467.2	10031.6	14730.9	23423.5	23317.5	17653	13701.6	16864.8	19967.2	28256	33235.6	26891.1	18076.7	16867.2	20779.4	29125.4	35079.7	25230.9	15352	16601.3
388	TBL1XR1	156.733	-0.492103	0.0789654	-6.23189	4.60849e-10	6.05873e-09	189.133	137.143	176.858	199.952	249.497	147.444	158.459	105.078	148.501	143.878	176	75.2894	152.653	112.297	148.644	164.017	167.735	173.458	157.271	111.475	150.322	159.139	211.545	145.808
389	CHCHD10	370.359	0.432196	0.0693591	6.23128	4.62642e-10	6.06668e-09	232.242	316.191	332.772	320.281	207.175	203.184	306.648	501.335	442.071	376.06	280.701	301.158	298.244	345.109	407.646	347.916	232.249	185.42	550.447	726.278	613.064	630.388	398.754	333.276
390	HNRNPUL1	199.141	-0.502046	0.0805931	-6.22939	4.68256e-10	6.10516e-09	216.543	158.095	242.791	216.036	255.946	318.262	190.738	149.388	223.486	199.793	233.543	112.934	187.421	160.686	193.688	182.794	210.13	233.27	192.22	158.768	184.266	201.699	252.731	104.149
391	PDS5B	106.608	-0.623185	0.100033	-6.22977	4.67134e-10	6.10516e-09	90.9532	68.5715	96.9614	80.8148	108.827	194.194	74.0944	54.4379	66.6537	73.6437	92.0699	301.158	102.131	78.5168	87.8354	80.0758	95.8486	179.439	114.676	77.6949	112.222	93.7563	150.703	83.3191
392	TUFM	356.445	0.396159	0.0635983	6.22909	4.69167e-10	6.10516e-09	384.246	537.524	391.724	422.739	305.523	460.312	341.861	465.887	332.778	397.54	312.42	602.315	259.13	368.847	272.515	343.498	215.659	358.878	286.145	344.56	261.158	276.951	175.04	437.425
393	CXXC5	208.719	-0.607172	0.0975311	-6.22542	4.80276e-10	6.23382e-09	116.121	113.524	214.091	170.366	176.542	179.809	176.066	149.388	230.347	261.503	240.28	451.737	112.453	148.817	222.967	246.854	211.973	233.27	148.533	133.433	311.728	275.718	254.603	229.128
394	TMEM141	189.099	0.456231	0.0733259	6.22197	4.9096e-10	6.35632e-09	148.017	214.857	121.008	133.434	98.7507	284.099	137.185	196.23	154.872	147.287	123.228	225.868	183.619	257.462	163.284	189.421	127.184	293.083	215.155	295.578	207.818	201.083	128.238	291.617
395	FAM102A	164.705	-0.595999	0.0957983	-6.2214	4.92751e-10	6.36336e-09	118.115	93.7144	234.259	192.208	234.583	66.5294	133.517	101.28	195.55	172.517	184.701	37.6447	129.837	99.5155	215.084	156.838	211.973	71.7755	174.745	138.5	288.175	243.643	333.231	124.979
396	EGR2	784.778	-0.745175	0.119833	-6.21844	5.02107e-10	6.46779e-09	1894.82	747.81	1266.7	1148.68	1777.92	981.758	1400.46	411.449	830.721	484.48	928.278	338.802	1357.58	552.357	905.38	576.546	799.967	412.709	456.521	197.615	313.113	311.493	406.242	333.276
397	TUBA1A	2093.65	0.859015	0.138182	6.21656	5.08164e-10	6.52933e-09	2796.87	4321.15	1483.9	2225.29	2787.59	1542.76	2638.79	5237.43	1369.34	2513.43	2853.61	2371.62	1372.25	2288.86	1376.09	2302.87	2538.15	1477.38	1099.8	1609.64	620.684	1279.28	1640.88	499.915
398	MRPL33	399.886	0.459093	0.0739547	6.20776	5.37449e-10	6.88827e-09	444.3	605.334	417.322	403.875	287.385	471.1	322.054	412.715	337.679	346.057	293.613	263.513	402.005	493.926	385.124	395.409	313.351	562.242	400.821	548.931	362.989	349.119	236.819	541.574
399	IVNS1ABP	224.041	-0.489491	0.0788712	-6.2062	5.42814e-10	6.93958e-09	195.861	135.238	158.241	169.572	254.334	147.444	134.25	97.4818	149.971	150.356	228.491	112.934	324.32	224.595	295.037	259.556	422.103	215.327	267.578	195.926	275.706	268.316	465.213	229.128
400	SNAPIN	83.1654	0.589901	0.0950759	6.20453	5.48608e-10	6.99612e-09	70.5199	116.191	63.6067	88.5587	58.4443	89.9046	81.4305	124.068	85.2775	96.8278	70.1753	37.6447	86.3768	107.732	73.1961	71.2399	58.9838	83.7381	80.8196	116.542	79.6637	85.1209	44.93	124.979
401	ANXA2	92.5646	1.30977	0.211156	6.20284	5.54532e-10	7.05404e-09	171.939	209.524	55.0741	122.711	67.7148	197.79	85.8322	129.132	16.1733	54.2099	33.4034	150.579	64.1035	123.253	40.5394	76.2101	42.3946	125.607	75.3588	157.079	9.00546	45.6445	22.465	145.808
402	ANTXR2	241.539	-0.412605	0.0665465	-6.20025	5.63753e-10	7.1535e-09	252.426	177.905	330.445	272.824	298.268	152.838	222.283	170.91	292.59	243.774	272.561	150.579	273.798	209.987	304.045	267.84	333.627	137.57	263.21	185.792	314.498	276.951	308.894	83.3191
403	CCDC14	139.279	-0.683785	0.11036	-6.19597	5.79288e-10	7.33238e-09	142.535	113.524	189.269	132.838	205.563	203.184	142.32	87.3538	131.837	122.058	162.245	150.579	120.058	80.3428	131.753	106.031	171.422	113.645	145.257	84.451	129.54	117.195	255.539	104.149
404	MRPL36	97.035	0.613061	0.0992113	6.17935	6.43666e-10	8.12708e-09	68.5264	112.762	76.0178	84.9846	49.1738	109.684	63.8239	120.27	62.7329	77.3941	51.0876	188.224	81.4875	112.297	90.0876	94.4343	60.827	197.383	96.1098	168.902	77.5855	99.9245	39.3137	145.808
405	IPO7	130.142	-0.617124	0.0999224	-6.17604	6.57312e-10	8.27889e-09	123.846	87.2382	154.363	150.907	173.318	122.27	95.3691	56.9699	105.862	116.262	110.316	75.2894	136.899	108.645	143.014	165.674	162.205	179.439	110.308	111.475	118.456	149.27	199.377	166.638
406	PARK7	814.612	0.445059	0.0720763	6.17483	6.62359e-10	8.3219e-09	713.422	1129.53	719.842	823.437	448.207	1161.57	459.239	758.332	582.73	663.134	419.929	1091.7	858.336	1217.01	939.163	1102.29	654.351	1770.46	599.594	873.223	612.372	669.864	324.806	958.17
407	RHEX	2875.24	0.86394	0.139973	6.17219	6.73506e-10	8.44116e-09	4464.93	5101.72	1744.53	2347	1852.48	3101.71	4067.12	4660.13	2609.3	3612.63	3281.4	3275.09	3426.28	4119.4	1380.59	1513.71	1574.13	3289.71	3142.13	3587.48	1418.71	1163.32	1210.3	3061.98
408	WDR83OS	817.488	0.324524	0.052594	6.17036	6.81325e-10	8.51824e-09	662.588	917.715	753.972	746.991	566.708	800.151	570.747	895.06	708.686	691.773	599.016	865.828	742.08	919.377	811.914	886.909	753.886	783.549	895.568	1141.78	1012.77	1069.56	781.595	1041.49
409	CKS1B	194.129	-0.753979	0.122398	-6.16006	7.27177e-10	9.06927e-09	71.2674	85.7144	103.167	90.5443	56.429	890.055	41.8157	59.5018	84.2973	83.1901	60.3507	489.381	74.4253	93.1246	111.483	111.002	95.8486	1046.73	67.7137	62.4937	125.384	105.476	66.459	583.234
410	NME3	300.487	0.370883	0.0602171	6.15909	7.31623e-10	9.10247e-09	241.213	322.286	285.455	264.683	234.583	183.405	247.226	324.095	300.922	294.575	276.491	150.579	304.763	387.106	329.946	354.543	337.313	251.214	352.767	447.59	428.106	416.352	309.83	166.638
411	NDUFS6	447.474	0.366525	0.0595238	6.15762	7.38475e-10	9.16535e-09	437.323	611.048	346.734	421.746	301.089	753.4	300.046	392.459	269.555	330.033	248.14	903.473	363.434	534.097	341.207	435.723	259.897	789.531	387.716	479.681	326.968	378.726	273.324	854.021
412	PRDX1	1499.38	0.707131	0.114874	6.15569	7.47536e-10	9.2553e-09	1669.05	2488.38	1186.81	1593.86	1034.67	1742.35	1087.21	1658.46	1189.47	1272.06	1064.42	2258.68	1494.48	2192.99	1216.18	1447.99	858.951	2087.47	1553.05	2241.33	918.557	1095.47	654.293	1978.83
413	IDNK	79.2285	0.589489	0.095843	6.15057	7.72068e-10	9.53588e-09	73.2609	94.4763	72.1393	62.5471	56.0259	48.5485	101.972	121.536	101.941	76.3712	69.8946	112.934	105.391	108.645	115.988	83.3893	68.2	47.8503	75.3588	108.097	77.5855	67.85	51.4823	0
414	ATP5MPL	389.393	0.358393	0.058295	6.14791	7.85094e-10	9.67334e-09	373.78	496.001	363.024	393.55	271.665	605.957	265.566	407.651	298.962	299.348	241.403	451.737	369.953	466.536	345.711	399.275	342.843	520.373	368.057	510.084	369.917	397.231	245.243	541.574
415	COTL1	387.764	0.431018	0.0701303	6.14596	7.94838e-10	9.7698e-09	464.733	567.62	331.996	349.469	356.309	672.486	306.648	424.109	238.189	291.506	252.631	790.539	337.358	410.844	304.045	334.109	317.038	412.709	385.531	489.816	252.846	295.456	262.092	458.255
416	ABCB8	137.547	-0.623103	0.101423	-6.1436	8.06719e-10	9.86829e-09	94.1926	87.2382	177.633	197.966	174.527	102.491	101.238	88.6198	139.189	174.222	145.965	150.579	68.4495	84.9077	161.032	177.271	143.773	131.588	78.6353	104.719	189.807	233.157	210.609	83.3191
417	RAB7A	332.216	0.309157	0.0503206	6.14375	8.05946e-10	9.86829e-09	435.08	441.905	314.931	372.9	302.298	365.013	405.685	397.523	297.491	362.422	294.455	376.447	392.77	389.845	288.28	334.109	228.562	299.065	345.121	359.761	261.851	292.988	248.051	166.638
418	NUTM2B-AS1	388.429	-0.552259	0.0899283	-6.1411	8.19509e-10	1.00008e-08	413.401	282.667	429.733	380.643	559.856	262.521	489.317	373.469	550.873	587.786	705.121	263.513	250.982	196.292	358.098	315.333	481.086	215.327	344.029	244.908	398.319	389.212	704.839	124.979
419	NEK1	183.692	-0.706763	0.115133	-6.13866	8.3219e-10	1.01313e-08	158.732	121.524	258.305	201.938	272.471	129.463	178.267	111.408	253.382	193.315	250.947	37.6447	172.754	114.123	191.436	135.853	300.449	77.7568	214.063	114.853	260.466	206.634	390.329	62.4893
420	NDUFAB1	314.506	0.400022	0.0651688	6.13823	8.34435e-10	1.01344e-08	275.102	403.429	288.557	302.013	205.966	372.205	239.156	367.139	264.654	292.529	220.07	225.868	286.836	376.15	337.828	363.931	197.227	460.56	292.698	403.676	299.258	350.353	202.185	520.744
421	STOML2	275.808	0.444712	0.0725274	6.13164	8.69802e-10	1.05389e-08	343.629	481.143	260.632	322.068	221.282	476.494	299.312	372.203	255.343	310.94	249.824	301.158	203.176	265.679	201.571	204.331	132.713	317.009	230.445	288.822	200.891	230.69	137.598	312.447
422	PDCL3	136.121	0.648445	0.105846	6.12631	8.99386e-10	1.08458e-08	111.636	204.191	103.943	112.585	89.4803	129.463	129.115	186.102	114.193	114.557	106.947	188.224	199.373	185.336	168.914	141.928	127.184	179.439	120.137	195.926	132.311	124.597	80.4996	20.8298
423	SH3BGRL	602.067	0.288731	0.0471296	6.12632	8.99322e-10	1.08458e-08	622.469	719.62	600.385	672.331	449.014	532.235	534.067	662.116	569.987	593.923	436.771	451.737	689.928	761.431	718.448	713.503	560.346	651.961	586.488	660.406	634.539	597.697	405.306	624.893
424	CHD2	294.788	-0.515471	0.0841624	-6.12472	9.08431e-10	1.08777e-08	273.358	192.762	262.184	228.148	357.921	197.79	329.39	193.698	304.353	233.887	383.999	112.934	344.421	210.9	272.515	228.078	473.713	251.214	354.951	239.841	316.577	270.166	604.683	437.425
425	PRR34-AS1	102.223	0.547526	0.0893915	6.12504	9.06615e-10	1.08777e-08	102.914	142.857	79.8962	83.1975	67.3117	111.482	90.2338	131.664	96.5499	88.6452	84.2103	75.2894	104.304	130.557	90.0876	76.2101	66.3567	107.663	132.151	157.079	121.92	129.532	120.749	62.4893
426	VPS29	415.107	0.384613	0.0627939	6.12501	9.06781e-10	1.08777e-08	380.757	562.667	349.061	381.835	271.262	679.679	363.136	550.709	370.516	403.677	331.508	451.737	378.645	498.491	423.412	420.26	305.978	807.475	265.394	408.743	302.029	309.026	204.993	541.574
427	MCM7	182.413	-0.796921	0.130134	-6.12387	9.13301e-10	1.09015e-08	68.5264	77.7144	64.3824	60.9586	83.8374	739.016	58.6887	56.9699	56.3616	67.8477	94.877	1091.7	46.1763	50.2143	68.6918	74.0011	86.6324	544.298	56.7921	60.8047	58.8819	80.8031	104.837	624.893
428	MZT2A	173.052	-0.664009	0.108434	-6.12363	9.14688e-10	1.09015e-08	51.3325	76.9525	141.952	85.1831	62.878	384.792	60.8895	62.0338	134.778	88.6452	72.7016	338.802	42.3735	50.2143	106.979	77.8668	79.2595	358.878	162.731	214.505	417.715	290.521	187.208	604.063
429	NDUFS5	763.594	0.295499	0.0482832	6.12012	9.35044e-10	1.10922e-08	805.621	1113.91	859.466	897.699	654.173	1105.83	479.046	745.672	607.725	603.81	469.332	865.828	595.946	781.516	689.17	715.712	600.897	968.97	703.349	915.448	802.179	802.48	646.805	895.68
430	VAV3	142.265	-0.71745	0.117223	-6.12037	9.3361e-10	1.10922e-08	106.403	87.2382	131.868	149.914	149.94	89.9046	130.582	77.2258	160.753	160.584	214.175	37.6447	120.058	96.7766	212.832	213.167	261.741	137.57	117.953	97.9631	160.713	156.055	280.812	62.4893
431	ACVR1B	114.611	-0.694652	0.113613	-6.11419	9.70512e-10	1.14863e-08	104.16	84.5715	163.671	205.71	255.543	64.7313	101.238	54.4379	101.451	152.742	156.912	37.6447	84.7471	77.6039	147.518	174.51	180.638	41.8691	64.4372	59.1157	84.5128	133.849	135.726	83.3191
432	CTTNBP2	378.289	0.746592	0.122134	6.11291	9.78333e-10	1.1552e-08	802.381	645.715	238.137	384.615	496.575	490.879	465.841	417.779	143.109	219.567	306.806	37.6447	673.087	624.483	249.993	311.467	409.2	328.971	495.839	471.236	76.8928	248.578	290.173	249.957
433	ZNF292	273.859	-0.599026	0.0980376	-6.11016	9.95315e-10	1.17254e-08	265.384	185.524	384.743	246.813	398.631	178.011	289.775	184.836	415.606	292.529	390.174	225.868	227.622	165.251	239.858	194.391	399.984	173.458	276.316	202.682	355.369	281.886	535.416	62.4893
434	TRAPPC6A	123.675	0.509655	0.0834434	6.1078	1.01015e-09	1.18727e-08	123.347	160	142.727	121.123	101.169	73.7218	90.2338	132.93	121.055	109.102	90.6664	112.934	128.207	171.641	136.257	145.241	101.378	107.663	161.639	173.969	153.093	138.784	87.9879	83.3191
435	PTPRB	330.827	-1.31146	0.214885	-6.10308	1.04041e-09	1.21445e-08	216.045	141.333	899.027	629.442	760.179	115.078	205.41	94.9498	697.414	458.568	411.508	37.6447	185.792	134.209	358.098	307.049	372.335	113.645	151.81	104.719	508.462	453.978	583.154	0
436	SETD2	192.909	-0.49366	0.0808787	-6.10371	1.03634e-09	1.21445e-08	182.903	130.667	184.615	168.381	264.41	160.03	187.07	132.93	153.892	151.72	233.824	112.934	218.387	142.426	204.949	202.675	293.076	167.476	194.404	167.213	199.506	206.017	382.841	187.468
437	TAF15	206.013	-0.427795	0.0700918	-6.10335	1.0387e-09	1.21445e-08	173.683	160.762	192.372	171.359	209.19	368.609	176.066	165.846	181.337	168.426	179.368	301.158	170.581	152.469	195.94	183.898	193.541	293.083	207.51	141.878	198.813	196.765	228.394	333.276
438	AP3S1	281.482	0.364735	0.0597967	6.09957	1.06353e-09	1.23859e-08	356.337	414.477	255.203	268.059	226.119	390.186	346.263	312.701	233.288	263.208	220.35	301.158	323.234	354.239	264.632	240.78	213.816	394.765	289.421	282.066	205.047	205.4	165.679	229.128
439	PNKD	196.964	0.458779	0.0752292	6.09842	1.07121e-09	1.24471e-08	183.152	259.429	158.241	149.517	131.802	332.647	147.455	254.465	162.713	152.742	139.508	225.868	211.868	239.202	192.562	177.271	164.049	239.252	190.035	260.109	174.567	180.728	129.174	270.787
440	NT5C	240.918	0.446577	0.0732457	6.09698	1.08093e-09	1.25139e-08	177.67	253.334	199.353	173.345	157.598	149.242	203.943	269.657	202.902	229.455	202.105	263.513	228.708	286.678	242.11	269.497	248.838	263.177	246.827	405.365	288.175	321.362	228.394	270.787
441	POLR2L	516.223	0.515186	0.0845005	6.09684	1.08187e-09	1.25139e-08	606.521	798.096	388.621	477.343	377.268	726.429	316.185	415.247	290.63	346.739	300.912	564.671	520.434	598.919	363.729	482.664	359.432	705.793	605.055	876.601	417.715	483.585	366.928	999.829
442	COX7A2L	324.192	0.441047	0.0724352	6.08885	1.13722e-09	1.31244e-08	243.954	354.667	304.847	273.221	183.394	222.963	283.906	397.523	356.303	309.576	266.105	338.802	365.607	450.102	376.116	374.976	267.27	317.009	288.329	400.298	405.246	325.68	195.633	479.085
443	GOLIM4	172.227	-0.492906	0.0810344	-6.08268	1.18191e-09	1.36093e-08	160.975	129.905	214.867	209.086	202.338	145.645	135.718	103.812	160.263	153.765	160.561	112.934	179.816	155.208	181.301	223.66	223.032	275.139	162.731	123.298	185.651	178.26	209.673	145.808
444	GNAI1	124.232	0.614871	0.101108	6.0813	1.19212e-09	1.36959e-08	137.053	141.714	57.4012	56.9873	61.2658	118.674	155.525	183.57	99.0004	91.7137	87.5787	112.934	221.103	208.161	122.744	114.867	138.243	167.476	162.731	150.323	83.8201	99.9245	125.43	83.3191
445	GMPR	212.195	0.477847	0.0786292	6.07722	1.22281e-09	1.4017e-08	211.31	257.524	180.736	171.161	157.598	257.127	212.013	217.751	163.694	177.631	174.315	188.224	232.511	335.979	168.914	185.003	173.265	388.784	238.09	307.401	149.629	186.896	148.831	208.298
446	TIMM8B	189.386	0.504064	0.0830541	6.06911	1.28623e-09	1.47109e-08	206.327	289.524	188.493	217.227	155.986	219.367	123.246	175.974	130.367	158.198	130.807	263.513	162.975	230.073	184.679	206.54	112.438	239.252	148.533	278.688	157.249	171.475	123.557	270.787
447	CHMP2A	422.941	0.387264	0.0639371	6.05695	1.38727e-09	1.5831e-08	437.323	552.382	396.378	473.968	314.39	505.264	386.612	495.005	374.927	428.224	343.859	225.868	371.583	568.791	383.998	453.947	329.941	544.298	430.31	516.84	439.19	456.445	283.621	437.425
448	FUS	1362.73	-0.431955	0.0713536	-6.05373	1.41525e-09	1.61143e-08	995.501	1003.81	1281.44	1081.37	1561.07	1503.2	1351.31	1255.87	1723.19	1564.25	2105.54	1392.85	1134.85	993.329	1225.19	1086.82	1856.15	1363.73	1218.85	927.271	1204.65	1126.93	2144.47	1603.89
449	SLC12A6	95.1242	-0.660147	0.109077	-6.05212	1.42954e-09	1.62408e-08	94.9402	64.762	153.587	122.314	155.986	68.3275	77.0289	49.3739	88.7083	97.8507	115.93	0	79.8578	66.648	101.348	103.27	147.459	59.8129	76.451	76.0059	136.467	123.364	160.999	62.4893
450	CHST1	61.982	-1.06288	0.175639	-6.05149	1.4351e-09	1.62677e-08	48.093	34.2858	105.494	110.401	94.317	59.337	30.8115	13.926	53.9111	62.7335	37.0525	37.6447	27.7058	20.9987	61.9352	76.7623	55.2973	29.9065	76.451	64.1827	78.2783	140.018	126.366	41.6595
451	SIGLEC6	243.094	-0.658165	0.108852	-6.04641	1.4811e-09	1.67519e-08	132.318	111.619	328.118	257.336	252.721	88.1065	129.849	93.6838	195.06	203.202	152.421	188.224	174.927	176.206	335.576	319.751	342.843	173.458	247.92	228.018	522.317	528.613	443.684	208.298
452	ATP5MD	432.811	0.461837	0.0764034	6.04473	1.49664e-09	1.68902e-08	471.711	716.953	459.209	498.192	315.599	667.092	289.775	403.853	331.308	321.85	239.719	865.828	355.286	447.363	420.033	411.976	235.935	484.485	353.859	569.199	374.766	396.614	215.29	541.574
453	CXCL16	153.098	0.63647	0.105359	6.04094	1.53224e-09	1.72537e-08	178.169	175.238	84.5504	134.824	111.246	158.232	187.07	231.677	139.679	145.583	129.684	150.579	196.113	222.769	136.257	131.435	95.8486	125.607	226.076	268.554	96.9819	149.27	157.255	41.6595
454	ACOT9	87.4319	0.511661	0.0847217	6.03932	1.54768e-09	1.73892e-08	98.4288	128.381	83.7747	100.075	75.7761	98.8951	100.504	122.802	79.3963	98.5325	75.2279	75.2894	84.7471	103.167	69.8179	83.3893	38.7081	89.7194	92.8333	114.853	58.1891	84.504	58.0346	83.3191
455	CCL23	247.823	1.46832	0.243195	6.03764	1.56386e-09	1.75324e-08	60.5524	116.953	46.5415	49.6405	20.9593	172.617	123.98	268.391	63.7131	46.3683	38.1753	112.934	522.064	557.835	239.858	199.361	151.146	346.915	783.076	1059.01	191.886	281.269	140.406	354.106
456	WBP1L	135.109	-0.576558	0.0955817	-6.03209	1.61848e-09	1.8105e-08	142.535	102.857	150.484	165.204	197.905	102.491	152.591	78.4918	200.451	186.155	232.701	150.579	123.861	95.8636	136.257	139.719	178.795	53.8316	116.861	89.518	112.222	113.494	157.255	62.4893
457	RPL19	8094.57	0.368082	0.0610291	6.03125	1.627e-09	1.81605e-08	4700.16	7036.2	8693.18	5835.14	4046.77	4389.14	7168.82	10666	11886.4	8002.62	7081.25	8733.57	7885.82	9640.22	11802.6	8577.5	6167.49	6561.48	7976.02	11438	13747.9	9236.23	5977.56	7019.63
458	PNN	521.747	-0.385965	0.0640021	-6.03051	1.63446e-09	1.82038e-08	422.621	390.858	491.788	435.645	559.856	471.1	491.518	381.065	522.448	475.957	630.174	639.96	433.514	387.106	498.86	402.588	696.746	622.055	575.566	464.48	635.924	477.417	810.612	604.063
459	DNAJC9	220.739	-0.475727	0.0789118	-6.02858	1.65404e-09	1.83818e-08	126.587	146.667	170.652	172.948	130.19	532.235	96.1027	117.738	119.585	137.741	108.631	451.737	205.349	182.597	234.228	227.526	195.384	663.924	126.69	119.92	175.953	196.765	117.005	541.574
460	GTF3C6	200.481	0.49005	0.081325	6.02582	1.68251e-09	1.86576e-08	186.89	288.762	172.979	192.407	135.43	273.31	130.582	225.347	169.575	188.201	135.859	263.513	174.927	253.81	189.184	219.242	156.676	275.139	170.376	256.731	184.958	202.316	94.5402	270.787
461	EPB41L2	118.861	-0.887057	0.147445	-6.0162	1.78556e-09	1.97573e-08	44.8536	36.9524	65.1581	95.3098	97.9446	84.5103	52.8198	32.9159	52.4408	87.9633	82.5261	150.579	102.674	75.7779	156.527	141.928	167.735	173.458	207.51	141.878	139.931	218.97	317.318	124.979
462	PPCS	233.894	0.414544	0.0689698	6.01052	1.84931e-09	2.04185e-08	209.317	289.524	278.473	227.552	159.21	188.8	220.816	270.923	238.679	208.316	169.263	150.579	223.819	277.548	289.406	270.049	211.973	281.121	238.09	346.249	267.393	260.297	169.424	166.638
463	SAMD4A	61.6508	-0.945569	0.157364	-6.00878	1.86919e-09	2.05934e-08	44.8536	28.9524	79.1205	86.3745	100.766	28.7695	59.4223	40.5119	73.5151	78.7578	104.14	75.2894	29.3355	25.5636	50.6742	68.4786	70.0432	23.9252	36.0412	32.0914	81.7419	85.7377	133.854	41.6595
464	HMGN3	398.507	0.597966	0.0995961	6.00391	1.92618e-09	2.11299e-08	372.534	557.334	264.511	299.432	224.507	679.679	310.316	530.453	330.328	292.87	282.666	225.868	524.237	660.089	493.229	471.619	390.768	795.512	315.633	434.078	235.528	262.148	152.575	458.255
465	SMC1A	156.193	-0.642939	0.107081	-6.00421	1.92261e-09	2.11299e-08	112.383	99.8096	106.27	108.415	120.113	492.677	109.308	92.4178	84.2973	98.1916	115.368	338.802	114.626	75.7779	111.483	93.3298	105.065	251.214	133.243	106.408	128.847	109.794	182.528	458.255
466	RBX1	493.701	0.389438	0.0648907	6.00144	1.95569e-09	2.14077e-08	504.603	676.953	446.798	523.608	398.228	895.45	335.259	564.635	347.972	423.11	337.403	715.249	421.562	514.011	361.476	434.066	322.568	687.849	442.323	606.358	338.744	407.1	268.644	874.85
467	SPAG7	237.168	0.374115	0.0623416	6.00105	1.96047e-09	2.1414e-08	252.426	302.477	235.035	233.906	178.154	228.358	244.292	302.573	244.07	255.366	200.421	301.158	254.784	322.284	245.489	257.347	199.07	275.139	209.694	241.53	238.991	230.073	176.912	62.4893
468	SNX2	157.446	0.462818	0.0771386	5.99982	1.97539e-09	2.1531e-08	148.017	182.476	138.073	113.776	93.1078	127.665	190.738	255.731	172.025	149.333	147.368	150.579	202.632	190.814	174.545	166.226	149.303	173.458	149.625	180.725	137.16	115.962	123.557	145.808
469	GHITM	383.377	0.355533	0.0592697	5.99857	1.99066e-09	2.16511e-08	394.712	528.762	428.182	438.226	256.349	465.706	462.173	562.103	459.715	465.728	329.824	414.092	328.123	377.976	315.306	379.946	248.838	478.503	309.08	418.877	331.124	365.156	213.417	229.128
470	ODC1	323.773	0.430977	0.0719187	5.99256	2.06565e-09	2.24189e-08	228.006	324.572	242.016	216.036	226.925	240.944	471.71	711.49	459.224	470.842	556.069	301.158	241.746	345.109	297.289	249.063	254.368	233.27	279.592	309.09	320.733	273.867	288.301	229.128
471	SPNS1	182.863	0.552513	0.0922795	5.98739	2.13241e-09	2.30944e-08	191.126	249.524	186.166	161.232	157.195	169.021	172.398	239.273	143.6	160.925	160	376.447	153.197	213.639	156.527	185.555	145.616	71.7755	198.772	263.487	168.333	186.896	194.697	83.3191
472	ATF7IP	157.532	-0.532721	0.0889885	-5.9864	2.14537e-09	2.31854e-08	157.984	111.619	152.811	141.575	207.175	133.059	129.115	72.1618	92.139	122.058	144.561	112.934	183.075	112.297	180.175	177.824	235.935	143.551	211.878	160.457	185.651	173.943	292.981	145.808
473	CERS4	88.7359	0.607389	0.101553	5.98098	2.21799e-09	2.39195e-08	113.878	142.476	79.1205	61.9514	64.8933	91.7027	135.718	140.526	90.6687	102.965	97.1226	75.2894	81.4875	90.3857	54.0525	58.5382	53.454	101.682	120.137	118.231	58.8819	66.6163	67.395	62.4893
474	RPAIN	255.638	0.381597	0.0638886	5.97285	2.33139e-09	2.50895e-08	237.226	325.334	242.791	217.227	189.44	275.108	253.828	327.893	256.813	217.863	225.964	527.026	250.982	308.589	237.606	259.556	217.503	311.027	202.049	255.042	215.438	198.615	174.104	208.298
475	COMMD1	138.324	0.530629	0.088851	5.97212	2.34191e-09	2.51496e-08	142.784	209.905	121.008	137.008	78.1945	215.771	107.84	151.92	98.0202	123.762	97.4033	112.934	143.418	184.423	135.131	140.271	123.497	185.42	125.598	195.926	106.68	133.849	82.3717	166.638
476	TMEM251	107.6	0.584906	0.0980214	5.96712	2.41479e-09	2.58779e-08	116.37	165.334	86.1018	100.274	61.6688	149.242	93.1683	145.59	87.238	100.237	86.1752	225.868	104.847	142.426	88.9615	103.822	64.5135	155.514	73.1745	114.853	87.9765	71.5509	53.3544	104.149
477	SEC61G	744.303	0.448368	0.0752089	5.96164	2.49725e-09	2.67054e-08	690.746	1179.81	774.14	1071.44	606.209	882.863	396.148	670.978	510.195	722.799	428.35	1317.56	594.316	983.286	765.744	1039.88	560.346	915.138	480.549	810.729	565.959	751.901	373.481	770.702
478	MCM3	120.675	-0.595114	0.0998538	-5.95985	2.52466e-09	2.6942e-08	67.7788	72.381	76.0178	66.5183	71.3424	356.022	83.6313	65.8318	94.0994	88.3043	86.1752	376.447	62.4738	64.822	73.1961	59.0904	70.0432	334.952	55.7	40.5365	58.1891	62.9154	51.4823	458.255
479	RPGR	63.7434	-0.908252	0.152455	-5.95749	2.56135e-09	2.72766e-08	70.5199	45.3334	72.915	59.7672	86.2558	95.2989	90.2338	46.8419	91.1588	105.01	126.035	75.2894	57.5845	28.3026	47.296	32.0303	62.6703	71.7755	56.7921	27.0243	49.8764	33.3082	77.6914	20.8298
480	COX4I1	1962.44	0.33678	0.056675	5.94231	2.81032e-09	2.98655e-08	1328.17	1987.43	1614.99	1363.33	1068.93	1920.36	1628.61	2339.56	1974.62	1632.44	1496.14	2183.39	1860.63	2232.25	2377.19	2033.37	1631.27	2296.82	2161.38	2832.49	2717.57	2308.75	1838.39	2270.45
481	MAP1LC3B	404.959	0.482056	0.0811961	5.93693	2.90407e-09	3.07977e-08	341.635	447.239	325.79	318.494	264.007	278.704	347.73	502.601	366.595	354.24	404.49	301.158	532.929	610.788	465.077	473.828	442.378	424.672	433.586	552.309	469.67	397.848	288.301	374.936
482	BEX3	129.041	-1.35651	0.228516	-5.93618	2.91746e-09	3.08754e-08	18.689	13.7143	97.7371	101.068	68.1179	57.5389	79.2297	63.2998	260.244	218.885	172.912	225.868	151.024	103.167	293.911	256.243	210.13	227.289	43.6863	48.9816	175.953	138.167	71.1392	0
483	GALNT2	89.2486	-0.64482	0.108656	-5.93451	2.9472e-09	3.11256e-08	65.2869	55.2382	114.802	105.039	116.889	62.9332	65.2911	51.9059	109.783	111.147	125.473	37.6447	71.709	73.9519	108.105	115.42	94.0054	83.7381	65.5294	57.4267	123.306	137.55	127.302	62.4893
484	CD2BP2	189.833	0.489556	0.0825013	5.93392	2.95783e-09	3.11733e-08	186.143	230.476	182.288	191.215	162.435	195.992	170.197	253.199	174.476	184.45	176	112.934	209.695	274.809	174.545	189.973	138.243	269.158	163.823	266.865	167.64	182.578	111.389	187.468
485	ICAM1	216.844	1.14519	0.193049	5.93214	2.99006e-09	3.14307e-08	524.787	393.143	96.1858	151.701	253.527	282.3	287.574	256.997	52.9309	66.4839	101.052	37.6447	378.645	297.634	109.231	139.166	232.249	143.551	532.972	450.968	53.3401	107.326	150.703	104.149
486	NOP10	354.195	0.426502	0.0719038	5.93156	3.00073e-09	3.14307e-08	325.936	466.286	307.95	354.235	241.435	458.513	259.697	382.331	256.323	291.506	239.438	338.802	320.518	432.756	391.881	413.633	261.741	436.634	368.057	501.639	358.14	392.296	221.842	479.085
487	PHF3	273.483	-0.40436	0.0681692	-5.9317	2.99809e-09	3.14307e-08	260.151	197.714	299.417	212.263	297.058	226.56	258.964	196.23	277.887	228.432	324.49	75.2894	300.417	227.334	293.911	265.079	359.432	251.214	347.306	243.219	375.459	305.325	490.486	249.957
488	MACF1	394.835	-0.43025	0.0725682	-5.92891	3.04953e-09	3.18763e-08	482.426	315.048	334.323	360.589	541.315	312.868	335.259	182.304	243.58	246.161	335.999	225.868	630.17	377.063	431.294	388.23	617.486	436.634	562.461	315.847	385.849	341.1	699.223	374.936
489	PARVB	239.551	0.368502	0.0621942	5.92502	3.1226e-09	3.25733e-08	241.462	286.857	193.923	204.916	189.037	255.329	236.222	320.297	232.798	228.432	203.228	263.513	251.525	257.462	222.967	214.272	223.032	311.027	229.353	310.78	187.729	212.802	180.656	291.617
490	SKP1	1208.02	0.346215	0.0584503	5.92324	3.15664e-09	3.28613e-08	1060.54	1402.67	1148.02	1081.96	921.002	1003.34	1006.51	1407.79	1257.6	1154.77	1093.89	752.894	1403.22	1601.38	1311.9	1285.08	1209.17	1196.26	1329.15	1488.03	1512.23	1297.17	1068.02	999.829
491	POMP	741.417	0.427756	0.0723427	5.91292	3.36105e-09	3.49179e-08	711.428	1063.24	704.328	775.186	478.437	1053.68	600.092	819.1	624.388	677.795	520.139	828.184	696.99	853.642	635.117	772.594	481.086	986.913	664.031	955.985	683.723	742.649	361.312	1103.98
492	SMIM29	127.183	0.481357	0.0814706	5.90835	3.45542e-09	3.58254e-08	82.2316	117.714	82.2233	94.5155	93.1078	93.5008	101.972	141.792	104.882	113.193	94.5963	112.934	109.737	161.599	130.627	128.121	81.1027	65.7942	195.496	258.42	194.657	212.185	177.848	104.149
493	COL18A1	308.877	-0.603896	0.102334	-5.90121	3.60853e-09	3.73369e-08	264.636	213.715	506.527	485.087	430.07	140.251	448.235	354.479	618.997	628.699	538.385	188.224	151.567	121.427	350.215	340.736	300.449	95.7007	141.98	124.987	344.979	302.858	258.347	62.4893
494	COPB2	251.997	0.327629	0.0555686	5.89594	3.72544e-09	3.84685e-08	317.713	335.238	231.156	296.255	246.675	264.32	296.378	300.041	214.664	252.98	230.175	301.158	289.552	334.153	215.084	258.452	223.032	269.158	218.431	219.572	154.478	182.578	167.551	229.128
495	CNTRL	204.968	-0.440932	0.0748086	-5.89414	3.76632e-09	3.88121e-08	183.651	149.333	162.895	148.922	213.624	307.474	222.283	155.718	190.649	159.561	228.771	301.158	200.459	153.382	163.284	159.599	256.211	293.083	188.943	152.012	159.327	156.672	278.94	333.276
496	QPCT	94.7456	-1.48589	0.252204	-5.89164	3.82383e-09	3.93253e-08	30.65	25.1429	181.512	254.755	130.996	26.9714	64.5575	45.5759	162.223	213.771	162.526	150.579	23.3598	28.3026	144.14	185.555	73.7297	35.8878	17.4745	20.2682	85.8983	117.812	50.5462	41.6595
497	MYL6	4564.57	0.360918	0.0613087	5.8869	3.93515e-09	4.03888e-08	4856.9	6396.58	3882.34	5196.17	3799.28	6171.05	3009.26	4322.11	3344.94	4054.84	3158.73	4065.63	4175.97	5287.1	3793.81	5141.97	3354.7	5592.51	4813.13	6232.48	4162.6	5250.35	3279.89	6207.27
498	ANAPC15	93.663	0.570721	0.0969856	5.8846	3.99029e-09	4.08724e-08	72.015	115.429	54.2984	71.2838	43.934	170.819	56.4878	73.4278	51.9507	61.3698	35.3683	37.6447	97.2418	143.339	96.8441	105.479	66.3567	155.514	75.3588	155.39	83.8201	79.5695	53.3544	291.617
499	IRAK3	122.196	-0.888474	0.151019	-5.88317	4.02472e-09	4.11425e-08	84.7235	55.6191	125.662	108.216	125.353	64.7313	82.8977	41.7779	68.6141	77.3941	83.6489	188.224	261.303	103.167	192.562	155.734	221.189	101.682	122.322	64.1827	139.931	137.55	201.249	124.979
500	TENT5A	1810.45	-0.898213	0.152774	-5.87936	4.11864e-09	4.20184e-08	1214.79	1072.76	2667.6	2634.72	2368.41	739.016	1474.55	1192.57	2418.16	2498.43	2303.99	1166.99	1538.48	1275.44	2962.75	3154.99	3520.59	1280	629.082	425.633	2156.46	2219.31	2265.22	270.787
501	BCLAF1	513	-0.403175	0.0686106	-5.87628	4.19594e-09	4.27216e-08	416.391	347.429	448.35	414.796	538.897	418.955	457.038	354.479	463.145	472.206	587.788	527.026	501.42	413.583	465.077	428.544	606.427	418.691	707.717	447.59	606.137	553.286	946.338	770.702
502	NDUFA11	439.523	0.436572	0.0743282	5.87357	4.26496e-09	4.33378e-08	462.989	695.62	393.276	461.458	326.079	857.69	416.69	612.742	397.962	411.177	334.315	752.894	328.666	378.889	317.559	330.796	285.703	430.653	349.49	537.108	370.609	391.063	267.708	437.425
503	DCBLD2	289.407	0.744602	0.126798	5.87234	4.29688e-09	4.35753e-08	561.169	450.286	110.148	293.276	258.767	291.291	213.48	193.698	103.411	147.628	156.07	75.2894	740.45	726.737	181.301	349.572	431.319	466.541	316.725	297.267	53.3401	169.008	150.703	208.298
504	MDH1	287.785	0.318665	0.0543395	5.86433	4.50958e-09	4.56416e-08	262.892	367.238	238.137	291.886	200.726	544.822	247.226	353.213	259.753	268.322	202.666	451.737	208.065	285.765	210.58	241.884	182.481	430.653	230.445	314.158	198.813	251.662	163.807	499.915
505	RWDD1	309.606	0.351323	0.0599605	5.85924	4.64989e-09	4.69685e-08	253.174	359.619	273.819	283.745	190.246	368.609	245.759	355.745	262.204	281.619	233.543	188.224	311.282	392.584	327.693	349.02	246.995	484.485	317.818	408.743	323.504	335.549	219.97	416.595
506	METTL23	151.778	0.522153	0.0891677	5.85585	4.74572e-09	4.78417e-08	139.295	176.762	156.69	120.13	83.0312	116.876	149.656	219.017	155.852	155.811	138.386	188.224	166.778	219.117	167.788	149.659	112.438	161.495	155.086	180.725	166.947	139.401	77.6914	145.808
507	CCDC93	73.6016	-0.65608	0.112154	-5.8498	4.92176e-09	4.95185e-08	56.5654	42.2858	58.1769	58.9729	83.8374	77.318	74.0944	50.6399	81.3567	71.598	95.7191	37.6447	63.017	51.1272	76.5744	71.2399	101.378	101.682	92.8333	60.8047	89.3619	86.9713	120.749	62.4893
508	PINK1	76.7992	0.563844	0.0964663	5.84499	5.06605e-09	5.087e-08	104.658	116.953	94.6344	84.5874	76.5822	53.9428	115.91	150.654	111.253	91.3727	100.491	0	84.2038	86.7337	74.3222	59.0904	46.0811	41.8691	63.3451	74.3168	61.6528	55.5136	53.3544	41.6595
509	ADI1	222.177	0.451266	0.0772944	5.83828	5.27421e-09	5.27639e-08	224.766	305.143	156.69	190.222	137.848	352.426	198.808	277.253	181.337	183.427	156.35	188.224	234.141	289.417	242.11	230.287	191.697	311.027	196.588	244.908	171.104	158.522	114.197	395.766
510	CLTA	533.942	0.347822	0.0595765	5.83824	5.27535e-09	5.27639e-08	633.184	810.668	464.639	577.22	434.503	1033.9	414.489	549.443	409.724	446.976	350.034	903.473	419.932	545.053	340.081	423.574	265.427	855.325	473.996	575.956	399.704	407.717	308.894	770.702
511	HS6ST1	225.207	0.701645	0.12021	5.83683	5.32027e-09	5.3109e-08	352.599	318.857	75.2421	107.025	147.925	285.897	310.316	259.529	121.055	148.651	213.614	37.6447	443.292	426.365	190.31	193.839	289.389	358.878	291.606	266.865	79.6637	90.6722	166.615	229.128
512	ATP5MC2	1565.14	0.321323	0.0550881	5.83288	5.44778e-09	5.42756e-08	1025.15	1554.67	1432.7	1052.38	916.568	1598.5	1230.26	1991.41	1673.2	1291.83	1217.12	2070.46	1335.31	1733.76	1850.17	1433.63	1225.76	1734.58	1404.51	2050.47	2239.59	1765.33	1403.13	2332.93
513	SMAD7	159.571	-0.798314	0.13694	-5.82966	5.55402e-09	5.52263e-08	71.7658	67.8096	197.026	177.316	239.42	53.9428	143.054	121.536	197.511	222.977	255.999	37.6447	101.045	79.4298	213.958	236.914	270.957	53.8316	83.0039	82.7619	232.064	285.587	341.655	62.4893
514	PRDX5	514.159	0.35344	0.0606527	5.82728	5.63388e-09	5.59113e-08	459.251	672.001	494.891	560.144	367.595	708.448	348.464	539.315	386.69	441.18	333.754	451.737	392.227	560.574	434.672	583.725	331.784	741.68	444.508	684.053	536.171	608.799	341.655	916.51
515	CYSTM1	265.602	0.487198	0.0839279	5.80496	6.43819e-09	6.37196e-08	250.184	355.429	207.885	326.635	153.567	275.108	198.808	283.583	159.283	227.409	153.543	75.2894	204.805	316.806	261.254	329.139	186.168	358.878	292.698	432.389	310.342	421.287	219.034	374.936
516	GMPR2	70.6038	0.678369	0.116864	5.80476	6.44566e-09	6.37196e-08	105.406	133.714	73.6907	65.5255	54.4137	80.9141	101.972	156.984	91.6489	73.3028	72.9823	75.2894	72.7955	71.2129	41.6655	50.2545	31.3351	59.8129	69.898	57.4267	66.5019	47.495	40.2498	0
517	GLS	327.035	-0.414955	0.071636	-5.79255	6.93256e-09	6.84004e-08	284.073	211.81	273.043	296.652	424.024	154.636	327.923	239.273	389.63	353.558	492.63	225.868	335.729	254.723	301.793	322.512	429.476	197.383	372.425	260.109	371.302	344.801	589.706	395.766
518	MIIP	93.4113	0.480324	0.0829489	5.79059	7.01379e-09	6.90683e-08	117.118	128	67.4852	91.9342	77.3883	160.03	118.111	153.186	60.2824	87.9633	80.2805	75.2894	95.6121	104.993	60.8091	72.3444	58.9838	137.57	97.2019	106.408	50.5691	62.9154	52.4183	124.979
519	SIGIRR	269.104	0.361601	0.0624757	5.78787	7.12847e-09	7.00623e-08	276.597	339.048	231.156	267.066	243.451	284.099	281.706	350.681	286.709	319.464	289.964	338.802	193.397	270.244	182.427	224.765	167.735	197.383	270.855	356.383	268.778	317.661	229.33	270.787
520	DST	116.046	-0.724315	0.125266	-5.78222	7.37218e-09	7.21795e-08	108.396	54.0953	102.391	116.556	169.69	120.472	88.033	41.7779	82.827	84.2129	121.824	37.6447	150.48	118.688	118.24	123.703	180.638	113.645	180.206	106.408	131.618	125.831	245.243	62.4893
521	SLC52A2	80.9146	0.557837	0.0964739	5.78226	7.37054e-09	7.21795e-08	89.7072	125.333	68.2609	117.747	72.5516	80.9141	84.365	93.6838	63.7131	84.8948	66.2455	75.2894	57.0413	97.6896	49.5482	81.1803	55.2973	83.7381	77.5431	114.853	67.1946	83.2704	47.7381	104.149
522	CEP290	102.007	-0.586399	0.101476	-5.77871	7.52743e-09	7.34176e-08	77.9955	65.9048	107.045	91.5371	116.486	97.097	106.373	69.6298	106.352	94.7822	107.228	37.6447	104.847	69.387	111.483	100.509	138.243	119.626	137.612	89.518	139.931	123.98	151.639	83.3191
523	SEC11A	997.182	0.323614	0.0560004	5.77879	7.52402e-09	7.34176e-08	768.492	1067.43	1127.08	920.732	602.581	940.402	777.625	1057.11	1086.06	897.021	728.981	1129.34	929.501	1320.18	1324.29	1156.41	726.238	1232.15	862.804	1268.45	1335.58	1055.38	618.723	999.829
524	COX5A	487.289	0.345336	0.0597778	5.77699	7.60476e-09	7.40303e-08	317.215	504.001	349.837	382.033	261.186	787.564	323.521	477.281	320.526	366.855	255.157	790.539	424.822	619.005	454.942	529.605	276.486	1040.75	420.48	587.779	434.34	470.015	238.691	1062.32
525	ITGB1BP1	160.086	0.406259	0.070332	5.7763	7.636e-09	7.41928e-08	105.904	145.143	107.045	107.422	80.2098	224.761	104.906	155.718	108.802	105.692	77.7542	112.934	188.508	258.375	173.419	194.391	127.184	412.709	170.376	255.042	162.791	153.588	101.092	208.298
526	YIF1A	109.963	0.506328	0.0877283	5.77154	7.85486e-09	7.61742e-08	90.2056	146.286	103.167	153.687	79.8067	98.8951	74.828	132.93	88.2182	111.488	77.7542	150.579	88.5498	154.295	87.8354	170.092	77.4162	143.551	87.3725	123.298	89.3619	122.747	61.7787	124.979
527	G3BP1	226.028	-0.477583	0.0828338	-5.76556	8.1386e-09	7.87761e-08	250.682	190.095	230.38	245.224	284.16	233.752	206.878	126.6	226.427	179.677	229.052	263.513	220.56	193.553	194.814	241.884	320.724	239.252	229.353	150.323	226.522	231.307	280.812	229.128
528	CCDC107	139.334	0.509139	0.0883361	5.76366	8.231e-09	7.95196e-08	115.124	163.81	114.802	145.149	89.0772	154.636	90.2338	144.324	65.6735	123.421	84.7717	37.6447	132.01	224.595	132.879	175.615	132.713	293.083	140.888	212.816	123.998	160.989	98.2844	187.468
529	SNAP23	237.034	0.437239	0.0758849	5.76187	8.31852e-09	8.02132e-08	272.61	281.524	220.296	244.43	277.711	149.242	291.242	317.765	243.09	257.412	239.999	188.224	306.936	290.33	209.454	241.884	219.346	83.7381	271.947	307.401	243.148	210.952	236.819	83.3191
530	TSNAX	287.777	0.354482	0.0615296	5.76116	8.35367e-09	8.04001e-08	477.193	473.524	377.762	394.741	365.982	298.483	402.017	441.833	316.115	367.196	326.175	75.2894	302.59	310.415	226.345	247.959	202.757	227.289	203.141	202.682	164.177	194.298	162.871	145.808
531	SSFA2	167.933	-0.525063	0.0911845	-5.75825	8.49918e-09	8.16465e-08	179.913	133.714	203.231	199.555	230.15	152.838	162.861	112.674	123.996	129.558	166.456	150.579	175.47	125.079	181.301	163.465	171.422	173.458	206.418	104.719	179.417	183.812	253.667	166.638
532	HSBP1	327.844	0.379801	0.0660094	5.75374	8.7288e-09	8.35377e-08	281.581	403.048	262.959	304.793	209.996	460.312	229.619	324.095	236.229	260.821	207.999	677.605	291.182	360.63	261.254	299.318	176.951	550.279	274.131	422.255	268.778	296.073	183.464	624.893
533	VEGFB	447.36	0.362892	0.063068	5.75399	8.71614e-09	8.35377e-08	366.554	561.143	397.154	376.077	280.13	643.717	322.054	534.251	443.541	406.745	325.052	451.737	334.642	512.185	405.394	447.32	294.919	639.998	431.402	567.51	504.306	507.641	379.097	604.063
534	GTF2H5	188.333	0.403946	0.0702407	5.75087	8.87829e-09	8.48093e-08	187.388	257.524	207.885	194.988	131.802	293.089	108.574	183.57	136.738	140.128	113.123	188.224	186.878	248.332	227.471	201.57	164.049	257.196	149.625	261.798	178.031	184.429	130.11	187.468
535	LCP2	484.056	-0.355688	0.0619492	-5.74161	9.37795e-09	8.94148e-08	560.421	435.81	584.096	590.126	631.602	352.426	399.817	270.923	421.487	435.725	423.016	150.579	528.583	388.932	507.869	559.979	615.643	448.597	599.594	466.169	556.953	573.641	740.409	374.936
536	AFF1	177.997	-0.547816	0.0954513	-5.73922	9.5111e-09	9.03466e-08	164.463	122.286	215.642	177.713	214.027	106.087	134.25	93.6838	161.243	133.309	171.789	150.579	188.508	139.687	235.354	177.824	289.389	137.57	207.51	131.743	280.555	251.662	345.399	41.6595
537	MCRIP2	165.032	0.442753	0.0771423	5.73943	9.49943e-09	9.03466e-08	121.852	155.81	121.784	128.073	112.052	97.097	137.918	186.102	118.114	141.15	121.824	301.158	143.961	175.293	143.014	161.256	136.4	143.551	209.694	292.2	200.891	214.653	146.959	249.957
538	NXT1	178.084	0.407543	0.0710262	5.73793	9.58416e-09	9.08714e-08	109.891	176	137.297	115.563	99.9599	176.213	187.07	260.795	203.882	168.767	156.07	225.868	135.813	200.857	197.067	156.286	154.832	161.495	203.141	260.109	256.309	194.914	190.016	145.808
539	APRT	496.659	0.338033	0.0589685	5.73243	9.90002e-09	9.3692e-08	410.66	604.953	474.723	493.625	334.543	485.485	367.538	495.005	470.987	503.232	355.929	451.737	454.701	614.44	576.56	677.055	381.551	538.316	459.798	658.717	566.651	619.902	361.312	562.404
540	MCTP1	96.5007	0.589857	0.102938	5.73023	1.00294e-08	9.47405e-08	154.496	127.238	68.2609	67.9082	93.914	106.087	99.7707	108.876	49.9903	40.2313	72.4209	0	204.805	178.032	76.5744	87.255	165.892	95.7007	132.151	119.92	45.72	72.1677	86.1158	62.4893
541	WDR45	92.0448	0.500392	0.0874171	5.72418	1.03932e-08	9.79954e-08	90.9532	128.762	93.083	94.7141	85.4496	77.318	133.517	175.974	122.525	125.126	122.666	75.2894	92.3526	104.993	84.4571	91.673	66.3567	59.8129	57.8843	86.14	76.8928	77.7191	64.5869	20.8298
542	MGAT5	60.2123	-0.787055	0.137573	-5.72102	1.05888e-08	9.96557e-08	66.0345	41.1429	69.0366	102.657	98.3477	61.1351	39.6148	26.5859	37.7378	50.1186	51.9297	37.6447	64.1035	46.5623	68.6918	99.4045	103.222	35.8878	78.6353	33.7804	46.4128	82.0368	62.7148	41.6595
543	C6orf48	343.317	-0.613073	0.107283	-5.71456	1.09987e-08	1.03323e-07	159.48	134.857	453.004	256.741	262.395	142.049	269.968	189.9	484.71	382.538	398.876	150.579	424.279	344.196	715.07	437.932	527.168	251.214	268.67	256.731	719.052	450.894	351.016	208.298
544	RNF144A	122.776	-0.609814	0.106852	-5.70707	1.14935e-08	1.07773e-07	135.558	100.952	172.204	159.048	229.747	140.251	170.931	93.6838	153.402	149.674	199.859	37.6447	90.7228	71.2129	112.609	83.9416	130.87	83.7381	104.847	86.14	117.764	135.083	145.086	41.6595
545	GPX4	1678.94	0.290484	0.0509173	5.70501	1.16333e-08	1.08884e-07	1390.96	1992.38	1324.88	1561.09	1014.51	2646.79	1293.35	1711.63	1504.61	1469.46	1156.49	2559.84	1379.86	1859.75	1378.34	1542.43	1030.37	2613.83	1615.3	2069.05	1588.43	1719.07	1101.72	2770.36
546	AP2S1	373.609	0.373268	0.0654342	5.70448	1.16701e-08	1.09028e-07	307.746	454.858	225.726	292.085	218.864	692.265	237.689	345.617	231.328	265.595	199.017	639.96	312.369	399.888	305.172	331.901	246.995	855.325	323.278	488.127	268.086	322.596	210.609	791.531
547	HCG18	126.243	-0.714008	0.125337	-5.6967	1.22145e-08	1.13905e-07	164.463	99.4287	190.82	125.293	242.242	89.9046	115.91	50.6399	150.461	113.534	152.982	37.6447	101.588	69.387	113.736	92.2253	171.422	89.7194	132.151	94.5851	137.853	94.3731	253.667	145.808
548	FOXP1	1279.74	-0.348082	0.0612361	-5.68425	1.31388e-08	1.22301e-07	1248.18	976.382	1353.58	1262.66	1709.8	870.276	1415.86	1005.2	1487.95	1560.84	1921.96	1279.92	1192.43	913.9	1211.68	1059.21	1516.99	717.755	1425.26	1162.05	1219.89	1371.19	1997.51	833.191
549	RBMX	732.181	-0.339357	0.0597198	-5.68248	1.32756e-08	1.2335e-07	794.906	638.858	882.737	756.72	982.268	783.968	947.822	807.706	1129.68	1063.06	1185.4	489.381	573.129	482.057	561.921	540.65	648.822	586.167	608.331	515.151	714.203	581.042	798.443	499.915
550	PDCD10	174.482	0.424899	0.0747916	5.68111	1.33823e-08	1.24115e-07	193.12	228.191	160.568	196.576	134.22	140.251	164.328	221.549	147.52	165.698	134.456	225.868	192.854	216.378	207.201	174.51	152.989	191.401	152.902	184.103	135.082	140.634	118.877	208.298
551	PIN4	139.874	0.482479	0.0849554	5.6792	1.35325e-08	1.2528e-07	162.47	239.238	180.736	152.694	124.144	253.531	110.775	186.102	126.936	120.012	109.754	37.6447	114.626	129.644	99.0963	103.822	79.2595	125.607	149.625	199.304	123.306	127.681	92.6681	208.298
552	NACA	4585.84	0.334316	0.0588912	5.67684	1.37203e-08	1.26788e-07	2866.89	4180.96	5649.36	3613.43	2659.02	2231.43	3750.21	5455.18	6337.49	4382.48	3830.17	2597.48	4965.85	6153.53	7765.55	5483.81	3946.38	3433.26	4380.64	5469.04	8660.49	5519.29	3603.76	3124.47
553	RIPK2	109.684	0.5785	0.101923	5.67588	1.3798e-08	1.27276e-07	132.817	117.333	81.4476	74.4608	70.9393	118.674	187.07	159.516	80.8666	91.3727	76.9121	112.934	170.037	184.423	130.627	104.927	110.595	149.532	122.322	146.945	58.8819	65.9995	42.1219	41.6595
554	AC020571.1	681.926	0.648717	0.114564	5.66249	1.49193e-08	1.37371e-07	1824.79	1397.33	791.205	735.672	922.211	832.517	1133.42	919.114	430.799	387.993	572.349	263.513	299.874	266.592	199.319	171.749	164.049	119.626	1606.56	1129.95	473.826	493.454	542.904	687.383
555	EGFL7	311.923	-1.09319	0.193172	-5.65912	1.5215e-08	1.39596e-07	65.7853	84.1906	372.332	365.751	162.032	113.28	150.39	196.23	497.452	407.768	240.842	564.671	72.7955	108.645	472.96	478.246	270.957	239.252	191.127	158.768	816.726	790.144	311.702	354.106
556	TAF10	327.041	0.404176	0.0714204	5.65911	1.52158e-08	1.39596e-07	286.565	389.334	266.062	271.037	204.757	312.868	238.423	315.233	240.149	286.051	220.912	225.868	351.483	427.278	313.054	374.424	265.427	436.634	387.716	493.194	412.173	386.128	244.307	499.915
557	TYMP	262.759	0.423808	0.0749716	5.65292	1.57748e-08	1.44465e-07	328.677	399.239	297.866	350.263	320.033	199.588	310.316	325.361	224.466	298.666	254.596	263.513	195.027	259.288	192.562	293.795	213.816	155.514	279.592	317.536	202.969	270.166	228.394	124.979
558	FAU	6542.02	0.366002	0.0647955	5.64858	1.61779e-08	1.47892e-07	4156.19	6655.25	6726.02	4838.56	3798.07	5254.02	5354.61	8769.56	7941.1	5878.2	5679.71	5383.19	5911.65	7208.94	8429.94	6533.64	5511.3	5736.06	6892.6	9076.79	10693.6	8037.75	6063.68	6478.06
559	TBC1D1	146.774	-0.517422	0.0916282	-5.64697	1.63299e-08	1.49014e-07	147.269	123.81	203.231	180.096	182.588	152.838	135.718	92.4178	150.461	160.243	182.175	112.934	91.8093	91.2987	118.24	138.614	106.908	131.588	150.718	113.164	179.417	185.045	162.871	229.128
560	SELENOK	4144.89	0.45951	0.08144	5.64231	1.67783e-08	1.52832e-07	4919.69	5027.43	4028.17	3820.33	3031.45	3342.65	5656.85	6065.39	4908.36	3936.87	3891.92	3350.38	6731.96	5292.58	4255.51	3870.15	3133.51	2673.64	5212.86	4622.85	3441.47	2788.63	2287.69	3186.96
561	NUP58	227.948	-0.503603	0.0892691	-5.64141	1.68668e-08	1.53364e-07	326.684	196.953	262.959	230.729	347.038	284.099	294.911	158.25	195.06	167.062	237.473	188.224	211.324	126.905	172.292	150.211	200.913	209.345	394.268	192.548	195.349	183.812	336.039	208.298
562	PTBP3	302.382	-0.341107	0.0604747	-5.64048	1.69575e-08	1.53915e-07	381.505	244.572	297.09	279.575	373.641	336.243	273.636	192.432	222.506	196.042	264.14	225.868	361.261	242.854	292.785	276.124	364.962	293.083	395.361	334.426	323.504	350.969	422.155	312.447
563	STUB1	371.063	0.308911	0.0547987	5.63719	1.72849e-08	1.56608e-07	301.765	405.715	345.183	303.403	255.14	415.359	289.042	427.907	358.754	308.894	284.35	602.315	349.31	413.583	337.828	345.707	296.762	406.728	380.07	481.37	399.704	414.502	323.87	458.255
564	TBCB	314.524	0.385693	0.0684419	5.63534	1.74717e-08	1.5793e-07	328.677	432.381	293.987	353.639	226.925	361.416	278.771	338.021	239.169	291.847	212.21	414.092	247.722	372.498	253.371	369.453	171.422	370.84	299.251	359.761	284.711	362.689	227.458	458.255
565	TRAF4	100.189	0.53089	0.0942108	5.63513	1.74927e-08	1.5793e-07	158.981	154.286	88.4288	98.2882	127.771	131.261	162.861	163.314	80.8666	86.5995	101.052	225.868	85.8336	89.4727	46.1699	48.5977	75.573	35.8878	112.492	106.408	45.0273	52.4295	64.5869	62.4893
566	HEXIM1	516.621	-0.540399	0.0960065	-5.62878	1.81494e-08	1.63569e-07	523.541	444.572	625.207	509.907	854.496	451.321	490.784	386.129	688.592	576.535	1000.7	414.092	529.669	369.76	566.426	378.842	840.519	311.027	317.818	241.53	425.335	343.568	837.757	270.787
567	RPL12	6722.19	0.344661	0.0613446	5.61845	1.92681e-08	1.72873e-07	3663.79	5775.63	7238.75	4866.76	3536.89	3695.08	5098.58	8245.44	8603.72	5974	5182.58	6474.89	6568.44	8257.05	10990.7	8105.33	5721.43	6005.22	6380.38	9353.79	11721	8304.22	5195.03	6373.91
568	RPL30	8581.17	0.3849	0.0685082	5.61831	1.92835e-08	1.72873e-07	4861.14	7842.29	10044.4	6207.05	4307.95	4781.13	7198.16	11901.6	12228	7985.23	6968.12	6474.89	8588.24	10052.9	13712.5	8916.58	7380.35	6639.24	8626.94	11274.2	16489.7	10076.3	6642.15	6748.85
569	ZNRD1	177.342	0.446881	0.0795316	5.61891	1.92166e-08	1.72873e-07	141.04	198.095	162.895	137.206	128.981	147.444	185.603	329.159	284.749	213.089	216.14	150.579	154.283	186.249	164.41	159.599	123.497	155.514	144.165	222.951	220.287	175.176	130.11	124.979
570	UNC50	118.806	0.486497	0.0866169	5.61665	1.94691e-08	1.74231e-07	120.856	141.333	134.195	125.491	91.0925	59.337	162.861	219.017	161.243	149.333	141.754	75.2894	99.4148	127.818	112.609	107.136	86.6324	83.7381	103.755	124.987	133.696	116.579	89.86	83.3191
571	MRPL40	128.447	0.527533	0.0939841	5.613	1.98844e-08	1.77636e-07	103.662	162.667	114.027	114.967	67.3117	124.068	85.0986	150.654	105.372	119.671	88.4208	376.447	111.366	157.947	118.24	129.226	81.1027	125.607	122.322	152.012	108.066	131.382	66.459	166.638
572	CHCHD2	1684.56	0.315002	0.0561385	5.61116	2.00971e-08	1.79223e-07	1380.74	1907.81	1339.62	1376.43	912.538	2253.01	1294.82	1824.3	1461.48	1457.53	1156.77	3162.16	1561.84	1933.71	1591.17	1666.68	1159.4	2583.92	1498.44	2023.44	1684.02	1613.6	1024.03	2562.06
573	MCTS1	146.683	0.439408	0.0783351	5.60934	2.03103e-08	1.80807e-07	119.61	180.953	118.681	142.17	99.9599	169.021	104.906	154.452	99.9806	133.991	102.737	225.868	126.034	221.856	161.032	178.376	94.0054	257.196	112.492	158.768	130.926	130.149	88.9239	208.298
574	LDHB	1096.61	0.449924	0.0803407	5.6002	2.14107e-08	1.90272e-07	995.75	1558.48	998.315	913.783	584.846	1672.23	891.334	1231.81	994.905	915.432	693.051	1919.88	969.702	1283.66	917.767	938.82	639.605	1943.92	893.384	1268.45	1109.75	840.723	455.852	1687.21
575	UQCC2	219.181	0.36048	0.0643778	5.59945	2.15037e-08	1.90766e-07	171.191	257.524	138.073	202.93	120.919	528.639	110.775	153.186	84.2973	129.899	82.5261	527.026	150.48	248.332	140.762	210.958	136.4	580.185	176.929	260.109	117.764	178.877	115.133	437.425
576	TAB2	81.8294	-0.647953	0.115763	-5.59724	2.17792e-08	1.92875e-07	78.2446	59.0477	99.2885	81.2119	119.307	57.5389	60.1559	39.2459	85.2775	70.9162	87.298	112.934	80.9443	57.5182	93.4658	86.7028	140.086	53.8316	91.7411	47.2925	108.758	95.6068	136.662	20.8298
577	PTPN7	630.446	-0.364982	0.0652386	-5.59457	2.21168e-08	1.95525e-07	610.258	600.382	643.048	790.277	906.895	553.812	548.005	434.237	637.621	814.172	826.945	639.96	439.49	397.149	550.66	575.441	637.762	448.597	514.406	548.931	659.477	764.854	942.594	645.723
578	NDUFAF3	368.295	0.340149	0.0609466	5.58109	2.39011e-08	2.10613e-07	314.474	416.762	312.604	349.668	234.986	462.11	304.447	497.537	393.061	392.085	321.122	451.737	327.037	437.321	314.18	379.946	256.211	520.373	338.568	450.968	376.844	398.464	276.132	312.447
579	STK32C	77.9419	0.521715	0.0934796	5.58106	2.39061e-08	2.10613e-07	63.0443	82.2858	51.9713	57.9801	53.2045	84.5103	84.365	96.2158	55.3814	63.7564	71.8595	75.2894	101.045	141.513	87.8354	81.7326	71.8865	89.7194	77.5431	106.408	62.3455	72.1677	55.2265	83.3191
580	THUMPD1	202.028	-0.403578	0.072433	-5.57175	2.522e-08	2.21805e-07	161.971	142.476	221.072	181.684	248.288	170.819	173.132	163.314	269.555	225.022	268.07	150.579	197.743	182.597	263.506	216.481	221.189	179.439	173.653	150.323	258.388	206.017	235.882	187.468
581	S100A11	2656.12	0.451949	0.0811442	5.5697	2.55178e-08	2.24038e-07	2624.19	3764.19	2361.21	3335.05	2062.88	2641.4	1740.85	2537.06	1747.7	2324.21	1531.5	3162.16	2291.43	3078.59	2578.76	3582.98	2014.66	2452.33	2521.79	4046.89	2283.92	3624.42	1876.76	3561.89
582	C19orf53	440.655	0.322723	0.0579721	5.56687	2.59359e-08	2.27318e-07	341.386	503.62	451.453	405.265	264.813	476.494	312.517	448.163	421.977	378.788	298.385	376.447	426.995	503.056	489.851	415.29	329.941	532.335	445.6	663.785	640.773	557.603	391.265	499.915
583	NFKBIA	6316.13	0.399649	0.0718042	5.56582	2.60917e-08	2.28292e-07	8483.31	8338.29	7617.29	6456.84	7383.33	7057.51	8551.67	9240.51	5884.64	4598.3	5627.21	4818.52	6265.31	6233.87	4962.7	4672.01	5161.08	4384.29	7646.19	7529.65	5403.28	5060.99	5523.58	4686.7
584	ITGAV	87.7536	-0.939923	0.169083	-5.55895	2.71402e-08	2.37059e-07	52.3292	45.3334	86.1018	133.037	125.353	62.9332	77.0289	31.6499	63.223	76.3712	70.1753	0	87.4633	57.5182	115.988	118.181	165.892	95.7007	98.2941	60.8047	73.4292	122.13	141.342	145.808
585	SEPT7	1248.06	0.415131	0.0748097	5.54916	2.87041e-08	2.5029e-07	1442.29	1739.05	999.866	1124.85	899.236	1384.53	987.437	1202.7	807.196	963.505	704.56	715.249	1553.15	1783.98	1363.7	1326.5	1133.59	1776.44	1508.27	1557.28	1465.12	1357.62	949.146	1208.13
586	SLC25A3	1360.63	0.384344	0.069288	5.54705	2.90527e-08	2.52897e-07	1088.45	1462.48	1203.87	1080.18	874.246	1247.88	2035.03	2726.96	2062.83	1642.66	1512.42	1806.95	1425.49	1423.35	1200.42	1080.2	956.643	1142.43	1258.16	1263.39	1330.04	1006.03	950.082	874.85
587	SF3B6	426.21	0.409971	0.0739978	5.54031	3.01944e-08	2.62388e-07	404.679	576.763	380.089	420.356	277.308	480.091	327.189	472.217	368.066	372.31	314.385	564.671	414.5	532.271	443.681	429.648	368.649	657.942	362.596	493.194	370.609	373.792	219.97	604.063
588	GPAT3	158.148	0.692809	0.125446	5.52278	3.33684e-08	2.89477e-07	234.734	194.667	81.4476	109.209	143.491	156.434	288.308	283.583	167.614	137.4	177.684	75.2894	224.362	179.858	88.9615	90.5685	130.87	89.7194	269.763	275.31	73.4292	100.541	180.656	41.6595
589	STAG1	84.7229	-0.690186	0.125102	-5.517	3.44838e-08	2.98645e-07	78.9922	59.0477	72.1393	62.1499	73.3577	149.242	87.2994	44.3099	73.5151	60.6879	81.9647	150.579	97.2418	55.6922	76.5744	74.0011	70.0432	155.514	88.4647	59.1157	91.4401	69.0836	140.406	62.4893
590	MTR	142.989	-0.473347	0.0858336	-5.5147	3.49374e-08	3.02061e-07	184.897	114.667	170.652	157.46	179.767	142.049	132.049	111.408	141.639	129.899	168.421	37.6447	162.432	115.949	159.905	129.226	189.854	143.551	187.851	97.9631	146.166	136.934	187.208	104.149
591	ATP5PF	591.211	0.380245	0.0689569	5.51424	3.50286e-08	3.02336e-07	451.526	736.382	497.994	538.5	321.645	854.094	412.288	659.584	523.428	497.777	366.876	602.315	526.41	713.955	673.404	675.398	462.654	974.951	430.31	690.809	567.344	525.529	298.597	1187.3
592	C2orf74	69.4994	0.60797	0.110286	5.51266	3.53459e-08	3.04559e-07	49.8374	90.6668	72.915	52.6189	43.5309	44.9523	74.0944	125.334	87.7281	83.531	77.4735	75.2894	68.9928	78.5168	88.9615	71.7921	71.8865	71.7755	56.7921	92.8961	73.4292	67.2331	47.7381	0
593	SUPT16H	227.548	-0.457123	0.0829454	-5.51113	3.56529e-08	3.06687e-07	199.1	170.667	217.969	177.713	180.17	436.936	156.992	126.6	150.951	148.31	165.333	225.868	255.871	220.03	243.236	213.72	171.422	580.185	234.814	157.079	232.064	196.765	245.243	354.106
594	FAM111A	176.572	-0.607409	0.110243	-5.50972	3.59403e-08	3.08639e-07	118.613	97.5239	123.335	106.628	155.583	613.149	110.775	98.7477	106.842	121.035	132.772	414.092	129.837	125.992	155.401	129.778	136.4	436.634	126.69	124.987	117.071	116.579	168.487	270.787
595	ARGLU1	662.099	-0.335535	0.061004	-5.50021	3.79333e-08	3.25207e-07	663.834	527.239	668.646	558.555	854.093	510.658	730.674	572.231	696.923	665.18	890.945	602.315	596.489	474.753	567.552	529.053	940.054	496.447	771.062	547.242	753.688	591.528	1097.98	583.234
596	WDFY1	107.699	-0.565378	0.102956	-5.49145	3.98651e-08	3.41194e-07	93.9434	69.3334	105.494	91.7357	117.292	82.7122	101.972	55.7039	96.0598	91.3727	106.947	150.579	112.996	90.3857	149.771	124.256	138.243	95.7007	123.414	77.6949	128.847	109.794	187.208	83.3191
597	DMXL2	104.199	-0.667845	0.121641	-5.49028	4.01288e-08	3.42876e-07	131.321	83.8096	166.774	171.756	247.885	77.318	64.5575	51.9059	84.2973	108.42	145.122	0	89.0931	95.8636	130.627	148.554	188.011	77.7568	46.9627	35.4694	80.3564	98.6909	155.383	20.8298
598	TNFRSF4	228.197	0.378828	0.0690037	5.48997	4.02001e-08	3.42911e-07	222.773	268.191	210.212	223.978	209.19	167.223	171.664	227.879	208.783	230.478	182.456	112.934	194.484	231.899	193.688	233.601	176.951	107.663	324.37	410.432	331.124	368.24	260.22	208.298
599	PRSS21	83.0606	-0.861207	0.156935	-5.48767	4.07278e-08	3.46832e-07	53.5752	49.1429	159.017	187.641	90.6895	64.7313	3.66804	3.79799	12.7426	11.5921	6.17542	0	55.4115	75.7779	123.87	203.779	117.968	143.551	60.0686	52.3596	135.775	183.195	73.9473	124.979
600	ALDH1A1	1019.84	1.02902	0.187552	5.48655	4.09864e-08	3.48452e-07	3469.43	3952.39	821.457	1472.14	1047.56	2718.71	1290.42	1373.61	616.057	968.619	778.945	677.605	736.647	864.598	281.524	384.364	318.881	843.362	364.78	523.596	114.993	139.401	133.854	583.234
601	TMPO	215.58	-0.635478	0.115832	-5.48619	4.10693e-08	3.48576e-07	80.4873	69.7144	73.6907	61.1571	77.7914	658.102	104.172	81.0238	80.8666	70.9162	94.0349	376.447	202.089	155.208	144.14	104.375	108.751	1094.58	132.151	116.542	152.4	115.345	145.086	874.85
602	SDHD	187.509	0.369918	0.0674834	5.48161	4.21478e-08	3.57136e-07	161.971	196.953	202.456	182.081	128.578	142.049	192.939	231.677	212.704	208.657	153.824	225.868	168.408	259.288	210.58	205.988	143.773	203.364	161.639	217.883	200.198	167.774	113.261	208.298
603	SPEN	207.886	-0.476604	0.0869616	-5.48063	4.23826e-08	3.5853e-07	203.336	138.667	228.829	201.143	290.609	217.569	225.951	165.846	206.332	170.131	268.912	150.579	209.151	139.687	168.914	178.376	287.546	155.514	262.118	206.06	208.511	227.606	352.888	124.979
604	COX7B	581.849	0.39586	0.0722396	5.47982	4.25756e-08	3.59567e-07	521.299	728.001	477.05	552.995	331.722	868.478	349.931	529.187	359.244	410.155	304.841	1016.41	497.074	646.394	539.399	553.904	350.216	891.213	508.945	793.839	498.071	560.071	321.998	1353.94
605	RPS7	5286.04	0.377919	0.0690427	5.4737	4.40743e-08	3.71608e-07	2992.48	5230.48	5589.63	3777.84	2623.55	3860.5	4066.39	6888.29	6275.74	4557.73	3791.43	6550.18	4869.7	6149.88	7639.42	5654.46	4167.57	5670.27	4916.89	7021.25	9015.85	5909.12	3855.56	5790.68
606	ARPC2	1370.32	0.27529	0.0503038	5.47255	4.43596e-08	3.73396e-07	1492.13	1779.05	1304.71	1514.23	1054.01	1888	1229.53	1455.9	1134.09	1321.84	1062.17	1242.28	1305.97	1601.38	1282.62	1413.75	945.584	1979.81	1202.46	1528.56	1171.4	1309.5	856.478	1812.19
607	CUEDC2	123.574	0.409154	0.0747744	5.47184	4.45377e-08	3.74278e-07	122.849	163.429	100.064	130.654	104.797	174.415	118.111	163.314	116.644	125.808	109.473	150.579	101.045	146.991	92.3397	123.151	105.065	101.682	102.663	143.567	94.211	111.644	75.8194	187.468
608	RLF	129.424	-0.617383	0.112925	-5.46717	4.57271e-08	3.83641e-07	90.4548	70.8572	145.054	103.451	131.802	53.9428	139.386	72.1618	176.436	124.444	182.736	37.6447	161.889	103.167	164.41	148.554	226.719	107.663	169.284	96.2741	200.198	164.69	234.946	0
609	CHMP2B	184.943	0.364355	0.0667435	5.45903	4.78733e-08	4.00988e-07	178.916	198.857	181.512	172.55	136.639	106.087	188.537	196.23	169.085	175.927	162.807	112.934	255.871	267.505	233.102	224.765	195.384	203.364	196.588	241.53	179.417	186.279	149.767	124.979
610	CCL4	17184.8	1.49055	0.273067	5.45856	4.80004e-08	4.01393e-07	10199.2	10949.7	2143.24	1862.31	2673.53	11542	26236	35092.2	4816.71	2472.18	3519.43	19123.5	45171.8	45061.4	18309.2	15844	15992	31240.3	32251.4	34135.1	7586.06	9943.72	11563.9	14705.8
611	CXCR4	839.103	-2.09434	0.383849	-5.45616	4.8655e-08	4.06201e-07	242.957	83.0477	2438.77	694.173	1114.88	115.078	1156.17	320.297	2342.68	1123.41	1461.89	1091.7	961.553	157.947	956.054	369.453	829.459	89.7194	632.359	241.53	1620.29	774.723	945.402	374.936
612	RPS26	3507.43	0.347191	0.0636545	5.45431	4.91634e-08	4.09775e-07	1891.83	2888	2897.98	2116.87	1812.58	2330.33	2280.05	3613.15	3113.12	2339.89	2346.94	2898.64	4645.88	5291.67	6293.74	4705.7	4267.11	3947.65	3784.32	4803.57	5175.37	3842.16	3454.93	3436.91
613	PYURF	280.598	0.342877	0.0628681	5.4539	4.92772e-08	4.10054e-07	272.61	383.239	299.417	297.843	206.772	321.858	280.238	386.129	295.041	293.893	226.245	338.802	257.501	317.719	311.928	307.049	200.913	299.065	222.8	234.774	246.611	233.774	146.022	354.106
614	SDSL	134.332	0.448059	0.0821802	5.45215	4.97643e-08	4.13433e-07	137.053	173.334	125.662	133.037	99.9599	185.203	121.779	167.112	90.1786	115.58	109.193	112.934	120.602	177.119	114.862	149.659	106.908	221.308	117.953	192.548	120.535	119.663	107.645	104.149
615	DDX39B	140.033	-0.5235	0.0960263	-5.45163	4.99113e-08	4.1398e-07	162.47	120.381	159.792	142.568	237.002	133.059	139.386	103.812	164.674	159.22	204.631	112.934	105.391	98.6025	143.014	125.912	206.443	119.626	128.874	76.0059	134.389	108.56	211.545	62.4893
616	SSH1	102.487	-0.58794	0.107965	-5.44565	5.16164e-08	4.27428e-07	100.671	67.8096	119.457	113.776	174.124	79.116	96.1027	70.8958	107.332	90.6909	146.807	37.6447	99.4148	65.735	94.5919	94.4343	169.578	53.8316	89.5568	86.14	106.68	141.868	190.952	62.4893
617	NIPBL	327.385	-0.381904	0.0701345	-5.4453	5.17169e-08	4.27565e-07	329.674	237.715	358.37	317.699	412.335	240.944	318.386	226.613	282.788	268.663	339.929	225.868	440.033	286.678	342.333	320.303	447.908	305.046	407.374	288.822	364.375	337.399	528.863	229.128
618	HNRNPD	756.673	-0.328758	0.0603842	-5.44444	5.1968e-08	4.28946e-07	591.819	597.334	643.824	627.853	613.464	1032.1	709.399	576.029	754.265	735.073	693.612	1054.05	714.374	670.132	755.609	701.354	735.454	974.951	742.666	604.669	870.066	778.424	900.472	1083.15
619	SPTY2D1	241.863	-0.396371	0.0728099	-5.44391	5.21232e-08	4.29532e-07	188.884	142.095	178.409	180.89	226.925	133.059	272.902	154.452	268.085	220.931	309.333	75.2894	292.812	215.465	304.045	272.258	300.449	221.308	340.753	258.42	370.609	292.988	396.882	187.468
620	ELF1	1147.67	0.264245	0.0485702	5.44048	5.31375e-08	4.37052e-07	1274.09	1150.48	923.073	864.738	991.135	771.381	1440.07	1176.11	878.261	858.836	1020.91	639.96	1723.19	1469	1190.28	1048.17	1244.19	1016.82	1728.88	1471.14	1321.72	1114.59	1143.84	1083.15
621	NDRG1	252.891	-0.580081	0.106628	-5.44025	5.32071e-08	4.37052e-07	339.642	238.476	565.479	469.599	496.172	192.396	170.931	97.4818	180.357	231.5	184.14	112.934	242.833	198.118	279.271	294.9	258.054	119.626	203.141	136.811	259.08	335.549	254.603	208.298
622	PSMD14	149.858	0.412935	0.0759407	5.4376	5.40036e-08	4.42882e-07	164.214	215.238	133.419	154.283	104.797	273.31	148.189	206.357	132.817	145.583	104.701	150.579	129.837	159.773	126.123	141.928	106.908	191.401	166.008	185.792	129.54	116.579	84.2437	124.979
623	HINT1	619.313	0.701806	0.129133	5.43475	5.48724e-08	4.49284e-07	224.517	425.143	122.559	99.8767	63.6842	2752.88	176.8	357.011	114.684	104.329	98.5261	2446.91	319.431	467.449	188.058	205.988	156.676	3170.09	242.459	469.547	223.058	135.083	90.796	2207.96
624	REV3L	149.077	-0.598483	0.11015	-5.43336	5.53029e-08	4.52083e-07	154.994	97.143	154.363	120.726	151.552	129.463	146.722	73.4278	142.129	104.67	149.614	112.934	177.643	127.818	194.814	140.823	250.681	167.476	187.851	114.853	147.551	140.018	286.429	104.149
625	RNF168	156.44	-0.472765	0.0870312	-5.43213	5.5686e-08	4.54487e-07	171.441	100.572	136.522	115.96	151.955	179.809	195.873	131.664	159.773	148.992	172.07	150.579	174.383	123.253	122.744	122.599	176.951	137.57	176.929	116.542	155.864	157.905	224.65	249.957
626	ARL2	262.356	0.319141	0.0588523	5.42275	5.86891e-08	4.78232e-07	204.832	292.572	200.128	232.318	170.496	384.792	214.947	350.681	258.283	262.185	183.859	225.868	241.746	289.417	251.119	265.631	200.913	454.578	228.261	320.914	232.064	241.176	173.168	416.595
627	FAM208A	146.272	-0.465622	0.0858774	-5.42194	5.89561e-08	4.79641e-07	154.247	103.619	138.073	142.766	189.843	170.819	137.185	94.9498	116.644	111.829	146.526	188.224	160.259	124.166	127.249	139.719	147.459	95.7007	167.1	123.298	180.802	165.307	218.098	166.638
628	ABCC4	235.072	-0.483955	0.0892959	-5.41968	5.97057e-08	4.84966e-07	244.452	171.81	293.211	353.242	396.615	133.059	194.406	124.068	170.065	218.545	227.929	75.2894	256.957	201.77	326.567	336.871	377.865	125.607	236.998	177.347	207.126	311.493	376.289	104.149
629	PRKCA	420.537	-0.411198	0.0758902	-5.41833	6.01594e-08	4.87875e-07	422.621	299.429	505.751	412.811	614.673	226.56	492.985	296.243	558.225	480.389	591.999	225.868	459.047	336.892	466.203	394.304	635.919	257.196	437.955	339.493	403.86	363.923	620.596	249.957
630	GBE1	128.414	0.448501	0.0827861	5.41759	6.04076e-08	4.8911e-07	180.411	205.715	99.2885	149.517	122.128	208.579	171.664	192.432	107.822	124.103	119.579	37.6447	148.851	145.165	70.9439	90.5685	101.378	125.607	139.796	136.811	81.0492	105.476	113.261	104.149
631	RUNX3	213.916	-0.615484	0.113684	-5.41399	6.16364e-08	4.98269e-07	217.54	153.905	280.8	295.659	343.008	210.377	261.165	173.442	196.04	200.134	248.14	150.579	203.176	136.948	235.354	188.869	243.308	167.476	220.616	118.231	175.953	169.625	231.202	312.447
632	MRPS18C	204.428	0.405618	0.0749398	5.41258	6.21225e-08	5.01403e-07	206.077	318.857	245.119	224.772	157.195	320.06	192.939	311.435	222.016	222.636	191.438	188.224	155.913	218.204	184.679	182.242	140.086	209.345	179.114	199.304	200.198	183.195	128.238	124.979
633	STXBP4	92.652	-0.649867	0.120167	-5.40804	6.37176e-08	5.13465e-07	86.717	64.381	94.6344	109.209	142.282	39.558	71.16	48.1079	67.6339	81.4854	88.9822	150.579	71.1658	50.2143	83.331	99.9567	95.8486	89.7194	100.478	57.4267	114.993	132.616	158.191	124.979
634	PUM1	175.563	-0.447214	0.0827537	-5.40416	6.51145e-08	5.23894e-07	157.486	134.857	152.811	159.048	212.818	147.444	165.062	131.664	182.808	169.108	204.07	75.2894	196.657	136.035	158.779	194.391	269.113	173.458	203.141	119.92	199.506	182.578	258.347	229.128
635	C14orf119	126.8	0.452714	0.0839487	5.39275	6.93892e-08	5.57408e-07	167.454	198.857	143.503	148.326	98.3477	143.847	144.521	181.038	142.619	151.038	120.982	75.2894	115.169	157.034	123.87	118.733	112.438	113.645	96.1098	123.298	114.3	103.009	66.459	83.3191
636	MEAF6	218.044	0.442355	0.082047	5.39148	6.9878e-08	5.60453e-07	199.349	276.572	195.474	198.959	149.537	276.906	192.205	325.361	182.808	185.814	179.087	150.579	234.141	312.241	203.823	214.824	193.541	281.121	200.957	212.816	234.835	193.064	189.08	249.957
637	HIPK2	288.709	-0.528293	0.0980259	-5.38933	7.07226e-08	5.66336e-07	382.751	236.572	317.258	371.311	451.432	231.954	314.718	197.495	319.546	329.01	387.929	188.224	393.856	188.988	284.902	245.198	335.47	71.7755	309.08	192.548	257.695	283.119	409.05	229.128
638	GTF2A1	127.083	-0.47121	0.0875259	-5.38366	7.29862e-08	5.83546e-07	136.804	104.381	140.4	141.376	159.21	165.424	116.644	79.7578	98.0202	96.8278	120.982	150.579	117.342	109.558	147.518	130.33	129.027	143.551	120.137	81.0729	120.535	106.093	146.959	187.468
639	COA6	107.525	0.603193	0.112053	5.3831	7.32139e-08	5.84451e-07	90.2056	139.81	87.6532	89.1544	63.6842	102.491	66.0247	129.132	72.5349	96.1459	84.491	112.934	98.8716	132.383	96.8441	104.927	71.8865	179.439	105.939	180.725	97.6746	112.261	57.0985	208.298
640	RPL11	9638.19	0.387817	0.0720618	5.38172	7.37772e-08	5.88027e-07	5717.34	9251.06	10468	6949.28	4827.1	5861.78	7873.82	13580.3	13051.9	8816.45	7774.86	9524.11	9398.23	11573	15090.8	10294.4	7581.26	8756.61	9056.16	11958.3	17679.1	11156.4	7223.43	7852.82
641	CCS	202.814	0.386682	0.0718629	5.38083	7.41416e-08	5.8909e-07	225.265	276.572	244.343	211.469	214.43	133.059	157.726	194.964	158.303	146.946	129.122	150.579	187.965	235.551	209.454	222.003	197.227	173.458	246.827	271.932	284.711	262.148	229.33	104.149
642	COPE	692.686	0.367502	0.0682976	5.3809	7.41156e-08	5.8909e-07	732.858	908.191	570.133	743.615	457.478	1017.72	617.698	714.022	516.076	684.273	468.771	1279.92	535.645	813.471	564.173	748.295	403.67	998.876	573.382	797.217	481.446	610.65	345.399	1041.49
643	DTD1	93.4446	0.533609	0.099208	5.37868	7.50325e-08	5.95242e-07	87.4646	123.048	90.7559	97.494	58.4443	97.097	76.2953	136.728	92.139	89.3271	74.3858	75.2894	107.564	129.644	106.979	98.8522	57.1405	131.588	109.216	121.609	92.1328	80.1863	46.8021	62.4893
644	NOLC1	85.4882	-0.649795	0.120858	-5.37651	7.59421e-08	6.01523e-07	65.5361	48.0001	81.4476	84.5874	83.0312	75.5199	98.3035	58.2359	111.743	103.647	109.473	75.2894	70.0793	52.0402	86.7093	66.8219	86.6324	83.7381	92.8333	76.0059	92.1328	82.6536	142.278	124.979
645	RPL13A	6945.51	-0.421009	0.0783961	-5.37029	7.86116e-08	6.21702e-07	3717.62	3133.34	7200.75	4726.17	4330.93	2695.34	5213.02	3924.59	9277.12	6418.59	6408.69	5985.51	7448.51	6279.52	11230.5	7414.47	7374.82	5556.62	9134.8	8134.32	15021.1	9816.66	8708.93	7540.38
646	ATP5PO	536.796	0.356695	0.0664285	5.36961	7.89089e-08	6.23087e-07	378.764	577.524	482.48	403.28	265.216	627.534	422.558	692.5	618.997	527.098	405.332	1129.34	448.182	585.224	541.651	501.993	331.784	747.662	464.166	663.785	640.081	559.454	306.086	562.404
647	CHD3	195.651	-0.516587	0.0962291	-5.3683	7.94816e-08	6.26639e-07	155.742	127.238	198.577	170.366	206.369	136.655	159.927	127.866	219.565	160.584	225.964	263.513	148.851	128.731	193.688	134.748	215.659	161.495	227.169	160.457	320.733	254.746	451.172	145.808
648	ATP5PD	441.645	0.325237	0.0606199	5.36518	8.08667e-08	6.36576e-07	369.295	553.524	420.425	434.652	261.992	634.726	316.919	546.911	427.858	411.518	292.491	715.249	342.248	424.539	421.159	415.29	254.368	598.129	419.388	526.974	435.033	465.697	307.022	604.063
649	CHURC1	315.288	0.291689	0.0543743	5.36446	8.11911e-08	6.38144e-07	380.01	422.096	412.668	375.282	339.38	309.272	314.718	353.213	299.942	262.867	263.298	225.868	279.231	332.327	297.289	281.094	224.876	227.289	362.596	391.852	373.38	338.016	292.045	208.298
650	AFF2	110.265	-0.994795	0.185748	-5.35562	8.52657e-08	6.69139e-07	121.354	80.762	160.568	139.192	184.603	73.7218	94.6355	30.3839	72.0448	88.3043	116.491	112.934	82.574	71.2129	136.257	150.763	178.795	125.607	58.9764	47.2925	135.082	126.448	175.04	83.3191
651	MRPL43	163.211	0.425801	0.0795265	5.35421	8.59319e-08	6.73331e-07	127.833	176.381	166.774	141.376	87.868	145.645	140.853	221.549	180.847	159.902	140.07	188.224	165.148	217.291	211.706	175.062	143.773	179.439	151.81	216.194	205.74	172.092	97.3483	104.149
652	CARD16	414.641	0.561581	0.105045	5.34608	8.98794e-08	7.03183e-07	508.092	726.477	491.788	473.769	299.074	404.571	425.493	591.221	599.883	510.733	416.28	489.381	247.179	345.109	252.245	321.96	228.562	227.289	416.112	562.443	369.224	375.642	210.609	458.255
653	EIF4E2	157.265	0.415102	0.0776705	5.34439	9.07201e-08	7.08672e-07	149.512	209.905	148.157	149.716	141.072	165.424	130.582	156.984	110.273	133.991	110.877	188.224	174.383	193.553	162.158	162.361	129.027	191.401	158.363	219.572	139.931	164.074	97.3483	187.468
654	GMCL1	85.9436	-0.604539	0.113233	-5.33892	9.35013e-08	7.29282e-07	82.2316	61.3334	100.064	82.2047	93.1078	89.9046	73.3608	43.0439	103.411	83.872	91.2278	150.579	90.7228	69.387	69.8179	68.4786	88.4757	107.663	88.4647	52.3596	99.0601	80.8031	88.9239	104.149
655	ABRACL	631.818	0.586482	0.109876	5.33769	9.41377e-08	7.33124e-07	747.56	1059.43	528.246	736.268	481.662	855.892	475.378	589.955	355.323	566.306	379.508	527.026	553.572	794.298	566.426	750.504	423.946	945.044	637.819	1003.28	482.831	583.51	265.836	854.021
656	SMC4	333.568	-0.65393	0.122886	-5.32143	1.02956e-07	8.00576e-07	247.692	217.143	186.942	212.263	239.823	1510.4	247.226	173.442	174.966	187.519	252.35	903.473	228.165	162.512	179.049	131.435	217.503	1040.75	239.182	177.347	171.797	166.541	279.876	458.255
657	MSRB2	153.654	0.483022	0.0907743	5.32113	1.03125e-07	8.0067e-07	147.02	188.572	110.924	137.405	84.6435	195.992	116.644	181.038	119.095	132.627	116.491	75.2894	154.283	242.854	168.914	175.615	123.497	251.214	146.349	199.304	141.317	177.644	92.6681	208.298
658	LITAF	257.187	0.332719	0.062532	5.32078	1.03324e-07	8.00994e-07	390.725	364.953	228.829	294.07	296.252	280.502	279.505	264.593	206.332	213.771	222.877	188.224	466.109	444.624	332.198	312.572	342.843	317.009	164.916	173.969	99.0601	118.429	107.645	62.4893
659	ROCK2	173.434	-0.431551	0.0811668	-5.31684	1.05584e-07	8.17274e-07	182.156	143.619	164.447	182.876	212.818	188.8	161.394	115.206	173.496	192.633	215.298	150.579	172.754	122.34	144.14	142.48	160.362	203.364	211.878	160.457	183.573	189.98	200.313	187.468
660	PLXNC1	145.069	-1.0467	0.197063	-5.31147	1.08743e-07	8.40453e-07	69.7723	42.2858	181.512	152.496	230.15	88.1065	141.586	63.2998	117.624	125.808	153.543	150.579	138.529	110.471	249.993	222.003	269.113	143.551	93.9255	89.518	184.266	166.541	192.825	104.149
661	PLXDC2	65.9292	-0.769266	0.144925	-5.30801	1.10827e-07	8.55262e-07	44.8536	21.7143	74.4664	46.8606	89.0772	17.9809	69.6928	35.4479	92.6291	61.3698	104.982	37.6447	64.6468	45.6493	84.4571	69.5831	130.87	41.8691	69.898	60.8047	88.6692	57.3641	130.11	41.6595
662	POLR2J3.1	219.535	-0.627243	0.11828	-5.30305	1.13882e-07	8.77508e-07	306.998	219.048	347.51	326.833	501.009	316.464	195.873	132.93	233.778	186.837	268.912	75.2894	142.875	101.342	124.996	104.927	287.546	143.551	228.261	145.256	183.573	152.354	396.882	145.808
663	EDF1	1027.43	0.275179	0.0519006	5.30203	1.14522e-07	8.78461e-07	823.064	1180.95	1043.31	1039.87	654.173	1019.52	775.424	1126.74	1022.35	978.166	726.735	1242.28	932.761	1202.4	1244.33	1197.27	870.011	1052.71	949.084	1167.11	1260.07	1198.48	722.624	1228.96
664	PTRHD1	97.559	0.633281	0.119431	5.30248	1.14239e-07	8.78461e-07	95.9369	145.143	82.2233	89.1544	56.429	80.9141	83.6313	131.664	86.7479	81.8263	69.0525	301.158	72.2523	126.905	100.222	87.8073	77.4162	113.645	58.9764	84.451	67.8873	68.4668	33.6975	145.808
665	RPS24	7594	0.271558	0.0512167	5.30213	1.14458e-07	8.78461e-07	4490.59	6548.58	8330.93	5392.55	4431.29	4860.24	5225.49	7927.67	8221.93	5735.69	5237.04	6926.63	7538.14	9143.56	11280.1	8200.87	6810.78	7626.15	7968.37	10899.2	14200.9	9360.21	7233.73	8665.19
666	PCBP2	526.526	-0.36114	0.0681336	-5.30046	1.1551e-07	8.84708e-07	496.131	467.81	572.46	504.348	535.269	692.265	467.308	344.351	626.839	517.211	571.788	489.381	501.42	396.236	531.517	451.738	499.519	526.354	555.908	511.773	662.248	507.641	582.218	624.893
667	PCMT1	375.281	0.384377	0.0725395	5.29887	1.16525e-07	8.89809e-07	375.774	483.048	379.313	348.079	254.737	431.542	371.206	454.493	282.788	346.398	277.052	564.671	351.483	480.231	356.972	406.454	270.957	598.129	346.214	396.919	333.202	307.792	214.354	374.936
668	ROMO1	345.459	0.367445	0.0693417	5.29904	1.1641e-07	8.89809e-07	376.77	507.81	310.277	364.759	255.543	564.601	214.214	264.593	190.649	238.66	206.315	301.158	313.455	381.628	278.145	319.751	245.151	502.429	407.374	523.596	281.248	369.474	290.173	583.234
669	REX1BD	400.058	0.273365	0.0516212	5.2956	1.18627e-07	9.04505e-07	299.273	415.619	338.977	351.058	284.563	422.552	327.189	431.705	385.709	347.421	325.613	451.737	368.324	453.754	351.341	389.886	363.119	508.41	409.559	562.443	448.888	468.165	375.353	520.744
670	MBOAT2	65.7757	-0.735628	0.139013	-5.2918	1.21119e-07	9.2076e-07	64.2902	52.5715	89.2045	83.7932	113.664	73.7218	38.1476	21.5219	45.5794	49.4367	44.6315	37.6447	81.4875	60.2571	85.5832	81.7326	95.8486	59.8129	53.5157	21.9572	52.6473	51.8127	73.9473	145.808
671	SNRNP200	154.595	-0.413	0.0780413	-5.29206	1.20943e-07	9.2076e-07	161.722	121.524	141.952	140.781	166.466	204.982	153.324	125.334	157.812	129.558	168.14	112.934	176.556	127.818	154.275	140.271	217.503	203.364	158.363	118.231	141.317	129.532	191.889	166.638
672	SSRP1	114.181	-0.473151	0.0894268	-5.29093	1.21695e-07	9.23763e-07	85.2219	82.6668	98.5128	97.2954	89.8833	312.868	79.9633	82.2898	92.139	92.7365	88.9822	263.513	74.4253	67.561	76.5744	74.0011	86.6324	227.289	68.8059	84.451	94.211	79.5695	90.796	249.957
673	CHD4	435.201	-0.298438	0.056409	-5.29062	1.21904e-07	9.23971e-07	512.328	390.858	379.313	393.749	586.055	472.898	406.419	317.765	297.981	350.489	453.052	188.224	506.853	354.239	395.259	382.155	608.27	508.41	550.447	380.029	386.542	400.932	556.009	666.553
674	RGS16	670.767	-1.7654	0.333834	-5.28826	1.23486e-07	9.34574e-07	149.761	110.476	1747.63	846.867	928.257	71.9237	209.078	183.57	569.497	697.57	548.49	414.092	174.383	191.727	1190.28	1359.08	735.454	526.354	186.759	219.572	1725.59	1890.55	963.187	458.255
675	RPL7	3799.68	-0.292997	0.055434	-5.28551	1.25355e-07	9.47309e-07	2212.28	2186.29	4522.28	2968.3	2790.41	1864.62	2797.25	2510.47	4927.47	3367.15	3359.99	3011.58	3837.52	3450.18	6049.38	4014.84	3854.22	2954.76	4352.24	4312.07	8298.88	5434.78	4511.72	3603.55
676	NONO	275.311	-0.383875	0.0726556	-5.2835	1.26741e-07	9.5637e-07	281.83	217.905	291.66	271.236	335.753	366.811	242.824	211.421	289.16	267.981	289.683	188.224	310.196	236.464	271.389	265.631	252.524	382.803	270.855	249.975	306.878	268.933	287.365	249.957
677	MRPL17	109.333	0.458528	0.0869578	5.27299	1.34219e-07	1.0113e-06	60.3032	102.095	80.6719	80.8148	56.0259	163.626	68.2256	130.398	95.0796	95.805	68.4911	150.579	71.1658	130.557	85.5832	107.136	51.6108	221.308	77.5431	179.036	81.0492	120.279	75.8194	270.787
678	RPL35A	5283.28	0.279643	0.0530592	5.2704	1.36128e-07	1.02418e-06	3700.92	5557.72	7089.05	4767.67	3506.66	3382.21	4351.03	6399.61	7524.03	5114.49	4738.23	4479.72	4565.48	5546.39	7524.56	5268.44	4276.32	3487.09	4937.64	6460.5	9371.92	6153.99	4449.94	4145.12
679	RPS15A	4970	0.304751	0.0578315	5.26963	1.36698e-07	1.02544e-06	3249.15	5081.53	6361.45	4089.78	2743.66	3894.67	3929.21	5966.64	6576.66	4554.66	3797.89	5609.06	4383.49	5371.1	6841.02	4778.04	3690.17	4276.62	4690.81	6533.13	8524.02	5559.38	3695.49	5082.46
680	WASHC3	173.921	0.378295	0.0717873	5.26966	1.36677e-07	1.02544e-06	149.263	216	163.671	160.637	103.991	212.175	156.259	208.889	176.926	191.61	137.263	188.224	168.951	209.074	184.679	193.839	121.654	263.177	127.782	204.371	135.082	147.419	82.3717	270.787
681	CXXC1	91.7291	-0.529337	0.100538	-5.26503	1.40168e-07	1.04992e-06	70.0215	57.1429	98.5128	77.8363	83.8374	107.886	81.4305	77.2258	130.857	104.67	95.1577	150.579	63.017	66.648	108.105	76.2101	73.7297	119.626	70.9902	64.1827	117.071	96.8404	105.773	104.149
682	ATP5MC1	494.575	0.386384	0.0734472	5.2607	1.4351e-07	1.07338e-06	407.919	660.572	374.659	474.365	318.421	658.102	288.308	496.271	358.754	374.696	288.841	715.249	415.586	521.315	449.312	526.291	337.313	909.157	427.033	657.028	417.022	513.192	384.713	895.68
683	SEC62	503.635	0.336408	0.0640459	5.25261	1.49957e-07	1.11995e-06	504.603	682.286	504.2	504.149	422.411	476.494	403.485	548.177	456.284	440.839	404.49	527.026	561.178	556.922	559.669	458.917	457.124	388.784	540.617	613.114	553.49	542.183	501.718	479.085
684	RHOA	810.561	0.308752	0.0588252	5.24864	1.53224e-07	1.14268e-06	815.09	1052.57	662.441	750.168	636.035	1237.09	605.96	917.848	598.413	655.293	521.262	1054.05	795.862	951.332	780.383	878.625	606.427	1375.7	763.417	858.022	700.348	759.92	560.689	916.51
685	NDUFB9	302.434	0.30966	0.0590232	5.24642	1.55086e-07	1.15488e-06	222.773	310.096	240.464	230.332	171.705	332.647	258.23	394.991	321.506	291.165	250.385	602.315	270.539	305.85	279.271	259.004	206.443	352.896	314.541	386.785	342.9	318.895	240.563	354.106
686	HMOX2	97.5987	0.453218	0.0866727	5.22908	1.70354e-07	1.26489e-06	95.6877	136.762	77.5692	116.556	68.1179	122.27	102.705	139.26	89.6885	115.239	78.0349	112.934	67.9063	94.0376	78.8266	81.1803	62.6703	95.7007	83.0039	108.097	69.9655	84.504	53.3544	208.298
687	SP1	63.5049	-0.624826	0.11949	-5.22909	1.70343e-07	1.26489e-06	66.7821	41.5239	61.2796	63.5399	91.4956	73.7218	64.5575	34.1819	54.8913	56.9375	74.6665	37.6447	70.0793	60.2571	74.3222	63.5084	99.5351	83.7381	65.5294	47.2925	58.8819	70.9341	87.9879	20.8298
688	XPO1	193.106	-0.410799	0.0785731	-5.22824	1.71128e-07	1.26879e-06	164.712	127.238	144.279	130.654	151.955	282.3	148.922	121.536	137.718	124.785	157.473	75.2894	225.992	184.423	181.301	190.525	211.973	406.728	264.302	179.036	219.595	191.83	299.533	312.447
689	GTF2B	299.802	0.411605	0.0788006	5.22337	1.75695e-07	1.30076e-06	269.869	355.048	259.081	226.758	220.879	224.761	390.28	524.123	408.744	326.623	367.718	489.381	382.448	373.411	335.576	251.272	272.8	239.252	264.302	233.085	275.013	202.933	176.912	124.979
690	FLNB	137.17	-0.494854	0.0948822	-5.21546	1.83366e-07	1.35558e-06	142.036	102.857	161.344	175.727	198.308	100.693	126.914	89.8858	132.817	135.013	151.298	112.934	163.518	116.862	171.166	140.271	175.108	107.663	127.782	89.518	127.462	141.251	197.505	104.149
691	SRA1	151.453	0.439516	0.0842936	5.21411	1.84697e-07	1.36344e-06	126.587	184.381	117.129	153.29	90.2864	213.973	148.189	207.623	112.233	136.718	109.193	112.934	156.456	171.641	114.862	174.51	119.811	233.27	174.745	233.085	148.244	167.774	102.965	124.979
692	ACVR1	70.6932	-0.856133	0.164243	-5.21261	1.86202e-07	1.37256e-06	44.6044	28.9524	125.662	93.3242	103.588	12.5866	67.492	51.9059	104.882	115.239	116.21	37.6447	51.0655	33.7805	101.348	94.4343	86.6324	53.8316	61.1608	40.5365	90.0546	97.4572	84.2437	0
693	EBLN3P	76.1143	-0.689215	0.132228	-5.21233	1.86485e-07	1.37267e-06	57.313	38.0953	107.045	88.3601	104.797	35.9618	55.0206	55.7039	103.411	78.7578	79.9998	75.2894	64.1035	48.3883	108.105	61.8517	88.4757	47.8503	75.3588	50.6706	130.233	98.074	111.389	62.4893
694	TINF2	164.422	0.356742	0.0684713	5.21009	1.88754e-07	1.38737e-06	208.819	219.81	179.185	180.89	158.807	152.838	231.82	255.731	207.313	187.178	186.105	150.579	156.999	156.121	120.492	131.435	114.281	143.551	149.625	185.792	134.389	110.41	119.813	104.149
695	BRAF	104.594	-0.54931	0.105515	-5.20599	1.92967e-07	1.41629e-06	116.619	80.0001	109.373	96.8983	134.22	97.097	111.508	62.0338	87.7281	84.8948	117.052	112.934	112.996	75.7779	84.4571	72.8966	182.481	95.7007	129.967	65.8717	111.529	97.4572	166.615	104.149
696	DAP	161.283	0.458272	0.0880412	5.2052	1.93787e-07	1.42027e-06	215.048	238.857	107.045	165.402	151.552	210.377	204.677	248.135	158.793	215.817	176.842	188.224	96.1553	135.122	69.8179	111.002	86.6324	179.439	163.823	195.926	87.2837	123.364	112.325	229.128
697	CYLD	414.29	-0.381247	0.0732476	-5.20491	1.94094e-07	1.42048e-06	582.1	368	421.976	455.501	648.933	447.725	536.268	335.489	395.021	317.077	440.139	150.579	475.887	309.502	397.511	358.408	492.146	352.896	544.986	319.225	347.749	373.175	518.567	354.106
698	LSM6	172.328	0.348363	0.0669596	5.20258	1.96543e-07	1.43634e-06	132.817	184	143.503	144.553	110.843	203.184	151.857	221.549	165.654	157.857	135.579	301.158	174.927	213.639	173.419	180.585	125.341	179.439	162.731	204.371	182.187	154.821	123.557	208.298
699	RSAD2	202.124	-0.693288	0.133337	-5.1995	1.99825e-07	1.45823e-06	173.932	131.429	278.473	316.905	327.288	116.876	112.976	69.6298	197.511	269.345	173.193	301.158	156.999	138.774	264.632	238.571	224.876	101.682	109.216	153.701	272.242	312.727	263.028	145.808
700	NDST2	91.4332	0.981195	0.188845	5.19576	2.03887e-07	1.48564e-06	179.165	241.524	62.0553	100.274	83.8374	210.377	128.381	187.368	67.6339	106.715	117.333	75.2894	62.4738	89.4727	39.4133	52.4635	58.9838	59.8129	65.5294	99.6521	23.5528	38.8595	23.401	20.8298
701	SOD1	807.724	0.324917	0.062538	5.19551	2.04163e-07	1.48564e-06	728.622	1019.05	735.356	765.06	545.749	1120.21	673.452	965.956	830.721	754.507	684.63	1054.05	704.052	850.903	724.079	715.712	602.74	1106.54	739.39	1003.28	759.23	774.106	507.335	1020.66
702	ORMDL2	106.464	0.425752	0.0820465	5.18916	2.11249e-07	1.53502e-06	91.7007	127.238	88.4288	107.621	74.5669	111.482	77.7625	124.068	66.6537	101.942	72.7016	225.868	95.0688	119.601	79.9527	124.808	82.9459	137.57	111.4	145.256	87.2837	116.579	80.4996	104.149
703	RPS19BP1	301.31	0.316108	0.0609435	5.1869	2.13828e-07	1.55155e-06	219.783	318.477	242.016	256.344	184.2	300.281	224.484	344.351	297.981	289.12	253.754	225.868	302.047	380.715	319.811	320.303	274.643	454.578	277.408	401.987	353.984	346.652	267.708	374.936
704	GCA	85.5016	0.497072	0.0958984	5.18332	2.17966e-07	1.57932e-06	91.9499	106.667	68.2609	65.9226	54.8167	111.482	97.5699	126.6	80.8666	69.8933	65.4033	188.224	79.3145	108.645	90.0876	77.8668	47.9243	119.626	41.5019	81.0729	54.7255	43.1773	34.6335	145.808
705	AHNAK	1499.31	-0.345606	0.0667149	-5.18034	2.21483e-07	1.60253e-06	1822.55	1137.14	1648.34	1550.77	2420.4	913.431	1918.39	1074.83	1384.04	1336.16	2081.4	376.447	1793.81	1386.83	1558.51	1648.46	2140.01	897.194	1878.51	1133.33	1400.7	1369.34	2321.38	791.531
706	MAPKAPK3	113.596	0.468968	0.0905356	5.17993	2.21972e-07	1.60379e-06	155.742	151.619	100.84	131.647	104.797	118.674	153.324	151.92	102.921	130.24	112.28	37.6447	115.169	126.905	83.331	98.3	62.6703	137.57	117.953	192.548	81.7419	104.242	91.7321	62.4893
707	PRRC2B	169.533	-0.39659	0.076636	-5.17499	2.27926e-07	1.64448e-06	201.094	148.191	195.474	182.28	255.543	134.857	178.267	94.9498	155.852	159.902	220.631	75.2894	197.2	129.644	167.788	164.57	211.973	89.7194	192.22	153.701	175.26	169.008	269.58	145.808
708	KIF3A	92.439	-0.709138	0.137202	-5.16858	2.35874e-07	1.69942e-06	66.7821	46.8572	155.138	124.498	114.47	37.7599	78.4961	58.2359	120.075	120.012	113.965	0	68.9928	65.735	115.988	78.4191	92.1622	35.8878	98.2941	48.9816	178.031	155.438	160.999	83.3191
709	ATP5MC3	810.722	0.45555	0.0882184	5.16389	2.41872e-07	1.74018e-06	625.21	991.62	531.349	704.101	421.202	1060.87	494.452	697.564	495.982	599.037	397.192	1581.08	784.997	1094.67	819.797	948.761	571.405	1519.25	685.874	1060.7	547.948	728.462	366.928	1728.87
710	HPGD	22144.3	0.7036	0.136368	5.15957	2.47521e-07	1.77831e-06	30917.8	37548.2	14412.3	29897.1	17418	23970.4	12223.4	13371.5	6191.93	16118.1	7831.84	16300.2	30925.1	47065.4	14885.8	33215.5	17254.6	42204	24049.3	29326.4	8635.55	16596.1	8319.54	32786.1
711	ARHGEF12	212.078	-0.409018	0.0793156	-5.15685	2.51144e-07	1.80181e-06	373.033	238.095	273.043	303.006	413.947	219.367	203.943	125.334	174.476	202.52	263.298	37.6447	212.411	154.295	153.149	197.704	250.681	71.7755	218.431	130.054	177.338	215.886	292.981	187.468
712	MPC1	166.23	0.386879	0.0750683	5.1537	2.55401e-07	1.82721e-06	172.686	224	165.998	173.146	122.128	201.386	115.177	192.432	149.481	144.56	116.21	75.2894	147.221	216.378	172.292	171.749	121.654	239.252	155.086	177.347	159.327	160.373	103.901	312.447
713	SS18L2	122.247	0.434141	0.084236	5.15386	2.55178e-07	1.82721e-06	88.2121	126.476	83.7747	98.6853	72.5516	134.857	126.914	160.782	115.174	118.307	105.263	188.224	143.418	175.293	130.627	115.972	116.124	131.588	111.4	163.835	127.462	120.896	73.9473	104.149
714	APMAP	91.7538	0.457464	0.0888008	5.15157	2.58313e-07	1.84546e-06	96.9337	105.524	82.2233	73.0708	67.3117	88.1065	83.6313	115.206	76.9458	75.0075	69.6139	188.224	98.3283	114.123	85.5832	75.6579	68.2	65.7942	133.243	126.676	79.6637	91.9059	78.6275	62.4893
715	RANBP2	728.255	-0.665212	0.129195	-5.14889	2.62033e-07	1.86941e-06	1062.78	406.477	873.429	686.826	1071.34	501.668	1441.54	476.015	1042.93	564.602	976.559	188.224	981.653	463.797	557.417	376.08	715.178	406.728	1447.11	486.438	675.41	439.174	1095.17	541.574
716	SERP1	1044.21	0.254668	0.0494785	5.14704	2.64634e-07	1.88533e-06	756.531	961.144	1039.43	837.733	719.873	787.564	1034.39	1319.17	1261.52	1120	1040.84	1054.05	1027.29	1280.92	1297.26	1128.79	925.308	1094.58	866.08	1254.94	1333.5	1100.4	819.972	999.829
717	AP1S2	340.248	0.368652	0.0716386	5.146	2.66106e-07	1.89317e-06	322.697	401.524	296.314	294.666	224.104	386.59	261.165	329.159	247.011	271.732	222.596	263.513	422.106	446.45	382.872	347.363	221.189	478.503	467.443	499.95	367.146	352.82	242.435	416.595
718	APH1B	96.8495	0.432013	0.0840102	5.14238	2.71276e-07	1.92459e-06	115.623	150.476	90.7559	103.054	97.5416	124.068	88.7666	116.472	91.1588	80.1216	85.8945	112.934	101.588	110.471	87.8354	88.9118	79.2595	71.7755	111.4	121.609	82.4346	88.205	82.3717	41.6595
719	KCNQ1OT1	558.767	-0.742209	0.144326	-5.14258	2.70985e-07	1.92459e-06	295.785	287.238	595.731	437.829	636.438	219.367	385.878	303.839	1028.72	845.198	1321.26	451.737	509.026	436.408	623.856	543.411	1376.9	334.952	347.306	243.219	484.91	390.446	1102.66	208.298
720	TCERG1	112.681	-0.465317	0.0905006	-5.14159	2.72419e-07	1.93001e-06	110.888	93.7144	112.475	125.69	129.384	129.463	98.3035	79.7578	110.763	107.056	133.052	150.579	98.8716	77.6039	94.5919	103.822	136.4	137.57	102.663	79.3839	102.524	114.111	150.703	124.979
721	CHSY1	185.306	-0.475789	0.0926808	-5.13364	2.84197e-07	2.01066e-06	205.081	136.381	243.567	193.399	229.344	131.261	190.738	112.674	163.204	160.925	187.228	188.224	178.729	145.165	222.967	222.003	272.8	191.401	173.653	157.079	198.12	218.354	220.906	104.149
722	SIN3A	77.797	-0.566806	0.110439	-5.1323	2.86224e-07	2.0222e-06	77.2479	56.381	72.1393	59.5686	96.7354	111.482	83.6313	43.0439	59.3022	54.5509	86.4559	112.934	73.882	49.3013	69.8179	61.8517	94.0054	77.7568	101.571	72.6278	75.5073	91.289	123.557	62.4893
723	MRPL20	431.241	0.32504	0.0634313	5.12429	2.98655e-07	2.1071e-06	392.469	480.001	349.837	405.265	316.002	347.032	381.476	476.015	412.665	410.155	358.455	527.026	425.365	515.837	396.385	418.603	335.47	645.98	469.627	575.956	459.971	457.062	355.696	437.425
724	MAOB	456.11	0.302873	0.0591857	5.11734	3.09881e-07	2.18329e-06	555.936	630.096	387.07	464.04	427.248	543.024	488.583	584.891	410.214	494.708	442.666	376.447	559.548	598.919	461.699	532.918	431.319	532.335	376.794	385.096	326.275	370.708	336.975	229.128
725	DARS	121.789	-0.471133	0.0921088	-5.11497	3.13798e-07	2.20784e-06	96.4353	96.3811	199.353	154.084	143.894	106.087	105.64	98.7477	179.377	161.948	132.491	75.2894	84.2038	80.3428	161.032	107.688	116.124	89.7194	79.7274	82.7619	185.651	148.653	112.325	124.979
726	CASP8	121.251	-0.474596	0.0928172	-5.11324	3.16688e-07	2.2251e-06	112.882	87.2382	121.008	110.996	145.506	95.2989	140.119	112.674	155.852	142.173	190.596	188.224	111.91	71.2129	121.618	80.0758	114.281	83.7381	127.782	82.7619	146.858	109.794	174.104	83.3191
727	MED1	72.6553	-0.590198	0.115478	-5.11093	3.20578e-07	2.24934e-06	78.9922	57.5239	85.3261	69.8938	74.1638	73.7218	82.8977	44.3099	85.7676	79.0988	95.7191	75.2894	79.3145	52.0402	75.4483	75.1056	105.065	59.8129	70.9902	42.2255	85.2055	78.3359	75.8194	41.6595
728	ATP6V0D1	273.033	0.2995	0.0586272	5.10854	3.24656e-07	2.27482e-06	339.143	351.238	194.699	253.365	292.222	352.426	419.624	408.917	275.927	294.234	369.683	414.092	268.366	265.679	183.553	177.271	221.189	287.102	236.998	253.353	132.311	162.84	169.424	229.128
729	CD48	534.4	0.497428	0.0974787	5.10294	3.34412e-07	2.33997e-06	464.235	501.334	638.394	448.949	381.299	224.761	616.965	710.224	487.16	590.513	475.508	188.224	736.104	755.04	722.953	590.352	492.146	305.046	649.833	788.772	587.433	658.761	395.01	416.595
730	SUPT4H1	244.449	0.365318	0.0716342	5.09977	3.40071e-07	2.37631e-06	195.612	257.143	269.165	220.007	177.751	154.636	184.869	282.317	296.021	252.298	225.684	150.579	261.847	308.589	322.063	263.422	219.346	185.42	258.841	353.005	334.588	332.465	215.29	145.808
731	THYN1	162.016	0.365888	0.0717958	5.09623	3.46485e-07	2.41781e-06	128.58	189.714	151.26	143.163	108.424	190.598	143.054	227.879	174.476	159.561	132.772	188.224	140.159	192.64	166.662	150.763	134.557	257.196	111.4	165.524	163.484	140.634	77.6914	249.957
732	MRPL57	282.256	0.289262	0.0567663	5.09567	3.47515e-07	2.42169e-06	209.317	309.715	237.362	231.126	180.17	399.176	212.013	282.317	228.877	222.636	190.035	338.802	250.438	329.588	281.524	302.631	226.719	526.354	249.012	380.029	283.326	265.232	200.313	437.425
733	EIF4A2	827.095	-0.276492	0.0543357	-5.08859	3.60736e-07	2.51039e-06	539.24	536.382	945.568	689.606	851.272	312.868	875.195	743.14	1371.79	1092.38	1274.94	677.605	689.385	659.176	1133.98	814.564	1231.29	305.046	729.561	653.65	1161.7	899.937	1203.75	458.255
734	DDT	519.419	0.383841	0.0754904	5.08463	3.68339e-07	2.5598e-06	343.878	561.524	356.042	335.57	232.568	803.747	330.124	603.88	383.259	362.763	286.876	1091.7	382.991	484.796	447.059	427.992	337.313	933.082	513.314	714.455	602.673	518.744	328.551	1083.15
735	PRRC2A	144.114	-0.41571	0.0817693	-5.08394	3.69684e-07	2.56566e-06	156.738	124.572	162.12	175.33	198.308	181.607	153.324	105.078	152.911	153.083	161.684	225.868	103.218	112.297	112.609	122.047	143.773	95.7007	127.782	96.2741	135.775	137.55	154.447	166.638
736	IER5	1042.58	-0.386888	0.0761323	-5.08179	3.73888e-07	2.59131e-06	1154.23	723.429	970.39	747.983	1342.61	712.044	1720.31	1133.07	1620.76	1376.05	2173.19	602.315	1011.53	723.998	1179.02	856.535	1351.1	544.298	937.07	684.053	1015.54	841.34	1142.91	458.255
737	ZNF638	254.812	-0.408704	0.0804485	-5.08032	3.76793e-07	2.6079e-06	283.575	181.334	270.716	262.499	368.401	194.194	303.714	216.485	289.65	276.846	353.964	150.579	259.674	200.857	242.11	229.183	353.903	107.663	303.619	195.926	259.08	271.4	456.788	83.3191
738	IMP3	191.922	0.355978	0.0702127	5.07	3.97817e-07	2.74596e-06	169.696	235.429	209.437	197.172	157.598	161.828	184.136	251.933	225.936	213.771	193.122	75.2894	185.248	256.549	222.967	204.884	152.989	227.289	162.731	206.06	222.366	209.101	134.79	145.808
739	LNPEP	222.926	-0.410249	0.0809154	-5.0701	3.97606e-07	2.74596e-06	322.448	203.81	254.427	259.521	319.227	296.685	217.882	158.25	180.357	179.336	238.034	263.513	208.608	176.206	206.075	205.436	239.622	143.551	185.667	150.323	193.271	230.073	247.115	270.787
740	AGO2	98.846	-0.531575	0.105039	-5.06072	4.1768e-07	2.87917e-06	120.357	88.381	100.84	90.5443	125.756	147.444	91.701	56.9699	75.9656	87.9633	93.1928	112.934	105.934	57.5182	72.07	69.5831	99.5351	119.626	123.414	69.2498	69.9655	83.2704	122.621	187.468
741	TSPAN32	90.0135	0.6884	0.136062	5.05945	4.20467e-07	2.89447e-06	118.364	118.476	61.2796	57.583	55.6229	62.9332	97.5699	102.546	102.431	97.1688	79.1577	37.6447	95.0688	121.427	78.8266	85.0461	70.0432	41.8691	138.704	182.414	108.758	77.7191	65.5229	104.149
742	SMIM14	114.777	0.441486	0.0872942	5.05745	4.24897e-07	2.92102e-06	157.984	161.905	110.148	127.278	123.338	89.9046	132.049	144.324	103.901	117.966	103.017	112.934	165.148	145.165	108.105	112.106	90.3189	65.7942	92.8333	113.164	67.8873	67.85	74.8833	166.638
743	SSB	375.081	0.276709	0.0547308	5.05581	4.28571e-07	2.94232e-06	328.927	396.572	379.313	368.73	270.053	287.695	418.89	517.793	412.175	424.474	351.718	338.802	388.967	408.105	413.277	375.528	287.546	364.859	363.688	418.877	399.704	368.24	301.405	416.595
744	ASH1L	294.669	-0.437564	0.0865589	-5.0551	4.30162e-07	2.94927e-06	298.277	219.048	290.109	276.001	404.677	237.348	298.579	221.549	332.778	287.074	395.227	112.934	320.518	242.854	295.037	246.302	409.2	191.401	356.043	212.816	331.124	301.007	604.683	187.468
745	SLC30A5	119.228	-0.443688	0.0878503	-5.0505	4.40665e-07	3.01722e-06	109.393	92.9525	148.157	139.986	145.506	97.097	121.045	102.546	164.184	153.424	154.105	37.6447	105.934	89.4727	123.87	133.092	127.184	89.7194	85.1882	74.3168	124.691	109.177	124.494	208.298
746	COX14	199.734	0.40756	0.0807759	5.04557	4.52177e-07	3.0919e-06	180.66	247.619	148.157	175.926	121.725	221.165	164.328	211.421	159.773	143.196	138.947	225.868	240.66	245.593	217.336	209.854	200.913	191.401	216.247	275.31	198.12	220.821	146.959	291.617
747	RRAD	272.482	-0.629996	0.124891	-5.04438	4.54995e-07	3.107e-06	201.841	174.095	384.743	465.827	438.534	154.636	176.8	126.6	202.902	313.668	231.298	263.513	305.85	253.81	343.459	466.649	333.627	293.083	222.8	165.524	248.689	412.651	317.318	41.6595
748	MAP2K2	354.729	0.285122	0.0565355	5.04324	4.5772e-07	3.12143e-06	339.642	420.572	365.351	334.18	256.349	348.83	363.136	434.237	379.338	364.809	290.526	639.96	332.469	391.671	326.567	338.527	234.092	454.578	336.384	371.584	367.839	343.568	229.33	249.957
749	PCNX4	313.541	-0.567514	0.112781	-5.03202	4.85335e-07	3.30533e-06	402.686	321.143	383.192	332.591	618.704	309.272	447.501	269.657	636.641	438.112	692.49	150.579	234.141	164.338	286.028	182.242	342.843	233.27	196.588	124.987	180.109	158.522	336.039	83.3191
750	KHSRP	96.2685	-0.524385	0.10424	-5.03056	4.89057e-07	3.32181e-06	98.1796	67.0477	104.718	99.6782	110.037	149.242	97.5699	81.0238	96.5499	98.1916	122.386	0	83.1173	76.6909	104.727	89.464	86.6324	143.551	104.847	79.3839	85.8983	82.0368	124.494	124.979
751	SELENOH	635.334	0.282671	0.0561897	5.03065	4.88824e-07	3.32181e-06	577.615	754.287	634.516	575.83	471.988	708.448	556.809	757.066	710.156	626.312	563.928	1129.34	443.836	641.83	527.012	554.456	398.14	687.849	563.553	724.589	668.482	634.706	462.405	874.85
752	CFLAR	170.259	-0.464884	0.0925198	-5.0247	5.04222e-07	3.42026e-06	210.314	135.238	181.512	181.883	234.583	165.424	151.123	111.408	167.614	130.24	168.421	188.224	205.349	127.818	193.688	162.361	254.368	89.7194	193.312	135.122	148.244	187.513	237.755	124.979
753	RPL37A	5449.56	-0.273485	0.0544361	-5.02397	5.06139e-07	3.42871e-06	4170.14	3950.1	8473.66	5440.2	4767.85	3254.55	4388.44	3787.86	8450.32	5248.82	5247.99	4479.72	4738.77	4598.71	7777.93	5188.36	4879.06	3690.46	5553.62	5636.26	10053.6	6727.02	6099.25	4186.78
754	BAG1	284.069	0.352607	0.0702074	5.02236	5.10413e-07	3.44721e-06	257.161	351.238	235.81	254.557	184.2	305.676	226.685	336.755	268.085	270.027	231.859	376.447	310.196	353.326	262.38	293.243	254.368	322.99	294.882	310.78	284.711	285.587	213.417	333.276
755	NOP53	969.184	-0.308278	0.061378	-5.02262	5.09723e-07	3.44721e-06	674.299	607.62	1445.89	883.006	842.807	345.234	1175.97	939.37	2130.47	1283.99	1459.08	451.737	843.668	695.696	1501.08	878.073	849.735	376.821	824.578	739.79	1754.68	1118.29	959.443	479.085
756	PQLC3	67.8446	0.51983	0.103507	5.02217	5.10898e-07	3.44721e-06	81.7333	90.6668	69.0366	79.2263	67.3117	50.3466	74.0944	105.078	81.8468	78.7578	77.7542	37.6447	65.19	102.254	69.8179	71.7921	47.9243	47.8503	60.0686	76.0059	68.5801	65.3827	59.9067	0
757	VAMP5	193.794	0.380605	0.0757985	5.02127	5.13316e-07	3.45895e-06	173.683	238.476	184.615	175.727	144.7	197.79	173.132	241.805	245.05	217.181	176	263.513	191.767	234.638	194.814	202.122	140.086	149.532	196.588	239.841	208.511	194.914	120.749	145.808
758	SUMO1	313.836	0.326876	0.0651034	5.02087	5.14374e-07	3.4615e-06	286.565	373.334	287.782	298.836	214.833	379.397	285.374	387.395	307.293	317.418	264.982	451.737	296.071	388.932	310.802	291.034	235.935	442.616	247.92	319.225	303.415	239.942	163.807	437.425
759	UBTF	204.32	-0.357588	0.0712338	-5.01993	5.1691e-07	3.47399e-06	180.162	154.286	191.596	194.789	239.823	217.569	156.992	125.334	181.337	178.313	212.491	112.934	209.695	210.9	238.732	252.377	252.524	263.177	222.8	192.548	255.617	208.484	284.557	166.638
760	RPL18	6464.8	0.218893	0.0436169	5.01855	5.20643e-07	3.49447e-06	3720.86	5319.62	6900.55	4511.53	3582.03	3896.47	5157.27	7403.55	8872.79	5804.9	5527.85	6023.15	5920.89	7352.28	9922.02	6964.39	5509.45	5652.32	6354.17	8380.91	11898.3	7923.03	6058.06	6498.89
761	H2AFJ	172.976	0.539256	0.107473	5.01762	5.23164e-07	3.50678e-06	168.699	257.524	131.868	133.831	116.889	320.06	121.779	143.058	90.6687	104.329	118.737	112.934	200.459	240.115	170.04	147.45	114.281	239.252	235.906	302.334	144.78	155.438	131.046	249.957
762	MRPL22	129.092	0.42524	0.0847795	5.01584	5.28031e-07	3.53476e-06	110.888	158.476	127.213	124.697	77.3883	158.232	133.517	207.623	148.01	135.354	111.438	301.158	97.7851	140.6	108.105	120.942	90.3189	161.495	95.0176	123.298	116.378	97.4572	48.6742	104.149
763	ARHGAP18	1049.16	0.325952	0.0650119	5.01372	5.33879e-07	3.56922e-06	1479.42	1417.14	842.401	1179.46	1125.36	884.661	1242.73	1153.32	940.994	995.895	1014.17	715.249	1491.22	1235.27	911.01	954.835	1087.51	861.306	1246.15	1204.27	770.314	855.526	1071.77	499.915
764	CD74	149.964	-0.549831	0.109753	-5.00973	5.45077e-07	3.63932e-06	75.5036	74.2858	147.381	142.369	143.088	71.9237	88.033	92.4178	185.258	166.039	118.175	263.513	164.605	129.644	256.75	225.317	221.189	143.551	123.414	109.786	194.657	169.008	189.08	104.149
765	SMDT1	322.353	0.480606	0.0959862	5.00703	5.52758e-07	3.68578e-06	158.234	271.238	167.549	180.89	99.9599	199.588	314.718	489.941	469.517	352.876	274.526	263.513	285.206	385.28	406.52	352.886	235.935	257.196	344.029	486.438	603.366	391.679	307.958	437.425
766	FAM76B	113.535	-0.494257	0.0987479	-5.00524	5.57927e-07	3.71539e-06	110.141	81.5239	107.821	80.0205	103.184	138.453	90.9674	91.1518	107.332	82.1673	116.491	112.934	139.072	84.9077	136.257	106.584	176.951	143.551	112.492	70.9388	122.613	88.205	154.447	166.638
767	GSTK1	376.268	0.33847	0.067655	5.00288	5.64811e-07	3.75633e-06	312.729	398.477	349.061	311.941	281.339	298.483	347.73	451.961	358.754	351.171	302.876	414.092	335.729	456.493	413.277	447.32	344.686	322.99	380.07	493.194	516.082	482.968	325.742	333.276
768	CCL3	2234.46	1.95895	0.39185	4.99923	5.75608e-07	3.82315e-06	1566.89	1066.67	203.231	91.14	185.41	1314.41	3939.48	4067.65	365.125	121.035	227.649	527.026	9893.13	6130.7	3271.3	1576.67	2082.86	6555.5	3829.1	4045.2	333.202	550.818	703.903	978.999
769	PHPT1	355.759	0.332141	0.0664595	4.99765	5.80334e-07	3.84953e-06	264.636	421.334	324.239	379.254	223.701	521.447	209.078	300.041	273.966	277.528	161.684	338.802	241.203	451.928	412.151	489.291	217.503	610.092	290.514	488.127	397.626	426.838	234.01	583.234
770	TCAF1	87.1513	-0.618586	0.123791	-4.99703	5.82196e-07	3.85686e-06	81.7333	59.8096	73.6907	98.2882	104.394	106.087	85.8322	60.7678	107.332	131.604	125.193	37.6447	73.882	62.0831	75.4483	76.2101	82.9459	83.7381	92.8333	60.8047	63.0382	89.4386	133.854	124.979
771	PTPN12	159.854	-0.431996	0.0865141	-4.99336	5.93373e-07	3.9258e-06	183.152	120.381	152.811	164.012	189.037	116.876	167.996	113.94	180.357	162.63	203.228	75.2894	162.432	124.166	172.292	154.629	200.913	59.8129	182.39	121.609	214.053	178.26	269.58	166.638
772	MRPL34	265.621	0.332876	0.0666693	4.99295	5.94654e-07	3.92918e-06	208.819	293.715	229.605	222.191	141.879	307.474	228.886	324.095	242.6	243.092	200.701	414.092	243.376	310.415	252.245	287.721	193.541	382.803	214.063	290.511	261.851	243.026	159.127	479.085
773	CLIP1	215.125	-0.398408	0.0798306	-4.99067	6.01711e-07	3.97067e-06	245.947	179.81	207.11	249.593	259.573	201.386	214.947	163.314	156.342	212.408	214.175	225.868	227.079	176.206	164.41	211.511	237.778	257.196	221.708	138.5	225.829	243.643	299.533	229.128
774	RAB5C	191.867	0.325185	0.0651732	4.98955	6.05187e-07	3.98845e-06	212.806	255.619	194.699	200.548	167.272	278.704	238.423	260.795	194.08	226.727	177.964	188.224	179.816	220.03	170.04	175.062	117.968	233.27	152.902	207.749	159.327	144.952	102.029	145.808
775	LSM7	412.667	0.361781	0.0725419	4.9872	6.126e-07	4.03209e-06	308.244	506.667	311.828	350.661	234.986	537.629	228.886	330.425	231.328	277.869	210.245	903.473	304.763	413.583	345.711	386.021	265.427	645.98	400.821	597.913	427.413	448.427	319.19	916.51
776	ASXL2	122.075	-0.477267	0.095929	-4.97522	6.51747e-07	4.28423e-06	161.971	99.8096	151.26	181.089	183.394	80.9141	114.443	65.8318	102.921	117.284	117.333	112.934	133.64	88.5597	112.609	108.793	136.4	101.682	135.427	103.03	121.227	138.784	156.319	104.149
777	ERAP1	82.5739	-0.523302	0.105232	-4.97285	6.59755e-07	4.33128e-06	110.141	79.6191	97.7371	141.178	141.072	104.289	54.287	37.9799	51.9507	69.8933	59.7893	37.6447	72.2523	64.822	66.4396	83.9416	105.065	53.8316	83.0039	55.7376	96.9819	114.728	116.069	83.3191
778	CD63	7913.45	0.415013	0.0835107	4.96958	6.70981e-07	4.39933e-06	9587.71	11576.8	6295.51	9647.73	5197.92	8679.39	7165.89	7916.28	6381.11	8781.33	6264.12	8131.26	7470.24	10382.5	7217.14	10004.5	6049.52	9617.92	7917.04	9602.07	5629.8	7725.03	4495.81	8186.1
779	AAK1	155.446	-0.402558	0.0810175	-4.96878	6.73771e-07	4.41195e-06	179.414	133.333	207.885	194.194	247.481	151.04	121.045	110.142	110.273	125.808	149.052	150.579	141.788	112.297	144.14	151.868	188.011	101.682	183.482	133.433	187.729	185.662	216.226	104.149
780	HMGXB4	104.754	-0.475853	0.0958411	-4.96502	6.86942e-07	4.48687e-06	77.2479	73.1429	111.7	82.9989	89.4803	208.579	79.9633	84.8218	91.1588	83.872	88.4208	112.934	73.3388	65.735	87.8354	86.7028	86.6324	221.308	78.6353	91.207	112.222	106.709	131.982	187.468
781	LARP1	171.876	-0.402382	0.0810434	-4.96501	6.86972e-07	4.48687e-06	215.297	148.953	180.736	192.407	225.716	167.223	175.332	135.462	165.164	180.018	197.333	37.6447	189.594	127.818	192.562	161.256	176.951	155.514	173.653	140.189	182.187	218.354	219.034	166.638
782	PPP2R5A	147.951	0.509239	0.102621	4.96232	6.96549e-07	4.5436e-06	150.26	141.714	112.475	133.831	122.128	84.5103	138.652	173.442	108.802	107.056	113.123	37.6447	271.082	244.68	164.41	155.734	204.6	59.8129	252.288	222.951	174.567	162.223	173.168	41.6595
783	BSG	576.501	-0.378304	0.0762904	-4.95873	7.09556e-07	4.62253e-06	480.93	475.429	688.814	924.704	558.244	451.321	333.058	321.563	493.041	756.212	394.104	489.381	360.718	486.622	681.287	943.79	486.616	598.129	406.282	467.858	811.184	1072.03	529.8	624.893
784	NDUFA6	271.398	0.35519	0.0717875	4.94779	7.506e-07	4.88369e-06	223.77	338.286	214.867	242.643	143.491	559.207	184.869	234.209	198.001	201.156	140.351	489.381	225.992	276.635	204.949	229.183	125.341	466.541	214.063	354.694	201.584	238.092	118.877	687.383
785	TNFSF10	1630.23	-0.602076	0.121765	-4.94457	7.63117e-07	4.9588e-06	1357.57	1189.72	2813.43	2621.22	2074.17	1206.52	1126.09	1065.97	1645.76	2325.57	1505.12	1204.63	688.298	934.898	2443.62	2525.98	1688.41	980.932	867.172	1057.33	2482.04	2979.23	1279.57	1062.32
786	HNRNPAB	371.621	-0.36473	0.0737948	-4.94249	7.71314e-07	5.00569e-06	277.096	308.572	315.706	332.194	331.722	819.93	250.894	249.401	235.248	275.141	328.42	677.605	344.421	325.936	307.424	322.512	298.605	974.951	269.763	234.774	271.549	271.4	333.231	562.404
787	CIB1	399.78	0.288872	0.0584573	4.94159	7.74874e-07	5.0224e-06	331.169	436.953	346.734	345.895	279.324	460.312	288.308	430.439	337.189	348.785	319.438	451.737	340.618	450.102	417.781	409.215	298.605	478.503	412.835	562.443	444.039	520.594	383.777	499.915
788	RPL39	5745.86	0.248834	0.0503848	4.93867	7.86555e-07	5.09164e-06	4168.4	6159.24	7295.38	4715.65	4560.67	4817.09	4141.22	6418.6	6499.72	4331.68	4484.76	5307.9	4959.33	5798.38	7682.22	5217.08	5000.72	4713.26	5797.17	7554.98	9498.69	6601.18	5970.07	6207.27
789	MRPS15	124.606	0.405747	0.0822472	4.93326	8.08671e-07	5.22818e-06	113.878	154.667	97.7371	115.166	66.9087	179.809	82.1641	127.866	87.238	109.784	69.3332	225.868	114.083	162.512	131.753	127.569	81.1027	191.401	87.3725	136.811	117.764	108.56	72.0752	229.128
790	C5orf30	232.819	0.410363	0.0832416	4.92978	8.2321e-07	5.29781e-06	256.164	281.524	200.904	203.328	181.782	204.982	279.505	303.839	178.887	196.724	180.491	225.868	262.39	286.678	217.336	208.197	282.016	143.551	309.08	275.31	229.293	201.699	248.987	229.128
791	DSTN	341.387	0.308097	0.0624982	4.92969	8.23595e-07	5.29781e-06	271.115	355.048	386.294	343.314	232.971	248.137	308.115	438.035	355.813	364.809	299.789	301.158	359.088	436.408	406.52	381.603	320.724	328.971	313.449	381.718	406.631	391.679	291.109	270.787
792	ERBIN	196.364	-0.383853	0.0778646	-4.92975	8.23337e-07	5.29781e-06	237.724	161.524	199.353	201.541	255.543	197.79	162.861	132.93	129.877	167.062	182.456	301.158	219.473	150.643	170.04	185.555	215.659	197.383	226.076	165.524	199.506	181.961	283.621	187.468
793	SYNJ2	104.792	-1.03052	0.20904	-4.9298	8.23157e-07	5.29781e-06	53.8243	44.5715	81.4476	110.401	117.695	140.251	99.7707	32.9159	127.426	110.806	124.912	150.579	154.283	83.0818	128.375	149.107	160.362	95.7007	111.4	69.2498	88.6692	87.5881	130.11	62.4893
794	SLC12A8	115.605	-0.563259	0.114278	-4.92885	8.27158e-07	5.31402e-06	153.499	121.905	188.493	273.619	253.124	59.337	127.648	69.6298	136.738	220.249	181.052	37.6447	73.882	56.6052	102.475	164.017	134.557	59.8129	43.6863	47.2925	45.0273	103.009	79.5635	41.6595
795	ZNF644	154.525	-0.410713	0.0834508	-4.92162	8.58323e-07	5.5073e-06	154.496	115.048	141.176	133.235	191.052	120.472	166.529	94.9498	151.931	146.946	181.052	75.2894	170.581	136.035	158.779	142.48	204.6	149.532	178.022	133.433	207.126	164.074	266.772	124.979
796	SRSF2	1066.54	-0.290245	0.0589895	-4.92029	8.64176e-07	5.53789e-06	1085.46	862.477	1152.68	981.889	1331.32	1012.33	1051.99	776.056	1165.46	1044.31	1296.84	715.249	1201.13	999.72	1095.69	1001.78	1306.86	873.269	1221.03	986.387	1162.4	1006.03	1475.2	791.531
797	BATF	207.709	0.621828	0.126388	4.92001	8.65392e-07	5.53872e-06	136.056	190.095	111.7	105.635	117.292	131.261	234.755	339.287	127.916	123.08	153.543	112.934	284.663	217.291	200.445	144.689	156.676	203.364	359.319	417.188	285.404	338.633	285.493	208.298
798	CAMTA1	182.532	0.37035	0.0752915	4.91888	8.70414e-07	5.56389e-06	133.813	196.953	113.251	129.86	99.9599	327.253	115.91	159.516	104.882	110.466	89.5436	451.737	195.027	244.68	166.662	193.839	175.108	281.121	173.653	234.774	161.406	164.69	106.709	249.957
799	PACS1	114.888	-0.472006	0.0960237	-4.91551	8.85506e-07	5.65327e-06	129.826	93.3334	155.138	143.759	180.976	95.2989	116.644	81.0238	135.268	130.922	133.052	75.2894	112.453	85.8207	123.87	114.315	138.243	53.8316	133.243	84.451	112.915	111.644	153.511	62.4893
800	SMARCC1	183.896	-0.365414	0.0744033	-4.91126	9.04919e-07	5.76999e-06	184.149	138.667	150.484	169.572	208.384	194.194	143.054	97.4818	123.996	122.058	147.929	225.868	192.854	162.512	158.779	184.451	217.503	227.289	235.906	173.969	200.198	178.26	221.842	354.106
801	RPS27A	10222.1	0.272448	0.0555278	4.90652	9.27069e-07	5.90385e-06	5675.23	8409.53	10848.8	7339.05	5680.79	5459.01	8546.54	12852.4	14475.1	9768.7	9389.73	8281.84	10155	11527.4	15164	10238.1	8965.53	7560.35	10725	13594.9	19022.3	12999.4	10091.5	8561.04
802	CNIH4	153.172	0.398387	0.0812299	4.90444	9.36936e-07	5.95924e-06	148.017	210.286	124.111	155.871	104.394	213.973	144.521	167.112	113.213	132.286	109.193	150.579	130.923	170.728	114.862	178.928	101.378	209.345	175.837	209.438	131.618	186.279	105.773	187.468
803	ZNHIT1	317.852	0.298234	0.0608222	4.90337	9.42056e-07	5.98435e-06	259.653	353.905	286.23	280.37	218.058	336.243	223.751	317.765	247.991	254.344	212.771	263.513	292.812	377.063	347.963	358.408	296.762	376.821	318.91	418.877	369.224	394.147	239.627	583.234
804	AC100810.1	159.771	0.3886	0.0793249	4.89884	9.64037e-07	6.11636e-06	134.062	180.191	159.017	126.484	111.246	106.087	157.726	201.293	193.1	158.198	163.087	0	170.037	230.986	225.219	154.629	175.108	137.57	179.114	180.725	216.131	181.961	167.551	124.979
805	OXR1	120.299	-0.446079	0.0910701	-4.89819	9.67221e-07	6.12894e-06	130.075	99.8096	163.671	127.874	149.94	129.463	126.914	101.28	135.758	107.397	131.368	37.6447	139.072	92.2116	127.249	109.897	152.989	77.7568	141.98	82.7619	164.177	133.233	141.342	83.3191
806	HBS1L	196.353	-0.40378	0.0824608	-4.89663	9.74954e-07	6.17027e-06	118.613	127.619	179.96	183.471	160.017	118.674	124.713	119.004	187.219	186.837	191.157	376.447	183.075	182.597	256.75	266.735	256.211	275.139	164.916	141.878	215.438	243.643	264.9	187.468
807	ZNF148	232.285	-0.320836	0.0655452	-4.89488	9.83633e-07	6.21749e-06	242.708	186.286	232.707	212.064	253.124	185.203	237.689	182.304	266.615	221.954	265.263	75.2894	256.414	191.727	268.01	209.854	267.27	185.42	297.067	204.371	283.326	274.484	325.742	249.957
808	GOLGB1	488.96	-0.524109	0.107091	-4.89406	9.87762e-07	6.23586e-06	552.447	331.81	408.014	412.612	609.433	307.474	704.998	402.587	758.186	677.113	1274.1	865.828	408.524	304.937	308.55	330.796	514.265	287.102	388.808	270.243	293.024	317.661	652.421	354.106
809	SUCLG1	162.672	0.366128	0.074825	4.89313	9.9245e-07	6.24998e-06	136.056	186.667	155.138	155.077	100.766	194.194	155.525	208.889	146.54	166.38	120.982	338.802	137.442	180.771	145.266	143.032	103.222	233.27	172.561	190.859	139.931	141.868	84.2437	166.638
810	TBCD	105.228	-0.512847	0.104809	-4.89315	9.9234e-07	6.24998e-06	129.577	100.572	159.017	147.333	162.032	122.27	119.578	68.3638	104.391	105.01	100.21	112.934	72.7955	72.1259	95.718	103.822	94.0054	107.663	97.2019	60.8047	88.6692	110.41	107.645	83.3191
811	PPDPF	1122.36	0.316997	0.0647927	4.89248	9.95708e-07	6.26277e-06	720.897	1033.14	720.617	763.868	509.07	1307.21	762.953	1093.82	975.791	915.773	629.051	978.762	887.671	1307.4	1063.03	1191.75	752.043	1567.1	1473.32	1814.01	1663.24	1734.49	967.867	2103.81
812	EMC10	182.775	-0.395304	0.0808189	-4.89122	1.0021e-06	6.29524e-06	164.214	144	219.521	220.205	205.966	109.684	149.656	97.4818	186.728	210.362	205.754	188.224	149.937	153.382	182.427	202.675	228.562	155.514	178.022	146.945	214.746	238.709	225.586	208.298
813	ABHD5	132.925	-0.51304	0.104924	-4.88962	1.0103e-06	6.33892e-06	115.872	99.4287	145.83	115.166	173.318	160.03	128.381	130.398	198.491	159.902	257.403	37.6447	125.491	98.6025	185.806	144.689	210.13	137.57	109.216	81.0729	105.987	78.3359	149.767	41.6595
814	ANXA7	304.256	0.287397	0.0588236	4.88574	1.03039e-06	6.45704e-06	338.894	391.239	327.342	342.122	248.288	320.06	413.021	420.311	341.11	349.467	303.157	263.513	316.715	347.848	281.524	323.617	206.443	370.84	268.67	297.267	250.075	257.213	198.441	124.979
815	ARL4A	507.788	0.49715	0.101779	4.88462	1.03628e-06	6.48598e-06	542.23	640.763	282.352	305.786	313.181	569.995	515.727	565.901	284.749	360.718	385.964	489.381	619.305	775.126	510.121	530.157	635.919	586.167	566.829	645.205	471.748	399.081	544.776	645.723
816	ELMSAN1	128.702	-0.453585	0.092918	-4.88157	1.05246e-06	6.57917e-06	182.156	117.333	141.952	138.001	218.058	181.607	153.324	120.27	150.461	138.082	168.982	112.934	120.602	68.474	96.8441	94.4343	138.243	71.7755	112.492	104.719	104.602	109.177	160.999	83.3191
817	IAH1	175.942	0.391579	0.0802308	4.88065	1.05735e-06	6.60162e-06	174.431	263.238	162.12	195.981	127.771	278.704	132.049	196.23	160.263	183.427	130.807	225.868	151.024	200.857	193.688	186.107	121.654	227.289	121.229	195.926	143.395	143.719	77.6914	229.128
818	BAZ1B	183.307	-0.383134	0.0785782	-4.87583	1.0835e-06	6.75634e-06	158.732	140.191	135.746	147.333	182.185	224.761	158.459	103.812	152.911	128.876	160.842	301.158	168.408	142.426	157.653	155.181	219.346	275.139	197.68	167.213	167.64	183.812	257.411	312.447
819	DDX6	316.435	-0.340361	0.0698091	-4.8756	1.08478e-06	6.75634e-06	371.288	257.905	327.342	332.591	449.417	262.521	360.202	248.135	347.972	323.896	379.789	112.934	351.483	264.766	344.585	284.96	339.157	179.439	388.808	271.932	385.157	327.53	495.166	187.468
820	CNBP	722.772	0.285139	0.0585071	4.87359	1.0959e-06	6.81729e-06	637.669	787.048	728.374	643.54	541.315	548.418	782.026	1020.39	846.404	734.05	670.033	715.249	816.505	798.863	801.779	642.816	635.919	645.98	755.772	768.504	895.005	723.527	644.933	562.404
821	USP53	171.179	-0.375716	0.0771616	-4.86921	1.12045e-06	6.96155e-06	239.718	163.048	207.885	188.634	247.078	172.617	153.324	91.1518	138.699	106.033	162.245	75.2894	217.3	157.034	225.219	173.406	263.584	167.476	169.284	143.567	184.266	169.625	229.33	62.4893
822	DDX42	158.765	-0.369552	0.0759009	-4.86888	1.12231e-06	6.96459e-06	160.725	117.333	172.204	159.842	182.588	136.655	179	126.6	179.377	156.493	192.842	75.2894	176.013	131.47	171.166	151.868	193.541	131.588	179.114	152.012	173.875	175.176	210.609	124.979
823	TPR	391.325	-0.384753	0.0791015	-4.86404	1.15011e-06	7.12845e-06	373.282	318.096	383.967	355.029	395.809	641.919	391.013	335.489	364.635	364.127	410.666	301.158	449.811	365.195	445.933	386.021	403.67	574.204	374.61	261.798	381.693	315.194	465.213	333.276
824	DYNLRB1	546.929	0.272337	0.0560131	4.86203	1.16188e-06	7.19263e-06	485.665	648.763	510.405	546.443	395.406	602.361	415.956	522.857	488.14	531.53	406.174	602.315	529.126	630.874	529.264	548.381	379.708	580.185	585.396	714.455	655.321	640.874	426.835	749.872
825	DPH3	88.349	0.504521	0.103781	4.8614	1.16558e-06	7.2068e-06	73.5101	89.9049	62.831	78.6306	63.2811	39.558	105.64	165.846	87.7281	102.965	103.017	112.934	89.6363	87.6467	81.0788	66.8219	62.6703	77.7568	89.5568	109.786	81.7419	81.42	81.4356	124.979
826	ORAI2	81.5898	-0.76385	0.157202	-4.85902	1.17965e-06	7.285e-06	66.5329	46.8572	85.3261	79.2263	96.3324	34.1637	77.7625	50.6399	120.075	99.2144	122.386	112.934	109.737	61.1701	76.5744	81.7326	88.4757	113.645	79.7274	35.4694	100.446	61.065	117.005	41.6595
827	GPD1L	81.8571	-0.537995	0.11078	-4.85642	1.19529e-06	7.37267e-06	76.5003	64.0001	122.559	105.039	140.266	71.9237	78.4961	50.6399	87.238	84.2129	99.0875	75.2894	53.7818	52.9532	83.331	77.3146	112.438	41.8691	72.0823	65.8717	87.9765	94.3731	104.837	62.4893
828	NUDT1	338.82	0.332551	0.0684913	4.85537	1.20162e-06	7.40276e-06	255.167	398.858	187.717	204.916	194.68	891.854	198.808	330.425	182.318	193.997	181.894	828.184	258.044	325.023	212.832	217.585	210.13	819.437	269.763	344.56	249.382	238.092	188.144	749.872
829	PSMD6	145.993	0.459083	0.0946712	4.84923	1.23942e-06	7.62639e-06	140.043	206.476	139.624	165.998	105.603	172.617	169.464	272.189	139.189	164.675	136.982	263.513	125.491	130.557	113.736	129.226	97.6919	143.551	120.137	136.811	123.306	100.541	81.4356	124.979
830	LCORL	92.583	-0.541969	0.111788	-4.84817	1.24608e-06	7.65813e-06	91.4515	71.6191	104.718	80.2191	120.113	127.665	90.9674	48.1079	86.7479	70.5752	103.298	150.579	64.6468	68.474	91.2136	64.0607	60.827	185.42	77.5431	74.3168	98.3674	85.1209	122.621	83.3191
831	PSME1	728.94	0.33134	0.0683726	4.8461	1.25912e-06	7.72898e-06	566.9	849.906	672.525	647.709	413.544	762.391	611.096	925.444	701.824	770.19	514.525	1242.28	623.108	714.868	751.105	831.132	571.405	843.362	650.925	918.826	798.023	799.396	501.718	812.361
832	VEZF1	129.671	-0.44004	0.0908505	-4.84356	1.27531e-06	7.81897e-06	133.066	108.952	140.4	121.719	146.312	143.847	126.181	82.2898	107.332	119.671	147.087	188.224	118.429	98.6025	122.744	118.733	186.168	125.607	128.874	94.5851	146.858	139.401	162.871	104.149
833	RAB27B	400.215	0.583787	0.120588	4.84117	1.29074e-06	7.90403e-06	646.39	551.239	194.699	352.051	374.85	433.34	547.272	568.433	329.838	369.923	443.227	150.579	572.586	569.704	327.693	423.574	394.454	544.298	483.825	488.127	140.624	236.241	233.074	229.128
834	RBM12B	73.4646	-0.594404	0.122822	-4.83954	1.30138e-06	7.95965e-06	70.5199	55.2382	95.4101	69.4967	112.052	71.9237	74.828	53.1719	78.4161	63.0745	103.859	188.224	69.536	42.9104	60.8091	54.6725	108.751	53.8316	66.6215	40.5365	59.5746	50.5791	98.2844	20.8298
835	RHOC	109.338	0.430481	0.0889646	4.83879	1.30632e-06	7.98028e-06	103.413	139.429	62.831	110.996	75.7761	143.847	112.242	160.782	105.372	148.651	107.509	150.579	89.6363	135.122	79.9527	136.405	95.8486	155.514	74.2666	108.097	56.111	98.074	48.6742	124.979
836	C19orf24	250.229	0.301759	0.0623699	4.83821	1.31014e-06	7.99406e-06	222.773	315.429	238.913	272.03	226.925	262.521	184.136	225.347	177.417	241.388	163.929	225.868	180.902	246.506	213.958	250.168	160.362	215.327	286.145	385.096	306.878	408.333	282.685	312.447
837	ATP5F1D	879.681	0.284104	0.0587279	4.83763	1.31393e-06	8.00231e-06	617.236	920.382	698.122	681.465	591.295	1046.49	564.145	857.08	683.691	624.608	561.964	1054.05	687.212	916.638	963.937	916.73	602.74	1190.28	987.309	1359.66	1147.85	1087.45	893.92	1458.08
838	SMIM37	118.63	0.393016	0.0812431	4.83753	1.31463e-06	8.00231e-06	104.409	166.476	110.924	133.037	103.991	178.011	94.6355	150.654	98.0202	99.2144	82.5261	112.934	106.477	155.208	117.114	113.211	119.811	167.476	113.584	114.853	92.1328	120.279	87.9879	104.149
839	ETV3	120.027	-0.534086	0.110506	-4.8331	1.34426e-06	8.17292e-06	81.7333	75.4287	106.27	96.5012	130.593	66.5294	128.381	67.0978	127.426	108.079	138.105	37.6447	133.64	90.3857	112.609	110.449	158.519	131.588	185.667	103.03	171.797	156.672	258.347	104.149
840	MIR22HG	210.31	0.438771	0.090861	4.82904	1.37194e-06	8.3313e-06	268.623	253.715	179.185	206.505	270.053	89.9046	308.849	312.701	223.976	299.007	345.262	188.224	221.646	223.682	177.923	172.301	239.622	41.8691	266.486	202.682	108.066	157.905	205.929	83.3191
841	NDUFB8	532.767	0.350614	0.0726377	4.82689	1.3868e-06	8.404e-06	505.102	716.572	511.181	534.728	340.186	532.235	521.595	692.5	586.161	610.629	459.227	1016.41	420.476	472.014	490.977	466.649	381.551	478.503	443.416	626.626	523.702	531.08	341.655	583.234
842	TXNL1	241.554	0.361415	0.0748762	4.82683	1.38721e-06	8.404e-06	208.071	312	264.511	259.918	179.767	187.002	235.488	344.351	280.828	278.21	209.403	225.868	220.016	281.2	309.676	268.392	204.6	322.99	159.455	214.505	243.84	216.503	120.749	249.957
843	ARHGEF6	1058.24	-0.319895	0.0663155	-4.82384	1.40823e-06	8.52124e-06	955.133	704.001	1095.28	1044.64	1318.83	534.033	1051.99	725.416	1035.09	1091.02	1319.58	677.605	1126.16	927.594	1166.63	1149.23	1216.54	735.699	1328.06	1079.28	1195.65	1287.92	1695.17	937.34
844	MRE11	79.19	-0.548477	0.11374	-4.82222	1.4197e-06	8.58047e-06	72.2642	56.762	78.3449	63.3413	88.2711	115.078	82.8977	64.5658	78.4161	67.5067	83.3682	225.868	78.228	41.0844	70.9439	61.8517	68.2	77.7568	79.7274	55.7376	61.6528	55.5136	89.86	83.3191
845	LEPROT	226.8	0.316264	0.0656058	4.82067	1.43073e-06	8.63689e-06	269.62	292.572	239.689	220.205	230.956	226.56	251.628	263.327	222.016	208.316	235.227	150.579	261.847	260.201	238.732	209.854	208.286	179.439	264.302	300.645	205.74	226.372	193.761	83.3191
846	RAC2	1669.57	0.216685	0.0449568	4.81984	1.43671e-06	8.66273e-06	1758.51	2037.34	1576.21	1951.87	1373.24	1634.47	1354.97	1501.47	1424.23	1711.88	1232.84	1166.99	1597.16	1884.4	1633.96	2045.52	1393.49	1740.56	1683.01	2124.79	1795.55	2158.25	1414.36	1874.68
847	SMCHD1	352.603	-0.464142	0.096313	-4.8191	1.44208e-06	8.68484e-06	228.504	184.762	266.838	209.086	276.905	417.157	298.579	229.145	272.986	227.068	289.122	489.381	385.164	290.33	318.685	292.691	442.378	526.354	483.825	364.828	457.2	383.044	753.513	374.936
848	TYROBP	2796.51	0.315065	0.0654727	4.81216	1.49308e-06	8.98137e-06	2145.5	2961.15	2761.46	3707.55	1778.32	1886.2	1974.87	2899.13	2567.64	2781.41	1779.36	1468.14	2330.54	3290.4	3394.05	4340.66	2613.72	2374.57	2743.5	3818.87	3832.17	5165.85	2459.92	2041.32
849	DNAJA1	2355.5	0.318092	0.0661385	4.80948	1.51323e-06	9.09185e-06	2170.67	2643.05	1982.67	1775.34	2059.26	1711.78	4543.97	5813.46	4328.08	3809.7	4727.85	2597.48	1843.25	1924.58	1906.48	1668.89	1996.23	1465.42	1201.37	1327.57	1332.12	1151.6	1447.12	1103.98
850	PHTF1	227.578	-0.472266	0.098222	-4.80815	1.52335e-06	9.14191e-06	169.696	138.667	159.792	132.242	189.843	181.607	225.218	130.398	207.803	194.678	203.508	150.579	220.016	182.597	270.263	205.436	291.232	197.383	357.135	212.816	329.739	278.802	478.317	354.106
851	SAFB2	179.047	-0.390494	0.0812327	-4.8071	1.53135e-06	9.17909e-06	151.256	133.714	150.484	146.34	197.905	145.645	200.275	158.25	199.961	174.563	256.561	112.934	212.954	143.339	181.301	165.122	239.622	221.308	170.376	121.609	193.271	144.335	267.708	208.298
852	MYLIP	256.519	-0.389664	0.0811187	-4.80362	1.55819e-06	9.329e-06	267.876	185.143	337.426	252.77	382.508	161.828	357.267	298.775	370.516	274.118	455.016	75.2894	231.425	171.641	295.037	209.302	328.097	209.345	243.551	165.524	243.84	188.746	347.271	104.149
853	PUM2	140.13	-0.43808	0.0913019	-4.79814	1.60143e-06	9.57666e-06	152.253	113.905	135.746	145.745	185.813	163.626	121.779	97.4818	109.783	104.67	138.666	263.513	164.605	106.819	136.257	117.076	169.578	125.607	143.072	103.03	128.155	156.055	196.569	83.3191
854	ORMDL1	218.516	0.29308	0.0611246	4.79479	1.62842e-06	9.72669e-06	214.301	266.667	232.707	209.682	212.012	190.598	199.541	272.189	237.209	213.43	210.245	188.224	239.03	264.766	244.362	209.854	211.973	161.495	199.865	211.127	235.528	202.316	188.144	229.128
855	DNAJC19	235.883	0.39003	0.0814147	4.79065	1.66238e-06	9.90632e-06	245.947	337.524	225.726	232.119	155.986	334.445	241.357	312.701	247.991	234.569	203.228	225.868	235.771	290.33	202.697	204.884	208.286	275.139	191.127	238.152	242.455	209.101	136.662	229.128
856	GAS7	84.3177	0.674947	0.140886	4.79072	1.66186e-06	9.90632e-06	165.958	148.191	52.747	74.4608	106.409	93.5008	96.1027	84.8218	36.2675	27.9573	47.1578	37.6447	130.38	123.253	46.1699	62.9562	101.378	119.626	133.243	92.8961	20.7818	31.4577	86.1158	104.149
857	CORO1B	140.275	0.413273	0.0862875	4.78948	1.67211e-06	9.95265e-06	165.46	192.381	120.232	155.077	119.71	124.068	176.066	197.495	160.753	181.041	162.526	301.158	97.2418	126.905	88.9615	102.166	75.573	125.607	108.123	145.256	89.3619	91.9059	72.0752	187.468
858	KIN	106.024	0.430316	0.0898818	4.78757	1.68813e-06	1.00363e-05	92.9467	125.333	101.616	95.3098	92.3017	100.693	107.84	130.398	98.5103	90.009	118.456	150.579	109.737	137.861	91.2136	93.882	108.751	107.663	115.769	153.701	101.831	76.4854	102.029	41.6595
859	PRDX3	165.562	0.366908	0.0767693	4.77936	1.75855e-06	1.04428e-05	138.548	220.953	145.054	152.893	108.021	296.685	151.123	225.347	147.03	158.539	110.877	263.513	151.567	174.38	117.114	165.122	123.497	293.083	105.939	138.5	103.909	114.111	55.2265	312.447
860	CSNK2B	380.274	0.293023	0.0613755	4.77427	1.8036e-06	1.06979e-05	339.642	459.048	373.883	374.885	300.686	564.601	421.091	610.21	484.22	430.952	366.876	414.092	248.265	303.112	306.298	301.527	215.659	382.803	287.237	462.791	362.297	383.661	253.667	479.085
861	DCPS	105.801	0.431259	0.0903633	4.7725	1.81949e-06	1.07796e-05	97.9304	147.429	103.167	99.8767	68.924	194.194	97.5699	132.93	95.5697	110.466	75.5086	37.6447	73.3388	110.471	73.1961	103.822	62.6703	107.663	95.0176	163.835	117.764	118.429	85.1798	166.638
862	TOPBP1	87.3191	-0.514596	0.107855	-4.77116	1.83167e-06	1.08391e-05	78.743	57.9048	68.2609	58.7744	75.373	174.415	60.1559	56.9699	59.3022	63.4154	74.1051	188.224	71.709	53.8662	68.6918	65.1652	101.378	179.439	72.0823	77.6949	84.5128	60.4482	99.2204	145.808
863	MTCH2	119.788	0.478202	0.100297	4.76786	1.86195e-06	1.10056e-05	130.823	156.953	86.1018	130.654	82.6282	240.944	115.91	164.58	80.3765	96.1459	86.1752	376.447	89.6363	126.905	79.9527	99.4045	47.9243	191.401	78.6353	128.365	60.9601	77.7191	42.1219	104.149
864	NDUFS2	235.432	0.367966	0.0771979	4.76653	1.87423e-06	1.10654e-05	236.478	286.096	256.754	245.621	209.19	258.925	254.562	320.297	236.719	244.456	225.122	376.447	177.643	265.679	172.292	223.108	197.227	191.401	200.957	256.731	180.802	215.886	126.366	291.617
865	DCTN2	148.478	0.397868	0.0836079	4.75874	1.94804e-06	1.14878e-05	137.8	171.048	167.549	153.29	110.037	176.213	170.931	236.741	137.228	173.54	135.298	188.224	135.813	178.032	136.257	155.734	90.3189	161.495	91.7411	162.146	116.378	125.831	85.1798	166.638
866	SERPINB6	495.284	0.253538	0.0532831	4.75833	1.95203e-06	1.1498e-05	451.028	559.239	442.92	432.667	438.131	469.302	532.6	697.564	616.057	558.806	552.7	376.447	463.393	509.446	454.942	441.798	479.243	388.784	541.71	543.864	509.155	450.894	497.038	479.085
867	BLOC1S1	342.464	0.295167	0.0620724	4.7552	1.98249e-06	1.16572e-05	260.4	364.191	253.651	253.167	181.379	649.111	228.886	348.149	258.283	224.681	212.771	489.381	306.936	368.847	262.38	272.81	206.443	723.737	321.094	437.456	297.873	309.643	217.162	770.702
868	LYPLA1	293.806	0.339926	0.0714869	4.75509	1.98362e-06	1.16572e-05	382.751	384	248.221	365.354	309.956	287.695	241.357	232.943	189.179	255.366	207.719	376.447	398.746	413.583	249.993	317.542	270.957	317.009	291.606	358.072	182.187	259.064	219.97	291.617
869	PEF1	239.427	-0.353449	0.0743469	-4.75405	1.99379e-06	1.17035e-05	227.508	198.476	331.996	326.039	279.727	165.424	241.357	220.283	346.501	397.199	302.876	188.224	139.615	154.295	268.01	274.467	175.108	131.588	172.561	177.347	279.169	280.652	238.691	229.128
870	LGALS1	2832.62	1.17913	0.248097	4.75272	2.007e-06	1.17675e-05	2666.8	5348.2	600.385	1914.14	761.388	6358.05	836.313	1548.31	685.651	1111.47	457.262	2032.81	1863.89	3453.83	1211.68	2863.4	1054.34	7769.7	2648.48	6612.51	846.514	1761.02	870.519	12706.2
871	PARL	137.89	0.352152	0.0742124	4.74519	2.08306e-06	1.21854e-05	123.846	164.953	133.419	115.563	95.9293	125.866	148.189	189.9	170.065	144.901	127.438	112.934	136.899	157.947	157.653	141.928	86.6324	161.495	126.69	158.768	169.026	131.382	102.965	124.979
872	RASSF1	215.485	0.336416	0.0708952	4.74525	2.08245e-06	1.21854e-05	192.123	194.286	148.157	123.108	149.134	233.752	301.513	315.233	217.605	185.473	215.578	263.513	206.978	260.201	184.679	184.451	169.578	352.896	210.786	283.755	191.886	152.354	163.807	270.787
873	AAED1	102.571	0.426027	0.0898585	4.74108	2.12579e-06	1.24212e-05	105.157	117.333	89.2045	94.1184	66.1025	80.9141	126.181	168.378	106.352	118.989	99.6489	112.934	132.553	124.166	112.609	88.9118	79.2595	89.7194	101.571	104.719	87.9765	75.8686	74.8833	104.149
874	COPZ2	68.1932	0.529999	0.111888	4.73687	2.17042e-06	1.26674e-05	63.0443	90.6668	45.7658	79.4248	39.0972	100.693	52.8198	93.6838	65.6735	76.0303	44.6315	0	53.2385	84.9077	64.1874	83.9416	51.6108	131.588	53.5157	104.719	53.3401	74.635	25.2731	104.149
875	SETD5	177.619	-0.401246	0.084714	-4.73648	2.17461e-06	1.26774e-05	168.201	131.048	164.447	164.807	214.027	149.242	185.603	120.27	143.6	174.904	207.719	263.513	160.802	130.557	146.392	151.868	243.308	167.476	198.772	153.701	166.255	154.821	272.388	229.128
876	MINOS1	437.724	0.352002	0.0743228	4.73613	2.17839e-06	1.26849e-05	483.173	711.239	459.985	488.264	378.477	940.402	410.821	632.998	440.601	439.476	366.596	564.671	292.812	346.022	296.163	296.557	313.351	442.616	330.923	466.169	333.895	355.904	297.661	416.595
877	SH3PXD2A	86.0286	-0.571832	0.120783	-4.73439	2.19712e-06	1.27794e-05	78.9922	54.4762	92.3073	88.3601	113.664	68.3275	96.8363	45.5759	111.743	103.988	111.438	150.579	80.401	64.822	78.8266	80.6281	110.595	65.7942	87.3725	79.3839	85.8983	78.9527	135.726	0
878	CEP295	73.96	-0.517498	0.109351	-4.73247	2.21801e-06	1.28862e-05	60.054	49.9048	67.4852	56.9873	86.6588	169.021	63.8239	58.2359	60.7725	61.3698	81.684	75.2894	66.8198	59.3441	72.07	60.7472	92.1622	131.588	58.9764	64.1827	76.8928	57.9809	80.4996	62.4893
879	PSMB8	348.641	0.315016	0.066595	4.73033	2.2416e-06	1.30084e-05	302.264	416.381	290.109	332.194	207.578	487.283	243.558	340.553	289.16	317.077	194.526	376.447	443.292	511.272	478.59	508.067	331.784	639.998	244.643	374.962	298.566	329.998	159.127	249.957
880	IARS	98.4299	-0.67959	0.143784	-4.72647	2.28457e-06	1.32427e-05	71.2674	51.8096	180.736	123.108	121.322	104.289	69.6928	73.4278	88.2182	95.805	77.7542	112.934	67.9063	61.1701	99.0963	126.465	106.908	113.645	79.7274	74.3168	115.686	115.345	106.709	124.979
881	NFATC2IP	148.485	-0.545177	0.115487	-4.72067	2.3507e-06	1.36106e-05	131.321	100.191	139.624	122.513	183.394	233.752	109.308	92.4178	120.075	126.831	143.158	338.802	121.145	105.906	92.3397	123.151	184.324	167.476	170.376	103.03	90.7474	108.56	184.4	270.787
882	CRIP1	156.467	-0.523267	0.110865	-4.71988	2.35985e-06	1.3648e-05	121.354	116.191	93.083	153.687	120.516	483.687	87.2994	72.1618	103.901	96.4869	93.1928	338.802	72.2523	66.648	91.2136	116.524	86.6324	227.289	162.731	168.902	137.16	190.597	159.127	395.766
883	PTPRC	750.979	0.225744	0.0478338	4.71934	2.36607e-06	1.36686e-05	1138.53	988.192	742.337	790.078	922.211	739.016	889.133	808.972	597.433	661.77	708.489	414.092	966.442	827.166	685.792	733.936	682	448.597	976.388	788.772	642.159	661.846	731.048	479.085
884	LARP4B	79.7026	-0.51056	0.10824	-4.71693	2.39429e-06	1.38003e-05	94.1926	61.7144	84.5504	87.963	104.797	88.1065	73.3608	60.7678	69.1042	69.5524	111.158	0	85.8336	58.4311	86.7093	77.3146	108.751	71.7755	92.8333	64.1827	76.8928	80.8031	120.749	83.3191
885	XIST	1451.49	-0.577543	0.122436	-4.71712	2.39211e-06	1.38003e-05	1881.11	1438.1	2165.73	1866.68	2952.04	1672.23	1646.22	1044.45	1860.91	1548.56	2051.64	1430.5	0	0	0	0	0	0	2414.76	1548.83	1885.61	1796.79	4194.4	1437.25
886	ICAM3	517.85	-0.550173	0.116721	-4.71359	2.43388e-06	1.40127e-05	399.696	407.619	947.895	1009.29	507.055	305.676	371.206	329.159	585.671	694.842	401.964	639.96	258.587	308.589	618.226	780.325	339.157	370.84	294.882	314.158	894.312	854.293	357.568	437.425
887	ZSWIM7	126.471	0.386213	0.0819581	4.71232	2.4491e-06	1.40844e-05	103.911	132.572	107.821	107.025	114.47	109.684	94.6355	127.866	99.9806	108.079	98.8068	37.6447	165.148	187.162	161.032	159.599	130.87	143.551	113.584	211.127	134.389	142.485	118.877	124.979
888	COPS5	177.907	0.332125	0.0705068	4.71053	2.47071e-06	1.41927e-05	162.47	206.095	182.288	179.103	135.027	178.011	185.603	254.465	195.55	193.315	179.368	188.224	153.74	181.684	163.284	155.734	117.968	179.439	133.243	206.06	156.557	143.719	126.366	312.447
889	KRT10	462.326	0.351588	0.0746636	4.70897	2.48976e-06	1.4286e-05	280.335	463.239	387.846	311.742	214.833	507.062	399.817	687.436	546.462	455.5	371.087	602.315	399.289	545.053	530.39	477.141	361.276	544.298	408.467	523.596	617.913	510.108	409.05	541.574
890	ATP2A3	228.574	-0.354172	0.0752393	-4.70728	2.51047e-06	1.43887e-05	296.781	218.667	222.623	242.643	372.431	332.647	217.882	170.91	144.58	189.223	238.315	263.513	204.262	141.513	176.797	194.391	267.27	251.214	229.353	211.127	169.026	226.989	253.667	249.957
891	ITPR2	171.101	-0.399712	0.0849214	-4.70685	2.51575e-06	1.44027e-05	161.722	132.572	152.036	167.388	222.895	140.251	153.324	97.4818	113.213	140.128	163.368	225.868	198.83	154.295	190.31	165.674	241.465	215.327	218.431	136.811	169.718	187.513	253.667	104.149
892	EIF1	7354.12	0.243538	0.051746	4.70643	2.52098e-06	1.44165e-05	5521.23	6492.58	7347.35	5473.16	4980.26	4619.3	8409.35	9377.24	9325.64	7575.07	7847.28	5082.04	7726.11	8476.17	8682.19	7250.45	6700.19	5783.91	8380.12	9211.91	10934	8522.57	7427.49	5353.25
893	CDK15	279.102	-0.416551	0.0886028	-4.70134	2.58463e-06	1.4764e-05	308.992	223.619	300.193	335.173	386.136	174.415	331.591	202.559	222.016	261.503	326.175	188.224	361.261	219.117	337.828	268.944	418.416	239.252	309.08	197.615	234.835	261.531	402.498	187.468
894	SLK	140.422	-0.386272	0.0821702	-4.70088	2.59045e-06	1.47806e-05	130.325	107.429	128.765	123.506	152.761	190.598	136.451	120.27	127.426	124.785	132.21	112.934	168.951	112.297	140.762	137.51	167.735	173.458	171.469	119.92	145.473	128.915	170.36	145.808
895	PRPF38B	351.94	-0.30501	0.0648909	-4.70035	2.5971e-06	1.4802e-05	295.286	278.857	376.21	312.537	391.375	302.079	392.48	325.361	420.997	439.135	496.841	414.092	314.542	273.896	345.711	302.631	387.081	269.158	311.265	275.31	360.219	334.932	493.294	333.276
896	LAGE3	330.104	0.339588	0.0723253	4.69529	2.66232e-06	1.51568e-05	277.843	406.096	266.062	308.565	193.471	577.187	200.275	338.021	235.248	264.231	219.228	564.671	221.646	332.327	208.327	297.661	195.384	484.485	279.592	429.011	344.286	354.67	236.819	687.383
897	SSNA1	188.168	0.331723	0.0707153	4.69097	2.71915e-06	1.54631e-05	117.367	169.524	136.522	132.838	92.7048	185.203	126.914	183.57	129.877	150.697	122.386	263.513	163.518	220.943	164.41	181.137	141.93	388.784	192.22	290.511	207.818	212.802	145.086	395.766
898	RPL7L1	262.157	-0.312161	0.0665724	-4.68905	2.74474e-06	1.55912e-05	227.258	205.715	361.472	284.539	278.92	183.405	247.96	208.889	317.095	300.03	295.298	225.868	250.438	243.767	329.946	298.766	302.292	191.401	198.772	185.792	334.588	279.418	290.173	249.957
899	TMX4	352.699	-0.281594	0.0600911	-4.68612	2.78435e-06	1.57986e-05	376.521	311.619	426.63	402.684	444.58	417.157	277.304	273.455	290.63	330.715	343.017	263.513	306.936	287.591	367.107	377.185	326.254	299.065	340.753	346.249	414.251	405.866	439.94	395.766
900	STX11	121.731	0.51605	0.110147	4.68509	2.79836e-06	1.58578e-05	139.295	156.191	114.027	137.604	106.812	82.7122	181.201	186.102	83.8072	118.307	96.8419	112.934	154.283	189.901	162.158	151.868	143.773	119.626	95.0176	101.341	76.2001	88.205	60.8427	62.4893
901	ZYG11B	65.6797	-0.555283	0.118526	-4.6849	2.80099e-06	1.58578e-05	75.2544	52.5715	62.0553	65.724	76.5822	79.116	67.492	36.7139	62.2428	56.9375	78.0349	75.2894	72.7955	44.7363	65.3135	60.1949	66.3567	131.588	85.1882	59.1157	53.3401	61.6818	87.9879	0
902	MED8	74.3537	0.451299	0.0963988	4.68158	2.8467e-06	1.60987e-05	64.7886	94.4763	78.3449	78.0349	45.9493	82.7122	74.0944	94.9498	72.5349	77.735	60.6314	75.2894	53.2385	86.7337	52.9264	65.1652	57.1405	125.607	60.0686	104.719	75.5073	72.7845	47.7381	83.3191
903	SSU72	246.426	0.293508	0.0627331	4.67867	2.88736e-06	1.63106e-05	249.436	316.191	269.941	233.112	208.787	264.32	252.361	287.381	222.506	215.135	201.263	150.579	229.795	276.635	229.723	201.018	215.659	269.158	286.145	270.243	291.638	249.194	211.545	312.447
904	ARL1	133.7	0.359766	0.0769115	4.67766	2.90168e-06	1.6363e-05	125.341	162.286	140.4	168.579	99.5569	125.866	112.976	177.24	136.738	145.924	101.614	75.2894	121.688	188.988	156.527	197.152	106.908	161.495	116.861	130.054	132.311	137.55	83.3077	104.149
905	CMIP	218.051	-0.328975	0.0703328	-4.67741	2.90523e-06	1.6363e-05	262.643	190.857	279.249	286.327	328.094	183.405	187.804	140.526	187.219	184.791	222.035	112.934	231.425	209.074	251.119	234.153	245.151	209.345	241.367	184.103	218.902	226.372	270.516	145.808
906	DNAJC4	182.001	0.380381	0.0813282	4.67711	2.90948e-06	1.6363e-05	177.919	255.619	218.745	220.404	162.435	176.213	140.119	191.166	170.555	203.202	147.929	37.6447	133.64	226.421	247.741	239.123	143.773	155.514	159.455	236.463	199.506	220.204	137.598	166.638
907	SLC38A11	98.3246	1.14112	0.243969	4.67733	2.90636e-06	1.6363e-05	102.167	158.857	38.7846	29.3872	75.7761	100.693	149.656	360.809	74.4953	49.4367	182.736	338.802	133.096	83.0818	38.2872	20.4331	112.438	59.8129	68.8059	64.1827	12.4691	9.86909	74.8833	20.8298
908	HMGN1	961.904	0.229262	0.0490324	4.67572	2.9292e-06	1.64558e-05	911.027	1164.95	897.475	934.433	671.102	1521.19	738.01	946.966	792.493	877.928	688.56	1355.21	937.65	1109.28	939.163	995.149	774.162	1525.23	792.906	1069.15	803.564	788.91	643.061	1208.13
909	CDC26	155.902	0.367177	0.078556	4.67408	2.9527e-06	1.65696e-05	102.167	153.524	134.97	128.47	91.8987	95.2989	121.045	212.687	175.456	147.287	129.965	112.934	143.418	182.597	212.832	166.779	140.086	113.645	161.639	182.414	228.6	200.466	153.511	249.957
910	ISG20L2	165.391	-0.431542	0.0923543	-4.67268	2.97292e-06	1.66647e-05	216.543	143.238	179.96	138.398	228.537	183.405	246.492	139.26	233.288	171.494	229.613	188.224	178.729	101.342	111.483	88.9118	129.027	125.607	193.312	114.853	143.395	94.3731	181.592	208.298
911	PHC3	104.386	-0.493275	0.105589	-4.67165	2.98785e-06	1.673e-05	99.4255	60.9524	99.2885	96.5012	142.685	80.9141	110.775	82.2898	95.5697	78.7578	124.631	150.579	103.761	71.2129	104.727	86.1505	145.616	83.7381	131.059	99.6521	103.216	112.261	158.191	83.3191
912	HMGA1	97.3366	-0.977334	0.20923	-4.6711	2.99597e-06	1.67571e-05	53.326	39.2381	65.1581	62.7456	69.7301	131.261	65.2911	34.1819	103.901	81.4854	85.8945	564.671	44.5465	47.4753	91.2136	60.1949	49.7676	83.7381	60.0686	48.9816	102.524	85.7377	75.8194	229.128
913	PFDN5	2650.37	0.291493	0.0624085	4.67073	3.00133e-06	1.67687e-05	1792.15	2410.29	2763.01	2030.1	1635.63	1566.14	2053.37	2981.42	3443.45	2420.01	2263.57	1806.95	3000.91	3300.45	4122.63	3084.3	2707.72	1722.61	2803.57	3479.38	4506.2	3356.72	2629.34	1728.87
914	DCTN4	109.679	-0.481541	0.103134	-4.66906	3.02586e-06	1.68872e-05	123.846	91.0477	114.027	164.211	182.991	104.289	82.1641	56.9699	96.0598	97.8507	104.701	75.2894	136.899	94.0376	103.601	138.614	143.773	89.7194	107.031	91.207	110.144	112.261	128.238	83.3191
915	MBOAT7	434.744	0.398445	0.0853947	4.66593	3.07231e-06	1.7109e-05	640.161	681.144	339.753	506.135	463.121	620.342	507.657	517.793	324.937	379.129	363.789	677.605	403.092	403.54	306.298	408.111	254.368	305.046	452.153	552.309	272.935	410.184	373.481	270.787
916	MEPCE	116.625	-0.467076	0.100102	-4.66601	3.07099e-06	1.7109e-05	121.852	80.381	94.6344	93.7213	136.639	140.251	143.054	98.7477	132.327	91.7137	156.631	112.934	116.256	71.2129	78.8266	74.5534	156.676	107.663	124.506	113.164	139.238	96.2236	192.825	124.979
917	POLR2F	169.237	0.321886	0.069011	4.66428	3.09706e-06	1.7228e-05	125.59	191.238	159.792	164.608	119.71	249.935	140.119	236.741	177.417	173.881	153.263	188.224	128.75	183.51	134.005	151.868	134.557	179.439	151.81	206.06	169.026	175.176	117.005	249.957
918	C6orf62	434.094	-0.427824	0.0917347	-4.66371	3.10557e-06	1.72565e-05	553.942	425.143	526.695	513.084	775.899	400.974	479.046	300.041	529.309	499.141	674.244	376.447	324.32	251.984	305.172	283.303	407.357	179.439	390.992	310.78	380.308	336.166	527.927	666.553
919	JOSD1	499.737	-0.381467	0.0818681	-4.65953	3.16933e-06	1.75917e-05	663.584	435.81	546.863	487.668	744.46	454.917	589.821	349.415	592.532	424.474	721.963	489.381	659.506	396.236	386.25	357.304	639.605	322.99	583.212	368.206	428.106	339.25	658.037	354.106
920	NDFIP1	224.555	0.294896	0.0632994	4.65875	3.18138e-06	1.76218e-05	231.245	268.191	217.194	233.509	177.751	178.011	267.767	292.445	247.011	274.459	227.929	112.934	220.016	238.289	240.984	223.108	204.6	221.308	202.049	260.109	209.204	215.269	175.976	249.957
921	RAPGEF1	87.2301	-0.485906	0.1043	-4.65873	3.18166e-06	1.76218e-05	91.7007	65.9048	97.7371	104.047	116.083	70.1256	107.107	70.8958	105.862	97.8507	128.28	37.6447	88.0066	56.6052	79.9527	79.5236	92.1622	41.8691	97.2019	70.9388	99.0601	111.027	142.278	41.6595
922	BRI3BP	102.713	-0.526401	0.113033	-4.65706	3.20752e-06	1.77265e-05	47.0963	43.8096	68.2609	44.875	66.5056	156.434	97.5699	94.9498	119.095	87.9633	91.7892	338.802	50.5223	44.7363	42.7916	40.314	47.9243	131.588	120.137	94.5851	151.707	112.261	142.278	229.128
923	JUND	6568.94	0.321697	0.0690745	4.65725	3.20464e-06	1.77265e-05	6011.88	6244.96	5352.27	4357.64	5810.98	4538.38	9917.65	10021.6	6675.66	6468.03	8090.93	6060.8	7310.52	7184.29	5801.64	5280.03	6152.75	4402.23	8305.85	7884.34	7604.77	6459.32	7718.6	3999.32
924	APOL6	137.221	-0.448641	0.0963559	-4.65609	3.22279e-06	1.77724e-05	148.266	98.2858	171.428	165.998	192.665	129.463	107.84	75.9598	119.095	127.854	126.877	188.224	174.927	135.122	145.266	164.017	158.519	125.607	121.229	114.853	126.769	127.681	143.214	104.149
925	HSPA2	93.544	-0.752899	0.1617	-4.65614	3.22195e-06	1.77724e-05	43.6077	44.5715	79.8962	64.7312	71.3424	50.3466	94.6355	58.2359	166.634	110.806	163.649	75.2894	114.083	83.0818	149.771	120.39	152.989	41.8691	60.0686	32.0914	130.926	120.279	174.104	41.6595
926	PSMC4	183.125	0.359758	0.0773927	4.64848	3.34393e-06	1.84205e-05	217.54	276.572	190.82	255.351	153.164	267.916	189.271	229.145	168.595	223.318	170.386	188.224	125.491	183.51	114.862	168.988	81.1027	179.439	124.506	197.615	155.171	176.41	107.645	249.957
927	RAB21	264.505	-0.305323	0.0657714	-4.64218	3.44752e-06	1.89706e-05	290.552	218.286	288.557	266.867	342.605	235.55	261.165	188.634	275.437	229.455	269.192	188.224	331.383	267.505	306.298	272.81	337.313	215.327	307.988	206.06	257.002	240.559	301.405	249.957
928	MRPL21	146.514	0.35659	0.0768274	4.64144	3.45982e-06	1.89974e-05	89.9564	134.476	113.251	105.436	75.7761	118.674	139.386	160.782	169.085	153.083	128.561	225.868	140.159	180.771	145.266	146.898	123.497	185.42	120.137	224.64	171.797	143.719	111.389	208.298
929	TXNL4A	380.122	0.39916	0.0859982	4.6415	3.4589e-06	1.89974e-05	327.681	471.239	292.436	309.757	228.134	516.052	275.837	343.085	267.105	310.599	221.473	752.894	293.898	489.361	271.389	352.334	302.292	526.354	351.674	461.102	355.369	385.511	204.993	812.361
930	NDUFA9	128.993	0.38524	0.0830628	4.63793	3.51917e-06	1.93025e-05	135.558	194.667	132.643	145.745	97.9446	201.386	115.91	169.644	112.723	118.307	107.789	263.513	96.1553	110.471	90.0876	109.897	64.5135	143.551	110.308	136.811	92.8255	110.41	68.331	166.638
931	RPS20	3760.69	-0.342782	0.0739839	-4.6332	3.60063e-06	1.97069e-05	1926.46	1809.91	3535.6	2468.92	2106.82	2098.37	2461.26	2035.72	4507.46	2951.2	2939.22	2861	4523.65	3885.67	6065.14	3796.15	4416.41	4384.29	5000.98	4666.76	7695.52	5105.4	4515.46	4499.23
932	SENP6	245.668	-0.343561	0.07415	-4.63333	3.59833e-06	1.97069e-05	219.284	164.572	230.38	214.646	270.456	163.626	235.488	150.654	236.719	217.522	257.122	263.513	236.314	218.204	242.11	278.333	341	203.364	256.657	251.664	302.029	262.764	346.335	333.276
933	RAN	738.861	0.283254	0.0611404	4.63285	3.60663e-06	1.97186e-05	539.988	808.382	508.078	606.409	388.957	1647.05	543.604	817.834	515.586	582.672	470.174	1543.43	502.507	692.044	485.347	586.486	350.216	1668.78	558.092	748.235	474.519	519.361	321.062	1853.85
934	MAOA	63.0504	-0.874758	0.188869	-4.63156	3.62913e-06	1.98203e-05	42.8601	28.1905	76.0178	67.9082	45.9493	21.5771	29.3443	24.0539	72.5349	85.2358	32.2806	75.2894	40.7438	41.0844	88.9615	138.614	44.2378	53.8316	66.6215	32.0914	129.54	204.167	72.0752	0
935	ELMO1	113.654	-0.526148	0.113692	-4.62783	3.69526e-06	2.01599e-05	89.7072	67.0477	100.064	112.386	137.445	88.1065	93.9019	82.2898	115.664	111.147	116.772	37.6447	151.567	94.9506	158.779	129.226	175.108	101.682	102.663	94.5851	131.618	121.513	209.673	104.149
936	POU2F2	88.2201	-1.66055	0.359088	-4.62435	3.75783e-06	2.04794e-05	39.1223	38.0953	114.802	157.658	172.915	23.3752	30.0779	16.458	54.8913	90.6909	82.2454	150.579	40.7438	16.4338	78.8266	102.166	143.773	131.588	43.6863	45.6035	111.529	93.1395	88.9239	249.957
937	CYFIP2	67.9717	-0.545309	0.117984	-4.6219	3.80244e-06	2.07003e-05	72.015	55.6191	96.9614	79.0277	90.6895	59.337	65.2911	41.7779	73.025	71.598	72.9823	75.2894	72.2523	42.9104	67.5657	57.9859	60.827	59.8129	69.898	50.6706	83.8201	78.3359	71.1392	62.4893
938	KLF2	929.192	0.506772	0.109726	4.61853	3.86469e-06	2.10168e-05	790.171	944.382	580.993	493.625	784.363	512.456	1956.53	2385.14	1441.39	1564.25	1995.78	602.315	757.291	824.427	746.601	736.145	969.546	454.578	573.382	827.619	579.121	565.005	923.873	291.617
939	TRIB2	210.531	-0.579956	0.125676	-4.61469	3.93674e-06	2.13858e-05	156.489	149.333	355.267	296.453	349.86	88.1065	118.845	88.6198	138.208	174.563	152.701	112.934	130.923	125.079	271.389	306.497	278.33	125.607	151.81	177.347	371.302	348.502	376.289	208.298
940	SNX4	96.8762	0.454367	0.098478	4.61389	3.95198e-06	2.14458e-05	100.671	131.048	74.4664	80.4176	77.7914	91.7027	93.9019	135.462	76.4557	87.9633	73.8244	225.868	105.934	102.254	101.348	90.0163	99.5351	71.7755	100.478	96.2741	73.4292	73.4013	77.6914	83.3191
941	EIF4G1	168.458	-0.360112	0.0781073	-4.61048	4.01741e-06	2.17777e-05	179.165	141.714	156.69	210.277	196.695	163.626	142.32	111.408	141.639	166.039	166.456	188.224	178.186	146.991	150.897	176.719	152.989	197.383	171.469	124.987	135.082	179.494	193.761	270.787
942	C4orf3	552.408	0.27157	0.0589274	4.60855	4.05478e-06	2.19569e-05	517.81	626.286	556.947	543.862	439.34	472.898	443.099	595.018	610.666	546.532	495.437	188.224	573.129	689.305	628.361	629.009	482.93	544.298	540.617	694.187	661.555	684.668	489.55	604.063
943	APC	108.94	-0.418098	0.0908825	-4.60042	4.21643e-06	2.28081e-05	124.843	97.9049	110.924	117.946	160.017	102.491	100.504	72.1618	99.9806	90.3499	126.596	75.2894	108.65	83.9948	110.357	103.27	132.713	95.7007	122.322	76.0059	125.384	120.896	193.761	62.4893
944	PHIP	379.241	-0.360902	0.0784881	-4.59817	4.2622e-06	2.30312e-05	374.777	300.572	367.678	323.06	450.223	379.397	432.095	358.277	454.323	385.266	486.455	376.447	375.929	290.33	356.972	281.646	440.535	317.009	440.139	271.932	390.006	340.483	637.444	270.787
945	PAIP2	278.588	0.283859	0.0617775	4.59486	4.33041e-06	2.3375e-05	272.361	306.286	264.511	221.794	230.553	228.358	261.165	329.159	304.353	277.187	267.227	188.224	349.31	359.717	319.811	272.258	265.427	275.139	276.316	310.78	291.638	234.391	267.708	312.447
946	FOS	10479.1	0.438926	0.0955365	4.59433	4.34133e-06	2.34092e-05	7390.13	10886.9	7924.47	6645.87	10493	7613.12	11795	19460.9	11594.3	12939.5	16581.6	8582.99	9037.51	10624.4	9677.66	9411.95	15042.7	7345.03	8099.43	12316.3	8655.64	9395.37	14611.6	5374.08
947	RAP2B	108.274	-0.564362	0.122869	-4.59319	4.36518e-06	2.3513e-05	104.409	89.5239	120.232	158.055	174.527	82.7122	118.111	74.6938	119.585	108.42	134.175	263.513	89.6363	63.9091	93.4658	97.7477	112.438	77.7568	100.478	55.7376	91.4401	87.5881	117.941	62.4893
948	WDR82	149.902	-0.356088	0.0775678	-4.59067	4.41833e-06	2.37742e-05	155.742	130.667	148.157	143.958	200.726	161.828	134.984	105.078	140.169	136.036	159.719	150.579	144.505	118.688	138.51	146.345	189.854	155.514	146.349	119.92	138.546	146.803	197.505	187.468
949	EIF3A	413.773	-0.383697	0.0836805	-4.58526	4.53421e-06	2.4372e-05	414.647	331.429	408.014	454.906	467.555	329.051	404.218	286.115	391.1	365.491	398.315	677.605	451.984	339.631	376.116	409.215	453.438	532.335	407.374	312.469	351.213	360.838	486.742	520.744
950	NDUFA8	168.198	0.358968	0.0783748	4.58014	4.64668e-06	2.49503e-05	156.988	218.667	150.484	185.656	122.935	260.723	148.922	229.145	182.808	171.835	142.596	225.868	135.269	194.466	121.618	172.301	110.595	209.345	136.52	165.524	135.775	131.999	76.7554	249.957
951	MRPS22	131.307	0.352756	0.0770513	4.5782	4.68998e-06	2.51562e-05	135.558	180.191	158.241	134.029	91.4956	163.626	156.992	198.761	166.634	157.175	115.368	150.579	122.775	135.122	117.114	125.912	105.065	89.7194	93.9255	121.609	126.076	99.9245	80.4996	124.979
952	ARF5	182.279	0.383712	0.0838345	4.57701	4.71659e-06	2.52724e-05	178.667	244.953	175.306	189.428	127.771	219.367	151.857	203.825	163.694	176.949	137.544	112.934	172.21	208.161	135.131	191.077	123.497	245.233	182.39	229.707	162.098	197.999	90.796	354.106
953	APBB1IP	172.171	0.343384	0.0751266	4.57073	4.8602e-06	2.60146e-05	222.773	213.715	172.204	171.558	189.44	109.684	148.922	173.442	140.169	125.467	140.07	75.2894	181.446	157.034	135.131	151.316	132.713	53.8316	283.961	266.865	226.522	188.746	221.842	249.957
954	PSIP1	147.268	-0.561349	0.122906	-4.56732	4.9401e-06	2.64145e-05	68.7755	67.0477	96.9614	69.0996	82.6282	550.216	68.2256	70.8958	98.5103	83.531	87.0173	338.802	97.2418	118.688	96.8441	80.6281	79.2595	406.728	87.3725	82.7619	135.775	90.0554	98.2844	479.085
955	SUPT5H	117.232	-0.442347	0.0968845	-4.56572	4.9779e-06	2.65887e-05	112.632	71.2382	109.373	101.664	143.491	98.8951	101.972	84.8218	116.644	93.7593	118.456	75.2894	140.159	102.254	129.501	112.658	130.87	53.8316	161.639	106.408	142.009	141.868	197.505	166.638
956	FAH	111.992	0.369793	0.0810359	4.56332	5.035e-06	2.68656e-05	138.299	168.381	120.232	145.745	112.052	160.03	99.7707	129.132	85.2775	99.5554	76.3507	150.579	87.4633	108.645	91.2136	88.9118	75.573	119.626	92.8333	121.609	65.1164	88.8218	54.2904	208.298
957	PTPMT1	59.9646	0.500615	0.109766	4.56073	5.09765e-06	2.71715e-05	80.2381	116.572	82.999	86.7716	51.9953	113.28	76.2953	111.408	73.5151	81.8263	71.0174	75.2894	24.4463	43.8234	25.9002	29.8213	23.9622	71.7755	37.1333	48.9816	33.9437	33.925	23.401	20.8298
958	AGO3	245.197	-0.431266	0.0945843	-4.55959	5.12527e-06	2.72815e-05	266.63	188.191	273.819	249.99	372.431	185.203	268.501	151.92	245.541	277.869	316.631	225.868	241.746	186.249	195.94	196.048	285.703	137.57	306.896	207.749	238.298	221.438	436.195	208.298
959	DHX38	69.4052	-0.548011	0.120193	-4.55944	5.12898e-06	2.72815e-05	65.2869	48.381	58.9526	67.5111	78.1945	48.5485	76.2953	48.1079	81.3567	68.8705	101.052	37.6447	75.5118	48.3883	93.4658	67.9264	108.751	89.7194	61.1608	54.0486	82.4346	62.2986	100.156	41.6595
960	NOL7	334.93	0.325287	0.0713553	4.5587	5.14719e-06	2.73498e-05	239.967	348.572	304.847	294.468	209.996	293.089	277.304	421.577	327.877	308.894	261.613	527.026	333.556	376.15	399.764	344.602	241.465	358.878	278.5	395.23	405.246	328.147	219.97	541.574
961	OFD1	120.711	-0.490198	0.107538	-4.55838	5.15505e-06	2.73631e-05	87.4646	78.8572	126.438	105.635	143.491	95.2989	118.111	94.9498	172.025	132.968	157.754	225.868	96.6986	84.9077	97.9702	102.718	173.265	89.7194	108.123	86.14	145.473	112.261	198.441	62.4893
962	MRPL52	344.538	0.294513	0.0646292	4.55696	5.18987e-06	2.75193e-05	276.597	440.381	318.034	332.194	253.527	447.725	250.894	381.065	260.734	307.19	223.719	414.092	277.058	336.892	282.65	305.945	282.016	460.56	311.265	383.407	324.197	354.053	294.853	749.872
963	LSM10	151.174	0.452288	0.0992766	4.55584	5.21777e-06	2.76385e-05	109.144	174.095	121.008	153.091	89.4803	109.684	121.045	184.836	123.996	148.992	111.438	225.868	168.951	185.336	154.275	170.092	125.341	257.196	156.178	217.883	178.031	167.158	91.7321	83.3191
964	ARRB1	74.4791	0.439426	0.0964726	4.55493	5.24036e-06	2.77006e-05	82.4808	88.762	56.6255	55.9945	57.2351	66.5294	108.574	126.6	77.4359	84.8948	86.1752	75.2894	71.709	60.2571	46.1699	39.7618	46.0811	71.7755	102.663	101.341	54.7255	56.7472	65.5229	104.149
965	NDUFB11	704.518	0.256593	0.0563322	4.555	5.23865e-06	2.77006e-05	454.766	706.286	496.443	520.63	394.6	978.162	438.698	665.914	531.759	544.486	419.087	1242.28	499.79	698.435	596.83	721.235	499.519	1238.13	669.492	998.21	738.448	864.779	553.201	1437.25
966	SMAP1	226.392	0.296682	0.0651635	4.55288	5.29155e-06	2.79422e-05	216.792	264.762	231.156	236.09	201.532	201.386	179	216.485	147.03	184.791	157.754	225.868	284.663	313.154	261.254	273.915	293.076	191.401	223.892	256.731	232.064	224.522	207.801	208.298
967	PLPP5	166.275	0.339032	0.0744782	4.55209	5.31156e-06	2.80189e-05	171.69	206.476	145.054	205.909	166.466	142.049	135.718	156.984	142.129	180.359	140.912	150.579	144.505	230.073	145.266	199.913	182.481	155.514	150.718	199.304	157.942	183.812	130.11	166.638
968	ARPC1A	98.9986	0.440025	0.0966701	4.55181	5.31853e-06	2.80267e-05	101.17	127.619	108.597	87.5659	72.1485	169.021	93.9019	169.644	111.743	103.647	96.2805	112.934	79.3145	113.21	73.1961	74.0011	60.827	83.7381	50.2392	91.207	72.7364	70.9341	43.994	208.298
969	TAPT1	97.6902	-0.486012	0.106799	-4.55072	5.34632e-06	2.81441e-05	92.1991	71.6191	111.7	114.372	115.276	53.9428	118.845	58.2359	107.332	110.806	116.21	37.6447	119.515	82.1688	127.249	119.285	167.735	77.7568	77.5431	69.2498	111.529	111.644	131.046	41.6595
970	HNRNPH2	198.665	0.332318	0.073038	4.54993	5.36644e-06	2.82208e-05	256.164	275.048	228.829	226.956	191.859	231.954	257.497	311.435	217.605	217.522	225.122	75.2894	199.916	211.813	165.536	145.241	138.243	167.476	215.155	190.859	178.724	160.989	132.918	145.808
971	RPL7A	7183.65	0.274339	0.0603523	4.54562	5.4773e-06	2.87742e-05	4045.55	6226.67	8011.34	5522.61	3632.42	4380.15	5402.29	8488.51	9072.26	6605.43	5360.83	7679.52	6677.09	8624.07	11440	8527.8	5951.83	6764.84	6592.26	9081.86	12898.6	8731.06	5546.05	7144.61
972	RHOH	756.565	0.379887	0.0835831	4.54502	5.49312e-06	2.88276e-05	565.405	576.763	563.152	484.491	516.728	377.599	955.158	1020.39	589.591	613.698	579.648	677.605	1087.59	1028.02	868.219	777.012	661.724	771.587	1142.4	1091.11	852.055	825.919	844.309	687.383
973	CDK13	198.352	-0.427278	0.094074	-4.54193	5.57408e-06	2.92001e-05	198.353	154.286	198.577	183.273	243.854	154.636	212.013	132.93	215.154	184.45	241.964	301.158	189.051	136.035	163.284	147.45	269.113	167.476	223.892	163.835	193.271	159.139	339.783	187.468
974	LSM1	106.812	0.411978	0.0907066	4.54188	5.57556e-06	2.92001e-05	100.921	119.238	86.1018	111.989	74.97	100.693	90.9674	132.93	96.5499	113.193	74.9472	112.934	117.885	146.991	129.501	128.674	86.6324	167.476	75.3588	146.945	112.915	98.074	54.2904	83.3191
975	NCBP3	106.021	-0.430962	0.0949607	-4.53832	5.67035e-06	2.96457e-05	79.7398	72.381	127.213	98.2882	127.771	77.318	77.0289	72.1618	112.233	105.01	111.719	37.6447	101.588	96.7766	172.292	130.883	180.638	77.7568	91.7411	82.7619	155.171	135.7	158.191	62.4893
976	SOCS1	2001.83	0.373664	0.0823366	4.53825	5.67227e-06	2.96457e-05	2067.25	2085.34	2164.18	1877.21	2309.96	1422.29	2883.81	2968.76	2111.35	1899.73	2173.47	1242.28	2456.03	2315.33	1926.75	1602.62	1880.11	1016.82	2514.14	2369.69	1965.27	1765.95	2171.62	854.021
977	PPP4R3A	268.553	-0.35182	0.0775384	-4.53737	5.69612e-06	2.97399e-05	231.744	201.143	245.894	196.179	272.875	222.963	288.308	178.506	226.427	181.382	237.473	263.513	324.32	205.422	253.371	222.556	337.313	227.289	436.863	255.042	372.688	295.456	435.259	333.276
978	BASP1	231.1	0.505818	0.111513	4.53595	5.7346e-06	2.99102e-05	316.467	363.429	197.026	236.686	178.557	246.339	286.107	387.395	233.778	250.252	223.157	0	329.753	248.332	257.876	214.824	250.681	173.458	232.629	256.731	164.177	175.793	156.319	166.638
979	NSD1	191.337	-0.331135	0.0730061	-4.53571	5.74087e-06	2.99123e-05	173.434	138.667	182.288	169.175	235.39	143.847	186.337	154.452	186.238	172.517	236.631	150.579	166.778	158.86	163.284	165.674	239.622	209.345	241.367	162.146	200.198	201.083	304.214	249.957
980	STK26	111.093	-0.552733	0.122229	-4.52212	6.12233e-06	3.18674e-05	79.989	68.1905	123.335	125.69	120.919	68.3275	67.492	51.9059	75.4755	87.2814	89.5436	75.2894	168.408	111.384	193.688	166.226	151.146	155.514	93.9255	81.0729	146.858	130.765	87.9879	145.808
981	MLPH	311.219	0.709532	0.156991	4.51957	6.19646e-06	3.22203e-05	386.489	440.381	172.204	218.418	240.226	271.512	519.395	572.231	303.863	302.076	391.578	37.6447	402.548	388.932	291.658	273.915	337.313	293.083	390.992	442.523	131.618	218.354	317.318	124.979
982	GNPDA1	79.2414	0.470298	0.10414	4.51601	6.30159e-06	3.27336e-05	63.5426	75.4287	39.5603	43.8822	51.9953	75.5199	78.4961	97.4818	69.5943	58.9831	60.3507	0	118.972	118.688	104.727	81.1803	81.1027	113.645	139.796	148.634	86.591	78.9527	73.0112	41.6595
983	ATP5PB	464.965	0.351346	0.0778187	4.51494	6.3336e-06	3.2833e-05	467.474	639.62	466.966	479.925	351.069	645.515	462.173	644.392	480.299	469.479	371.929	301.158	448.182	451.015	462.825	460.574	353.903	430.653	512.221	586.09	498.764	474.95	304.214	395.766
984	NUDT22	140.701	0.350763	0.077686	4.51514	6.32757e-06	3.2833e-05	140.541	171.048	111.7	157.857	116.486	195.992	122.513	148.122	94.5895	131.604	114.807	150.579	128.75	169.815	106.979	172.301	110.595	167.476	126.69	209.438	117.764	140.634	103.901	166.638
985	EIF4B	662.625	-0.27751	0.0615184	-4.511	6.45218e-06	3.34138e-05	480.183	422.477	868.775	587.347	619.107	280.502	656.579	562.103	1030.68	707.116	695.858	376.447	717.09	548.705	927.902	660.488	717.022	352.896	693.519	614.803	1147.16	825.302	806.868	604.063
986	AAMDC	91.6037	0.429364	0.0951932	4.51045	6.46905e-06	3.34672e-05	63.5426	101.714	61.2796	58.5758	43.5309	154.636	66.7584	79.7578	60.2824	59.3241	61.7542	188.224	101.588	134.209	97.9702	85.0461	79.2595	161.495	79.7274	109.786	54.0328	57.9809	50.5462	187.468
987	PRKX	363.255	0.483714	0.10725	4.51014	6.47856e-06	3.34824e-05	568.395	480.762	209.437	270.243	370.013	519.649	428.427	377.267	171.535	222.295	237.754	301.158	348.223	233.725	150.897	128.674	234.092	197.383	931.609	758.37	236.913	310.876	384.713	645.723
988	H6PD	114.367	-0.488978	0.108463	-4.50823	6.53703e-06	3.37504e-05	185.146	114.286	169.876	191.215	245.466	107.886	120.312	75.9598	112.233	134.673	160.28	0	86.9201	74.8649	95.718	109.345	110.595	89.7194	123.414	82.7619	105.295	112.878	115.133	20.8298
989	CFAP298	149.771	0.421298	0.0934871	4.50649	6.59102e-06	3.39947e-05	177.421	208.762	138.849	133.037	133.414	129.463	202.476	306.371	193.59	196.042	193.122	225.868	110.823	113.21	115.988	101.061	81.1027	101.682	103.755	124.987	126.769	105.476	125.43	145.808
990	STT3B	222.95	-0.334042	0.0741571	-4.50452	6.65225e-06	3.42759e-05	204.582	186.667	213.315	231.92	212.012	233.752	202.476	134.196	163.204	211.385	194.245	225.868	228.165	218.204	251.119	301.527	226.719	328.971	221.708	185.792	239.684	272.634	275.196	187.468
991	BRD2	1038.68	-0.373427	0.0829689	-4.50081	6.7694e-06	3.48443e-05	822.566	775.239	1049.51	895.118	1423.22	699.458	1113.62	1050.78	1609.98	1563.22	2071.01	451.737	856.163	744.084	1079.92	923.357	1354.78	508.41	677.137	662.095	1111.14	1031.32	1621.22	833.191
992	SNRPB2	315.005	0.283674	0.0631176	4.49437	6.97766e-06	3.58801e-05	336.402	461.334	361.472	386.402	268.038	422.552	289.775	354.479	299.452	305.144	257.684	527.026	306.936	330.501	288.28	306.497	252.524	376.821	216.247	307.401	262.544	274.484	180.656	187.468
993	CCL4L2	3580.04	1.18838	0.264471	4.49343	7.00866e-06	3.60032e-05	3395.17	3114.67	1135.61	766.251	1224.91	4051.1	13053.8	14596.9	2954.82	1039.88	1892.21	6361.96	5229.87	4878.09	2811.86	1910.77	1999.92	3463.17	2724.93	3094.28	907.474	981.974	1269.27	3061.98
994	GNL1	112.361	-0.424834	0.0946241	-4.4897	7.13237e-06	3.66018e-05	77.7463	81.5239	108.597	106.628	109.633	167.223	109.308	93.6838	138.699	110.125	140.631	225.868	64.1035	76.6909	83.331	78.4191	99.5351	113.645	79.7274	77.6949	107.373	90.0554	127.302	229.128
995	DDX17	824.261	-0.26349	0.0587122	-4.48783	7.19536e-06	3.6888e-05	767.994	598.477	857.139	717.405	1051.19	487.283	715.268	472.217	720.938	613.357	879.998	225.868	982.74	779.69	886.236	798.549	1234.97	478.503	1206.83	932.339	1197.73	988.759	1668.03	520.744
996	MRPL27	164.115	0.330057	0.0736329	4.48246	7.37861e-06	3.77894e-05	130.574	203.429	124.111	128.668	111.246	244.54	130.582	174.708	133.798	150.015	113.123	376.447	129.294	174.38	137.384	151.316	117.968	287.102	143.072	184.103	128.847	147.419	129.174	187.468
997	IDS	1221.25	-0.318579	0.0711146	-4.4798	7.47146e-06	3.82266e-05	1113.12	915.049	1269.03	1146.89	1649.34	699.458	1603.67	1214.09	1614.88	1543.45	1988.21	903.473	1016.96	866.424	1142.99	1017.24	1561.23	520.373	1269.09	883.357	1317.57	1286.07	2268.03	499.915
998	RPS12	10794.9	0.351384	0.0785034	4.47604	7.60417e-06	3.88666e-05	6250.85	10022.5	11228.1	8078.5	6025.81	6625.97	8338.93	13941.2	13601.3	9629.94	8867.07	13288.6	12137.8	14339.4	16633.5	12737.6	10383	10491.2	9150.09	13176	15280.2	11440.1	8265.25	9144.27
999	PRDM2	156.088	-0.393419	0.0879004	-4.47574	7.61488e-06	3.88824e-05	155.493	109.714	128.765	128.867	195.083	84.5103	172.398	121.536	169.085	144.219	205.473	112.934	197.743	125.992	154.275	135.301	224.876	173.458	152.902	113.164	151.707	130.149	229.33	229.128
1000	SFXN3	110.447	-0.494523	0.110525	-4.4743	7.66614e-06	3.9105e-05	101.668	76.5715	121.784	149.319	172.915	62.9332	128.381	91.1518	152.911	133.991	161.122	37.6447	95.6121	78.5168	115.988	131.987	158.519	35.8878	88.4647	69.2498	106.68	138.167	178.784	62.4893
1001	TCEAL8	142.901	0.372316	0.0832888	4.47018	7.81539e-06	3.98265e-05	153.25	210.667	162.12	163.814	97.5416	221.165	128.381	172.176	144.58	157.175	125.193	112.934	122.775	159.773	145.266	140.271	94.0054	149.532	124.506	175.658	129.54	135.7	78.6275	124.979
1002	KAT6A	120.765	-0.443142	0.0991795	-4.46808	7.8924e-06	4.01788e-05	127.085	83.4287	95.4101	100.671	145.909	113.28	153.324	77.2258	111.743	103.988	137.824	37.6447	151.567	108.645	117.114	111.002	165.892	113.645	143.072	106.408	117.071	123.98	227.458	124.979
1003	MRPL13	131.535	0.363133	0.0813052	4.4663	7.95856e-06	4.04752e-05	125.341	170.667	151.26	138.199	86.6588	197.79	109.308	179.772	109.292	121.376	98.5261	225.868	112.453	146.991	123.87	122.047	97.6919	221.308	92.8333	126.676	99.7528	94.3731	58.9706	145.808
1004	PRKDC	223.194	-0.33479	0.0750168	-4.46286	8.0871e-06	4.1088e-05	225.763	180.191	193.147	202.136	195.889	388.388	159.193	115.206	128.897	116.262	125.754	338.802	240.117	202.683	235.354	215.376	193.541	610.092	235.906	212.816	190.5	175.793	204.057	270.787
1005	TPST2	214.405	0.477368	0.107003	4.46126	8.14796e-06	4.1356e-05	248.439	263.238	151.26	215.44	182.991	154.636	175.332	196.23	145.07	154.788	121.824	112.934	439.49	329.588	204.949	231.392	276.486	185.42	305.804	317.536	157.942	223.905	267.708	83.3191
1006	COX8A	939.217	0.286171	0.0641551	4.46062	8.17234e-06	4.14385e-05	732.609	1092.19	688.038	724.95	529.626	1956.32	589.821	869.74	576.359	633.813	499.086	1769.3	657.333	886.51	711.692	786.4	663.567	1632.89	822.394	1214.4	834.044	961.619	604.683	2103.81
1007	AGO1	100.201	-0.522953	0.117264	-4.45962	8.21067e-06	4.1509e-05	111.386	82.2858	129.54	102.657	185.007	57.5389	115.177	79.7578	115.174	109.443	144.561	112.934	80.9443	46.5623	122.744	81.1803	136.4	41.8691	102.663	62.4937	89.3619	96.2236	157.255	41.6595
1008	EBPL	98.3204	0.434141	0.0973493	4.45963	8.21029e-06	4.1509e-05	67.2804	109.333	115.578	92.5299	71.3424	46.7504	72.6272	121.536	165.164	110.466	89.2629	75.2894	93.9823	113.21	121.618	116.524	81.1027	71.7755	75.3588	136.811	145.473	115.962	67.395	83.3191
1009	THOC2	218.107	-0.367225	0.0823393	-4.4599	8.19983e-06	4.1509e-05	223.271	183.619	215.642	214.248	230.553	197.79	211.279	145.59	228.877	220.59	228.21	225.868	235.771	181.684	179.049	206.54	283.859	245.233	264.302	177.347	228.6	215.886	303.277	187.468
1010	SMAP2	187.913	-0.441044	0.0989102	-4.45904	8.23286e-06	4.158e-05	124.593	100.572	165.222	138.398	145.506	120.472	168.73	110.142	158.793	139.446	140.07	112.934	357.459	195.379	280.398	210.958	254.368	209.345	292.698	170.591	262.544	225.139	238.691	187.468
1011	DDX23	74.218	-0.510667	0.114578	-4.45695	8.31346e-06	4.19456e-05	59.8048	48.762	57.4012	61.1571	80.2098	86.3084	63.8239	51.9059	80.3765	73.3028	74.3858	37.6447	73.3388	58.4311	70.9439	70.6876	66.3567	149.532	69.898	60.8047	72.0437	69.0836	99.2204	145.808
1012	GOPC	198.763	0.293952	0.0660107	4.45309	8.46431e-06	4.26645e-05	202.589	236.953	204.007	177.117	167.272	152.838	228.152	254.465	233.288	187.86	204.35	112.934	221.103	218.204	212.832	206.54	188.011	197.383	218.431	238.152	220.98	206.017	197.505	83.3191
1013	RTF2	334.642	0.236793	0.0531837	4.45236	8.49332e-06	4.27684e-05	325.189	367.238	323.463	321.671	239.823	347.032	349.931	383.597	368.556	369.923	291.087	263.513	371.583	418.148	343.459	358.408	276.486	370.84	328.739	386.785	366.453	352.82	235.882	270.787
1014	ST6GAL1	75.8471	-0.656702	0.147681	-4.44677	8.71721e-06	4.38526e-05	83.2284	55.6191	76.0178	155.276	122.128	64.7313	24.9427	26.5859	34.7972	65.1201	53.6139	150.579	72.7955	81.2558	122.744	165.122	123.497	65.7942	26.2118	21.9572	38.7928	76.4854	50.5462	62.4893
1015	MTX2	95.4602	0.406417	0.0914103	4.44608	8.7452e-06	4.39112e-05	102.167	121.905	96.9614	97.2954	71.7454	89.9046	101.238	120.27	105.862	101.942	81.9647	150.579	98.8716	126.905	124.996	116.524	60.827	113.645	80.8196	104.719	64.4237	74.635	41.1858	41.6595
1016	VDAC1	402.894	0.284438	0.0639754	4.44606	8.74609e-06	4.39112e-05	421.624	529.143	414.219	453.913	307.538	562.803	260.431	362.075	267.595	308.894	192.842	376.447	392.227	468.362	390.755	497.575	304.135	616.073	423.757	474.614	388.62	365.773	244.307	645.723
1017	STAT4	109.758	-0.653957	0.147104	-4.44554	8.76705e-06	4.39732e-05	123.846	67.0477	160.568	143.163	191.859	61.1351	93.1683	41.7779	59.7923	100.237	77.1928	75.2894	66.2765	45.6493	56.3047	62.9562	101.378	23.9252	224.984	126.676	188.422	224.522	255.539	62.4893
1018	TNFSF12	173.421	0.341385	0.0767981	4.44523	8.77986e-06	4.39942e-05	131.321	170.286	182.288	148.326	123.338	84.5103	192.205	230.411	241.13	231.5	195.368	75.2894	189.051	193.553	202.697	196.048	156.676	77.7568	199.865	231.396	250.768	222.671	173.168	62.4893
1019	MRPS34	252.051	0.346816	0.078079	4.44186	8.91848e-06	4.46449e-05	189.133	285.715	196.25	203.328	160.017	316.464	149.656	263.327	207.313	212.748	190.035	338.802	190.138	295.808	213.958	242.436	158.519	334.952	254.472	315.847	268.778	294.839	183.464	583.234
1020	ALS2	172.356	-0.434067	0.0977819	-4.43914	9.03199e-06	4.51688e-05	131.82	106.667	138.073	159.644	192.262	89.9046	151.123	112.674	133.307	137.741	181.333	188.224	217.3	146.991	165.536	183.898	304.135	191.401	224.984	136.811	174.567	165.924	293.917	208.298
1021	ISCA1	72.9896	0.451418	0.101699	4.43875	9.04825e-06	4.52058e-05	63.0443	76.5715	79.1205	55.7959	53.6075	55.7408	81.4305	107.61	82.827	69.2114	72.1402	37.6447	85.8336	104.08	101.348	74.5534	57.1405	65.7942	80.8196	101.341	87.9765	73.4013	43.0579	41.6595
1022	CREBZF	113.016	-0.512117	0.115539	-4.43242	9.31826e-06	4.65092e-05	103.911	94.8572	123.335	113.776	155.18	138.453	121.779	82.2898	142.619	129.899	170.105	75.2894	93.4391	73.9519	75.4483	67.3741	152.989	89.7194	87.3725	74.3168	119.149	84.504	175.976	166.638
1023	PSMG2	181.906	0.33273	0.0750762	4.43189	9.34099e-06	4.65771e-05	150.758	204.953	182.288	150.113	112.858	253.531	159.927	264.593	174.476	158.879	146.807	338.802	146.134	179.858	174.545	156.838	134.557	287.102	113.584	192.548	155.171	139.401	96.4123	291.617
1024	IL4R	313.884	-0.45757	0.10327	-4.4308	9.38825e-06	4.6767e-05	353.347	234.286	335.099	358.405	493.351	311.07	296.378	205.091	339.64	261.503	348.35	112.934	328.666	245.593	249.993	238.571	381.551	197.383	413.927	275.31	404.553	413.885	609.363	124.979
1025	LASP1	219.141	-0.3109	0.070179	-4.4301	9.41913e-06	4.68381e-05	248.19	193.905	227.278	241.65	293.834	190.598	248.693	184.836	219.075	270.709	291.368	150.579	204.262	175.293	204.949	227.526	248.838	203.364	239.182	177.347	205.74	255.979	231.202	124.979
1026	MRPS36	197.668	0.302651	0.0683176	4.43006	9.42088e-06	4.68381e-05	163.716	223.619	207.11	172.948	118.098	226.56	155.525	230.411	184.768	183.768	138.947	338.802	186.878	228.247	215.084	186.66	149.303	239.252	167.1	209.438	224.444	185.662	116.069	291.617
1027	POLR2J	205.725	0.330195	0.0745451	4.42947	9.44662e-06	4.68747e-05	150.26	227.048	167.549	169.572	135.833	305.676	165.795	249.401	183.298	193.656	141.193	75.2894	215.67	239.202	219.588	219.242	151.146	269.158	192.22	290.511	223.058	212.185	145.086	395.766
1028	TMEM230	266.35	0.303465	0.0685084	4.42961	9.44056e-06	4.68747e-05	280.584	358.858	293.987	327.032	202.741	251.733	238.423	275.987	278.377	306.849	202.105	75.2894	273.798	361.543	320.937	382.155	219.346	406.728	203.141	275.31	248.689	251.662	148.831	208.298
1029	NUFIP2	298.808	-0.364611	0.0823308	-4.42862	9.48394e-06	4.70142e-05	243.455	219.429	276.922	248.6	376.462	172.617	241.357	219.017	335.229	297.643	487.578	414.092	306.936	261.114	346.837	265.079	481.086	203.364	243.551	189.17	290.253	234.391	483.933	333.276
1030	SNRNP40	125.45	0.41868	0.0946092	4.42537	9.62779e-06	4.76809e-05	106.652	156.572	108.597	129.661	79.0006	190.598	122.513	189.9	117.134	126.49	103.859	225.868	111.91	141.513	87.8354	115.972	60.827	221.308	86.2804	135.122	119.149	86.3545	62.7148	124.979
1031	PRKACB	190.82	-0.382797	0.0865144	-4.42466	9.65943e-06	4.77449e-05	221.776	170.286	255.978	219.014	281.742	165.424	141.586	92.4178	164.184	156.493	199.017	112.934	232.511	167.99	245.489	206.54	219.346	167.476	216.247	185.792	241.069	209.101	203.121	104.149
1032	PTDSS1	105.209	-0.420189	0.0949609	-4.42487	9.65013e-06	4.77449e-05	103.163	92.1906	140.4	124.697	139.863	93.5008	102.705	64.5658	123.015	125.467	131.649	75.2894	95.0688	78.5168	106.979	106.031	95.8486	65.7942	98.2941	82.7619	114.993	106.093	112.325	145.808
1033	PDHB	112.367	0.396504	0.0897331	4.41871	9.92924e-06	4.9031e-05	115.373	145.524	129.54	120.924	80.2098	124.068	131.316	150.654	111.253	129.899	96.5612	263.513	76.5983	114.123	92.3397	99.4045	68.2	83.7381	78.6353	116.542	92.8255	83.8872	45.866	145.808
1034	SSBP3	181.59	-0.35311	0.0800299	-4.41223	1.02312e-05	5.04731e-05	167.454	155.429	204.007	201.143	245.063	170.819	201.742	160.782	193.59	214.453	207.999	188.224	143.961	110.471	150.897	146.898	158.519	125.607	216.247	155.39	206.433	213.419	232.138	187.468
1035	SEPT6	151.538	-0.343433	0.0778496	-4.41149	1.0266e-05	5.05961e-05	142.784	127.619	169.876	164.409	165.659	124.068	130.582	108.876	160.263	147.287	138.386	150.579	172.754	131.47	183.553	193.286	156.676	203.364	136.52	118.231	183.573	152.354	149.767	124.979
1036	KCTD9	69.2401	-0.523154	0.118624	-4.41021	1.03272e-05	5.08486e-05	64.041	54.0953	65.1581	78.6306	78.5975	88.1065	46.2173	36.7139	44.1091	60.3469	52.4911	112.934	62.4738	44.7363	56.3047	68.4786	66.3567	83.7381	75.3588	60.8047	85.8983	77.7191	115.133	83.3191
1037	ANKRD9	164.357	0.53568	0.121489	4.40927	1.03717e-05	5.09694e-05	152.751	137.143	71.3636	84.5874	76.9853	255.329	236.222	183.57	54.8913	80.1216	73.5437	150.579	268.366	241.028	130.627	115.42	110.595	197.383	303.619	266.865	131.618	107.326	118.877	395.766
1038	SERPINB9	127.28	-0.389973	0.0884411	-4.40941	1.03652e-05	5.09694e-05	167.454	119.619	189.269	172.352	190.649	115.078	149.656	98.7477	148.01	138.423	168.701	75.2894	170.581	114.123	165.536	132.539	182.481	77.7568	85.1882	72.6278	80.3564	91.9059	106.709	41.6595
1039	STRBP	112.383	-0.619121	0.140466	-4.40762	1.04512e-05	5.13106e-05	42.1126	35.4286	96.1858	61.5542	78.1945	61.1351	97.5699	84.8218	117.134	80.8035	104.14	150.579	79.8578	85.8207	119.366	90.0163	86.6324	119.626	155.086	86.14	223.751	165.924	246.179	229.128
1040	RPL22	3219.11	0.193245	0.0438617	4.40577	1.05407e-05	5.17003e-05	2062.27	3002.67	3893.97	2532.66	2066.11	2235.03	2527.28	3704.31	4413.36	2963.82	2736.55	2823.35	2845	3327.84	4732.97	3214.08	2589.76	2948.78	2991.42	3970.88	5532.82	3691.04	2953.21	3499.4
1041	KMT2A	241.858	-0.387168	0.0878857	-4.40535	1.05612e-05	5.17508e-05	210.314	173.334	236.586	195.782	268.441	197.79	265.566	208.889	269.555	229.455	279.298	112.934	283.033	187.162	257.876	191.077	313.351	203.364	306.896	199.304	306.878	257.83	462.405	187.468
1042	HP1BP3	426.439	-0.222827	0.050637	-4.40048	1.0801e-05	5.28753e-05	378.016	334.096	329.669	316.309	384.12	652.707	287.574	253.199	278.377	255.025	304.28	376.447	485.123	436.408	444.807	393.752	436.849	849.344	490.378	481.37	470.362	395.997	512.951	687.383
1043	NDUFA2	345.606	0.318331	0.0723517	4.39977	1.08367e-05	5.29988e-05	314.474	413.715	294.763	303.8	218.058	562.803	206.878	345.617	255.833	240.365	232.701	602.315	321.061	375.237	306.298	292.139	241.465	514.391	332.016	440.834	296.488	328.147	230.266	624.893
1044	IDH3G	285.729	0.265115	0.0602623	4.39934	1.08579e-05	5.30516e-05	312.231	345.905	315.706	285.334	205.966	282.3	323.521	364.607	319.056	310.258	253.473	301.158	263.476	303.112	265.758	278.885	224.876	340.934	242.459	310.78	288.868	280.035	209.673	229.128
1045	AC005261.1	85.5798	-0.540413	0.12299	-4.39396	1.11303e-05	5.43307e-05	95.1893	69.7144	123.335	100.671	133.817	61.1351	86.5658	46.8419	83.8072	69.5524	76.07	0	103.218	55.6922	93.4658	84.4938	108.751	65.7942	128.874	72.6278	96.9819	83.8872	130.11	83.3191
1046	NBDY	292.011	0.349368	0.079522	4.39335	1.11618e-05	5.44326e-05	276.597	348.191	223.399	274.81	193.068	278.704	197.341	248.135	229.367	248.547	189.754	451.737	342.248	388.019	328.82	329.139	243.308	311.027	276.316	376.651	304.8	306.558	183.464	458.255
1047	PTBP1	266.59	-0.320709	0.0730337	-4.39125	1.127e-05	5.49075e-05	232.99	231.619	266.062	256.939	322.048	327.253	302.247	224.081	302.392	312.304	339.368	225.868	216.757	218.204	198.193	231.392	289.389	370.84	253.38	207.749	221.673	225.139	309.83	312.447
1048	ISCU	218.229	0.414561	0.0945123	4.38632	1.15285e-05	5.61135e-05	202.589	269.715	309.501	274.81	216.849	187.002	242.824	315.233	249.951	237.978	210.526	112.934	250.982	288.504	243.236	218.138	167.735	149.532	207.51	238.152	223.058	194.914	121.685	104.149
1049	C8orf59	307.131	0.334275	0.0762164	4.38586	1.15526e-05	5.61771e-05	260.649	407.619	371.556	294.865	224.507	356.022	222.283	379.799	348.952	292.529	255.438	414.092	283.033	336.892	385.124	304.288	243.308	281.121	245.735	329.359	365.068	302.241	175.04	291.617
1050	CBL	69.313	-0.550587	0.125568	-4.38477	1.1611e-05	5.64071e-05	80.9857	56.762	72.915	75.0565	101.572	70.1256	64.5575	30.3839	34.7972	60.006	58.6665	0	91.2661	54.7792	69.8179	81.1803	101.378	65.7942	72.0823	52.3596	69.2728	69.7004	84.2437	145.808
1051	ARRB2	152.184	0.330406	0.0754056	4.38171	1.1775e-05	5.70952e-05	160.725	190.857	117.129	130.852	131.399	179.809	196.607	207.623	174.476	175.927	159.719	225.868	122.775	134.209	120.492	125.36	101.378	119.626	135.427	199.304	130.233	123.364	122.621	166.638
1052	EMC4	163.102	0.351782	0.0802814	4.38186	1.17669e-05	5.70952e-05	152.004	228.191	183.839	193.399	108.827	210.377	162.861	236.741	195.06	202.861	159.158	112.934	131.467	185.336	182.427	161.256	127.184	137.57	114.676	153.701	153.786	152.354	122.621	145.808
1053	SYTL2	225.269	0.350856	0.0800884	4.38085	1.18215e-05	5.72664e-05	241.213	214.857	126.438	146.936	203.547	237.348	302.98	289.913	151.931	182.064	239.999	150.579	338.445	293.069	193.688	188.869	291.232	221.308	329.831	324.292	137.853	169.008	306.086	124.979
1054	CD83	1654.23	0.281291	0.064253	4.37786	1.19853e-05	5.80047e-05	2591.29	2058.29	1425.72	1453.08	1898.84	1927.55	2653.46	1969.89	1373.75	1155.46	1549.19	1279.92	2673.88	2109	1555.14	1379.51	1664.45	1471.4	1878.51	1442.42	831.966	873.414	1235.57	1249.79
1055	TTC3	250.533	-0.396665	0.0907902	-4.36903	1.24802e-05	6.03426e-05	255.167	195.429	283.127	298.439	319.63	170.819	204.677	137.994	275.927	212.748	270.877	225.868	268.366	251.984	333.324	275.019	285.703	161.495	249.012	182.414	325.582	294.222	409.986	124.979
1056	C8orf76	59.561	0.482952	0.110573	4.36771	1.25554e-05	6.06489e-05	76.7495	95.2382	79.1205	80.2191	58.0413	55.7408	67.492	88.6198	65.1834	75.0075	60.3507	37.6447	39.114	65.735	65.3135	65.1652	47.9243	35.8878	42.5941	62.4937	45.72	41.9436	36.5056	41.6595
1057	SYNGR2	158.999	0.387864	0.0888263	4.36654	1.26229e-05	6.0917e-05	245.449	229.334	101.616	152.694	152.358	165.424	151.123	144.324	119.585	132.627	124.912	112.934	216.214	201.77	134.005	158.495	147.459	143.551	227.169	207.749	110.144	149.887	141.342	145.808
1058	OSBPL8	1052.75	-0.283337	0.0649169	-4.36461	1.27349e-05	6.13997e-05	985.035	755.048	1141.82	1176.68	1155.99	724.631	898.67	659.584	776.32	873.496	845.752	677.605	1585.75	1164.06	1519.1	1376.75	1364	825.418	1254.89	949.229	1233.75	1336.03	1236.51	749.872
1059	FNDC3B	91.8068	-0.525048	0.120372	-4.36187	1.28955e-05	6.21151e-05	76.2512	53.7143	100.84	118.343	118.501	44.9523	49.8854	44.3099	55.3814	52.8462	67.0876	37.6447	82.0308	70.3	90.0876	112.658	129.027	107.663	140.888	97.9631	139.238	165.924	185.336	62.4893
1060	ATAD2B	87.8672	-0.50712	0.116304	-4.36029	1.29888e-05	6.25054e-05	96.9337	59.4286	89.2045	82.4033	116.083	62.9332	82.8977	58.2359	60.2824	63.0745	104.982	37.6447	109.193	62.0831	93.4658	81.1803	138.243	83.7381	125.598	77.6949	85.2055	80.1863	195.633	62.4893
1061	TNRC6A	132.465	-0.440058	0.100937	-4.35971	1.30236e-05	6.2614e-05	119.859	89.143	118.681	116.953	166.062	93.5008	145.988	86.0878	142.619	119.33	162.807	225.868	138.529	111.384	135.131	122.047	193.541	89.7194	157.271	101.341	116.378	133.233	231.202	62.4893
1062	POM121C	80.0282	-0.475622	0.1091	-4.35949	1.30365e-05	6.26171e-05	79.989	67.8096	85.3261	88.7572	118.501	75.5199	82.8977	64.5658	77.926	73.6437	106.105	75.2894	81.4875	46.5623	75.4483	61.8517	106.908	53.8316	72.0823	50.6706	77.5855	72.7845	100.156	124.979
1063	DERL2	142.398	0.313789	0.0720037	4.35795	1.31285e-05	6.29993e-05	129.826	161.905	119.457	154.084	101.169	127.665	133.517	163.314	130.367	161.607	108.351	150.579	133.096	172.554	138.51	181.689	103.222	179.439	123.414	167.213	139.931	144.335	104.837	187.468
1064	CMC1	100.02	0.404915	0.0929637	4.35562	1.32691e-05	6.36144e-05	95.1893	128.381	103.167	121.917	74.97	142.049	117.377	136.728	113.703	117.284	93.4735	0	86.9201	135.122	72.07	86.7028	70.0432	143.551	89.5568	131.743	85.8983	104.859	66.459	83.3191
1065	KPNA2	235.656	-0.397645	0.0914708	-4.34723	1.37866e-05	6.60332e-05	205.33	182.857	192.372	187.244	186.619	640.121	253.095	227.879	202.412	208.657	204.35	564.671	174.927	146.078	163.284	144.136	147.459	448.597	172.561	152.012	222.366	156.672	201.249	270.787
1066	DUSP14	55.7509	0.970943	0.223397	4.34627	1.3847e-05	6.62603e-05	104.409	109.714	21.7194	88.9558	55.6229	66.5294	68.9592	106.344	58.322	64.4382	53.8946	37.6447	77.1415	93.1246	33.7828	44.732	20.2757	47.8503	49.147	57.4267	15.9327	23.4391	17.7848	20.8298
1067	EMC6	163.985	0.340193	0.0782761	4.34606	1.38605e-05	6.62626e-05	134.561	203.81	138.073	156.467	110.44	215.771	144.521	191.166	147.52	141.491	112.28	263.513	140.159	187.162	137.384	172.301	127.184	245.233	152.902	190.859	182.88	193.064	101.092	145.808
1068	PPP4C	186.399	0.282042	0.0649124	4.34496	1.39301e-05	6.65332e-05	198.353	248.381	190.044	200.349	173.721	269.714	206.878	229.145	162.223	184.109	164.491	225.868	146.678	201.77	146.392	163.465	114.281	269.158	172.561	192.548	148.937	169.625	128.238	166.638
1069	ATF6	109.304	-0.412643	0.0949926	-4.34395	1.39943e-05	6.66862e-05	127.334	90.6668	123.335	129.661	135.027	133.059	99.0371	91.1518	98.5103	99.5554	107.509	75.2894	128.75	79.4298	88.9615	110.449	156.676	131.588	132.151	99.6521	117.071	111.644	115.133	41.6595
1070	CREBBP	125.01	-0.413278	0.0951411	-4.34384	1.40014e-05	6.66862e-05	131.571	90.6668	134.97	109.805	172.108	106.087	151.857	96.2158	137.718	107.056	152.982	150.579	142.875	112.297	135.131	99.4045	164.049	59.8129	143.072	81.0729	140.624	118.429	199.377	62.4893
1071	SNRPD3	442.776	0.265877	0.0612053	4.34402	1.39901e-05	6.66862e-05	362.816	468.953	316.482	347.484	277.711	701.256	264.833	388.661	306.313	310.258	271.999	564.671	448.182	535.923	394.133	452.843	385.238	843.362	452.153	604.669	422.564	427.455	307.958	770.702
1072	ERO1A	162.585	-0.410588	0.0945275	-4.34358	1.40176e-05	6.67015e-05	174.68	131.048	185.39	209.88	187.425	176.213	126.181	115.206	108.802	152.742	108.631	225.868	130.38	122.34	175.671	191.077	138.243	185.42	150.718	130.054	199.506	251.045	179.72	145.808
1073	CCDC25	152.152	0.338249	0.077905	4.34181	1.41315e-05	6.71804e-05	139.545	154.286	103.943	134.427	108.827	161.828	107.107	160.782	108.802	128.876	98.8068	112.934	201.003	204.509	167.788	189.973	127.184	239.252	168.192	229.707	136.467	148.653	110.453	208.298
1074	ARRDC4	182.042	0.564182	0.130032	4.33878	1.43275e-05	6.79856e-05	301.018	237.715	158.241	173.146	220.073	134.857	371.206	424.109	165.164	193.997	231.578	75.2894	176.556	157.947	145.266	157.39	200.913	71.7755	176.929	189.17	99.7528	136.317	149.767	20.8298
1075	AURKAIP1	389.725	0.277439	0.0639424	4.33889	1.43203e-05	6.79856e-05	314.474	435.81	309.501	344.108	259.573	555.61	318.386	406.385	308.273	314.009	286.876	489.381	351.483	423.626	332.198	410.32	261.741	586.167	423.757	518.529	355.369	414.502	266.772	666.553
1076	NAGK	204.533	0.298414	0.0687857	4.33832	1.43578e-05	6.80663e-05	192.621	220.191	178.409	192.605	157.598	264.32	267.033	339.287	208.783	223.659	206.035	338.802	184.162	198.118	126.123	173.958	158.519	191.401	194.404	212.816	135.775	167.158	147.895	229.128
1077	MPRIP	83.0017	-0.466568	0.107553	-4.33804	1.43762e-05	6.80899e-05	86.717	70.4763	91.5316	84.3889	103.991	97.097	72.6272	55.7039	81.8468	77.0531	83.3682	37.6447	80.401	56.6052	60.8091	70.1354	101.378	83.7381	85.1882	64.1827	99.7528	77.1022	124.494	145.808
1078	RPL22L1	392.511	0.419821	0.0967856	4.33764	1.44021e-05	6.81494e-05	261.646	443.429	316.482	256.939	256.752	404.571	410.087	612.742	424.917	394.812	512.841	602.315	278.687	385.28	371.611	334.109	381.551	358.878	278.5	503.328	412.866	329.998	263.028	624.893
1079	AK2	181.906	-0.371297	0.0856727	-4.3339	1.46488e-05	6.91887e-05	118.364	131.429	200.128	173.345	155.986	199.588	174.599	148.122	200.451	190.246	158.035	376.447	109.737	111.384	161.032	171.749	147.459	155.514	166.008	163.835	219.595	249.194	191.889	291.617
1080	PIGT	173.241	-0.391728	0.090386	-4.33395	1.46457e-05	6.91887e-05	138.797	151.238	217.969	320.082	180.17	169.021	114.443	115.206	157.322	201.838	131.368	301.158	105.934	124.166	189.184	288.273	127.184	209.345	101.571	126.676	180.802	233.157	147.895	124.979
1081	IFNGR1	167.356	0.38916	0.0898329	4.33205	1.4773e-05	6.97106e-05	164.712	176.381	152.811	146.539	126.159	104.289	189.271	243.071	149.481	151.72	135.859	37.6447	234.684	238.289	226.345	182.242	175.108	119.626	202.049	170.591	217.517	175.176	192.825	104.149
1082	LPIN1	147.429	-0.397342	0.0917334	-4.33149	1.48106e-05	6.98232e-05	166.955	134.857	192.372	159.247	233.777	120.472	142.32	119.004	158.793	158.198	183.017	188.224	105.391	87.6467	124.996	140.823	152.989	149.532	125.598	109.786	130.926	153.588	195.633	104.149
1083	CSNK1G2	119.36	-0.37496	0.0865809	-4.33074	1.48608e-05	6.99953e-05	111.636	87.6191	106.27	106.032	127.368	106.087	139.386	97.4818	128.897	132.968	140.631	188.224	118.972	106.819	136.257	119.285	117.968	131.588	122.322	77.6949	111.529	115.345	130.11	104.149
1084	PSMA2	304.956	0.321002	0.07416	4.3285	1.50127e-05	7.06455e-05	383	547.429	395.603	441.801	261.992	544.822	408.62	517.793	407.274	446.635	326.455	677.605	130.38	178.032	149.771	144.689	116.124	221.308	135.427	165.524	166.255	165.307	95.4762	291.617
1085	ARG2	651.547	-1.27172	0.29399	-4.32571	1.52038e-05	7.14621e-05	314.723	260.572	2254.94	1735.63	1034.67	174.415	391.747	297.509	795.924	1277.17	466.806	715.249	141.788	226.421	824.301	986.313	411.043	322.99	128.874	168.902	1094.51	999.245	342.591	270.787
1086	NOP56	233.926	-0.281253	0.0650212	-4.32556	1.52142e-05	7.14621e-05	199.848	200	238.137	233.509	222.895	332.647	249.427	213.953	291.61	267.299	266.666	225.868	186.335	181.684	195.94	194.391	204.6	334.952	166.008	202.682	211.975	208.484	231.202	354.106
1087	TIMM13	148.682	0.371179	0.0858999	4.32107	1.55274e-05	7.28658e-05	128.082	192.381	129.54	139.391	111.649	127.665	96.1027	108.876	105.862	123.421	91.5085	150.579	151.567	196.292	171.166	201.57	143.773	179.439	146.349	200.993	161.406	163.457	97.3483	249.957
1088	TPGS1	118.89	0.33795	0.07831	4.31554	1.5921e-05	7.46443e-05	131.571	146.667	105.494	117.747	91.4956	143.847	117.377	140.526	87.7281	100.578	85.3331	150.579	97.7851	103.167	73.1961	98.3	97.6919	143.551	128.874	180.725	119.149	127.064	98.2844	166.638
1089	ILK	159.139	0.345364	0.0800884	4.31228	1.61577e-05	7.56152e-05	195.612	211.429	136.522	175.33	132.608	197.79	240.624	253.199	171.045	204.907	190.315	75.2894	137.442	178.032	117.114	143.584	101.378	179.439	156.178	155.39	128.155	118.429	94.5402	124.979
1090	PSMA5	293.531	0.262804	0.0609422	4.31234	1.61535e-05	7.56152e-05	281.083	349.334	321.136	335.967	202.338	336.243	281.706	319.031	274.947	303.78	217.824	376.447	261.303	359.717	292.785	355.095	189.854	412.709	246.827	298.956	241.762	268.933	162.871	354.106
1091	HIKESHI	192.233	0.349895	0.0811666	4.31083	1.62646e-05	7.60454e-05	150.26	223.619	162.12	170.763	128.174	271.512	148.922	238.007	156.342	180.7	145.965	225.868	180.902	219.117	199.319	209.302	105.065	293.083	157.271	233.085	185.651	171.475	102.965	354.106
1092	EP400	69.5186	-0.548669	0.127334	-4.30889	1.64077e-05	7.66445e-05	72.015	49.1429	64.3824	70.8867	93.1078	89.9046	79.9633	48.1079	59.3022	63.0745	72.4209	37.6447	81.4875	55.6922	86.7093	78.9713	105.065	29.9065	64.4372	55.7376	72.7364	61.065	114.197	62.4893
1093	SRSF7	1508.04	-0.353948	0.0821829	-4.30683	1.65609e-05	7.72891e-05	1068.51	864.382	1327.98	951.907	1451.84	1055.48	2321.14	2077.5	2192.22	2000.31	2631.29	1581.08	1318.47	1098.32	1569.78	1186.23	1915.13	1196.26	1194.82	949.229	1611.98	1299.64	2183.78	1145.64
1094	BTF3	1282.12	0.328602	0.076307	4.30631	1.65997e-05	7.73996e-05	875.642	1255.62	1539.75	1119.89	667.071	866.68	1173.04	1700.23	1887.87	1488.9	1234.52	1242.28	1168.53	1580.38	1731.93	1383.38	890.286	1268.03	1095.43	1494.78	1955.57	1331.09	716.072	1103.98
1095	KMT5A	83.1839	-0.47931	0.111341	-4.30487	1.67082e-05	7.78342e-05	66.5329	50.6667	69.8122	60.5614	63.2811	122.27	81.4305	68.3638	59.3022	69.2114	75.7893	225.868	57.0413	49.3013	72.07	62.4039	79.2595	143.551	61.1608	60.8047	64.4237	69.0836	76.7554	187.468
1096	HDGFL3	85.1047	-0.497162	0.115533	-4.30319	1.68353e-05	7.83547e-05	56.3162	46.8572	64.3824	74.4608	95.1232	122.27	57.9551	54.4379	55.3814	58.6422	77.7542	225.868	72.2523	69.387	59.683	74.0011	94.0054	179.439	61.1608	64.1827	56.111	56.7472	78.6275	187.468
1097	PSMD9	79.2359	0.483313	0.112344	4.30208	1.69199e-05	7.86769e-05	93.1959	124.572	86.8775	96.5012	74.5669	120.472	110.775	145.59	91.6489	101.601	92.3506	263.513	32.0518	57.5182	31.5306	54.6725	42.3946	65.7942	46.9627	69.2498	35.3291	34.5418	29.9533	0
1098	FNIP1	229.556	-0.320973	0.0746771	-4.29815	1.72229e-05	8.00126e-05	250.931	213.334	249.773	211.469	320.839	262.521	297.111	211.421	285.239	261.844	382.876	338.802	178.186	156.121	199.319	172.301	289.389	149.532	182.39	170.591	173.875	175.176	292.981	83.3191
1099	MRPS21	355.643	0.256669	0.0597369	4.29665	1.734e-05	8.04102e-05	312.979	412.191	387.846	316.508	256.752	363.215	260.431	383.597	346.991	304.121	254.034	414.092	328.123	402.627	449.312	381.051	294.919	400.747	292.698	415.499	466.899	391.063	324.806	374.936
1100	SUN2	146.425	-0.348096	0.0810139	-4.29675	1.73322e-05	8.04102e-05	153.748	134.095	162.895	165.402	201.129	188.8	187.07	177.24	174.476	191.61	200.421	37.6447	127.121	96.7766	127.249	129.778	129.027	179.439	117.953	94.5851	128.847	141.868	162.871	104.149
1101	HNRNPUL2	109.317	-0.372234	0.0866988	-4.29342	1.75945e-05	8.15165e-05	132.817	100.191	118.681	122.116	145.506	172.617	101.972	78.4918	85.7676	98.5325	114.245	37.6447	105.391	83.0818	94.5919	88.3595	125.341	113.645	105.939	106.408	108.758	110.41	127.302	145.808
1102	GCC2	253.404	-0.36802	0.0857318	-4.29269	1.76518e-05	8.17078e-05	165.211	148.191	242.791	183.67	256.752	107.886	267.767	203.825	360.224	305.485	409.262	338.802	296.615	218.204	274.767	230.839	374.178	131.588	236.998	187.481	306.878	226.989	378.161	229.128
1103	TRPM7	87.3219	-0.446064	0.103962	-4.29066	1.78146e-05	8.23867e-05	82.9792	60.1905	75.2421	77.8363	97.1385	98.8951	74.0944	50.6399	58.8121	66.4839	83.3682	75.2894	102.131	70.3	82.2049	80.6281	132.713	89.7194	107.031	89.518	85.8983	80.8031	148.831	124.979
1104	NUDCD2	122.165	0.370156	0.086308	4.28878	1.79654e-05	8.30088e-05	110.888	164.953	112.475	119.931	70.5362	208.579	98.3035	150.654	117.134	113.193	93.4735	188.224	105.934	153.382	112.609	143.032	88.4757	221.308	87.3725	113.164	92.1328	90.6722	50.5462	124.979
1105	GLOD4	136.792	0.336025	0.0783562	4.28843	1.79943e-05	8.30671e-05	125.839	170.667	112.475	117.549	105.603	156.434	146.722	173.442	129.387	119.671	111.438	75.2894	130.923	161.599	147.518	134.196	103.222	191.401	155.086	155.39	158.635	117.812	116.069	166.638
1106	UBN2	94.4782	-0.505357	0.117863	-4.28767	1.80556e-05	8.32744e-05	91.2024	72.381	124.111	122.513	171.705	46.7504	90.2338	65.8318	114.193	117.284	154.105	75.2894	88.0066	57.5182	86.7093	76.7623	106.908	35.8878	88.4647	60.8047	87.9765	94.3731	175.976	62.4893
1107	CYBA	2374.73	0.340919	0.0795362	4.28634	1.81641e-05	8.36991e-05	2537.72	2863.62	1887.26	2306.3	1793.64	2763.67	1991.01	2338.3	1741.82	2272.73	1728.28	2748.06	1988.3	2594.71	1943.64	2525.98	1725.28	2996.63	2694.35	3562.14	1893.23	2617.78	1563.19	3916
1108	TOPORS	192.414	-0.446925	0.104273	-4.28612	1.81817e-05	8.37046e-05	202.34	177.143	234.259	227.552	299.477	221.165	152.591	146.856	251.912	261.162	277.333	112.934	154.826	119.601	136.257	154.077	171.422	113.645	212.971	146.945	187.729	186.279	261.156	208.298
1109	DUT	542.964	-0.282625	0.0659644	-4.28451	1.83145e-05	8.424e-05	231.993	305.143	253.651	259.322	216.042	1862.82	230.353	302.573	225.446	221.613	201.543	1882.24	208.065	261.114	281.524	256.795	171.422	2039.62	233.721	315.847	283.326	275.718	219.97	2291.28
1110	NDUFS8	346.539	0.301367	0.0703611	4.28315	1.8427e-05	8.4681e-05	274.105	394.667	257.53	313.331	193.471	580.784	222.283	286.115	191.139	240.024	176.842	602.315	256.414	333.24	257.876	315.885	208.286	711.774	293.79	472.925	265.315	336.783	194.697	937.34
1111	DMTF1	88.7249	-0.44746	0.104513	-4.2814	1.85721e-05	8.5271e-05	76.2512	63.2382	86.1018	83.9918	115.679	93.5008	64.5575	60.7678	69.1042	65.802	90.6664	75.2894	98.8716	66.648	84.4571	82.8371	158.519	71.7755	98.2941	81.0729	85.8983	95.6068	156.319	104.149
1112	REL	2137.77	-0.410286	0.0958532	-4.28036	1.86592e-05	8.5594e-05	2778.18	1769.14	2752.15	2393.67	3329.71	1873.61	2876.48	1510.33	2302.49	2163.97	2431.99	1279.92	2397.91	1533.82	1645.22	1588.26	2342.76	1262.05	3173.81	1731.24	1850.28	1541.43	2757.58	2020.49
1113	MTRNR2L12	812.649	-0.636925	0.148925	-4.27682	1.89579e-05	8.68859e-05	14.2036	8.76191	13.1868	14.2965	16.5256	7.19237	9.53691	6.32998	13.7228	12.6149	10.3859	37.6447	1329.88	1210.62	2040.48	1998.58	2399.9	1184.3	1218.85	903.625	1958.34	2020.08	2366.31	708.212
1114	BAX	378.661	0.256338	0.0600121	4.27144	1.9421e-05	8.89289e-05	369.793	514.286	331.996	404.074	301.895	686.871	280.972	316.499	238.189	283.324	230.456	677.605	297.701	420.887	320.937	395.409	259.897	532.335	324.37	415.499	307.571	386.745	248.987	541.574
1115	HES4	175.893	-1.4066	0.329661	-4.26682	1.98279e-05	9.07104e-05	40.1191	24	208.661	196.974	177.348	46.7504	246.492	125.334	222.016	224	184.982	225.868	83.1173	84.9077	325.441	310.363	206.443	191.401	107.031	67.5608	330.431	361.455	189.08	41.6595
1116	CNOT1	120.193	-0.378611	0.0887401	-4.26652	1.98547e-05	9.07516e-05	134.062	86.4763	118.681	118.74	132.205	160.03	110.041	92.4178	110.273	93.7593	124.351	75.2894	120.602	114.123	126.123	112.658	147.459	119.626	148.533	118.231	137.853	138.784	160.999	83.3191
1117	RPS6	8147.32	-0.32808	0.0769024	-4.26619	1.98841e-05	9.08047e-05	4382.45	4704.77	10243.8	6733.64	4906.5	3777.79	6318.57	5591.91	12892.6	8435.61	7454.3	8658.28	7179.05	7098.47	13337.5	9001.63	7068.84	7016.06	7856.97	8467.05	17240.6	11182.9	8112.67	7873.65
1118	IER2	7207	0.282488	0.0662695	4.26271	2.01961e-05	9.21468e-05	8619.87	7592.01	8203.71	6197.52	8808.97	5448.22	10743.7	10168.5	6905.52	6001.62	8506.93	5194.97	9245.58	8204.1	6914.22	5293.29	7564.67	4605.6	7841.68	7320.21	6375.87	5550.13	7141.06	4520.06
1119	SRSF10	334.912	-0.301151	0.070693	-4.25998	2.04444e-05	9.31803e-05	261.397	244.572	263.735	259.521	292.625	546.62	271.435	269.657	287.199	277.528	277.052	301.158	315.628	284.852	290.532	300.975	376.022	526.354	301.435	304.023	297.873	294.839	422.155	770.702
1120	THOC7	259.735	0.334981	0.0786374	4.25982	2.04591e-05	9.31803e-05	196.608	307.048	252.1	256.145	152.358	300.281	156.259	289.913	215.154	233.546	170.947	527.026	236.314	322.284	320.937	313.124	193.541	328.971	211.878	266.865	292.331	276.951	142.278	270.787
1121	FBXW7	118.392	-0.434503	0.102222	-4.25059	2.13209e-05	9.70187e-05	106.652	72.0001	113.251	124.3	147.522	77.318	109.308	105.078	118.604	130.24	162.526	150.579	99.4148	83.0818	99.0963	97.1955	136.4	77.7568	131.059	99.6521	157.249	122.747	216.226	104.149
1122	SLC30A1	75.9642	0.486375	0.114496	4.24798	2.15703e-05	9.80662e-05	127.085	105.143	74.4664	84.9846	92.3017	89.9046	122.513	129.132	54.8913	60.6879	72.7016	75.2894	59.7575	63.9091	39.4133	53.568	53.454	29.9065	102.663	109.786	53.3401	67.85	79.5635	20.8298
1123	FUBP1	184.121	-0.301778	0.0710562	-4.24704	2.16613e-05	9.83922e-05	177.421	142.476	177.633	180.493	180.976	195.992	166.529	140.526	164.674	161.948	180.21	150.579	222.189	177.119	185.806	191.63	202.757	221.308	184.574	163.835	208.511	197.999	193.761	249.957
1124	SUMO2	1550.22	0.259276	0.061064	4.24598	2.17642e-05	9.87717e-05	1272.6	1720.38	1452.87	1269.61	890.772	2181.09	1166.44	1693.9	1558.03	1395.14	1088.84	1618.72	1484.16	2012.22	1836.66	1683.8	1187.05	2739.43	1298.57	1653.55	1767.15	1492.7	929.489	1812.19
1125	MRPL51	464.395	0.25029	0.0589524	4.24563	2.17977e-05	9.88357e-05	338.146	481.524	379.313	411.818	274.084	609.553	306.648	436.769	412.665	426.179	343.578	564.671	411.24	601.658	497.734	516.903	385.238	789.531	351.674	574.267	466.206	515.043	321.998	729.042
1126	BNIP3L	499.86	0.252208	0.0594224	4.24432	2.19253e-05	9.93258e-05	531.515	543.239	525.143	485.484	431.279	429.744	546.538	595.018	507.744	412.541	430.315	225.868	747.512	650.046	650.883	532.918	499.519	508.41	524.235	555.687	543.791	442.875	384.713	291.617
1127	MAN2B2	62.3087	-0.545985	0.128649	-4.24398	2.19594e-05	9.93923e-05	73.7593	48.0001	77.5692	85.9774	84.6435	84.5103	60.1559	45.5759	47.0497	60.6879	68.7718	37.6447	59.7575	35.6065	70.9439	65.1652	53.454	35.8878	63.3451	69.2498	67.8873	93.7563	85.1798	20.8298
1128	TRAPPC4	168.349	0.335597	0.0791343	4.24085	2.22674e-05	0.000100697	170.444	234.286	169.101	182.479	138.654	266.118	155.525	219.017	152.421	196.042	167.017	225.868	121.688	139.687	113.736	143.032	105.065	173.458	116.861	211.127	107.373	154.821	105.773	270.787
1129	HSPA4	143.087	0.330238	0.0779001	4.23926	2.24263e-05	0.000101325	153.748	158.857	115.578	145.149	108.827	140.251	159.927	179.772	123.015	122.058	112	75.2894	209.151	209.074	141.888	149.659	162.205	155.514	145.257	146.945	119.149	122.747	111.389	166.638
1130	ZCCHC17	145.213	0.323917	0.0764358	4.23777	2.25752e-05	0.000101908	130.075	154.667	124.886	122.91	103.184	154.636	137.918	164.58	131.837	134.673	120.14	188.224	160.802	196.292	134.005	142.48	123.497	113.645	133.243	168.902	160.713	153.588	101.092	229.128
1131	JOSD2	161.843	0.330298	0.0780692	4.23083	2.32826e-05	0.000105009	140.292	180.953	136.522	154.481	112.858	194.194	92.4346	113.94	85.2775	106.033	74.9472	188.224	126.577	211.813	149.771	206.54	143.773	251.214	157.271	260.109	202.277	219.587	146.022	229.128
1132	MRO	72.1017	1.52575	0.36091	4.2275	2.36305e-05	0.000106483	297.28	266.667	17.8409	82.4033	89.4803	152.838	91.701	62.0338	10.7822	55.5737	41.5438	0	23.3598	24.6506	5.63047	9.3882	7.37297	0	184.574	184.103	14.5473	26.5232	19.6569	62.4893
1133	COX6B1	1000.23	0.313919	0.0742779	4.22627	2.37594e-05	0.00010697	848.232	1252.19	874.204	901.869	586.055	1298.22	609.628	943.168	801.805	811.785	614.174	2108.1	776.848	1033.5	908.758	973.059	667.254	1357.75	885.739	1290.41	1028.7	1066.48	701.095	1666.38
1134	USP24	64.971	-0.531148	0.125688	-4.22593	2.37952e-05	0.000107037	78.4938	54.0953	65.9338	56.1931	84.6435	68.3275	68.9592	32.9159	56.8517	55.2328	66.8069	0	87.4633	50.2143	93.4658	54.6725	95.8486	83.7381	90.649	55.7376	66.5019	69.7004	102.029	20.8298
1135	EIF2AK2	142.594	-0.393801	0.0932286	-4.22404	2.39964e-05	0.000107846	137.302	102.476	118.681	137.405	137.042	219.367	136.451	103.812	140.659	115.58	137.824	188.224	160.259	139.687	167.788	157.943	154.832	173.458	105.939	118.231	120.535	134.466	168.487	145.808
1136	AEBP1	74.022	-0.66454	0.157367	-4.22287	2.41207e-05	0.000108309	57.5621	55.2382	93.083	87.1687	78.5975	68.3275	4.40165	3.79799	20.5842	21.4794	9.82454	75.2894	81.4875	75.7779	134.005	164.57	141.93	125.607	60.0686	50.6706	84.5128	119.663	79.5635	83.3191
1137	SMAD3	61.6456	-0.65152	0.154317	-4.22195	2.42195e-05	0.000108657	55.5687	39.2381	67.4852	84.9846	110.843	28.7695	79.9633	32.9159	69.1042	68.1886	89.2629	0	47.2628	50.2143	69.8179	87.255	112.438	59.8129	48.0549	38.8474	66.5019	64.1491	87.9879	20.8298
1138	CCAR1	239.911	-0.280634	0.0665511	-4.21682	2.47775e-05	0.000111063	261.397	222.857	248.221	250.585	285.37	307.474	294.177	213.953	268.575	260.48	299.789	263.513	237.944	207.248	204.949	194.943	234.092	311.027	199.865	177.347	186.344	194.298	266.772	166.638
1139	ATL3	122.371	-0.366687	0.0870243	-4.21361	2.51319e-05	0.000112401	143.532	109.333	96.1858	135.816	141.879	260.723	104.906	94.9498	90.1786	98.1916	99.3682	150.579	99.9581	80.3428	97.9702	106.584	84.7892	131.588	127.782	114.853	103.216	131.382	124.494	208.298
1140	MDH2	314.774	0.328381	0.0779329	4.21363	2.51298e-05	0.000112401	265.882	353.143	275.371	288.709	195.889	336.243	233.287	357.011	284.749	324.919	229.052	677.605	220.56	342.37	288.28	344.602	206.443	436.634	273.039	368.206	267.393	312.11	173.168	499.915
1141	PIK3C2B	112.335	0.477528	0.113335	4.21343	2.51527e-05	0.000112401	160.975	137.143	89.9802	114.57	128.578	70.1256	152.591	135.462	82.3369	81.4854	113.403	0	141.788	118.688	104.727	102.166	136.4	29.9065	193.312	182.414	66.5019	104.242	145.086	104.149
1142	TPP1	195.542	-0.343072	0.0814256	-4.21332	2.51641e-05	0.000112401	222.025	177.143	240.464	264.882	249.094	161.828	173.132	125.334	214.174	215.817	186.947	112.934	227.079	164.338	229.723	219.794	258.054	113.645	203.141	170.591	199.506	258.447	242.435	62.4893
1143	RBM12	119.928	-0.386997	0.0918741	-4.21226	2.52833e-05	0.000112835	146.522	108.191	112.475	121.123	154.374	134.857	150.39	101.28	106.842	106.374	154.947	150.579	132.01	80.3428	114.862	99.4045	152.989	95.7007	136.52	81.0729	97.6746	78.3359	157.255	104.149
1144	PTAR1	73.6955	-0.571237	0.135643	-4.21132	2.53883e-05	0.000113204	81.4841	70.0953	82.2233	73.468	103.184	109.684	69.6928	29.1179	80.8666	64.0973	77.1928	0	65.19	52.9532	73.1961	56.8815	84.7892	65.7942	84.096	57.4267	78.2783	67.2331	137.598	104.149
1145	ZBTB1	240.052	-0.328939	0.0781274	-4.21029	2.55045e-05	0.000113623	271.863	211.048	256.754	228.744	318.018	230.156	207.611	150.654	192.12	187.86	223.719	150.579	293.355	229.16	237.606	222.003	403.67	197.383	280.684	187.481	285.404	230.69	377.225	187.468
1146	ETHE1	71.079	0.42601	0.101199	4.20962	2.55806e-05	0.000113863	63.0443	85.7144	54.2984	66.5183	39.5003	122.27	55.7542	77.2258	55.3814	57.6194	47.1578	37.6447	60.3008	87.6467	59.683	76.7623	36.8649	137.57	79.7274	123.298	71.351	85.1209	42.1219	83.3191
1147	DPY19L1	117.789	-0.359396	0.0855	-4.20347	2.62857e-05	0.000116899	133.066	99.8096	124.111	133.434	176.139	107.886	98.3035	72.1618	92.139	100.578	115.087	75.2894	140.702	102.254	122.744	136.405	151.146	119.626	138.704	116.542	117.764	127.681	162.871	62.4893
1148	RPL26L1	83.2472	0.443712	0.105645	4.20003	2.66882e-05	0.000118586	65.5361	103.619	69.0366	70.291	37.485	129.463	49.1518	84.8218	48.52	61.3698	46.035	225.868	79.3145	94.0376	60.8091	91.1208	60.827	191.401	44.7784	91.207	52.6473	59.2145	35.5696	145.808
1149	WDR1	221.753	0.306588	0.0730261	4.19834	2.68876e-05	0.000119368	304.506	313.524	217.194	269.449	218.058	339.839	269.234	332.957	180.357	262.185	185.543	112.934	195.57	194.466	147.518	160.152	140.086	275.139	223.892	233.085	139.931	165.307	170.36	270.787
1150	PRR13	402.34	0.250699	0.0597475	4.19598	2.717e-05	0.000120517	329.176	386.286	337.426	316.508	308.747	298.483	334.525	441.833	379.828	347.08	333.754	338.802	480.233	480.231	506.742	481.007	377.865	340.934	479.457	538.797	536.171	500.856	385.649	395.766
1151	UBR5	131.687	-0.37385	0.0891184	-4.19498	2.72898e-05	0.000120943	138.299	102.857	114.802	127.477	157.195	113.28	140.853	94.9498	97.5301	106.715	134.175	37.6447	139.615	96.7766	128.375	130.33	200.913	155.514	185.667	128.365	139.238	136.317	207.801	145.808
1152	ZNF593	138.37	0.378943	0.0903672	4.19338	2.74833e-05	0.000121695	96.9337	141.714	110.924	136.015	110.037	95.2989	99.7707	163.314	121.545	142.855	113.403	112.934	90.7228	110.471	108.105	145.241	92.1622	119.626	129.967	275.31	221.673	227.606	146.959	208.298
1153	STAB1	67.386	-0.533315	0.127216	-4.19219	2.76279e-05	0.000122123	61.0508	54.8572	89.9802	119.336	118.904	30.5676	52.8198	37.9799	68.6141	94.7822	82.8068	75.2894	47.806	29.2156	67.5657	84.4938	84.7892	35.8878	52.4235	57.4267	57.4964	88.205	83.3077	41.6595
1154	WAC	280.615	-0.279591	0.0666913	-4.19231	2.76132e-05	0.000122123	263.64	206.476	266.838	249.195	305.523	278.704	290.509	239.273	281.318	263.549	309.333	150.579	330.839	241.028	305.172	276.676	370.492	191.401	317.818	300.645	317.962	296.073	410.922	270.787
1155	NUP153	79.5171	-0.488484	0.116564	-4.19071	2.78085e-05	0.000122815	55.0703	50.2858	51.1956	52.8175	72.1485	82.7122	64.5575	44.3099	54.8913	67.1658	80.2805	75.2894	84.2038	59.3441	66.4396	83.9416	99.5351	107.663	79.7274	69.2498	78.971	83.8872	157.255	187.468
1156	DNPH1	96.8885	-0.799867	0.190941	-4.18908	2.80088e-05	0.000123593	21.9284	28.5715	86.1018	97.6925	55.2198	62.9332	32.2788	58.2359	104.882	126.149	63.4384	301.158	46.7195	76.6909	123.87	176.167	57.1405	233.27	36.0412	38.8474	103.909	122.13	63.6508	208.298
1157	GLA	130.867	0.493612	0.117865	4.18794	2.81492e-05	0.000124105	191.625	193.905	79.1205	80.4176	82.2251	204.982	235.488	221.549	116.644	105.01	165.614	225.868	112.996	127.818	85.5832	80.6281	95.8486	119.626	114.676	116.542	61.6528	77.7191	78.6275	166.638
1158	RPRD2	92.2872	-0.428859	0.10243	-4.18685	2.82849e-05	0.000124488	75.7528	69.7144	85.3261	77.2406	109.633	79.116	92.4346	67.0978	108.802	87.9633	117.894	0	104.304	77.6039	112.609	74.5534	123.497	89.7194	98.2941	64.1827	119.842	96.8404	136.662	145.808
1159	SAP18	815.375	0.305688	0.0730081	4.18704	2.82611e-05	0.000124488	598.796	908.191	795.86	680.274	522.371	866.68	716.002	1149.53	1059.11	895.657	900.489	639.96	773.045	984.199	930.154	823.4	676.47	879.25	647.649	866.467	979.517	827.77	614.979	833.191
1160	PCM1	445.543	-0.330789	0.0790142	-4.18644	2.83358e-05	0.000124604	409.414	338.667	426.63	361.184	505.443	388.388	395.415	393.725	473.437	371.628	498.244	451.737	521.52	361.543	478.59	419.708	545.6	394.765	525.327	353.005	507.077	453.361	785.339	333.276
1161	PLEKHA5	64.2238	0.49586	0.11845	4.18624	2.83613e-05	0.000124609	122.6	108.191	42.663	52.6189	68.5209	100.693	81.4305	91.1518	51.9507	53.5281	61.7542	37.6447	88.0066	75.7779	40.5394	43.6275	70.0432	65.7942	50.2392	60.8047	24.9382	32.0745	54.2904	62.4893
1162	HIPK3	102.789	-0.434067	0.103703	-4.18566	2.84339e-05	0.000124713	104.658	70.0953	93.8587	97.0969	123.741	93.5008	93.9019	68.3638	90.1786	78.4169	105.544	112.934	135.813	89.4727	123.87	108.24	121.654	95.7007	116.861	94.5851	105.295	85.7377	174.104	83.3191
1163	ITGAE	194.38	-0.525598	0.125567	-4.1858	2.84166e-05	0.000124713	85.4711	100.952	312.604	221.198	169.287	151.04	111.508	146.856	211.724	263.549	189.473	338.802	115.169	152.469	302.919	321.96	258.054	281.121	98.2941	133.433	193.271	193.064	125.43	187.468
1164	RPS4X	10575.7	0.258436	0.0617695	4.18387	2.86585e-05	0.00012559	6921.16	10564.2	13586.2	9470.62	6549.79	7541.2	9323.43	14146.2	15587.2	10908.8	9626.36	12046.3	7444.7	9753.43	11940	9082.26	6311.26	7685.96	9759.51	13192.9	19759.4	13340.5	8444.03	10831.5
1165	CHID1	135.576	-0.406063	0.0970886	-4.18239	2.88457e-05	0.000126302	104.409	107.81	156.69	255.748	130.593	154.636	85.0986	67.0978	101.941	161.266	82.2454	225.868	79.8578	107.732	144.14	240.227	95.8486	143.551	70.9902	119.92	139.931	197.382	114.197	166.638
1166	PPP1CB	410.182	-0.250461	0.0599891	-4.17511	2.97847e-05	0.000130302	531.515	394.286	480.153	469.004	558.647	474.696	487.85	331.691	413.645	390.039	416.841	225.868	462.306	384.367	382.872	380.498	455.281	364.859	486.01	336.115	384.464	379.96	403.434	249.957
1167	FBP1	401.281	0.28384	0.0680282	4.17239	3.01424e-05	0.000131754	267.627	349.334	356.818	316.111	237.002	246.339	338.193	417.779	434.229	446.976	294.455	263.513	407.438	430.017	431.294	457.261	294.919	358.878	499.115	672.23	511.926	576.108	356.632	666.553
1168	BCO2	50.3048	-1.31208	0.314686	-4.16949	3.05288e-05	0.000133328	18.1906	13.3333	58.1769	37.7268	64.0872	17.9809	49.8854	45.5759	205.842	182.064	243.368	0	9.23526	10.0429	23.648	18.2242	42.3946	0	10.9216	3.37804	38.7928	32.0745	82.3717	0
1169	PPT1	225.323	-0.293749	0.070465	-4.16872	3.06313e-05	0.000133661	153.001	156.953	268.389	241.849	172.512	152.838	224.484	206.357	334.249	310.258	245.613	414.092	169.494	179.858	256.75	220.347	193.541	173.458	180.206	170.591	276.398	265.849	211.545	229.128
1170	PPP1R10	834.321	-0.302126	0.0725279	-4.16566	3.10455e-05	0.000135353	1098.42	942.096	964.96	916.165	1360.74	884.661	996.24	827.962	1019.41	957.709	1420.63	790.539	842.038	650.046	753.357	641.711	1102.26	634.017	516.59	358.072	516.082	430.539	899.536	499.915
1171	UQCRB	1128.13	0.215683	0.0518002	4.16375	3.13062e-05	0.000136373	868.665	1085.33	1317.12	980.897	747.684	983.556	813.572	1116.61	1327.68	938.957	811.507	1204.63	1118.55	1280.01	1414.37	1091.24	846.049	1076.63	1234.14	1575.85	1826.72	1420.53	995.012	999.829
1172	APEX1	272.624	0.262705	0.0631105	4.16262	3.14613e-05	0.000136932	302.513	368	321.912	300.027	266.425	267.916	307.382	346.883	329.838	328.328	287.999	263.513	228.165	294.895	283.776	299.318	206.443	263.177	200.957	249.975	220.287	241.793	175.976	187.468
1173	FMNL2	54.9534	-0.727056	0.174721	-4.16123	3.16541e-05	0.000137654	36.8796	23.6191	54.2984	60.9586	60.4596	21.5771	86.5658	67.0978	161.243	156.152	146.245	37.6447	15.211	20.9987	25.9002	35.8961	35.0216	11.9626	31.6725	20.2682	54.0328	70.9341	84.2437	0
1174	YLPM1	107.699	-0.428098	0.102905	-4.16014	3.18059e-05	0.000138196	114.128	76.5715	76.7935	99.0825	143.491	82.7122	100.504	58.2359	103.901	90.3499	145.403	37.6447	133.64	100.429	100.222	96.091	154.832	101.682	143.072	94.5851	105.295	103.625	197.505	124.979
1175	POLR2A	352.718	-0.364727	0.0877146	-4.15811	3.20887e-05	0.000139306	430.096	354.667	446.023	372.502	600.969	390.186	289.775	220.283	342.58	286.392	402.245	225.868	340.075	266.592	298.415	268.944	425.789	269.158	410.651	273.621	288.868	259.68	564.433	437.425
1176	ARID1A	269.604	-0.329437	0.079255	-4.15667	3.22913e-05	0.000140066	311.733	256.762	312.604	291.291	379.283	275.108	325.722	202.559	254.362	278.891	346.385	338.802	269.452	208.161	291.658	245.198	328.097	107.663	288.329	200.993	225.137	248.578	337.911	145.808
1177	HEY1	89.3443	-0.924333	0.222518	-4.15398	3.26747e-05	0.000141609	60.8016	35.8096	140.4	107.025	89.8833	30.5676	148.189	64.5658	119.585	137.059	120.982	0	153.74	53.8662	128.375	92.7775	123.497	47.8503	61.1608	40.5365	140.624	112.878	113.261	20.8298
1178	SMC3	253.781	-0.430317	0.103685	-4.15023	3.32142e-05	0.000143825	198.851	180.191	214.091	193.201	191.052	629.332	240.624	220.283	242.11	203.202	214.456	414.092	236.314	202.683	222.967	210.406	189.854	622.055	195.496	172.28	242.455	223.905	243.371	187.468
1179	SMIM26	262.56	0.316824	0.0763449	4.14991	3.32609e-05	0.000143905	229.501	296.762	290.884	248.798	181.379	203.184	234.755	313.967	345.521	260.14	272.841	263.513	260.76	313.154	325.441	252.377	204.6	227.289	262.118	320.914	336.666	281.269	188.144	187.468
1180	STARD4	219.575	-0.566026	0.136403	-4.14966	3.32973e-05	0.00014394	167.454	132.572	240.464	336.364	285.773	156.434	159.927	113.94	159.283	269.345	253.473	225.868	311.282	200.857	222.967	319.751	341	239.252	267.578	172.28	153.093	230.073	227.458	83.3191
1181	TLE3	151.34	-0.518293	0.124945	-4.14815	3.35168e-05	0.000144766	151.755	89.9049	162.895	169.969	195.083	84.5103	181.935	89.8858	197.021	171.153	230.175	112.934	216.214	148.817	156.527	140.271	195.384	131.588	115.769	108.097	148.244	120.896	188.144	124.979
1182	TSEN34	91.181	0.405845	0.09786	4.1472	3.36562e-05	0.000145246	91.2024	112.762	81.4476	72.078	73.7608	100.693	115.177	125.334	119.585	102.965	120.701	37.6447	85.2903	117.775	60.8091	62.9562	66.3567	107.663	81.9117	116.542	76.2001	90.0554	86.1158	83.3191
1183	DIDO1	74.2535	-0.48717	0.117492	-4.1464	3.37749e-05	0.000145611	76.002	49.9048	79.1205	75.4536	83.0312	80.9141	68.9592	46.8419	78.4161	66.8248	86.1752	37.6447	76.5983	64.822	102.475	67.3741	106.908	77.7568	68.8059	76.0059	79.6637	72.7845	117.941	41.6595
1184	ZBTB44	79.1453	-0.444762	0.107269	-4.14624	3.37979e-05	0.000145611	82.4808	60.5715	104.718	65.9226	99.9599	91.7027	68.2256	62.0338	83.8072	68.5296	94.5963	75.2894	72.2523	67.561	67.5657	57.9859	88.4757	83.7381	96.1098	54.0486	106.68	83.8872	121.685	41.6595
1185	GSE1	175.553	-0.318372	0.0767926	-4.14587	3.3852e-05	0.000145721	188.385	148.572	155.914	169.373	233.374	181.607	171.664	124.068	136.738	158.539	214.736	188.224	190.138	143.339	181.301	178.928	282.016	149.532	174.745	160.457	123.306	157.905	254.603	145.808
1186	COPS3	161.748	0.312298	0.0753463	4.14484	3.40052e-05	0.000146257	138.548	193.905	152.811	166.594	121.322	249.935	140.119	198.761	150.951	164.335	137.263	376.447	124.948	176.206	99.0963	145.241	77.4162	233.27	122.322	170.591	131.618	133.849	88.9239	187.468
1187	C1QBP	292.785	0.342224	0.0825892	4.14369	3.41765e-05	0.000146746	268.125	354.667	262.959	294.07	187.425	266.118	206.878	315.233	275.927	302.757	208.561	414.092	280.317	375.237	346.837	310.363	200.913	484.485	234.814	322.603	288.175	312.11	160.063	354.106
1188	RPL38	2258.12	-0.216259	0.0521882	-4.14383	3.41548e-05	0.000146746	1538.23	1556.19	2939.1	1903.02	1716.65	1362.95	1586.06	1326.76	2727.9	1767.79	1821.47	1242.28	2224.07	2095.3	3512.29	2212.3	2270.88	1728.59	2919.33	2891.6	4787.44	3097.04	2905.47	2062.15
1189	UQCRC2	241.908	0.299005	0.0721782	4.14259	3.43403e-05	0.000147326	319.208	354.667	331.22	327.627	249.497	210.377	206.144	254.465	251.912	262.867	190.035	112.934	237.4	294.895	249.993	312.572	180.638	263.177	175.837	228.018	211.282	217.12	134.79	229.128
1190	ATP5MG	1291.23	0.262797	0.0634832	4.13964	3.47855e-05	0.00014911	1145.76	1662.86	1317.12	1155.83	896.415	1938.34	936.818	1290.05	1170.36	1055.56	891.787	1656.37	1096.82	1355.78	1394.1	1244.21	1026.69	1674.76	1142.4	1553.9	1485.21	1194.16	808.74	1895.51
1191	EIF2S3	261.97	-0.268953	0.0650003	-4.13772	3.5078e-05	0.000150238	214.301	197.334	343.631	238.87	272.068	156.434	291.242	229.145	401.883	291.847	324.771	225.868	183.075	159.773	255.623	196.6	184.324	125.607	283.961	280.377	460.664	299.157	379.097	291.617
1192	HMGB1	2979.92	-0.2574	0.0622153	-4.13725	3.5149e-05	0.000150415	1790.66	2070.48	1931.47	1782.69	1657.4	9312.32	1733.52	2118.01	1815.33	1848.59	1795.93	5684.35	2127.37	2243.21	2157.6	2113.45	1985.17	8660.91	1970.25	2123.1	2110.05	2008.98	1749.46	8727.67
1193	TRAF3IP3	243.804	0.323269	0.078235	4.13202	3.59585e-05	0.00015375	253.921	292.572	273.043	223.581	266.829	133.059	305.181	359.543	326.897	276.505	279.298	188.224	256.957	260.201	291.658	220.347	246.995	119.626	195.496	216.194	212.667	207.868	278.004	166.638
1194	EPS15	151.895	-0.390932	0.0947328	-4.12668	3.68033e-05	0.000157231	137.053	107.429	149.708	134.029	182.185	131.261	112.976	100.014	113.703	109.102	120.982	188.224	168.408	131.47	163.284	151.868	213.816	59.8129	200.957	111.475	171.797	165.924	228.394	291.617
1195	TMEM218	79.4293	0.403799	0.0978698	4.12588	3.69322e-05	0.000157649	66.5329	75.8096	76.0178	61.7528	50.7861	68.3275	69.6928	106.344	69.1042	77.3941	61.4735	112.934	96.1553	118.688	82.2049	92.7775	70.0432	65.7942	65.5294	94.5851	87.2837	79.5695	53.3544	104.149
1196	KMT2C	248.394	-0.338633	0.0821389	-4.12269	3.74473e-05	0.000159715	292.545	170.667	209.437	209.086	297.058	219.367	272.902	181.038	192.12	183.768	246.736	150.579	389.51	216.378	218.462	207.645	409.2	203.364	387.716	253.353	258.388	222.054	403.434	166.638
1197	TRIP12	189.547	-0.315514	0.0765719	-4.12049	3.7806e-05	0.00016111	227.508	163.429	221.848	219.213	260.38	127.665	174.599	120.27	160.263	149.333	187.508	75.2894	241.746	157.947	180.175	198.809	208.286	149.532	217.339	173.969	196.735	215.886	271.452	249.957
1198	RBM25	594.13	-0.262306	0.0636763	-4.11936	3.79927e-05	0.00016177	463.986	463.239	492.564	474.762	550.989	555.61	583.952	454.493	748.384	634.836	707.086	489.381	614.959	556.009	674.531	684.234	744.67	651.961	576.659	575.956	658.784	596.463	743.217	562.404
1199	DBF4	133.593	-0.426732	0.103615	-4.11842	3.81483e-05	0.000162297	112.882	86.4763	133.419	99.6782	104.797	172.617	125.447	92.4178	143.6	110.806	126.315	75.2894	149.937	108.645	129.501	80.6281	112.438	203.364	235.906	143.567	201.584	131.382	179.72	145.808
1200	ENY2	411.167	0.223292	0.0542549	4.11561	3.86163e-05	0.000164151	360.573	470.858	367.678	362.177	333.334	525.043	332.325	495.005	403.353	399.585	406.455	489.381	383.535	496.665	442.555	408.663	396.297	592.148	311.265	390.163	356.755	355.287	309.83	479.085
1201	GPN3	115.147	0.360884	0.0877091	4.11455	3.87936e-05	0.000164768	91.4515	144.762	102.391	98.6853	68.924	172.617	110.775	163.314	121.055	111.488	96.5612	112.934	115.712	146.991	147.518	117.076	101.378	137.57	78.6353	108.097	117.764	107.326	65.5229	124.979
1202	CHCHD5	100.871	0.414788	0.100924	4.10991	3.95809e-05	0.000167972	77.4971	107.81	89.2045	74.6593	67.3117	133.059	62.3567	100.014	74.0052	67.1658	53.8946	112.934	80.401	135.122	143.014	114.867	99.5351	71.7755	89.5568	158.768	119.149	126.448	74.8833	187.468
1203	FMC1	102.459	0.446995	0.108802	4.10832	3.98542e-05	0.000168991	150.758	200	126.438	123.307	101.169	181.607	100.504	134.196	94.0994	103.306	108.07	112.934	96.1553	94.9506	83.331	67.3741	75.573	65.7942	77.5431	92.8961	55.4182	53.0463	35.5696	124.979
1204	COA3	153.841	0.295748	0.072029	4.10596	4.02646e-05	0.000170589	111.885	172.953	127.989	126.484	91.8987	219.367	89.5002	139.26	105.862	121.376	90.9471	188.224	139.072	179.858	153.149	155.734	101.378	215.327	169.284	199.304	173.182	181.344	126.366	312.447
1205	ZNF708	77.5452	-0.499302	0.12167	-4.10375	4.06501e-05	0.00017208	82.9792	62.0953	99.2885	72.2766	143.491	44.9523	60.1559	54.4379	84.7874	75.6894	110.035	75.2894	70.0793	50.2143	72.07	82.8371	116.124	53.8316	73.1745	45.6035	78.971	69.7004	141.342	41.6595
1206	CCDC88A	621.886	-0.3544	0.0863926	-4.1022	4.09245e-05	0.000172954	707.94	562.286	577.89	616.734	759.776	863.084	556.075	419.045	538.131	494.708	654.033	602.315	758.921	533.184	605.839	530.157	906.876	538.316	696.796	506.706	543.791	545.267	949.146	458.255
1207	CHMP5	204.892	0.295396	0.0720073	4.10231	4.09046e-05	0.000172954	206.327	252.191	214.091	216.631	164.047	226.56	163.595	240.539	203.882	220.249	157.473	225.868	252.068	280.287	239.858	243.541	189.854	251.214	157.271	202.682	213.36	165.307	126.366	104.149
1208	PPP6R3	107.367	-0.369419	0.0900841	-4.10083	4.11672e-05	0.000173836	118.115	92.9525	107.821	107.224	142.685	109.684	99.7707	60.7678	89.1984	94.4412	104.701	37.6447	139.072	92.2116	105.853	123.703	134.557	83.7381	135.427	104.719	120.535	127.681	160.999	83.3191
1209	CASP8AP2	95.8337	-0.394259	0.0961514	-4.10039	4.12447e-05	0.000174019	87.4646	76.1906	79.1205	80.8148	97.1385	147.444	78.4961	68.3638	82.3369	83.1901	106.666	37.6447	88.0066	74.8649	79.9527	75.6579	86.6324	131.588	111.4	87.829	121.92	98.074	152.575	166.638
1210	TWISTNB	410.183	-0.4533	0.110573	-4.09955	4.13951e-05	0.00017451	216.792	276.191	484.032	418.172	363.564	300.281	407.153	332.957	808.176	523.348	527.157	790.539	375.386	324.11	542.778	427.992	399.984	293.083	232.629	241.53	401.782	288.054	368.8	499.915
1211	COMMD3	222.066	0.290523	0.070878	4.09892	4.15078e-05	0.00017484	196.11	270.096	237.362	212.66	172.108	267.916	222.283	296.243	260.734	282.983	218.105	188.224	228.708	260.201	225.219	218.69	156.676	281.121	192.22	231.396	186.344	169.625	125.43	229.128
1212	RPL23A	4736.22	-0.227011	0.0553967	-4.09792	4.16878e-05	0.000175453	2801.86	3076.96	6411.87	3801.87	2994.36	3006.41	4117.01	4282.87	8104.8	5205.52	4950.16	4479.72	3939.65	3902.1	6667.61	4380.42	3671.74	4031.39	4744.33	4839.04	9229.91	5902.33	4357.27	4770.02
1213	MOB4	101.345	0.345918	0.0844356	4.09682	4.18858e-05	0.000176141	120.606	157.333	127.989	121.52	97.5416	116.876	137.918	159.516	126.446	136.377	109.473	37.6447	80.9443	93.1246	84.4571	82.2848	71.8865	53.8316	73.1745	77.6949	82.4346	70.9341	66.459	145.808
1214	SP3	118.774	-0.399919	0.0976221	-4.0966	4.19255e-05	0.000176163	107.15	100.952	121.008	108.415	135.833	156.434	132.049	93.6838	123.505	101.601	111.438	188.224	91.8093	83.0818	93.4658	94.4343	132.713	149.532	112.492	76.0059	104.602	102.392	142.278	187.468
1215	MED13	163.731	-0.331633	0.0810243	-4.09301	4.25808e-05	0.000178769	203.336	131.048	186.942	155.276	236.599	107.886	170.931	126.6	154.382	151.379	189.473	75.2894	201.003	133.296	152.023	142.48	245.151	95.7007	197.68	131.743	172.489	164.69	258.347	145.808
1216	C5orf22	77.6691	0.496148	0.12124	4.09229	4.2714e-05	0.000179181	143.781	132.191	62.0553	69.0996	81.0159	199.588	90.2338	84.8218	23.5248	35.799	43.228	37.6447	92.8958	72.1259	37.1611	43.0753	73.7297	89.7194	112.492	92.8961	33.2509	35.1586	32.7615	145.808
1217	POGZ	167.218	-0.348374	0.0851505	-4.09128	4.28998e-05	0.000179813	203.586	165.334	198.577	182.28	270.053	197.79	203.943	121.536	168.595	175.245	233.543	225.868	145.048	107.732	123.87	120.39	173.265	101.682	170.376	140.189	110.144	128.298	220.906	124.979
1218	PRH1	75.0467	-0.631173	0.154307	-4.09037	4.30694e-05	0.000180375	81.2349	59.0477	107.821	74.2622	108.827	48.5485	78.4961	56.9699	123.015	105.01	114.807	0	44.5465	39.2584	55.1786	34.2393	70.0432	53.8316	78.6353	35.4694	115.686	64.1491	147.895	104.149
1219	TRMT1	63.5999	0.424806	0.103862	4.09008	4.31218e-05	0.000180447	61.2999	90.6668	72.915	79.2263	65.6995	53.9428	48.4181	86.0878	62.7329	63.0745	60.3507	75.2894	44.5465	72.1259	59.683	60.7472	42.3946	101.682	62.2529	67.5608	49.8764	57.3641	46.8021	41.6595
1220	SLC25A5	678.027	0.297739	0.0728344	4.0879	4.35304e-05	0.000181858	446.294	722.667	432.06	453.714	282.951	1549.96	488.583	745.672	424.427	496.413	395.508	2333.97	436.773	614.44	458.32	531.814	313.351	1614.95	410.651	575.956	397.626	440.408	248.051	1458.08
1221	SNRPG	458.195	0.305929	0.0748346	4.08806	4.3499e-05	0.000181858	411.407	633.524	383.192	439.219	293.431	1249.67	380.009	527.921	342.58	346.057	319.438	715.249	366.694	424.539	308.55	318.094	250.681	945.044	368.057	474.614	323.504	327.53	222.778	624.893
1222	SLC35E1	95.0504	-0.417959	0.102276	-4.08658	4.37771e-05	0.000182739	101.668	76.9525	112.475	96.8983	123.741	50.3466	103.439	48.1079	87.238	92.7365	107.789	37.6447	101.588	67.561	90.0876	100.509	132.713	77.7568	120.137	86.14	103.909	115.345	142.278	104.149
1223	POP5	183.493	0.268001	0.065595	4.0857	4.39446e-05	0.000183288	147.02	187.429	146.606	157.063	135.027	246.339	150.39	236.741	148.01	160.243	149.052	188.224	156.999	192.64	152.023	166.226	165.892	257.196	163.823	233.085	175.26	189.363	145.086	354.106
1224	UBA7	173.846	0.288787	0.0706883	4.08536	4.40083e-05	0.000183404	197.107	185.905	148.933	166.395	171.705	115.078	225.951	245.603	201.431	189.564	204.35	188.224	177.643	174.38	146.392	124.256	136.4	113.645	231.537	207.749	174.567	166.541	195.633	83.3191
1225	CD99	617.931	0.392764	0.0962454	4.08086	4.48694e-05	0.000186687	626.206	942.858	555.395	834.755	427.651	828.92	399.083	572.231	428.348	548.577	409.262	865.828	560.634	849.99	787.14	1091.24	556.659	992.895	325.463	572.577	362.297	429.922	258.347	604.063
1226	ERCC6L2	64.8772	-0.57144	0.140028	-4.08089	4.48643e-05	0.000186687	66.7821	44.9524	72.1393	62.5471	73.7608	59.337	52.8198	39.2459	58.322	57.2784	74.6665	75.2894	61.9305	48.3883	57.4308	64.6129	116.124	17.9439	98.2941	42.2255	81.7419	59.2145	109.517	62.4893
1227	CATSPER1	265.43	0.283209	0.069406	4.08047	4.49449e-05	0.000186761	219.284	262.096	306.398	254.557	210.803	172.617	170.197	284.849	273.476	271.391	218.105	75.2894	228.165	297.634	336.702	321.408	223.032	203.364	297.067	410.432	417.022	399.698	266.772	249.957
1228	GADD45GIP1	372.345	0.226819	0.0555877	4.08038	4.49628e-05	0.000186761	278.591	382.477	366.126	363.17	254.334	314.666	303.714	406.385	346.501	405.722	268.631	451.737	289.009	371.586	341.207	399.275	243.308	418.691	351.674	462.791	477.29	488.52	305.15	645.723
1229	TSPYL2	858.192	-0.430346	0.105472	-4.0802	4.49969e-05	0.000186761	647.138	483.81	885.84	600.253	1125.76	345.234	1143.7	908.986	1139.48	893.953	1425.96	677.605	845.841	489.361	897.497	598.084	1328.98	263.177	949.084	592.846	1197.73	781.508	2041.51	333.276
1230	GRHPR	111.321	0.339896	0.083337	4.07857	4.5314e-05	0.000187924	121.105	161.524	125.662	118.542	82.2251	160.03	99.7707	129.132	113.213	107.056	85.3331	150.579	87.4633	108.645	90.0876	108.793	73.7297	179.439	84.096	126.676	78.971	90.0554	64.5869	124.979
1231	CDK12	153.415	-0.376346	0.0923016	-4.07736	4.55506e-05	0.000188752	144.528	126.857	147.381	136.611	198.308	106.087	150.39	105.078	132.817	128.195	182.736	75.2894	154.826	126.905	145.266	155.734	228.562	137.57	194.404	99.6521	175.953	140.634	279.876	208.298
1232	RBM33	162.394	-0.323276	0.079299	-4.07667	4.56844e-05	0.000189153	153.001	114.667	141.952	123.903	176.139	124.068	125.447	103.812	137.718	117.966	167.579	75.2894	209.151	164.338	190.31	168.988	261.741	167.476	208.602	148.634	187.037	161.606	301.405	166.638
1233	EZR	305.257	-0.248129	0.0609245	-4.07273	4.64656e-05	0.000192231	433.585	303.619	203.231	319.685	321.242	582.582	284.64	194.964	143.6	199.793	197.894	263.513	524.78	310.415	277.019	376.633	326.254	562.242	305.804	219.572	147.551	223.288	229.33	374.936
1234	SEMA7A	117.412	-0.517795	0.12719	-4.07104	4.6804e-05	0.000193474	87.9629	59.4286	103.167	128.271	162.435	53.9428	99.7707	69.6298	97.5301	84.5539	106.386	37.6447	137.442	101.342	174.545	197.704	239.622	65.7942	149.625	104.719	133.004	182.578	219.97	20.8298
1235	HEBP2	259.859	0.302275	0.0743003	4.06828	4.73612e-05	0.000195573	194.366	284.572	290.884	241.054	165.256	201.386	205.41	279.785	267.105	265.595	212.21	225.868	245.006	315.893	301.793	287.721	217.503	311.027	243.551	347.938	426.028	332.465	228.394	145.808
1236	PRPS2	92.2192	-0.9236	0.227032	-4.06815	4.73884e-05	0.000195573	42.8601	45.3334	78.3449	64.3341	74.5669	131.261	90.2338	83.5558	153.402	127.172	100.772	75.2894	150.48	60.2571	170.04	99.4045	114.281	149.532	36.0412	27.0243	107.373	98.074	71.1392	62.4893
1237	TMEM9B	183.623	0.311215	0.0765078	4.06775	4.74683e-05	0.000195744	184.398	231.238	196.25	199.356	149.134	169.021	187.07	264.593	214.664	189.223	153.824	225.868	194.484	205.422	191.436	187.764	134.557	173.458	179.114	162.146	193.271	202.316	114.197	104.149
1238	ANAPC16	507.161	0.209779	0.0515778	4.06723	4.75745e-05	0.000196024	347.865	437.715	495.667	424.923	324.064	347.032	381.476	493.739	504.804	458.227	344.982	338.802	574.216	653.698	649.756	609.681	440.535	574.204	576.659	689.12	809.106	671.715	461.468	562.404
1239	FIBP	257.819	0.289845	0.0713042	4.06491	4.80513e-05	0.000197829	229.003	314.667	204.783	251.181	154.374	444.129	187.07	229.145	185.258	212.067	151.298	489.381	194.484	291.243	201.571	268.392	158.519	490.466	222.8	309.09	246.611	242.409	134.79	374.936
1240	MTX1	82.9792	0.393248	0.0967671	4.06386	4.82672e-05	0.000198557	87.2154	116.191	78.3449	90.1472	60.4596	88.1065	84.365	108.876	75.9656	105.692	82.2454	112.934	64.6468	83.0818	74.3222	87.255	62.6703	89.7194	70.9902	94.5851	63.0382	77.7191	49.6102	83.3191
1241	MAD1L1	77.5627	0.449688	0.110697	4.06233	4.85847e-05	0.000199702	76.7495	92.9525	61.2796	55.2003	56.0259	88.1065	58.6887	77.2258	57.8319	66.143	52.4911	75.2894	80.401	107.732	56.3047	68.4786	82.9459	65.7942	131.059	126.676	112.915	95.6068	73.9473	41.6595
1242	CBX7	60.8549	-0.555268	0.136712	-4.0616	4.87383e-05	0.000200154	53.326	33.5238	65.9338	51.4276	72.1485	35.9618	71.8936	56.9699	90.1786	71.939	97.9647	0	56.498	37.4324	69.8179	38.1051	84.7892	41.8691	80.8196	50.6706	78.971	74.0181	125.43	20.8298
1243	PABPC1	1943.58	-0.192497	0.0473964	-4.06143	4.87731e-05	0.000200154	1850.21	1593.14	2205.29	1695.52	2041.12	1433.08	1977.07	1724.29	2453.93	1836.66	2084.77	1581.08	2203.97	1728.28	2219.53	1751.18	2034.94	1357.75	2155.92	1803.87	2489.66	1964.56	2585.35	1874.68
1244	CAPZA1	322.096	-0.313383	0.0771953	-4.05961	4.91545e-05	0.000201444	356.835	285.334	330.445	361.582	358.727	334.445	291.976	177.24	298.962	287.074	268.07	414.092	358.002	281.2	368.233	303.184	291.232	317.009	358.227	315.847	323.504	303.474	370.672	374.936
1245	POLD2	90.0467	-0.430414	0.106025	-4.05956	4.91663e-05	0.000201444	50.3357	53.7143	65.9338	72.6737	61.6688	185.203	41.0821	43.0439	61.7527	52.1643	49.1227	112.934	58.671	69.387	81.0788	76.2101	68.2	203.364	74.2666	84.451	76.2001	90.6722	74.8833	354.106
1246	AHR	1874.01	-0.254933	0.0628208	-4.05809	4.94747e-05	0.000202544	2490.12	1645.34	1831.41	2112.9	2823.47	1337.78	2497.94	1439.44	1402.67	1863.25	2173.75	941.118	2347.38	1439.78	1403.11	1605.38	2309.58	1166.35	2970.67	1732.93	1476.9	1844.9	2828.72	1291.45
1247	BRD4	260.669	-0.267805	0.0660231	-4.05623	4.98722e-05	0.000204008	276.348	212.572	247.446	252.372	304.314	231.954	276.57	212.687	286.219	242.411	304.28	225.868	245.006	202.683	234.228	204.884	282.016	161.495	321.094	248.286	265.315	259.064	363.184	395.766
1248	ATP6V0A2	579.594	-0.218203	0.0538213	-4.05421	5.03037e-05	0.000205608	686.759	573.334	677.954	641.355	790.006	415.359	534.067	429.173	438.15	478.684	595.648	414.092	761.637	582.485	747.727	777.564	934.524	610.092	515.498	391.852	480.06	479.884	579.41	374.936
1249	PPP1R7	173.822	0.284827	0.0702702	4.05331	5.04982e-05	0.000206238	140.292	188.572	160.568	159.445	93.1078	188.8	152.591	184.836	177.907	170.131	125.754	150.579	167.864	220.943	201.571	175.615	132.713	269.158	151.81	202.682	182.187	194.298	109.517	270.787
1250	BAZ2B	291.311	-0.299361	0.0739169	-4.04997	5.12251e-05	0.000209039	327.93	264	334.323	333.187	471.585	194.194	298.579	170.91	253.872	258.094	349.192	112.934	341.704	272.983	283.776	273.915	420.259	197.383	338.568	234.774	283.326	283.736	483.933	208.298
1251	HIGD1A	111.857	0.315995	0.0780913	4.04648	5.19946e-05	0.000211958	116.619	156.953	114.802	142.766	97.5416	142.049	112.976	131.664	91.1588	118.307	81.4033	75.2894	114.083	129.644	113.736	135.853	94.0054	161.495	93.9255	124.987	98.3674	104.242	70.2031	62.4893
1252	MIB1	90.3329	-0.391299	0.0967042	-4.04635	5.20235e-05	0.000211958	118.613	88.381	87.6532	111.79	139.863	129.463	82.8977	65.8318	85.7676	81.1444	95.7191	75.2894	98.8716	74.8649	74.3222	83.3893	112.438	77.7568	83.0039	62.4937	83.8201	86.3545	105.773	62.4893
1253	ADRM1	202.363	0.280803	0.0694066	4.04577	5.21516e-05	0.000212311	183.401	228.572	198.577	215.043	147.522	253.531	214.214	268.391	177.417	234.228	169.543	188.224	152.11	186.249	150.897	199.913	119.811	221.308	178.022	258.42	173.875	211.569	130.11	395.766
1254	FTX	248.519	-0.418014	0.103341	-4.04499	5.23258e-05	0.00021285	373.282	231.619	321.912	301.02	531.642	131.261	243.558	156.984	285.239	237.296	346.385	150.579	232.511	141.513	164.41	145.793	311.508	71.7755	303.619	172.28	271.549	206.634	527.927	104.149
1255	GLIPR2	186.463	0.344037	0.085072	4.04407	5.25314e-05	0.000213516	197.107	210.286	159.017	182.081	170.093	230.156	182.668	279.785	169.575	187.519	146.807	338.802	167.864	182.597	182.427	168.988	110.595	179.439	172.561	243.219	168.333	185.662	155.383	104.149
1256	DNMT1	164.262	-0.371468	0.091869	-4.04345	5.26698e-05	0.000213908	116.619	104.381	93.083	86.9702	94.317	483.687	78.4961	74.6938	58.8121	80.4626	83.9296	376.447	107.564	124.166	101.348	112.658	129.027	574.204	103.755	99.6521	73.4292	97.4572	103.901	583.234
1257	HSD17B4	217.749	0.27426	0.0678465	4.04236	5.29164e-05	0.000214739	285.319	288	188.493	235.097	198.308	269.714	169.464	200.027	141.639	163.994	126.035	376.447	218.93	249.245	171.166	203.779	175.108	269.158	235.906	233.085	200.891	193.681	182.528	249.957
1258	SYF2	455.018	0.211667	0.0523979	4.0396	5.35426e-05	0.000216935	363.813	465.905	573.236	403.478	415.962	305.676	371.206	500.069	538.621	434.702	419.367	301.158	438.946	512.185	661.017	472.171	460.811	281.121	442.323	525.285	575.657	460.763	497.038	499.915
1259	USP34	215.2	-0.313756	0.0776668	-4.03977	5.35032e-05	0.000216935	237.724	175.238	207.11	193.002	257.961	143.847	190.005	155.718	189.669	173.881	241.964	188.224	273.798	171.641	210.58	187.764	282.016	155.514	274.131	179.036	250.075	228.223	389.393	208.298
1260	C12orf10	95.1249	0.363363	0.0900504	4.03511	5.45769e-05	0.000220775	74.756	102.095	108.597	86.7716	56.8321	91.7027	85.8322	136.728	115.664	95.1231	81.1226	75.2894	85.8336	122.34	121.618	120.942	77.4162	95.7007	83.0039	118.231	128.847	108.56	68.331	41.6595
1261	TTBK2	64.6369	-0.597835	0.148154	-4.03522	5.455e-05	0.000220775	67.0312	41.1429	65.1581	61.1571	93.1078	68.3275	84.365	35.4479	59.7923	51.4824	69.0525	0	98.8716	52.0402	60.8091	63.5084	95.8486	35.8878	73.1745	62.4937	66.5019	75.2518	129.174	41.6595
1262	PLEKHO2	59.7567	-0.519953	0.128902	-4.0337	5.49053e-05	0.000221576	64.5394	48.762	67.4852	62.5471	97.5416	52.1447	67.492	40.5119	73.025	67.1658	94.0349	112.934	51.0655	27.3896	50.6742	43.0753	64.5135	5.98129	54.6078	50.6706	58.8819	65.3827	72.0752	41.6595
1263	RAP1A	339.266	0.232216	0.0575651	4.03397	5.48412e-05	0.000221576	316.966	383.239	345.958	337.754	257.155	282.3	300.046	288.647	323.467	305.144	230.175	263.513	407.981	398.062	354.72	356.199	294.919	305.046	415.019	456.035	416.33	402.782	305.15	395.766
1264	ZRANB1	96.5391	-0.397927	0.0986464	-4.03388	5.48645e-05	0.000221576	101.668	80.762	101.616	109.408	155.583	79.116	101.972	87.3538	121.545	106.715	141.754	37.6447	85.2903	70.3	97.9702	87.255	123.497	47.8503	95.0176	57.4267	84.5128	80.8031	116.069	145.808
1265	BTAF1	81.3679	-0.589173	0.146108	-4.03245	5.51991e-05	0.000222436	53.8243	46.0953	53.5227	60.3629	86.6588	44.9523	93.9019	44.3099	87.238	68.5296	110.596	75.2894	79.8578	50.2143	78.8266	60.1949	127.184	101.682	113.584	79.3839	96.2892	67.2331	210.609	62.4893
1266	IPO9	70.8576	-0.539865	0.133881	-4.03242	5.52055e-05	0.000222436	66.0345	46.8572	76.7935	76.2478	89.8833	136.655	42.5493	67.0978	73.5151	66.4839	80.8419	112.934	45.0898	51.1272	42.7916	46.941	46.0811	95.7007	45.8706	30.4023	47.7982	54.28	71.1392	187.468
1267	RPL34	9574.15	0.267858	0.0664743	4.02949	5.58975e-05	0.000225046	6303.68	9480.39	12524.3	8001.85	6885.55	5200.08	7014.76	11196.5	11951.6	7866.92	7833.24	6550.18	9009.26	9981.68	14388.1	9707.95	8877.06	6011.2	10442.1	12020.7	18531.9	12415.3	10607.2	6977.97
1268	MUC20-OT1	85.6233	-0.586764	0.145665	-4.02817	5.62117e-05	0.000226132	76.2512	77.3334	96.1858	78.6306	120.919	106.087	118.845	87.3538	168.595	107.397	178.807	75.2894	37.4843	31.9545	39.4133	33.1348	77.4162	53.8316	85.1882	37.1584	74.8146	70.3172	160.063	62.4893
1269	FAM162A	162.573	0.313645	0.0779577	4.02328	5.7394e-05	0.000230525	93.445	134.095	187.717	122.91	93.5109	91.7027	138.652	205.091	219.075	160.243	136.14	225.868	159.172	202.683	228.597	168.435	136.4	101.682	163.823	200.993	218.902	185.662	139.47	187.468
1270	KAT2B	82.728	-0.439065	0.109129	-4.02335	5.73772e-05	0.000230525	85.9694	55.2382	80.6719	86.3745	99.5569	82.7122	72.6272	50.6399	71.5547	66.143	70.456	37.6447	78.7713	59.3441	64.1874	71.2399	112.438	65.7942	139.796	109.786	124.691	121.513	136.662	41.6595
1271	PSMB2	334.539	0.314764	0.0782532	4.02238	5.76125e-05	0.000231221	292.296	417.524	335.099	372.502	231.359	458.513	223.751	335.489	239.659	284.006	209.403	752.894	276.514	353.326	264.632	356.199	186.168	490.466	270.855	385.096	295.795	337.399	160.063	499.915
1272	COPA	269.943	-0.271909	0.0676156	-4.02139	5.78547e-05	0.00023201	326.933	243.429	248.221	279.178	320.839	192.396	305.915	200.027	252.892	267.64	312.42	188.224	335.185	234.638	268.01	256.243	331.784	215.327	370.241	200.993	243.148	249.811	343.527	291.617
1273	TFPT	92.1981	0.428762	0.106706	4.01818	5.86498e-05	0.000235014	90.9532	117.714	58.9526	85.5803	65.6995	104.289	69.6928	107.61	96.0598	97.8507	87.298	112.934	90.1796	127.818	79.9527	101.613	79.2595	107.663	88.4647	119.92	101.138	91.289	68.331	62.4893
1274	TAF1	87.0317	-0.44665	0.11123	-4.01554	5.93106e-05	0.000237475	88.4613	59.0477	71.3636	79.2263	126.965	73.7218	82.8977	51.9059	69.1042	64.4382	96.5612	112.934	101.588	75.7779	87.8354	74.5534	154.832	47.8503	96.1098	72.6278	93.5183	78.3359	166.615	62.4893
1275	UGP2	419.114	0.672095	0.167416	4.01451	5.95685e-05	0.000238321	738.34	810.668	291.66	284.341	257.558	557.408	512.059	673.51	292.59	294.916	254.877	301.158	532.385	514.924	341.207	318.647	315.195	328.971	487.102	386.785	383.771	365.773	356.632	458.255
1276	ELOC	286.753	0.31656	0.0788917	4.01259	6.0057e-05	0.000240087	232.74	329.905	259.081	244.827	162.435	408.167	316.919	417.779	343.071	300.712	307.648	301.158	243.376	322.284	246.615	233.048	160.362	484.485	269.763	310.78	232.757	247.961	193.761	312.447
1277	TUBA1B	2561.24	-0.47288	0.117914	-4.01038	6.06201e-05	0.000242148	1487.65	1729.91	1419.52	1653.62	1375.26	12459	1890.51	1974.95	2213.3	2510.36	2156.35	8921.8	924.612	1141.23	939.163	1195.06	1126.22	6531.57	1027.72	1065.77	1130.53	1299.64	1192.52	4103.47
1278	RRAGA	158.57	0.311396	0.0776832	4.00854	6.10961e-05	0.000243858	173.434	205.334	186.942	176.919	126.562	143.847	185.603	220.283	175.456	174.222	167.859	188.224	149.394	164.338	140.762	127.569	136.4	167.476	153.994	163.835	155.864	141.868	117.005	62.4893
1279	CAND1	141.279	-0.380343	0.0949064	-4.00756	6.1349e-05	0.000244677	139.545	123.429	138.849	140.383	167.272	140.251	99.0371	103.812	131.837	144.56	145.965	112.934	115.169	118.688	163.284	155.734	158.519	185.42	143.072	91.207	157.942	143.102	204.057	166.638
1280	RNF4	69.9139	-0.466229	0.116376	-4.00622	6.16986e-05	0.000245878	69.5231	63.6191	66.7095	78.8291	84.2404	104.289	72.6272	51.9059	61.7527	59.665	82.5261	37.6447	74.4253	49.3013	79.9527	75.1056	101.378	65.7942	51.3314	48.9816	76.8928	62.2986	75.8194	83.3191
1281	RAB33A	98.8649	-0.634081	0.158314	-4.00522	6.19605e-05	0.000246729	43.8569	44.1905	194.699	128.668	97.5416	32.3657	62.3567	55.7039	123.505	126.49	92.0699	37.6447	74.9685	83.0818	170.04	150.763	81.1027	89.7194	63.3451	65.8717	198.813	152.354	78.6275	124.979
1282	S100A13	92.6	0.439735	0.109827	4.0039	6.23072e-05	0.000247723	119.111	185.143	119.457	137.604	106.409	167.223	60.1559	93.6838	62.2428	71.598	47.7192	112.934	128.207	161.599	105.853	123.703	114.281	161.495	10.9216	20.2682	22.1673	28.3736	20.5929	41.6595
1283	TAOK1	156.021	-0.362907	0.0906342	-4.00408	6.22587e-05	0.000247723	204.084	134.095	166.774	170.168	222.491	142.049	147.455	78.4918	105.862	125.808	155.508	188.224	190.138	140.6	138.51	144.136	197.227	107.663	199.865	128.365	103.909	140.018	225.586	187.468
1284	CD2AP	187.707	-0.27451	0.0686008	-4.00156	6.2926e-05	0.000249989	177.421	144.381	186.942	178.706	185.813	156.434	151.123	120.27	152.911	152.402	160.561	188.224	186.335	168.903	186.932	194.391	228.562	191.401	238.09	195.926	247.997	235.008	247.115	229.128
1285	PARP14	101.29	-0.419908	0.10501	-3.99876	6.36763e-05	0.00025271	108.396	72.381	98.5128	97.8911	138.251	107.886	90.2338	67.0978	103.901	90.6909	124.351	75.2894	74.4253	68.474	88.9615	83.9416	117.968	41.8691	107.031	114.853	101.138	109.177	181.592	166.638
1286	PTGS2	5740.64	-0.345665	0.0864458	-3.99863	6.37101e-05	0.00025271	6184.32	3460.19	3769.86	4020.09	5508.28	3997.16	8255.29	4495.55	5804.26	4794	7109.04	3124.51	13356.4	7380.58	9611.22	8070.54	10169.2	6268.4	5277.3	3050.37	2803.47	3343.77	4380.67	3541.06
1287	ILF2	347.89	0.214239	0.0536055	3.99658	6.4264e-05	0.000254709	312.979	401.143	293.987	334.974	262.395	658.102	312.517	417.779	271.516	345.375	275.368	602.315	269.452	366.108	260.128	306.497	186.168	598.129	242.459	320.914	263.929	278.802	205.929	562.404
1288	NAA20	115.191	0.372131	0.0931332	3.99569	6.45061e-05	0.000255174	99.9239	133.333	126.438	126.683	68.1179	125.866	109.308	160.782	113.703	129.899	94.877	188.224	107.564	133.296	113.736	115.972	68.2	149.532	90.649	124.987	105.987	78.3359	53.3544	145.808
1289	RNPS1	275.865	-0.291184	0.0728741	-3.99571	6.45004e-05	0.000255174	226.76	230.476	286.23	255.351	310.359	293.089	278.771	217.751	299.452	262.867	307.929	414.092	201.003	221.856	222.967	246.302	320.724	382.803	243.551	234.774	295.795	258.447	276.132	333.276
1290	RPL32	9364.75	0.224165	0.056103	3.9956	6.45314e-05	0.000255174	5522.73	8014.1	11544.6	7100.18	5613.07	5577.68	7405.78	10910.4	13132.3	8364.7	7637.88	9072.37	8415.49	10321.3	14102.1	9817.3	7354.54	8062.78	9159.92	12003.9	17814.2	11472.2	8044.34	8290.25
1291	RASSF2	173.318	0.349067	0.0874591	3.9912	6.57385e-05	0.000259746	322.697	265.905	157.465	162.027	224.104	194.194	220.816	177.24	118.604	125.467	142.877	0	265.106	178.032	141.888	109.345	189.854	83.7381	257.749	226.329	130.926	143.719	196.569	124.979
1292	SSSCA1	140.693	0.323144	0.0809805	3.99039	6.59649e-05	0.000260439	95.9369	142.476	130.316	132.242	82.6282	122.27	121.045	150.654	113.703	124.103	94.5963	225.868	108.65	152.469	139.636	159.047	110.595	149.532	126.69	190.859	164.869	164.69	102.965	270.787
1293	TTC37	137.868	-0.377619	0.094649	-3.98968	6.61631e-05	0.000261019	162.968	126.857	166.774	181.287	191.456	134.857	142.32	79.7578	130.367	122.399	129.965	0	161.345	128.731	165.536	154.077	158.519	89.7194	148.533	111.475	162.098	132.616	202.185	124.979
1294	MARF1	75.0124	-0.503149	0.12618	-3.98756	6.67558e-05	0.000263154	73.7593	46.4762	97.7371	67.7097	93.5109	53.9428	74.828	39.2459	83.8072	59.3241	107.789	0	93.4391	74.8649	92.3397	68.4786	117.968	35.8878	69.898	64.1827	109.451	74.635	138.534	62.4893
1295	ZDHHC21	79.4192	-0.42986	0.107834	-3.9863	6.71119e-05	0.000264353	78.9922	59.8096	80.6719	84.786	110.44	68.3275	60.1559	51.9059	83.3171	86.5995	94.0349	37.6447	67.363	54.7792	75.4483	75.6579	97.6919	65.7942	100.478	87.829	100.446	91.289	130.11	62.4893
1296	NAP1L1	1740.4	-0.224343	0.0563053	-3.9844	6.76511e-05	0.000266272	1667.31	1523.43	1648.34	1494.38	1909.32	1742.35	1807.61	1476.15	1939.82	1633.8	1921.96	1242.28	1501.54	1364.91	1825.4	1491.62	1808.22	1602.99	1928.75	1797.12	2503.52	2008.98	2346.66	1583.06
1297	ST3GAL4	292.734	0.38105	0.0956625	3.98327	6.79727e-05	0.000267125	327.431	368	209.437	244.231	192.665	307.474	290.509	293.711	226.917	282.983	216.982	338.802	268.909	308.589	244.362	325.274	206.443	388.784	326.555	439.145	227.215	299.157	171.296	520.744
1298	UBE2L3	362.029	0.22559	0.056633	3.98337	6.79461e-05	0.000267125	355.091	444.572	349.837	388.387	272.471	440.533	275.837	326.627	305.823	331.056	256.28	489.381	331.926	418.148	359.224	405.902	283.859	418.691	347.306	398.609	331.124	382.427	234.01	541.574
1299	NDUFA13	471.647	0.31427	0.0789444	3.9809	6.8654e-05	0.000269595	641.905	990.096	621.329	759.5	506.249	1062.67	509.124	776.056	563.126	619.834	462.034	1016.41	152.653	203.596	197.067	207.093	160.362	322.99	212.971	300.645	281.94	303.474	198.441	249.957
1300	CBX6	102.55	-0.37455	0.0941561	-3.97797	6.95068e-05	0.000272734	118.364	92.1906	121.784	139.788	139.057	111.482	132.783	112.674	149.481	157.516	177.403	75.2894	61.9305	50.2143	67.5657	62.4039	68.2	53.8316	93.9255	84.451	92.1328	88.8218	105.773	104.149
1301	LIMS1	613.039	-0.400877	0.10088	-3.97381	7.07323e-05	0.000277329	516.066	464.762	950.222	915.371	876.665	327.253	413.755	313.967	507.254	603.81	531.086	564.671	652.444	592.528	834.436	875.864	713.335	532.335	479.457	489.816	738.448	822.218	643.061	354.106
1302	SLC7A5	184.783	-0.544694	0.137101	-3.97294	7.09912e-05	0.000278131	171.441	124.572	246.67	214.844	258.767	167.223	147.455	78.4918	114.193	134.332	100.21	376.447	174.927	142.426	184.679	192.734	169.578	221.308	243.551	173.969	226.522	207.251	196.569	166.638
1303	LTC4S	4567.5	0.24695	0.0621925	3.97074	7.16504e-05	0.000280498	3552.66	4472.77	4359.39	4094.95	4242.25	2484.96	3178.72	4151.2	3879.15	4114.16	3717.89	2710.42	3637.06	5318.15	6166.49	6339.24	5266.15	3307.66	5244.54	6661.49	6079.38	6837.43	5867.11	3936.83
1304	VOPP1	92.8784	-0.482038	0.121534	-3.9663	7.2998e-05	0.000285554	85.7203	67.0477	124.886	121.123	118.904	131.261	85.8322	74.6938	74.0052	96.8278	78.877	75.2894	59.7575	54.7792	74.3222	96.6432	60.827	71.7755	75.3588	91.207	126.769	140.018	97.3483	145.808
1305	ATG3	138.482	0.300792	0.075851	3.96557	7.32212e-05	0.000286208	148.266	171.048	126.438	119.534	101.975	172.617	129.849	188.634	145.07	138.082	112.561	225.868	121.145	146.078	121.618	117.076	75.573	221.308	113.584	124.987	119.149	106.709	88.9239	187.468
1306	BMPR2	76.1088	-0.550961	0.138961	-3.96485	7.34414e-05	0.000286849	86.4678	49.1429	101.616	134.029	127.771	44.9523	68.9592	48.1079	57.8319	66.8248	79.9998	37.6447	88.0066	53.8662	72.07	90.5685	99.5351	71.7755	70.9902	70.9388	69.9655	102.392	112.325	20.8298
1307	FYB1	171.993	-0.341045	0.0860559	-3.96307	7.39931e-05	0.000288783	164.214	129.143	187.717	148.922	213.221	160.03	120.312	68.3638	127.916	106.374	111.438	188.224	154.826	129.644	167.788	129.226	147.459	149.532	280.684	248.286	288.175	253.512	307.022	145.808
1308	ZNF800	165.182	-0.315829	0.0797871	-3.9584	7.54543e-05	0.00029426	174.929	140.191	183.063	169.572	206.369	122.27	166.529	117.738	185.258	170.472	227.649	112.934	165.691	130.557	147.518	131.435	180.638	107.663	204.233	146.945	211.975	170.859	264.9	124.979
1309	PET100	198.762	0.252134	0.0637625	3.95427	7.6768e-05	0.000299155	219.284	276.953	225.726	238.87	196.292	332.647	134.25	170.91	123.505	154.788	129.122	376.447	165.148	225.508	143.014	175.615	156.676	185.42	180.206	207.749	167.64	186.896	168.487	229.128
1310	FMR1	94.2565	-0.392093	0.0992019	-3.95247	7.73481e-05	0.000300822	83.2284	65.9048	76.0178	64.7312	89.8833	120.472	90.2338	64.5658	81.8468	69.5524	100.21	75.2894	118.972	96.7766	121.618	94.9865	106.908	149.532	91.7411	77.6949	94.211	93.7563	150.703	83.3191
1311	KLF13	253.558	-0.289522	0.0732544	-3.95228	7.7411e-05	0.000300822	222.524	195.81	276.922	247.011	260.38	172.617	249.427	202.559	265.635	248.207	276.491	150.579	298.788	205.422	300.667	266.183	294.919	149.532	320.002	236.463	345.671	272.634	397.818	229.128
1312	NIPSNAP2	124.487	0.364956	0.0923392	3.95234	7.73918e-05	0.000300822	91.7007	116.572	89.2045	86.9702	72.1485	109.684	124.713	183.57	99.4905	108.761	110.596	150.579	128.207	139.687	128.375	95.5387	114.281	185.42	152.902	153.701	109.451	93.7563	113.261	229.128
1313	PTAFR	184.775	0.427579	0.108187	3.95221	7.74316e-05	0.000300822	278.342	240.381	142.727	139.788	214.43	165.424	349.931	331.691	214.664	227.75	296.701	188.224	151.024	133.296	109.231	92.7775	103.222	155.514	224.984	221.262	79.6637	80.8031	146.959	145.808
1314	GPATCH2	78.6002	-0.420688	0.106453	-3.95186	7.75458e-05	0.000301036	77.4971	60.1905	71.3636	83.9918	94.7201	77.318	90.2338	64.5658	92.139	88.3043	113.965	188.224	72.7955	53.8662	64.1874	74.0011	75.573	71.7755	66.6215	62.4937	58.1891	74.635	88.9239	20.8298
1315	AL357060.1	119.656	-0.724743	0.183692	-3.94543	7.96584e-05	0.000309002	131.82	88.762	166.774	146.539	242.242	179.809	84.365	51.9059	124.486	102.624	189.193	112.934	139.615	98.6025	136.257	60.1949	180.638	77.7568	101.571	62.4937	83.8201	69.7004	156.319	83.3191
1316	IST1	136.238	-0.36948	0.0936719	-3.94441	7.99976e-05	0.000310082	141.787	100.952	158.241	145.943	189.843	133.059	123.98	130.398	141.639	138.764	161.965	37.6447	145.591	109.558	136.257	130.33	193.541	107.663	155.086	113.164	125.384	126.448	197.505	124.979
1317	TRAPPC3	158.709	0.304425	0.0772379	3.9414	8.10088e-05	0.000313763	114.626	160.762	162.895	147.73	115.276	138.453	184.136	224.081	194.08	187.86	165.614	112.934	140.702	184.423	166.662	156.838	108.751	167.476	126.69	195.926	179.417	177.644	108.581	187.468
1318	DDRGK1	160.477	0.278531	0.0706718	3.94119	8.10781e-05	0.000313793	175.926	217.143	165.222	170.565	128.174	197.79	155.525	206.357	167.124	168.426	132.21	150.579	140.702	147.904	147.518	150.763	119.811	125.607	153.994	177.347	172.489	182.578	131.046	166.638
1319	SCAPER	73.6896	-0.596595	0.151437	-3.93955	8.16358e-05	0.000315712	55.5687	43.4286	56.6255	54.8031	72.9546	109.684	85.0986	60.7678	83.3171	79.0988	99.0875	0	71.1658	44.7363	65.3135	54.1202	92.1622	59.8129	85.1882	72.6278	97.6746	64.1491	177.848	83.3191
1320	CTSS	409.763	-0.30594	0.0777045	-3.93722	8.24303e-05	0.000318543	333.661	344	551.517	568.086	398.631	154.636	300.046	275.987	560.675	491.64	362.946	188.224	340.618	305.85	606.965	598.084	416.573	137.57	338.568	287.133	704.504	740.181	432.451	395.766
1321	ISCA2	67.3456	0.465888	0.11834	3.93685	8.25567e-05	0.00031879	71.0182	98.2858	59.7283	58.3772	45.5463	107.886	76.2953	97.4818	84.7874	69.5524	52.7718	0	61.9305	85.8207	67.5657	74.5534	70.0432	71.7755	60.0686	92.8961	68.5801	74.635	45.866	20.8298
1322	SUPT6H	140.118	-0.369116	0.0939059	-3.9307	8.4698e-05	0.000326811	121.603	109.714	137.297	120.329	162.838	93.5008	134.984	91.1518	130.367	114.898	158.596	75.2894	192.311	123.253	147.518	150.211	180.638	119.626	192.22	101.341	152.4	135.7	208.737	208.298
1323	CTCF	168.261	-0.304058	0.0773708	-3.92989	8.49865e-05	0.000327609	163.965	142.095	155.914	145.546	173.721	242.742	173.865	148.122	147.52	162.63	180.21	188.224	155.37	158.86	198.193	162.913	191.697	239.252	155.086	116.542	169.718	148.036	172.232	145.808
1324	TMEM14B	281.357	0.312912	0.0796264	3.92975	8.50331e-05	0.000327609	223.77	299.429	247.446	227.949	143.088	379.397	196.607	334.223	273.966	257.071	202.105	451.737	304.22	368.847	297.289	296.557	226.719	490.466	279.592	329.359	312.42	267.699	175.976	166.638
1325	WDR46	116.458	0.364583	0.0928517	3.92651	8.61871e-05	0.000331804	172.437	186.286	124.111	148.326	126.159	104.289	105.64	121.536	114.193	126.49	99.3682	37.6447	107.02	124.166	118.24	130.883	77.4162	95.7007	134.335	141.878	99.7528	116.579	99.2204	83.3191
1326	AK6	118.275	0.383019	0.0975774	3.92528	8.66287e-05	0.000333253	112.632	150.476	122.559	110.798	79.8067	142.049	101.972	156.984	110.763	103.306	94.877	225.868	147.221	152.469	147.518	140.823	97.6919	119.626	64.4372	108.097	103.909	91.9059	48.6742	104.149
1327	MAPK14	102.126	-0.399453	0.101783	-3.92457	8.68853e-05	0.000333988	90.9532	87.6191	101.616	94.1184	108.827	97.097	96.8363	56.9699	92.6291	79.4397	94.3156	150.579	109.193	77.6039	112.609	102.166	152.989	89.7194	112.492	74.3168	99.7528	109.177	114.197	145.808
1328	TRPV2	119.437	0.352795	0.0900064	3.91967	8.86697e-05	0.00034059	195.612	162.286	107.045	176.919	119.307	102.491	178.267	151.92	87.238	146.265	126.315	150.579	93.9823	96.7766	59.683	102.718	94.0054	53.8316	152.902	155.39	73.4292	117.812	99.2204	62.4893
1329	RCOR1	79.6204	-0.470252	0.120002	-3.91871	8.90229e-05	0.00034169	63.0443	50.6667	72.915	82.4033	66.1025	77.318	63.8239	50.6399	67.1438	54.2099	64.2805	75.2894	83.1173	76.6909	97.9702	83.9416	99.5351	173.458	75.3588	62.4937	84.5128	93.1395	109.517	83.3191
1330	STK24	144.412	-0.310301	0.0792424	-3.91585	9.00875e-05	0.000345493	125.59	116.953	124.886	145.745	149.537	197.79	114.443	115.206	113.703	127.513	123.789	338.802	120.058	111.384	108.105	129.226	132.713	209.345	124.506	111.475	125.384	165.307	146.959	187.468
1331	TMEM126B	111.374	0.374966	0.09576	3.91568	9.01492e-05	0.000345493	106.403	138.667	104.718	121.123	76.1791	95.2989	99.0371	151.92	130.367	117.966	98.5261	75.2894	133.096	132.383	138.51	128.121	116.124	131.588	93.9255	124.987	82.4346	112.261	59.9067	104.149
1332	GRN	423.772	-0.300736	0.0768527	-3.91315	9.11007e-05	0.000348877	406.424	423.619	504.975	821.054	434.906	465.706	329.39	330.425	423.937	587.786	339.648	451.737	245.549	323.197	385.124	629.562	412.886	472.522	268.67	287.133	362.297	597.697	270.516	395.766
1333	CD200R1	134.127	0.320484	0.0819922	3.90872	9.27872e-05	0.000355069	207.573	164.191	81.4476	110.401	139.46	122.27	148.189	126.6	74.9854	80.1216	102.175	37.6447	211.324	188.075	144.14	143.032	154.832	131.588	185.667	153.701	100.446	120.279	145.086	145.808
1334	CCDC6	125.202	-0.389819	0.0997493	-3.90799	9.30672e-05	0.000355874	114.626	78.4763	127.989	150.907	141.072	80.9141	61.6231	58.2359	91.6489	98.8735	115.368	37.6447	148.307	125.079	171.166	167.331	178.795	77.7568	157.271	143.567	165.562	168.391	198.441	145.808
1335	ZNF32	96.9807	0.328062	0.0839574	3.90748	9.3262e-05	0.000356352	81.2349	116.191	86.1018	94.317	68.924	136.655	92.4346	117.738	97.04	93.4184	77.1928	75.2894	97.7851	124.166	99.0963	114.867	62.6703	113.645	102.663	126.676	105.987	107.943	73.0112	62.4893
1336	CARHSP1	172.198	-0.459002	0.117597	-3.90319	9.49336e-05	0.000362196	121.852	144.762	135.746	140.383	116.083	539.428	101.972	87.3538	128.406	141.491	109.473	150.579	115.169	119.601	131.753	152.972	147.459	639.998	80.8196	116.542	142.009	122.13	92.6681	354.106
1337	HUWE1	129.376	-0.383264	0.0981882	-3.90336	9.48646e-05	0.000362196	148.266	118.476	115.578	140.185	181.782	143.847	121.045	62.0338	103.901	100.919	115.368	0	176.556	104.08	122.744	130.883	149.303	155.514	178.022	141.878	130.233	131.382	187.208	145.808
1338	CLNS1A	245.988	0.261024	0.0668813	3.90279	9.50891e-05	0.000362518	199.848	248.381	286.23	216.631	171.705	222.963	257.497	313.967	336.209	272.073	229.052	338.802	245.006	304.025	279.271	245.75	145.616	293.083	190.035	270.243	280.555	225.139	144.15	187.468
1339	MCUR1	88.4668	0.414829	0.106312	3.902	9.5401e-05	0.000363436	77.9955	114.667	66.7095	103.848	60.8627	152.838	60.1559	74.6938	44.1091	72.9618	61.7542	150.579	61.9305	112.297	58.5569	95.5387	49.7676	179.439	65.5294	109.786	53.3401	70.9341	37.4417	187.468
1340	CCDC90B	149.151	0.353321	0.0905774	3.90076	9.589e-05	0.000365026	134.312	168.381	158.241	150.907	104.394	151.04	126.914	200.027	145.07	157.857	133.052	37.6447	142.332	208.161	185.806	171.749	112.438	179.439	158.363	165.524	175.26	136.317	88.9239	187.468
1341	RNF130	502.532	0.269023	0.0690051	3.8986	9.67506e-05	0.000368027	484.419	564.572	521.265	526.388	413.544	505.264	474.645	632.998	462.655	488.23	418.525	903.473	566.067	566.052	510.121	461.679	427.632	400.747	484.917	515.151	495.3	419.436	359.44	458.255
1342	MBNL2	85.2416	-0.444594	0.114053	-3.89812	9.69409e-05	0.000368476	72.015	56.0001	91.5316	72.8723	91.4956	62.9332	81.4305	62.0338	90.6687	73.9846	90.105	37.6447	101.588	68.474	85.5832	106.584	140.086	35.8878	101.571	72.6278	132.311	104.242	151.639	62.4893
1343	PDZD8	101.375	-0.367639	0.094327	-3.8975	9.7192e-05	0.000369156	104.658	83.0477	88.4288	102.855	120.113	93.5008	86.5658	77.2258	87.238	95.1231	94.877	75.2894	129.837	81.2558	113.736	110.449	141.93	95.7007	123.414	81.0729	109.451	111.644	142.278	83.3191
1344	ZNF451	132.373	-0.321956	0.0826129	-3.89717	9.73245e-05	0.000369384	153.25	118.857	124.111	139.192	178.961	149.242	129.849	88.6198	130.367	128.195	150.175	75.2894	146.678	120.514	130.627	126.465	154.832	137.57	141.98	119.92	127.462	117.195	183.464	104.149
1345	FAM43A	122.006	-0.410058	0.105317	-3.89354	9.87914e-05	0.000374673	100.921	85.7144	146.606	94.5155	160.017	88.1065	213.48	130.398	196.53	157.857	284.912	338.802	84.2038	70.3	96.8441	71.2399	119.811	71.7755	61.1608	65.8717	72.7364	49.9622	103.901	62.4893
1346	CYTH4	148.297	-0.429018	0.110242	-3.89159	9.95915e-05	0.000377426	122.102	104	156.69	135.022	199.517	80.9141	152.591	113.94	199.961	166.039	188.912	75.2894	124.404	93.1246	163.284	135.301	186.168	83.7381	160.547	133.433	182.88	226.372	333.231	41.6595
1347	CISD3	110.417	0.34368	0.0883442	3.89024	0.000100144	0.00037924	93.445	126.095	100.84	94.5155	76.1791	118.674	74.828	124.068	99.0004	109.443	87.0173	188.224	90.1796	114.123	96.8441	110.449	68.2	101.682	145.257	163.835	133.004	132.616	97.3483	104.149
1348	LRMDA	135.784	0.301338	0.0774831	3.88909	0.000100623	0.000380486	113.38	158.476	102.391	138.001	85.0466	178.011	118.111	145.59	129.387	136.377	103.859	112.934	122.775	178.945	138.51	164.017	141.93	227.289	102.663	148.634	105.295	120.279	78.6275	208.298
1349	ZNF428	316.536	0.278603	0.0716362	3.88915	0.000100598	0.000380486	310.985	369.905	302.52	331.996	268.038	343.436	275.103	322.829	291.12	326.623	287.157	602.315	283.033	355.152	280.398	318.094	217.503	317.009	271.947	386.785	272.935	294.222	192.825	374.936
1350	IPO5	93.5095	-0.392571	0.100958	-3.88846	0.000100884	0.000381191	91.4515	77.7144	75.2421	91.14	97.5416	167.223	77.7625	89.8858	89.6885	88.3043	83.0875	225.868	82.0308	67.561	93.4658	86.7028	68.2	149.532	74.2666	54.0486	86.591	80.1863	84.2437	62.4893
1351	TCEA2	80.9253	0.372036	0.0957372	3.88602	0.000101902	0.000384754	62.2967	92.5715	63.6067	53.8103	59.6535	109.684	93.9019	117.738	88.7083	70.2343	74.6665	150.579	80.401	93.1246	81.0788	69.0309	51.6108	77.7568	96.1098	94.5851	81.0492	69.0836	69.2671	41.6595
1352	GTF2E1	70.5261	-0.889729	0.228994	-3.88539	0.000102167	0.000385469	64.2902	34.6667	121.008	143.958	152.358	23.3752	53.5534	24.0539	49.5002	59.665	47.9999	0	97.2418	65.735	109.231	105.479	105.065	53.8316	73.1745	28.7133	63.0382	74.635	79.5635	62.4893
1353	ACADM	138.871	0.276317	0.0711258	3.88491	0.000102369	0.000385945	121.852	152	121.784	111.989	103.184	136.655	155.525	175.974	148.501	132.968	123.789	150.579	156.999	165.251	155.401	138.062	105.065	173.458	133.243	146.945	134.389	117.812	104.837	166.638
1354	FLOT1	479.846	0.232561	0.0598927	3.88296	0.000103191	0.000388757	525.784	574.477	393.276	445.375	392.585	516.052	512.059	508.931	392.571	496.754	410.104	564.671	497.074	505.795	481.968	499.231	412.886	550.279	490.378	579.334	409.402	474.333	362.248	520.744
1355	CD33	226.754	0.292883	0.0754516	3.88173	0.000103714	0.00039044	276.348	323.81	242.016	235.296	220.476	239.146	240.624	264.593	253.872	242.751	239.438	338.802	178.729	250.158	199.319	210.406	160.362	209.345	170.376	204.371	193.271	202.933	158.191	187.468
1356	NUDT16	65.8977	0.448534	0.115621	3.87934	0.00010474	0.000394012	54.8211	72.381	74.4664	66.7169	49.98	48.5485	60.8895	98.7477	74.9854	61.7107	71.0174	75.2894	67.363	69.387	78.8266	62.4039	62.6703	35.8878	54.6078	104.719	73.4292	55.5136	65.5229	41.6595
1357	JMJD6	265.599	0.349629	0.0903476	3.86981	0.000108919	0.000409428	269.122	251.429	240.464	197.768	212.818	183.405	454.837	373.469	311.704	255.025	277.333	263.513	358.545	343.283	243.236	241.884	357.589	107.663	316.725	310.78	238.298	224.522	236.819	104.149
1358	TIMM17B	103.103	0.352467	0.0911155	3.86835	0.000109572	0.000411279	86.9662	102.476	82.999	76.2478	68.1179	125.866	100.504	169.644	109.783	82.5082	87.298	112.934	103.761	99.5155	93.4658	77.3146	86.6324	107.663	105.939	140.189	96.9819	101.158	89.86	166.638
1359	YTHDC1	257.384	-0.322877	0.0834626	-3.86852	0.000109498	0.000411279	230.747	176.762	228.053	197.371	247.481	181.607	290.509	238.007	274.947	225.704	322.245	188.224	293.355	210.9	279.271	215.929	383.395	161.495	369.149	202.682	315.884	259.68	475.509	208.298
1360	UBA3	76.4937	0.375323	0.0970698	3.86653	0.000110397	0.00041407	85.9694	102.476	81.4476	84.786	79.4037	61.1351	99.7707	105.078	74.0052	85.5767	67.9297	0	76.5983	93.1246	76.5744	74.0011	46.0811	77.7568	87.3725	82.7619	81.7419	86.3545	84.2437	41.6595
1361	LBH	214.829	0.475607	0.123069	3.86457	0.000111287	0.000416796	153.001	167.619	86.8775	84.9846	127.368	174.415	154.791	170.91	162.223	115.921	155.508	75.2894	403.092	377.976	218.462	185.003	224.876	263.177	431.402	434.078	189.115	247.961	260.22	291.617
1362	PNISR	550.124	-0.315525	0.0816456	-3.86457	0.000111286	0.000416796	649.381	569.905	660.889	548.031	802.501	492.677	564.145	439.301	699.864	568.011	763.507	527.026	470.455	346.935	456.068	364.483	724.395	275.139	626.898	430.7	624.841	489.753	878.943	229.128
1363	KPNA6	110.44	-0.374661	0.0969746	-3.8635	0.000111776	0.00041832	130.574	97.5239	126.438	126.881	151.149	97.097	121.779	75.9598	107.332	117.625	124.351	112.934	121.145	89.4727	85.5832	88.3595	108.751	89.7194	132.151	74.3168	89.3619	102.392	133.854	145.808
1364	ETFRF1	74.7635	0.404596	0.104824	3.85975	0.000113504	0.000424475	69.5231	96.0001	81.4476	74.0637	46.7555	53.9428	80.6969	88.6198	88.7083	94.1003	63.7191	37.6447	102.674	98.6025	112.609	86.7028	81.1027	53.8316	67.7137	86.14	88.6692	71.5509	48.6742	20.8298
1365	CD58	107.549	0.418525	0.108469	3.85847	0.000114099	0.000426387	125.59	134.095	99.2885	113.776	115.276	136.655	111.508	146.856	53.421	67.8477	67.0876	0	120.058	130.557	93.4658	102.718	94.0054	113.645	132.151	141.878	99.0601	112.878	123.557	145.808
1366	AMFR	87.5517	-0.410821	0.106479	-3.85822	0.000114215	0.00042651	85.7203	82.2858	96.9614	119.931	115.679	75.5199	79.9633	70.8958	81.3567	112.17	104.701	37.6447	70.6225	55.6922	97.9702	108.24	73.7297	101.682	73.1745	52.3596	63.731	99.9245	95.4762	145.808
1367	RSRC1	196.671	-0.289273	0.0749819	-3.85791	0.000114362	0.000426746	201.343	157.333	193.147	208.49	211.206	222.963	201.009	149.388	193.59	178.654	197.333	150.579	219.473	199.944	174.545	184.451	204.6	221.308	200.957	160.457	190.5	184.429	222.778	291.617
1368	TRA2B	654.546	-0.263595	0.0683296	-3.8577	0.000114461	0.000426802	513.325	473.143	539.881	464.04	677.148	620.342	740.944	697.564	748.874	706.093	989.191	451.737	641.035	482.057	622.73	488.739	916.092	568.223	752.496	621.559	705.197	608.182	1076.45	604.063
1369	NAA38	324.511	0.216354	0.0561028	3.85639	0.000115074	0.000428775	244.951	361.905	273.819	272.229	233.777	636.525	204.677	270.923	198.491	223.318	182.456	602.315	234.141	291.243	226.345	225.869	228.562	508.41	298.159	430.7	279.169	324.446	244.307	791.531
1370	CDC14A	90.0339	-0.478801	0.124242	-3.85379	0.000116302	0.000432867	81.4841	46.4762	79.8962	71.8795	107.215	37.7599	88.033	65.8318	87.238	95.1231	140.07	0	109.193	75.7779	79.9527	84.4938	160.362	83.7381	107.031	77.6949	84.5128	86.9713	205.929	104.149
1371	PABPC4	530.908	-0.317232	0.0823187	-3.85371	0.000116342	0.000432867	365.308	314.286	501.097	418.569	476.422	309.272	481.981	370.937	539.111	511.415	492.911	489.381	593.229	493.013	591.2	470.515	580.622	352.896	797.274	535.419	801.486	662.462	947.274	645.723
1372	PAIP1	98.7092	0.350727	0.0910336	3.85272	0.000116814	0.000434306	89.4581	113.524	78.3449	99.0825	69.3271	77.318	96.1027	141.792	100.961	101.26	86.4559	112.934	107.564	119.601	114.862	111.554	95.8486	125.607	87.3725	104.719	108.066	116.579	89.86	20.8298
1373	ZBTB48	88.0983	0.39066	0.101446	3.85092	0.000117674	0.000437185	93.445	102.857	80.6719	71.4823	73.7608	55.7408	134.984	153.186	112.723	111.829	124.631	225.868	68.4495	68.474	77.7005	72.3444	60.827	47.8503	72.0823	89.518	49.8764	61.6818	62.7148	41.6595
1374	SYNCRIP	293.781	-0.264741	0.0687558	-3.85045	0.000117899	0.000437703	293.791	254.857	279.249	306.381	353.487	291.291	257.497	216.485	259.263	242.07	282.947	188.224	342.791	293.069	259.002	308.706	329.941	412.709	341.845	243.219	295.102	304.708	402.498	291.617
1375	UBE2M	246.637	0.250598	0.065152	3.84635	0.000119889	0.000444766	208.819	255.619	217.194	225.765	165.659	303.878	236.222	303.839	289.16	261.503	204.35	225.868	201.546	300.373	248.867	257.899	141.93	340.934	224.984	287.133	275.706	271.4	158.191	312.447
1376	RPL27A	4047.09	-0.307083	0.0798586	-3.84533	0.00012039	0.0004463	1961.1	1681.14	3919.57	2430.2	2153.17	1508.6	2450.25	1792.65	4655.47	2788.57	2870.17	2221.04	5135.89	4557.63	7703.61	4744.35	4768.47	3259.8	5494.64	5654.84	9729.36	6031.86	5180.99	4436.74
1377	NFE2L2	783.614	-0.323544	0.0841913	-3.84296	0.000121559	0.000450308	890.344	640.382	1057.27	980.102	1085.86	665.294	914.81	691.234	969.91	928.729	858.665	639.96	756.748	577.92	654.261	614.651	746.513	514.391	981.849	648.583	773.777	711.191	1004.37	499.915
1378	RHOG	356.667	0.258058	0.0671666	3.84206	0.000122007	0.000451639	375.524	466.286	368.454	404.074	365.176	280.502	369.005	393.725	343.561	402.313	352.561	414.092	283.577	347.848	350.215	369.453	254.368	245.233	321.094	390.163	374.073	402.782	290.173	395.766
1379	AHCTF1	76.9567	-0.507094	0.132049	-3.84018	0.000122943	0.000454773	76.5003	49.1429	68.2609	67.7097	92.7048	75.5199	83.6313	59.5018	73.025	47.3911	74.6665	37.6447	116.799	62.0831	61.9352	69.0309	88.4757	95.7007	80.8196	59.1157	90.7474	80.1863	111.389	124.979
1380	HSPA13	127.251	-0.340657	0.0887322	-3.83916	0.000123455	0.000456335	97.9304	90.2858	139.624	144.95	131.399	120.472	116.644	107.61	144.09	157.175	128	188.224	127.664	113.21	145.266	152.42	149.303	137.57	76.451	111.475	137.853	129.532	123.557	83.3191
1381	SDF2	185.917	0.296107	0.0771713	3.83701	0.000124543	0.000460025	182.156	226.667	168.325	159.247	165.659	190.598	170.931	217.751	194.57	186.155	210.245	150.579	178.186	202.683	157.653	180.585	162.205	143.551	205.325	224.64	163.484	157.905	171.296	291.617
1382	MFSD14C	64.0812	-0.454156	0.118391	-3.83608	0.000125015	0.000461435	84.2251	58.2858	67.4852	72.4752	102.781	95.2989	76.2953	46.8419	47.0497	52.5052	75.2279	75.2894	60.844	46.5623	45.0438	51.359	81.1027	59.8129	83.0039	43.9145	42.2564	53.0463	96.4123	20.8298
1383	SFT2D1	324.391	0.296745	0.0773661	3.8356	0.000125259	0.000462001	333.412	395.429	309.501	304.197	264.41	311.07	311.784	358.277	312.684	324.919	291.929	188.224	350.94	410.844	343.459	335.214	234.092	328.971	321.094	353.005	321.426	340.483	198.441	541.574
1384	DUSP10	391.643	-0.315746	0.0823863	-3.8325	0.000126846	0.000467459	353.347	299.048	335.874	364.957	472.391	284.099	401.284	320.297	327.387	368.219	413.192	301.158	432.971	343.283	539.399	558.322	658.038	311.027	368.057	295.578	321.426	395.38	476.445	458.255
1385	TOMM22	188.117	0.294299	0.0767934	3.83236	0.000126922	0.000467459	145.027	212.191	197.801	192.01	129.384	145.645	159.927	217.751	210.743	195.36	173.754	150.579	169.494	215.465	211.706	210.406	147.459	179.439	178.022	216.194	235.528	202.933	126.366	291.617
1386	YWHAB	846.279	0.171674	0.0448135	3.83087	0.000127692	0.000469954	940.929	980.192	806.719	950.12	781.945	1026.71	770.289	905.188	662.616	773.6	691.928	1091.7	876.263	929.42	729.709	846.595	702.276	1154.39	757.957	839.443	650.472	705.023	591.578	1145.64
1387	MLLT6	132.986	-0.390708	0.102002	-3.83039	0.000127939	0.000470524	134.81	113.524	164.447	143.56	216.042	97.097	126.181	94.9498	148.991	128.876	179.929	37.6447	149.937	85.8207	137.384	109.345	193.541	53.8316	149.625	123.298	155.864	165.924	260.22	20.8298
1388	PPP4R3B	189.886	-0.276327	0.0721446	-3.83018	0.000128047	0.000470584	190.628	144.762	168.325	175.33	208.384	127.665	170.197	131.664	165.164	142.514	169.824	112.934	234.141	172.554	222.967	193.839	232.249	209.345	227.169	192.548	266.7	230.073	280.812	187.468
1389	RBM26	232.315	-0.295341	0.0772073	-3.8253	0.000130615	0.000479673	247.193	207.619	252.1	220.205	303.91	271.512	220.816	186.102	231.328	205.248	245.052	150.579	269.995	210.9	213.958	208.197	294.919	197.383	293.79	189.17	245.226	236.241	349.144	124.979
1390	GNA15	129.11	0.355293	0.0928956	3.82465	0.000130957	0.000480585	167.703	149.333	89.9802	131.647	104.797	204.982	148.189	126.6	50.9705	100.578	58.3858	188.224	141.245	136.035	73.1961	113.763	82.9459	149.532	218.431	211.127	103.909	145.569	97.3483	104.149
1391	SELENOW	472.413	0.252353	0.0659856	3.82436	0.000131111	0.000480802	286.565	394.286	345.958	302.807	232.971	435.138	339.661	505.133	428.348	390.38	347.789	639.96	422.649	526.793	481.968	472.724	320.724	634.017	490.378	655.339	657.399	558.837	364.12	1103.98
1392	STX17	112.542	-0.378673	0.0990333	-3.82369	0.000131468	0.000481764	80.2381	73.5239	131.092	102.458	130.996	57.5389	83.6313	79.7578	123.996	103.647	144.842	150.579	125.491	108.645	141.888	119.285	138.243	107.663	108.123	79.3839	150.322	122.13	175.04	62.4893
1393	CHD1	308.387	-0.293908	0.076877	-3.82309	0.000131789	0.000482594	282.578	212.953	290.884	240.459	304.314	187.002	291.242	241.805	282.298	242.411	282.105	225.868	378.645	272.983	317.559	278.885	390.768	317.009	471.812	273.621	392.084	301.007	506.398	416.595
1394	ESYT2	115.325	-0.377499	0.0987545	-3.8226	0.000132051	0.000483157	106.652	71.2382	91.5316	116.159	116.083	73.7218	107.84	92.4178	117.134	104.67	119.579	0	164.605	97.6896	126.123	139.719	162.205	83.7381	153.994	114.853	128.847	157.905	154.447	166.638
1395	TSG101	169.08	0.292367	0.0764869	3.82245	0.000132132	0.000483157	185.893	212.572	210.988	202.533	160.42	129.463	216.414	259.529	194.08	227.409	194.807	188.224	135.813	157.034	139.636	168.988	112.438	167.476	144.165	168.902	153.786	137.55	127.302	62.4893
1396	CTSZ	194.385	0.29626	0.0776838	3.81366	0.000136924	0.000499963	210.812	249.524	145.054	195.782	138.654	235.55	219.349	258.263	212.704	260.821	193.964	150.579	210.238	240.115	188.058	228.63	154.832	227.289	169.284	185.792	161.406	189.363	114.197	124.979
1397	MRPL14	147.172	0.34148	0.0895376	3.81381	0.000136839	0.000499963	105.157	161.905	114.802	129.462	82.2251	194.194	96.8363	177.24	104.882	115.921	93.4735	338.802	105.934	132.383	119.366	110.449	81.1027	209.345	160.547	170.591	130.926	155.438	87.0519	354.106
1398	DHX9	180.943	-0.289661	0.0761623	-3.80321	0.000142833	0.00052074	179.913	156.953	165.998	181.089	183.797	221.165	154.791	149.388	158.793	144.901	162.807	225.868	170.581	146.991	175.671	177.271	152.989	239.252	212.971	136.811	198.12	168.391	165.679	312.447
1399	MAGEF1	69.1332	0.395021	0.103863	3.8033	0.000142778	0.00052074	83.2284	115.048	76.0178	74.4608	68.5209	106.087	63.8239	67.0978	47.5398	54.5509	58.1051	75.2894	65.7333	85.8207	68.6918	55.777	62.6703	131.588	32.7647	55.7376	33.2509	27.14	25.2731	124.979
1400	PIP4K2A	283.782	-0.269205	0.0707863	-3.80306	0.00014292	0.00052074	272.361	226.286	266.838	273.619	266.425	258.925	304.447	215.219	256.813	249.57	257.964	150.579	367.237	290.33	372.737	318.647	379.708	245.233	298.159	239.841	325.582	331.848	371.608	270.787
1401	SMIM12	92.0832	0.331765	0.0872765	3.80131	0.000143934	0.000524059	86.2186	108.572	66.7095	87.7644	69.3271	113.28	69.6928	91.1518	57.8319	78.076	68.7718	188.224	82.0308	101.342	65.3135	96.091	71.8865	161.495	87.3725	119.92	68.5801	82.6536	62.7148	124.979
1402	TM2D2	76.9814	0.414322	0.109001	3.80109	0.000144064	0.000524157	76.5003	92.9525	80.6719	82.4033	59.6535	46.7504	69.6928	83.5558	79.3963	80.4626	74.6665	37.6447	69.536	96.7766	90.0876	89.464	70.0432	119.626	57.8843	116.542	69.2728	61.6818	58.9706	83.3191
1403	RBM39	1310.3	-0.232744	0.0612523	-3.79977	0.000144833	0.000526379	924.981	824.001	1044.86	852.228	1196.29	742.612	1258.14	1091.29	1274.75	1114.54	1444.49	1129.34	1413.54	1166.8	1327.67	1143.15	1822.97	1088.6	2056.53	1361.35	1918.86	1449.52	2530.12	1270.62
1404	TATDN1	83.6392	0.367237	0.0966495	3.79968	0.000144881	0.000526379	56.067	78.8572	113.251	66.1212	52.3984	41.3561	67.492	102.546	115.664	80.4626	68.7718	37.6447	68.4495	92.2116	122.744	88.9118	64.5135	77.7568	81.9117	135.122	160.713	115.962	76.7554	41.6595
1405	DCUN1D5	73.8858	0.369957	0.097443	3.79665	0.000146662	0.000532473	65.0377	86.0953	67.4852	75.6521	56.0259	68.3275	79.2297	107.61	71.5547	81.1444	70.7367	37.6447	80.9443	85.8207	74.3222	82.2848	88.4757	71.7755	70.9902	92.8961	73.4292	76.4854	46.8021	62.4893
1406	RBBP8	139.071	-0.502601	0.132408	-3.79585	0.000147138	0.000533821	261.646	121.905	165.222	146.142	250.303	244.54	179.734	79.7578	88.7083	65.802	92.9121	112.934	185.248	95.8636	83.331	77.3146	130.87	209.345	172.561	87.829	76.8928	47.495	111.389	249.957
1407	RPS19	5237.72	-0.191344	0.050429	-3.79431	0.000148053	0.000536733	3016.41	3734.48	6288.53	4407.28	3525.6	3876.69	4041.45	4442.38	7247.61	5012.2	4818.23	6776.05	3722.89	4212.52	7333.13	5211	4403.51	4713.26	4713.75	5818.67	9256.92	7187.16	5467.42	6478.06
1408	RTRAF	541.552	0.276518	0.07288	3.79415	0.000148151	0.000536733	438.07	675.81	619.002	587.744	368.804	584.38	429.894	657.052	551.854	533.917	407.017	1054.05	454.157	619.005	713.944	627.353	359.432	663.924	376.794	461.102	512.619	474.95	263.964	562.404
1409	DEGS1	125.191	0.338221	0.089159	3.79346	0.000148561	0.000537835	111.885	137.143	114.802	121.321	78.5975	133.059	136.451	162.048	91.6489	110.125	90.6664	188.224	114.626	135.122	105.853	97.7477	103.222	155.514	126.69	138.5	104.602	115.345	81.4356	249.957
1410	PDS5A	135.458	-0.320007	0.0844978	-3.78717	0.000152374	0.000551249	124.843	96.762	108.597	122.116	152.761	158.232	117.377	96.2158	93.6093	99.8963	120.421	75.2894	145.048	129.644	111.483	136.405	176.951	203.364	194.404	140.189	144.087	141.251	216.226	145.808
1411	YPEL3	233.289	0.292496	0.0773983	3.7791	0.000157398	0.00056902	199.349	248.381	277.698	149.716	185.41	204.982	273.636	340.553	331.798	227.75	276.21	188.224	229.795	224.595	234.228	186.66	188.011	137.57	256.657	305.712	298.566	237.475	229.33	166.638
1412	SLC9A1	87.5014	-0.482508	0.127698	-3.77851	0.000157771	0.000569964	65.7853	50.6667	96.1858	77.0421	107.215	43.1542	82.1641	54.4379	126.446	83.1901	133.333	0	93.4391	77.6039	127.249	78.9713	156.676	65.7942	83.0039	76.0059	105.987	106.709	188.144	20.8298
1413	DOCK8	230.75	-0.290533	0.0768988	-3.77812	0.000158014	0.00057044	228.255	198.476	225.726	195.981	240.226	235.55	245.759	160.782	205.352	179.336	204.07	263.513	280.317	228.247	257.876	246.302	276.486	287.102	221.708	172.28	221.673	239.942	293.917	229.128
1414	GLRX2	118.324	0.348776	0.0923268	3.77763	0.00015833	0.000571175	108.147	124.953	101.616	118.542	78.5975	127.665	123.98	158.25	91.6489	112.852	88.4208	263.513	103.218	136.035	96.8441	94.9865	110.595	179.439	96.1098	128.365	88.6692	87.5881	73.9473	145.808
1415	HLA-DMA	108.45	-0.375897	0.0995188	-3.77715	0.000158635	0.000571703	66.0345	80.0001	107.821	130.257	66.1025	125.866	81.4305	63.2998	118.604	151.379	97.1226	263.513	94.5256	102.254	114.862	150.763	97.6919	137.57	63.3451	74.3168	105.987	135.7	70.2031	104.149
1416	LENG1	97.7954	0.340864	0.0902463	3.77704	0.000158701	0.000571703	76.002	112	97.7371	91.9342	71.3424	66.5294	110.041	151.92	148.991	125.808	124.07	75.2894	74.4253	88.5597	108.105	96.091	84.7892	47.8503	85.1882	111.475	123.306	96.8404	95.4762	83.3191
1417	HIRIP3	90.8154	-0.445622	0.118023	-3.77572	0.000159549	0.000574354	49.339	51.8096	58.1769	67.3125	52.8014	323.657	48.4181	83.5558	67.1438	66.8248	72.1402	225.868	46.7195	58.4311	55.1786	65.1652	49.7676	293.083	50.2392	52.3596	71.351	59.8313	64.5869	145.808
1418	MGA	101.028	-0.355903	0.0943301	-3.77295	0.000161329	0.000580353	111.636	89.143	114.027	99.4796	135.833	71.9237	110.041	72.1618	93.6093	84.5539	115.087	75.2894	117.885	73.0389	105.853	106.031	108.751	101.682	119.045	81.0729	113.607	97.4572	144.15	83.3191
1419	KLF4	167.208	0.72131	0.191207	3.77241	0.000161681	0.000581208	110.888	191.238	60.5039	60.5614	102.378	154.636	327.923	601.348	215.644	296.62	390.455	225.868	149.394	146.991	124.996	136.405	199.07	125.607	78.6353	97.9631	38.1	48.1118	87.9879	41.6595
1420	GAB3	79.1534	-0.568331	0.150704	-3.77117	0.000162484	0.000583685	58.3097	47.2381	105.494	96.3026	140.669	32.3657	66.0247	64.5658	74.0052	87.2814	87.8594	37.6447	54.8683	38.3454	65.3135	70.1354	114.281	53.8316	84.096	60.8047	81.0492	119.663	155.383	104.149
1421	SLC27A3	105.884	0.377818	0.100202	3.77057	0.000162875	0.000584675	160.725	183.238	85.3261	135.419	108.021	242.742	77.0289	73.4278	48.0299	75.6894	73.8244	112.934	74.4253	92.2116	45.0438	79.5236	53.454	113.645	133.243	158.768	54.7255	101.158	71.1392	187.468
1422	CENPC	200.674	-0.366712	0.0972766	-3.76979	0.000163385	0.000586096	170.693	152.762	172.204	145.546	176.542	224.761	189.271	181.038	191.629	167.744	240.28	75.2894	222.189	149.73	247.741	173.406	278.33	215.327	239.182	167.213	240.377	203.55	362.248	229.128
1423	BCL3	110.43	0.396494	0.105209	3.76862	0.000164151	0.00058843	172.936	152.762	107.821	110.202	166.466	104.289	149.656	115.206	75.4755	90.3499	111.719	0	134.726	136.035	69.8179	86.7028	114.281	119.626	155.086	148.634	60.9601	60.4482	102.965	104.149
1424	IDH2	252.415	-0.439316	0.1166	-3.76773	0.000164742	0.000590132	160.476	148.572	157.465	175.132	121.725	539.428	140.119	125.334	140.169	197.406	145.684	1204.63	133.64	178.032	163.284	219.242	154.832	634.017	140.888	141.878	135.775	168.391	86.1158	645.723
1425	TESPA1	522.8	-0.220746	0.0586351	-3.76475	0.000166719	0.000596794	685.513	504.762	619.002	632.817	690.449	408.167	579.551	465.887	581.75	627.676	628.77	414.092	461.763	428.191	501.112	552.799	536.384	412.709	518.774	415.499	446.81	564.388	557.881	312.447
1426	METTL5	145.26	0.344575	0.0915652	3.76317	0.000167775	0.000600155	105.406	172.572	138.849	121.719	73.7608	181.607	144.521	193.698	164.674	143.537	116.491	150.579	138.529	160.686	161.032	161.256	112.438	233.27	114.676	180.725	193.964	131.999	86.1158	104.149
1427	CDC5L	210.944	-0.2772	0.0737245	-3.75995	0.00016995	0.000607508	164.463	155.81	202.456	168.976	175.333	217.569	198.808	164.58	186.728	178.995	199.017	451.737	180.902	189.901	229.723	193.286	215.659	215.327	196.588	152.012	218.902	202.316	207.801	395.766
1428	IGFLR1	84.6935	0.409188	0.108846	3.75932	0.000170377	0.00060861	139.046	164.191	103.167	133.831	97.5416	89.9046	99.7707	110.142	97.5301	127.172	99.0875	37.6447	61.3873	78.5168	75.4483	78.4191	62.6703	47.8503	53.5157	69.2498	41.5637	65.9995	36.5056	62.4893
1429	SQSTM1	1718.44	0.260945	0.0694343	3.75815	0.000171172	0.00061102	1609.75	1609.53	1237.23	1458.04	1549.78	1249.67	2088.58	2206.63	1529.11	1551.29	1680	1355.21	2020.35	2113.56	1633.96	1690.98	2399.9	1507.29	1986.63	2006.55	1475.51	1635.18	2335.42	1312.28
1430	ACP5	372.541	-0.729866	0.194257	-3.75722	0.000171814	0.000612882	188.136	150.857	767.935	757.117	598.55	118.674	245.759	262.061	451.383	654.611	377.824	263.513	118.429	153.382	422.285	520.217	300.449	125.607	157.271	258.42	568.73	839.489	390.329	249.957
1431	ASH2L	70.999	-0.418778	0.11156	-3.75385	0.000174142	0.000620322	61.0508	59.0477	86.1018	65.1284	62.475	89.9046	71.8936	56.9699	80.3765	79.0988	74.1051	112.934	70.6225	59.3441	66.4396	70.1354	73.7297	131.588	61.1608	33.7804	54.0328	63.5322	58.0346	62.4893
1432	CUX1	157.661	-0.311593	0.0830045	-3.75393	0.000174083	0.000620322	184.647	133.333	127.213	162.424	208.384	156.434	156.992	91.1518	119.585	140.128	172.07	188.224	174.927	143.339	167.788	157.39	186.168	149.532	188.943	152.012	142.702	136.934	176.912	166.638
1433	MAST4	279.7	-0.417624	0.111261	-3.75357	0.000174333	0.000620566	467.225	339.81	348.286	403.478	550.989	231.954	438.698	306.371	416.586	441.521	590.595	150.579	154.826	115.949	207.201	235.257	274.643	95.7007	133.243	104.719	169.026	204.784	248.051	83.3191
1434	CUTC	72.6583	0.376866	0.100425	3.75272	0.000174923	0.000622232	73.5101	89.9049	89.2045	68.901	56.0259	86.3084	81.4305	112.674	78.4161	65.4611	71.2981	0	82.0308	87.6467	69.8179	72.3444	70.0432	47.8503	73.1745	87.829	76.8928	61.6818	58.0346	83.3191
1435	CIRBP	1610.59	0.173429	0.0462968	3.74603	0.000179653	0.000638614	1148.5	1424.76	1724.36	1256.1	1264.41	839.709	1760.66	2149.66	2487.75	1928.37	2051.92	1468.14	1520.56	1833.28	2201.51	1728.53	1647.86	1070.65	1349.91	1525.18	2231.97	1675.28	1490.18	874.85
1436	ANXA6	190.758	0.307917	0.0822038	3.74578	0.000179838	0.000638822	192.621	213.715	113.251	160.637	131.802	203.184	123.246	139.26	99.0004	125.467	87.5787	188.224	288.466	250.158	218.462	252.377	211.973	215.327	285.053	287.133	162.098	217.737	203.121	208.298
1437	HSD17B10	143.36	0.312117	0.0833289	3.7456	0.000179962	0.000638822	153.748	196.953	121.008	158.651	108.021	206.781	140.119	160.782	138.699	174.904	120.14	301.158	99.4148	140.6	110.357	140.271	90.3189	155.514	97.2019	158.768	114.993	116.579	89.86	145.808
1438	IRF2BP2	346.786	-0.287996	0.0769555	-3.74238	0.000182289	0.00064663	331.169	229.334	376.21	321.472	439.34	185.203	280.238	239.273	252.402	234.228	310.736	263.513	473.714	348.761	418.907	443.454	630.389	317.009	376.794	319.225	394.162	392.913	473.637	270.787
1439	MRPS16	173.386	0.268094	0.0716494	3.74175	0.000182741	0.000647785	151.007	196.191	126.438	155.474	100.363	294.887	143.787	188.634	128.406	150.697	114.245	263.513	153.197	214.552	191.436	182.794	112.438	346.915	149.625	184.103	140.624	168.391	116.069	187.468
1440	TMEM160	423.888	0.196297	0.0524991	3.73906	0.000184712	0.000654318	359.577	447.239	300.193	334.776	286.579	587.976	269.234	348.149	261.224	296.28	262.175	715.249	389.51	451.015	354.72	383.259	322.568	681.867	432.494	526.974	423.257	452.744	369.736	916.51
1441	SCYL2	93.3707	-0.401931	0.107519	-3.73823	0.000185323	0.000656026	118.115	84.5715	105.494	125.888	135.833	133.059	77.7625	48.1079	68.6141	77.3941	81.9647	0	83.6605	80.3428	76.5744	113.763	99.5351	143.551	114.676	97.9631	71.351	99.3077	99.2204	104.149
1442	BAZ2A	101.288	-0.385741	0.103296	-3.73431	0.00018823	0.000665447	111.137	80.762	100.84	102.657	156.389	62.9332	106.373	68.3638	110.763	102.965	129.403	37.6447	123.861	87.6467	104.727	96.6432	199.07	59.8129	97.2019	70.9388	101.138	101.775	155.383	62.4893
1443	CD59	405.922	-0.37693	0.100938	-3.73429	0.000188246	0.000665447	311.234	304	501.097	656.645	369.61	338.041	221.55	168.378	438.64	424.133	277.333	527.026	302.59	335.066	433.546	514.694	342.843	305.046	415.019	462.791	536.171	709.957	388.457	458.255
1444	APOBR	138.103	-0.359037	0.0961619	-3.73368	0.000188705	0.00066661	105.157	83.0477	110.148	102.855	146.715	84.5103	146.722	117.738	132.327	113.193	150.736	150.579	104.847	82.1688	157.653	123.703	160.362	95.7007	187.851	158.768	205.047	199.849	248.987	145.808
1445	COMMD2	91.6272	0.330004	0.0883945	3.73331	0.000188982	0.000667125	69.0247	97.9049	86.8775	79.822	74.1638	86.3084	72.6272	131.664	88.2182	89.3271	83.9296	75.2894	90.1796	112.297	84.4571	88.9118	99.5351	113.645	66.6215	91.207	86.591	79.5695	84.2437	166.638
1446	UTRN	129.929	-0.455704	0.122079	-3.73285	0.000189322	0.000667865	128.082	90.6668	124.886	120.527	188.231	125.866	104.906	65.8318	85.7676	75.3484	101.894	0	240.66	139.687	183.553	144.136	226.719	101.682	207.51	108.097	125.384	127.681	238.691	62.4893
1447	CLTB	242.182	0.235752	0.0632043	3.72999	0.000191486	0.000674566	203.087	272.762	211.764	219.808	175.333	302.079	215.681	264.593	200.451	228.773	190.035	376.447	195.57	246.506	208.327	248.511	165.892	287.102	216.247	275.31	239.684	259.68	171.296	437.425
1448	TTC1	187.107	0.302193	0.0810168	3.73001	0.000191475	0.000674566	183.152	232.381	189.269	191.414	146.715	138.453	176.8	250.667	206.332	183.086	164.772	37.6447	193.397	189.901	203.823	204.331	151.146	191.401	190.035	219.572	269.471	230.69	200.313	145.808
1449	SDHB	153.937	0.289839	0.0777144	3.72954	0.000191832	0.000675084	139.295	186.286	155.914	169.771	106.006	165.424	209.078	210.155	202.412	196.383	144.842	188.224	106.477	149.73	118.24	131.987	110.595	155.514	144.165	163.835	132.311	157.905	83.3077	166.638
1450	SLC25A38	85.2164	0.375909	0.100795	3.72945	0.000191898	0.000675084	90.9532	96.3811	83.7747	72.078	82.2251	66.5294	105.64	135.462	86.2577	92.0546	92.9121	0	90.7228	106.819	103.601	88.9118	86.6324	65.7942	92.8333	94.5851	87.9765	84.504	55.2265	83.3191
1451	DENND2D	78.0947	0.371108	0.0995381	3.7283	0.000192778	0.000677714	103.163	111.238	58.1769	81.8076	80.6129	86.3084	88.7666	98.7477	54.8913	69.5524	57.5437	75.2894	70.6225	74.8649	67.5657	54.1202	77.4162	71.7755	86.2804	86.14	59.5746	82.6536	73.0112	104.149
1452	GNAQ	389.059	-0.24928	0.0668859	-3.72695	0.000193809	0.000680693	468.97	339.429	402.584	387.99	490.529	329.051	341.861	249.401	324.937	300.03	355.648	263.513	563.351	392.584	475.212	385.468	571.405	454.578	504.576	378.34	373.38	380.577	499.846	104.149
1453	PRMT2	233.023	0.273394	0.0733581	3.72684	0.000193893	0.000680693	217.789	242.667	175.306	180.096	213.624	262.521	251.628	278.519	210.743	235.933	250.105	188.224	275.428	300.373	265.758	229.183	287.546	215.327	261.025	304.023	194.657	211.569	194.697	145.808
1454	HMGB2	914.881	-0.492893	0.132278	-3.72618	0.000194407	0.000682029	297.28	366.858	283.903	198.959	255.14	5379.89	311.05	312.701	341.11	266.958	357.894	2145.75	417.216	426.365	377.242	259.004	309.665	4474.01	335.292	336.115	323.504	241.176	294.853	3645.21
1455	ATXN2L	123.761	-0.311575	0.0836656	-3.72405	0.000196054	0.000687334	140.292	121.524	138.073	133.831	160.017	158.232	132.783	97.4818	119.585	118.648	143.158	112.934	104.847	94.0376	108.105	100.509	152.989	101.682	115.769	87.829	103.216	101.775	156.319	166.638
1456	CLN5	93.1624	0.360049	0.0967187	3.72264	0.000197147	0.000690691	97.6812	112.762	111.7	114.967	93.1078	89.9046	98.3035	156.984	107.332	105.351	105.263	112.934	84.7471	112.297	102.475	80.6281	92.1622	41.8691	73.1745	82.7619	87.9765	81.42	69.2671	20.8298
1457	TCEAL1	70.0465	0.434133	0.116625	3.72246	0.000197293	0.000690727	75.5036	89.5239	69.0366	71.4823	56.8321	52.1447	84.365	107.61	86.2577	84.8948	80.5612	37.6447	80.9443	66.648	56.3047	41.9708	51.6108	53.8316	68.8059	104.719	85.2055	85.1209	69.2671	20.8298
1458	VPS26A	117.54	0.313802	0.0843116	3.72193	0.000197703	0.000691689	114.875	147.81	91.5316	104.444	93.5109	142.049	105.64	107.61	96.5499	91.7137	85.3331	150.579	160.259	156.121	155.401	117.076	110.595	191.401	117.953	152.012	94.9037	103.009	88.9239	41.6595
1459	PAF1	78.6224	-0.45106	0.121377	-3.7162	0.000202239	0.000707075	67.0312	49.5239	70.5879	61.1571	74.5669	86.3084	89.5002	56.9699	100.961	85.2358	84.491	112.934	86.3768	60.2571	61.9352	53.568	84.7892	77.7568	90.649	77.6949	100.446	62.2986	108.581	83.3191
1460	SSBP1	578.136	0.230214	0.061952	3.716	0.000202405	0.000707171	494.636	676.572	616.675	580	405.886	640.121	443.099	620.338	586.161	551.987	460.069	451.737	588.34	641.83	716.196	645.577	473.713	717.755	511.129	675.608	649.086	567.472	369.736	791.531
1461	TRNT1	91.5575	0.355745	0.0957444	3.71557	0.000202745	0.000707872	121.852	140.191	69.0366	86.9702	106.812	138.453	90.9674	126.6	72.5349	84.2129	106.386	0	92.8958	95.8636	66.4396	81.7326	112.438	131.588	101.571	103.03	57.4964	59.8313	87.9879	62.4893
1462	PGP	224.899	0.235041	0.0633743	3.70877	0.000208267	0.000726654	166.208	201.905	127.989	158.651	138.251	476.494	188.537	250.667	124.976	165.357	140.912	414.092	196.113	231.899	144.14	181.689	154.832	550.279	162.731	263.487	143.395	160.373	133.854	520.744
1463	SNX6	285.756	0.236389	0.0637904	3.70572	0.000210794	0.000734969	256.912	302.477	262.959	257.535	231.359	275.108	212.013	270.923	200.451	223.318	207.719	263.513	356.915	372.498	333.324	336.871	298.605	334.952	351.674	354.694	318.655	296.689	226.522	312.447
1464	NCF4	367.649	0.260572	0.0703353	3.70471	0.000211629	0.000737378	421.624	471.239	367.678	399.507	344.217	460.312	501.054	551.975	386.69	493.345	441.823	414.092	219.473	265.679	237.606	260.661	211.973	269.158	295.974	413.81	297.873	326.913	229.33	541.574
1465	COPZ1	187.566	0.279499	0.0754582	3.70402	0.00021221	0.000738898	194.615	218.286	175.306	221.397	139.057	136.655	139.386	165.846	147.52	198.429	142.315	150.579	207.522	237.376	216.21	271.706	140.086	215.327	198.772	241.53	183.573	233.157	139.47	187.468
1466	MAN1A1	158.419	-0.350948	0.0948009	-3.70195	0.000213949	0.000744444	192.621	140.191	186.166	226.956	214.833	115.078	101.238	78.4918	111.253	146.265	142.877	112.934	173.297	141.513	193.688	171.749	156.676	143.551	204.233	150.323	201.584	237.475	196.569	62.4893
1467	PDCD7	200.342	-0.251481	0.0679401	-3.70152	0.000214314	0.000745204	184.897	158.095	190.044	169.175	218.058	185.203	274.37	222.815	292.59	267.981	323.087	225.868	193.94	163.425	194.814	152.42	224.876	197.383	163.823	158.768	186.344	154.821	201.249	104.149
1468	ARF1	701.902	0.17999	0.0486366	3.70071	0.000214998	0.000747075	668.568	752.001	650.805	706.881	599.76	580.784	762.219	784.918	715.057	835.31	659.928	790.539	629.084	771.474	600.208	775.355	576.935	795.512	667.308	763.437	694.113	789.527	609.363	666.553
1469	GALK1	88.7153	0.434327	0.117432	3.69853	0.000216848	0.000752989	70.769	118.857	73.6907	88.5587	54.0106	181.607	73.3608	82.2898	42.6388	60.6879	56.1402	263.513	66.8198	95.8636	64.1874	82.2848	25.8054	149.532	53.5157	101.341	47.1055	69.7004	40.2498	166.638
1470	ANAPC11	441.917	0.251784	0.0680988	3.69733	0.000217879	0.000755541	280.335	457.905	278.473	318.295	194.68	938.604	251.628	416.513	256.813	290.483	209.684	639.96	339.531	455.58	358.098	450.081	285.703	1082.61	386.623	476.303	383.771	405.866	261.156	1187.3
1471	HSPE1	869.564	0.405187	0.109584	3.69749	0.000217739	0.000755541	743.823	1006.1	647.702	705.888	550.586	886.459	1900.05	2388.94	1360.03	1237.96	1417.26	1279.92	524.78	586.137	537.147	553.904	551.13	837.381	466.351	597.913	423.257	439.791	331.359	895.68
1472	BCL2L11	82.2112	-0.491859	0.133213	-3.69228	0.000222252	0.000770183	57.8113	39.2381	79.8962	48.052	74.1638	34.1637	101.238	69.6298	103.411	94.7822	131.368	0	177.1	107.732	154.275	114.867	195.384	71.7755	51.3314	23.6463	80.3564	42.5604	78.6275	41.6595
1473	SFT2D2	103.321	-0.409658	0.111011	-3.69023	0.000224052	0.000775891	152.751	119.238	121.784	137.802	178.557	169.021	113.709	84.8218	103.411	95.1231	112.842	0	104.304	62.0831	96.8441	90.5685	119.811	101.682	129.967	81.0729	96.9819	93.1395	114.197	0
1474	PURB	195.759	-0.343416	0.0931159	-3.68805	0.000225981	0.000782042	292.545	203.81	198.577	192.605	313.584	249.935	224.484	124.068	159.773	123.08	214.736	150.579	268.909	145.165	147.518	128.674	243.308	125.607	328.739	152.012	142.009	140.018	282.685	145.808
1475	MBD4	190.125	-0.305327	0.0827934	-3.68782	0.000226185	0.000782218	170.444	160.381	204.007	197.371	215.639	237.348	134.25	150.654	162.713	151.379	150.175	150.579	166.235	172.554	181.301	189.973	278.33	311.027	178.022	140.189	197.427	179.494	191.889	291.617
1476	CELF2	734.566	-0.277272	0.0751984	-3.6872	0.000226734	0.000783584	788.925	575.62	798.187	769.627	1037.49	415.359	724.071	507.665	641.052	598.696	780.63	564.671	896.363	662.828	771.375	759.892	1039.59	508.41	1002.6	655.339	661.555	709.341	1218.73	541.574
1477	KIAA1549	63.9954	-0.500286	0.13596	-3.67967	0.000233538	0.000806552	79.989	45.7143	48.8686	66.1212	89.8833	52.1447	104.172	59.5018	76.4557	67.8477	113.684	37.6447	85.2903	39.2584	63.0613	49.15	94.0054	29.9065	49.147	40.5365	31.8655	33.3082	53.3544	124.979
1478	RAMMET	125.324	0.341374	0.0927821	3.67931	0.000233862	0.000807126	100.671	144.762	135.746	124.3	88.2711	111.482	134.984	174.708	135.268	130.581	122.105	263.513	101.045	134.209	132.879	124.808	95.8486	119.626	98.2941	135.122	149.629	113.494	73.9473	62.4893
1479	PNRC2	283.717	-0.269169	0.073231	-3.67562	0.000237274	0.000818024	280.833	225.905	276.922	235.296	300.686	341.637	263.365	205.091	258.773	226.045	277.894	263.513	324.32	246.506	262.38	207.093	300.449	281.121	384.439	307.401	401.782	284.353	320.126	333.276
1480	SEC16A	78.8326	-0.395904	0.107713	-3.67555	0.000237341	0.000818024	78.9922	61.3334	70.5879	79.2263	104.797	61.1351	85.8322	60.7678	78.4161	69.5524	103.017	75.2894	80.401	57.5182	77.7005	62.4039	90.3189	59.8129	86.2804	57.4267	73.4292	85.1209	107.645	124.979
1481	SLC1A5	262.017	-0.375052	0.102048	-3.67526	0.000237611	0.000818402	173.434	133.333	228.829	188.634	197.905	219.367	424.026	253.199	284.258	273.777	304.28	451.737	300.961	210.9	275.893	218.69	276.486	239.252	279.592	251.664	329.046	278.185	265.836	229.128
1482	TIPRL	215.749	0.25477	0.0693438	3.67401	0.000238776	0.00082186	231.993	272	222.623	254.755	196.292	246.339	214.214	245.603	202.412	229.455	192.842	150.579	220.016	261.114	203.823	250.72	176.951	328.971	216.247	244.908	186.344	197.382	128.238	104.149
1483	STAP1	227.798	-0.37177	0.101199	-3.67365	0.000239109	0.000822451	213.802	189.334	395.603	338.35	305.926	118.674	126.914	110.142	173.006	200.815	174.315	112.934	281.947	243.767	380.62	359.513	311.508	155.514	143.072	145.256	354.677	299.157	248.987	83.3191
1484	LCOR	149.409	-0.331908	0.090372	-3.67269	0.000240014	0.000825007	159.978	123.048	134.195	152.099	202.741	145.645	145.988	100.014	124.976	123.421	168.701	263.513	143.418	110.471	134.005	115.42	213.816	89.7194	173.653	141.878	130.926	136.934	247.115	104.149
1485	TWF2	156.888	0.265108	0.0721987	3.67193	0.000240728	0.000826903	147.02	195.048	150.484	179.897	122.532	195.992	156.259	172.176	142.619	182.064	142.877	188.224	120.602	165.251	123.87	166.779	101.378	233.27	131.059	192.548	133.696	151.12	103.901	166.638
1486	EIF4H	271.07	-0.227616	0.0619955	-3.67149	0.000241139	0.000827757	228.255	207.619	266.062	235.495	221.282	215.771	302.247	255.731	361.694	329.01	298.105	338.802	264.563	216.378	289.406	236.914	235.935	340.934	259.933	255.042	315.884	267.082	230.266	333.276
1487	ZNF207	354.629	-0.264378	0.0720276	-3.67051	0.000242063	0.000830371	406.922	360	378.538	370.517	484.483	347.032	366.804	246.869	332.288	344.352	419.929	527.026	274.341	251.071	287.154	284.96	392.611	311.027	356.043	307.401	288.175	293.605	463.341	416.595
1488	MITF	285.546	0.286315	0.078011	3.67019	0.000242371	0.000830871	381.754	354.286	262.184	325.245	332.931	266.118	395.415	374.735	206.823	272.414	339.929	225.868	312.369	298.547	233.102	250.168	265.427	209.345	381.163	307.401	178.031	211.569	280.812	187.468
1489	ACTR10	119.714	0.337736	0.0920347	3.66966	0.000242876	0.000831907	145.027	184	143.503	160.041	114.067	163.626	143.787	189.9	137.718	135.013	120.982	37.6447	101.045	103.167	109.231	125.912	66.3567	65.7942	91.7411	124.987	101.138	106.709	76.7554	124.979
1490	APOPT1	101.737	0.308222	0.0839951	3.66953	0.000243	0.000831907	87.9629	116.953	96.1858	104.245	71.7454	104.289	87.2994	136.728	99.0004	105.01	85.3331	150.579	83.6605	121.427	105.853	106.031	88.4757	113.645	84.096	91.207	104.602	93.7563	78.6275	124.979
1491	MT-ND6	357.082	-0.678013	0.184863	-3.66766	0.000244785	0.000837451	641.158	464.762	517.386	590.524	845.226	634.726	332.325	248.135	311.704	331.738	294.736	790.539	240.66	154.295	291.658	250.72	370.492	233.27	145.257	101.341	221.673	188.129	307.022	62.4893
1492	SMARCD2	92.6684	-0.390478	0.10647	-3.66749	0.000244948	0.000837451	100.173	70.8572	82.2233	95.5084	127.771	107.886	112.976	79.7578	91.6489	95.4641	112.28	263.513	72.7955	59.3441	74.3222	62.9562	86.6324	83.7381	86.2804	76.0059	68.5801	68.4668	82.3717	62.4893
1493	EIF3G	454.678	0.221646	0.0604488	3.66668	0.000245721	0.000839532	368.298	448.762	594.18	454.906	334.946	291.291	472.444	526.655	634.681	502.55	467.087	414.092	416.673	466.536	572.056	462.231	372.335	239.252	417.204	577.645	640.773	511.959	371.608	354.106
1494	KCTD20	168.865	0.278797	0.0760447	3.66622	0.000246158	0.000840464	282.578	264.381	159.792	186.251	195.889	208.579	195.14	178.506	118.114	134.673	149.894	150.579	214.041	182.597	153.149	147.45	173.265	173.458	133.243	160.457	117.764	119.046	149.767	104.149
1495	FRYL	150.106	-0.29774	0.0812297	-3.66541	0.000246943	0.000842579	176.673	125.714	130.316	137.206	179.364	169.021	139.386	102.546	127.426	115.58	152.14	0	185.248	139.687	146.392	129.226	178.795	149.532	229.353	155.39	180.802	154.204	252.731	145.808
1496	COMMD5	63.3942	0.436261	0.119099	3.66302	0.000249259	0.000849913	70.5199	92.9525	76.0178	63.937	42.7248	71.9237	84.365	72.1618	63.7131	70.5752	64.2805	37.6447	61.9305	74.8649	48.4221	65.1652	33.1784	53.8316	64.4372	86.14	53.3401	68.4668	38.3777	62.4893
1497	ZBTB20	685.665	-0.415303	0.113395	-3.66243	0.000249832	0.000851298	931.46	649.524	739.234	604.82	936.318	701.256	678.588	339.287	733.681	590.172	892.91	752.894	761.637	506.708	632.865	479.35	906.876	639.998	898.845	630.004	563.188	511.959	1020.29	354.106
1498	PIGF	75.408	0.343281	0.093775	3.66069	0.000251536	0.000856531	74.0085	94.8572	70.5879	66.1212	53.2045	106.087	64.5575	82.2898	65.6735	71.2571	55.0174	112.934	67.9063	90.3857	70.9439	75.1056	57.1405	89.7194	57.8843	92.8961	72.7364	75.2518	59.9067	83.3191
1499	MED13L	110.53	-0.382257	0.104514	-3.65747	0.000254722	0.000866802	105.904	73.9048	90.7559	87.3673	124.144	57.5389	94.6355	56.9699	78.9062	78.7578	99.9296	112.934	161.345	100.429	119.366	93.882	186.168	71.7755	184.574	92.8961	137.853	139.401	219.97	83.3191
1500	SLC38A2	673.319	-0.301585	0.0825435	-3.65365	0.000258534	0.000879187	714.418	673.905	743.888	694.173	1024.99	492.677	662.448	560.837	797.394	725.868	1040.84	602.315	645.925	517.663	695.926	629.009	989.822	370.84	490.378	413.81	516.082	616.818	1060.54	479.085
1501	EXOSC4	67.0082	0.475689	0.130218	3.65303	0.000259165	0.000880745	69.2739	94.8572	50.42	61.5542	58.8474	52.1447	69.6928	86.0878	75.9656	82.1673	80.5612	75.2894	45.0898	73.9519	61.9352	61.2994	42.3946	95.7007	63.3451	91.207	56.8037	79.5695	38.3777	41.6595
1502	TAF9	147.758	0.340967	0.0933952	3.6508	0.000261423	0.00088783	133.315	188.572	165.998	131.448	118.501	134.857	163.595	170.91	136.248	136.718	114.807	112.934	159.716	188.988	149.771	162.361	92.1622	191.401	109.216	136.811	123.998	117.812	93.6042	312.447
1503	JADE2	77.763	-0.400428	0.109692	-3.65047	0.000261758	0.000888375	81.7333	58.2858	58.9526	72.4752	96.3324	77.318	101.238	72.1618	83.8072	71.939	101.333	112.934	84.7471	55.6922	78.8266	55.2247	95.8486	59.8129	93.9255	57.4267	75.5073	77.1022	102.029	41.6595
1504	PPP1R15A	3950.34	0.212267	0.0582109	3.64651	0.000265822	0.000901568	5207.26	4220.19	3386.67	3119.21	4726.33	3222.18	7205.5	5765.35	3991.87	3709.12	5305.81	3312.73	5008.77	4230.78	3568.59	3209.66	4691.05	2912.89	3612.85	3381.42	2600.5	2681.31	3655.24	2082.98
1505	GYPC	107.734	0.50512	0.138578	3.64503	0.000267364	0.000906196	14.9512	19.4286	23.2707	8.14104	14.1072	52.1447	96.8363	153.186	75.4755	48.073	58.6665	37.6447	113.539	132.383	94.5919	54.6725	66.3567	185.42	203.141	239.841	205.74	117.195	91.7321	479.085
1506	RNGTT	64.4209	-0.467568	0.128292	-3.64457	0.000267843	0.000907216	63.7918	57.5239	63.6067	65.3269	67.7148	57.5389	51.3526	29.1179	58.322	62.3926	60.07	0	77.6848	53.8662	87.8354	68.4786	101.378	77.7568	70.9902	45.6035	72.0437	77.7191	92.6681	83.3191
1507	WAC-AS1	120.997	-0.359365	0.0986137	-3.64417	0.000268253	0.000908001	102.665	75.4287	141.176	122.91	120.919	71.9237	110.041	112.674	151.441	151.379	139.228	37.6447	95.0688	107.732	144.14	145.241	130.87	137.57	115.769	97.9631	172.489	135.083	117.941	166.638
1508	ETS2	133.273	-0.397303	0.109036	-3.64378	0.000268661	0.00090878	71.5166	62.8572	123.335	98.6853	102.781	73.7218	106.373	94.9498	108.802	102.624	120.14	37.6447	182.532	162.512	203.823	235.81	182.481	251.214	134.335	109.786	160.713	175.176	130.11	166.638
1509	FERMT2	281.566	0.271113	0.0744182	3.6431	0.000269371	0.000910303	353.596	339.429	279.249	265.279	319.227	237.348	397.616	388.661	257.303	281.278	363.227	263.513	293.898	272.983	224.093	172.301	210.13	287.102	374.61	314.158	220.98	218.97	297.661	124.979
1510	LYAR	78.6426	0.494941	0.13586	3.64301	0.000269468	0.000910303	75.0052	118.095	65.1581	51.4276	42.7248	95.2989	82.1641	108.876	66.6537	67.1658	60.9121	112.934	73.3388	92.2116	59.683	71.2399	66.3567	119.626	46.9627	60.8047	65.8092	66.6163	30.8894	187.468
1511	IFRD1	380.957	-0.27428	0.0752954	-3.64271	0.000269778	0.000910746	216.294	215.238	315.706	255.748	397.421	152.838	380.743	346.883	511.665	393.107	509.753	150.579	435.687	356.978	492.103	398.722	665.411	281.121	404.098	329.359	522.317	433.006	728.24	249.957
1512	RAP2A	116.886	-0.33031	0.0907165	-3.64113	0.000271445	0.000915767	96.6845	84.1906	121.784	126.881	122.935	106.087	107.84	87.3538	145.56	140.128	128.561	150.579	105.391	108.645	111.483	113.763	117.968	119.626	115.769	104.719	130.233	124.597	109.517	124.979
1513	C16orf72	218.618	-0.316255	0.0869014	-3.63924	0.000273441	0.000921892	227.258	162.667	239.689	201.739	286.982	107.886	245.025	156.984	212.214	201.838	295.017	188.224	254.784	170.728	207.201	204.331	390.768	143.551	273.039	195.926	189.807	183.812	340.719	166.638
1514	ACTR2	734.307	-0.181297	0.0498251	-3.63868	0.000274041	0.000922695	898.318	681.144	676.403	772.406	896.818	710.246	716.002	529.187	581.75	640.632	673.402	639.96	801.837	662.828	713.944	720.13	748.357	825.418	861.711	765.126	689.264	751.284	834.013	833.191
1515	PTPN6	558.556	0.24104	0.0662432	3.63872	0.000274	0.000922695	507.843	538.286	515.059	561.335	518.341	343.436	586.153	712.756	543.522	603.469	550.735	790.539	510.112	620.831	567.552	643.368	584.308	376.821	590.857	608.047	471.748	592.145	568.177	499.915
1516	HAX1	339.92	0.272625	0.0749573	3.63706	0.000275764	0.000927885	292.296	382.477	301.744	281.958	235.793	368.609	454.837	584.891	468.536	365.491	368.841	338.802	293.355	311.328	333.324	276.676	252.524	352.896	305.804	342.871	378.922	340.483	234.01	291.617
1517	TBPL1	106.286	0.296937	0.0817105	3.63401	0.000279051	0.000938324	87.4646	132.191	111.7	110.798	85.4496	104.289	102.705	143.058	123.996	126.49	110.035	112.934	92.3526	127.818	129.501	116.524	77.4162	107.663	81.9117	86.14	98.3674	101.158	76.7554	104.149
1518	OAT	169.212	-0.451484	0.124353	-3.63065	0.000282704	0.000949981	102.167	106.286	114.802	114.769	109.633	107.886	193.673	119.004	297.981	276.505	251.789	188.224	137.442	138.774	216.21	180.585	176.951	143.551	129.967	123.298	243.148	263.381	220.906	104.149
1519	MED15	62.8018	-0.429598	0.118378	-3.62904	0.000284473	0.000955298	71.2674	56.0001	58.9526	67.114	79.4037	70.1256	77.7625	50.6399	66.6537	66.8248	82.2454	0	72.7955	41.0844	74.3222	69.0309	84.7892	41.8691	45.8706	50.6706	59.5746	57.3641	79.5635	83.3191
1520	RLIM	93.6302	-0.378797	0.104425	-3.62746	0.000286221	0.000960537	87.7137	67.4286	86.1018	76.4464	106.812	64.7313	110.775	87.3538	94.0994	80.8035	128.561	0	104.847	68.474	93.4658	75.1056	147.459	95.7007	119.045	69.2498	108.066	81.42	168.487	124.979
1521	TP53BP1	112.013	-0.387832	0.106934	-3.62683	0.00028692	0.000962248	117.865	76.1906	92.3073	112.585	154.374	68.3275	121.045	86.0878	101.941	87.9633	126.035	112.934	131.467	101.342	145.266	120.942	140.086	65.7942	132.151	79.3839	126.076	141.251	184.4	62.4893
1522	MAML3	76.626	0.402167	0.110917	3.62583	0.00028803	0.000965335	108.895	90.6668	59.7283	51.229	75.373	44.9523	75.5617	68.3638	56.3616	51.1415	76.07	0	125.491	112.297	83.331	68.4786	110.595	23.9252	117.953	92.8961	76.2001	59.8313	126.366	83.3191
1523	GNL3	140.379	-0.363433	0.100292	-3.62375	0.000290358	0.000972501	129.826	114.667	165.998	174.933	143.491	109.684	137.918	119.004	202.412	181.041	170.666	75.2894	115.169	115.036	139.636	150.211	129.027	161.495	124.506	101.341	143.395	141.868	197.505	124.979
1524	CLEC2B	215.238	0.416898	0.115076	3.62282	0.000291412	0.000975389	320.953	404.572	322.688	321.472	207.981	339.839	223.017	287.381	237.209	245.82	195.368	75.2894	204.262	223.682	201.571	203.779	199.07	137.57	173.653	207.749	162.098	166.541	83.3077	20.8298
1525	UBA6	111.79	-0.345916	0.0956642	-3.61594	0.000299264	0.00100101	121.354	89.143	103.943	113.975	131.399	116.876	88.033	72.1618	74.0052	90.6909	97.4033	112.934	120.058	103.167	81.0788	107.688	123.497	119.626	117.953	82.7619	105.295	108.56	172.232	229.128
1526	JADE1	109.321	-0.418253	0.115731	-3.61403	0.000301477	0.00100775	93.9434	75.4287	113.251	77.4392	127.368	181.607	102.705	89.8858	133.307	94.7822	133.894	112.934	132.553	102.254	99.0963	70.6876	105.065	125.607	109.216	87.829	121.227	100.541	149.767	83.3191
1527	PIK3R1	474.596	-0.305077	0.0844444	-3.61276	0.000302956	0.00101204	496.629	395.429	542.208	527.182	560.259	325.455	428.427	346.883	410.214	394.471	417.402	150.579	593.773	430.93	626.109	582.621	654.351	406.728	441.231	390.163	721.823	663.079	655.229	229.128
1528	ZNFX1	78.6039	-0.398205	0.110255	-3.61168	0.000304216	0.00101558	102.665	59.0477	62.831	83.3961	106.006	59.337	96.8363	63.2998	75.4755	66.8248	99.9296	37.6447	93.4391	62.9961	77.7005	75.1056	106.908	65.7942	104.847	60.8047	57.4964	73.4013	111.389	83.3191
1529	PSMB5	193.617	0.276462	0.0765565	3.61121	0.000304767	0.00101675	174.431	248.381	187.717	215.44	123.338	276.906	173.865	248.135	193.59	212.408	150.175	301.158	137.442	213.639	161.032	205.436	134.557	233.27	145.257	155.39	191.193	189.363	103.901	270.787
[truncated: 3,572 more rows]

## Sheet: DESeq2-pseudobulk-MCTC2 vs all
	Gene	baseMean	log2FoldChange	lfcSE	stat	pvalue	padj	MCTC_1_Donor1	MCTC_2_Donor1	MCT_1_Donor1	MCT_2_Donor1	Transitional_Donor1	Proliferating_Donor1	MCTC_1_Donor2	MCTC_2_Donor2	MCT_1_Donor2	MCT_2_Donor2	Transitional_Donor2	Proliferating_Donor2	MCTC_1_Donor3	MCTC_2_Donor3	MCT_1_Donor3	MCT_2_Donor3	Transitional_Donor3	Proliferating_Donor3	MCTC_1_Donor4	MCTC_2_Donor4	MCT_1_Donor4	MCT_2_Donor4	Transitional_Donor4	Proliferating_Donor4
[truncated: 5,101 more rows]

[truncated: 4 more sheets: DESeq2-pseudobulk-Trans vs all, DESeq2-pseudobulk-MCT1 vs all, DESeq2-pseudobulk-MCT2 vs all, DESeq2-pseudobulk-Prol vs all]
