# Supplementary material for: Human intraepithelial mast cell differentiation and effector function are directed by TGF-β signaling
Source: J Clin Invest. 2025 Jan 2;135(1):e174981. doi: 10.1172/JCI174981 (PMC11684804; doi:10.1172/JCI174981)
Supplement: Supplemental table 2 [file jci-135-174981-s191.xlsx]

## Sheet: GO_BP_MCTC1 vs other clusters
ID	Description	GeneRatio	BgRatio	pvalue	p.adjust	qvalue	geneID	Count
GO:0006119	oxidative phosphorylation	57/646	105/6309	7.77595e-30	2.59639e-26	2.58407e-26	ATP5F1C/NDUFV2/NDUFB1/NDUFA12/NDUFB10/DGUOK/NDUFC1/NDUFA4/NDUFB4/ATP5MF/NDUFA3/COX7A1/NDUFA1/ATP5F1E/NDUFS5/ISCU/NDUFB9/UQCR11/CHCHD10/UQCR10/COA6/PINK1/NDUFAB1/STOML2/NDUFS7/COX7A2/COX4I1/NDUFB2/NDUFB8/NDUFA2/COX6A1/COX7A2L/NDUFC2/ATP5ME/UQCRFS1/SDHD/NDUFB5/DNAJC15/NDUFA8/ATP5PO/NDUFA6/COX5B/CHCHD2/NDUFB3/NDUFA11/NIPSNAP2/COX6C/UQCC2/NDUFA9/ATP5PF/GHITM/ATP5PD/COX7B/PARK7/ATP5PB/COX5A/NDUFA7	57
GO:0009060	aerobic respiration	64/646	139/6309	5.35138e-28	8.93413e-25	8.89174e-25	ATP5F1C/NDUFV2/NDUFB1/NDUFA12/NDUFB10/SURF1/DGUOK/NDUFC1/NDUFA4/NDUFB4/ARL2/ATP5MF/NDUFA3/COX7A1/NDUFA1/ATP5F1E/NDUFS5/ISCU/NDUFB9/UQCR11/CHCHD10/UQCR10/COA6/PINK1/NDUFAB1/STOML2/NDUFS7/COX7A2/COX4I1/NDUFB2/NDUFB8/NDUFA2/COX6A1/COX7A2L/NDUFC2/ATP5ME/UQCRFS1/SUCLG1/SDHD/NDUFB5/DNAJC15/NDUFA8/ATP5PO/BLOC1S1/NDUFA6/COX5B/CHCHD2/NDUFB3/NDUFA11/NIPSNAP2/COX6C/UQCC2/MDH1/NDUFA9/ATP5PF/GHITM/ATP5PD/COX7…	64
GO:0045333	cellular respiration	66/646	161/6309	2.99892e-25	2.60396e-22	2.5916e-22	ATP5F1C/NDUFV2/NDUFB1/NDUFA12/NDUFB10/SURF1/DGUOK/NDUFC1/NDUFA4/NDUFB4/ARL2/ATP5MF/NDUFA3/COX7A1/NDUFA1/ATP5F1E/NDUFS5/ISCU/NDUFB9/UQCR11/CHCHD10/UQCR10/COA6/PINK1/NDUFAB1/STOML2/NDUFS7/COX7A2/COX4I1/NDUFB2/NDUFB8/ETFRF1/NDUFA2/COX6A1/COX7A2L/NDUFC2/ATP5ME/UQCRFS1/SUCLG1/SDHD/NDUFB5/DNAJC15/NDUFA8/ATP5PO/BLOC1S1/NDUFA6/COX5B/CHCHD2/NDUFB3/NDUFA11/NIPSNAP2/COX6C/UQCC2/MDH1/NDUFA9/ATP5PF/GHITM/ATP5…	66
GO:0042773	ATP synthesis coupled electron transport	44/646	75/6309	3.89931e-25	2.60396e-22	2.5916e-22	NDUFV2/NDUFB1/NDUFA12/NDUFB10/DGUOK/NDUFC1/NDUFA4/NDUFB4/NDUFA3/COX7A1/NDUFA1/NDUFS5/ISCU/NDUFB9/UQCR11/UQCR10/COA6/PINK1/NDUFAB1/NDUFS7/COX7A2/COX4I1/NDUFB2/NDUFB8/NDUFA2/COX6A1/COX7A2L/NDUFC2/UQCRFS1/SDHD/NDUFB5/DNAJC15/NDUFA8/NDUFA6/COX5B/CHCHD2/NDUFB3/COX6C/NDUFA9/GHITM/COX7B/PARK7/COX5A/NDUFA7	44
GO:0042775	mitochondrial ATP synthesis coupled electron transport	44/646	75/6309	3.89931e-25	2.60396e-22	2.5916e-22	NDUFV2/NDUFB1/NDUFA12/NDUFB10/DGUOK/NDUFC1/NDUFA4/NDUFB4/NDUFA3/COX7A1/NDUFA1/NDUFS5/ISCU/NDUFB9/UQCR11/UQCR10/COA6/PINK1/NDUFAB1/NDUFS7/COX7A2/COX4I1/NDUFB2/NDUFB8/NDUFA2/COX6A1/COX7A2L/NDUFC2/UQCRFS1/SDHD/NDUFB5/DNAJC15/NDUFA8/NDUFA6/COX5B/CHCHD2/NDUFB3/COX6C/NDUFA9/GHITM/COX7B/PARK7/COX5A/NDUFA7	44
GO:0022904	respiratory electron transport chain	45/646	85/6309	3.92351e-23	2.18344e-20	2.17308e-20	NDUFV2/NDUFB1/NDUFA12/NDUFB10/DGUOK/NDUFC1/NDUFA4/NDUFB4/NDUFA3/COX7A1/NDUFA1/NDUFS5/ISCU/NDUFB9/UQCR11/UQCR10/COA6/PINK1/NDUFAB1/NDUFS7/COX7A2/COX4I1/NDUFB2/NDUFB8/ETFRF1/NDUFA2/COX6A1/COX7A2L/NDUFC2/UQCRFS1/SDHD/NDUFB5/DNAJC15/NDUFA8/NDUFA6/COX5B/CHCHD2/NDUFB3/COX6C/NDUFA9/GHITM/COX7B/PARK7/COX5A/NDUFA7	45
GO:0022900	electron transport chain	50/646	107/6309	2.0718e-22	9.88251e-20	9.83562e-20	ADH5/NDUFV2/NDUFB1/NDUFA12/NDUFB10/SURF1/DGUOK/NDUFC1/NDUFA4/NDUFB4/NDUFA3/COX7A1/NDUFA1/NDUFS5/ISCU/NDUFB9/UQCR11/UQCR10/COA6/PINK1/NDUFAB1/NDUFS7/COX7A2/COX4I1/NDUFB2/NDUFB8/ETFRF1/NDUFA2/COX6A1/COX7A2L/NDUFC2/UQCRFS1/SDHD/NDUFB5/DNAJC15/NDUFA8/NDUFA6/COX5B/CHCHD2/NDUFB3/COX6C/NDUFA9/GHITM/COX7B/HAAO/PARK7/COX5A/AKR7A2/NDUFA7/ALDH2	50
GO:0015980	energy derivation by oxidation of organic compounds	70/646	199/6309	4.22477e-22	1.76331e-19	1.75495e-19	ATP5F1C/NDUFV2/NDUFB1/NDUFA12/NDUFB10/SURF1/DGUOK/NDUFC1/NDUFA4/NDUFB4/ARL2/ATP5MF/NDUFA3/COX7A1/NDUFA1/ATP5F1E/NDUFS5/ISCU/NDUFB9/UQCR11/CHCHD10/UQCR10/COA6/PINK1/NDUFAB1/STOML2/NDUFS7/COX7A2/COX4I1/NDUFB2/NDUFB8/ETFRF1/NDUFA2/COX6A1/COX7A2L/NDUFC2/ATP5ME/UQCRFS1/SUCLG1/SDHD/NDUFB5/DNAJC15/NDUFA8/ATP5PO/BLOC1S1/NDUFA6/COX5B/CHCHD2/NDUFB3/NDUFA11/NIPSNAP2/COX6C/UQCC2/MDH1/NDUFA9/ATP5PF/GHITM/ATP5…	70
GO:0015986	proton motive force-driven ATP synthesis	36/646	59/6309	1.40291e-21	4.71589e-19	4.69351e-19	ATP5F1C/NDUFV2/NDUFB1/NDUFA12/NDUFB10/NDUFC1/NDUFB4/ATP5MF/NDUFA3/NDUFA1/ATP5F1E/NDUFS5/NDUFB9/NDUFAB1/STOML2/NDUFS7/ATP5MC1/NDUFB2/NDUFB8/NDUFA2/NDUFC2/ATP5ME/SDHD/NDUFB5/ATP5MC2/NDUFA8/ATP5PO/NDUFA6/NDUFB3/NDUFA11/NDUFA9/ATP5PF/ATP5MC3/ATP5PD/ATP5PB/NDUFA7	36
GO:0019646	aerobic electron transport chain	39/646	69/6309	1.41236e-21	4.71589e-19	4.69351e-19	NDUFV2/NDUFB1/NDUFB10/NDUFC1/NDUFA4/NDUFB4/NDUFA3/COX7A1/NDUFA1/NDUFS5/ISCU/NDUFB9/UQCR11/UQCR10/PINK1/NDUFAB1/NDUFS7/COX7A2/COX4I1/NDUFB2/NDUFB8/NDUFA2/COX6A1/COX7A2L/NDUFC2/UQCRFS1/SDHD/NDUFB5/DNAJC15/NDUFA8/NDUFA6/COX5B/NDUFB3/COX6C/NDUFA9/COX7B/PARK7/COX5A/NDUFA7	39
GO:0009201	ribonucleoside triphosphate biosynthetic process	41/646	80/6309	1.80292e-20	5.47267e-18	5.44671e-18	ATP5F1C/NDUFV2/NDUFB1/NME3/NDUFA12/NDUFB10/DGUOK/NDUFC1/NDUFB4/ATP5MF/NDUFA3/NDUFA1/ATP5F1E/NDUFS5/NDUFB9/PINK1/NDUFAB1/STOML2/NDUFS7/ATP5MC1/NDUFB2/NDUFB8/NDUFA2/NDUFC2/ATP5ME/SDHD/NDUFB5/ATP5MC2/NDUFA8/ATP5PO/NDUFA6/NDUFB3/NDUFA11/NDUFA9/ATP5PF/ATP5MC3/ATP5PD/ATP5PB/NME7/NDUFA7/UCKL1	41
GO:0009206	purine ribonucleoside triphosphate biosynthetic process	40/646	79/6309	9.52632e-20	2.6507e-17	2.63812e-17	ATP5F1C/NDUFV2/NDUFB1/NME3/NDUFA12/NDUFB10/DGUOK/NDUFC1/NDUFB4/ATP5MF/NDUFA3/NDUFA1/ATP5F1E/NDUFS5/NDUFB9/PINK1/NDUFAB1/STOML2/NDUFS7/ATP5MC1/NDUFB2/NDUFB8/NDUFA2/NDUFC2/ATP5ME/SDHD/NDUFB5/ATP5MC2/NDUFA8/ATP5PO/NDUFA6/NDUFB3/NDUFA11/NDUFA9/ATP5PF/ATP5MC3/ATP5PD/ATP5PB/NME7/NDUFA7	40
GO:0009142	nucleoside triphosphate biosynthetic process	42/646	87/6309	1.151e-19	2.74569e-17	2.73266e-17	ATP5F1C/NDUFV2/NDUFB1/NME3/NDUFA12/NDUFB10/DGUOK/NDUFC1/NDUFB4/ATP5MF/NDUFA3/NDUFA1/ATP5F1E/NDUFS5/NDUFB9/PINK1/NDUFAB1/STOML2/NDUFS7/ATP5MC1/NDUFB2/NDUFB8/NDUFA2/NDUFC2/ATP5ME/SDHD/NDUFB5/ATP5MC2/NDUFA8/ATP5PO/NDUFA6/NDUFB3/NDUFA11/NDUFA9/TBPL1/ATP5PF/ATP5MC3/ATP5PD/ATP5PB/NME7/NDUFA7/UCKL1	42
GO:0006754	ATP biosynthetic process	38/646	72/6309	1.22386e-19	2.74569e-17	2.73266e-17	ATP5F1C/NDUFV2/NDUFB1/NDUFA12/NDUFB10/DGUOK/NDUFC1/NDUFB4/ATP5MF/NDUFA3/NDUFA1/ATP5F1E/NDUFS5/NDUFB9/PINK1/NDUFAB1/STOML2/NDUFS7/ATP5MC1/NDUFB2/NDUFB8/NDUFA2/NDUFC2/ATP5ME/SDHD/NDUFB5/ATP5MC2/NDUFA8/ATP5PO/NDUFA6/NDUFB3/NDUFA11/NDUFA9/ATP5PF/ATP5MC3/ATP5PD/ATP5PB/NDUFA7	38
GO:0006091	generation of precursor metabolites and energy	81/646	277/6309	1.23346e-19	2.74569e-17	2.73266e-17	ADH5/COX17/ATP5IF1/ATP5F1C/NDUFV2/NDUFB1/NDUFA12/NDUFB10/TALDO1/SLC2A6/SURF1/DGUOK/NDUFC1/NDUFA4/NDUFB4/ARL2/ATP5MF/NDUFA3/COX7A1/NDUFA1/ATP5F1E/NDUFS5/ISCU/NDUFB9/UQCR11/CHCHD10/UQCR10/COA6/PINK1/NDUFAB1/STOML2/NDUFS7/COX7A2/COX4I1/NDUFB2/NDUFB8/PGLS/ETFRF1/NDUFA2/COX6A1/COX7A2L/NDUFC2/ATP5ME/UQCRFS1/SUCLG1/SDHD/NDUFB5/DNAJC15/NDUFA8/ATP5PO/GNPDA1/BLOC1S1/NDUFA6/COX5B/CHCHD2/NDUFB3/NDUFA11/NIPSN…	81
GO:0042776	proton motive force-driven mitochondrial ATP synthesis	33/646	55/6309	1.50066e-19	3.13169e-17	3.11683e-17	ATP5F1C/NDUFV2/NDUFB1/NDUFA12/NDUFB10/NDUFC1/NDUFB4/ATP5MF/NDUFA3/NDUFA1/ATP5F1E/NDUFS5/NDUFB9/NDUFAB1/STOML2/NDUFS7/NDUFB2/NDUFB8/NDUFA2/NDUFC2/ATP5ME/SDHD/NDUFB5/NDUFA8/ATP5PO/NDUFA6/NDUFB3/NDUFA11/NDUFA9/ATP5PF/ATP5PD/ATP5PB/NDUFA7	33
GO:0009145	purine nucleoside triphosphate biosynthetic process	40/646	80/6309	1.72497e-19	3.38805e-17	3.37198e-17	ATP5F1C/NDUFV2/NDUFB1/NME3/NDUFA12/NDUFB10/DGUOK/NDUFC1/NDUFB4/ATP5MF/NDUFA3/NDUFA1/ATP5F1E/NDUFS5/NDUFB9/PINK1/NDUFAB1/STOML2/NDUFS7/ATP5MC1/NDUFB2/NDUFB8/NDUFA2/NDUFC2/ATP5ME/SDHD/NDUFB5/ATP5MC2/NDUFA8/ATP5PO/NDUFA6/NDUFB3/NDUFA11/NDUFA9/ATP5PF/ATP5MC3/ATP5PD/ATP5PB/NME7/NDUFA7	40
GO:0033108	mitochondrial respiratory chain complex assembly	35/646	69/6309	1.86916e-17	3.46729e-15	3.45084e-15	COX17/NDUFB1/NDUFA12/NDUFB10/SURF1/NDUFC1/NDUFB4/NDUFA3/NDUFA1/NDUFS5/NDUFB9/NDUFAB1/NDUFS7/STMP1/NDUFB2/NDUFAF3/NDUFB8/NDUFA2/NDUFC2/UQCRFS1/NDUFB5/NDUFA8/NDUFA6/NDUFB3/NDUFA11/COX14/UQCC2/COA5/TMEM126B/NDUFA9/DMAC1/TMEM126A/NDUFAF2/NDUFAF4/SDHAF3	35
GO:0010257	NADH dehydrogenase complex assembly	27/646	42/6309	2.54689e-17	4.25204e-15	4.23186e-15	NDUFB1/NDUFA12/NDUFB10/NDUFC1/NDUFB4/NDUFA3/NDUFA1/NDUFS5/NDUFB9/NDUFAB1/NDUFS7/NDUFB2/NDUFAF3/NDUFB8/NDUFA2/NDUFC2/NDUFB5/NDUFA8/NDUFA6/NDUFB3/NDUFA11/TMEM126B/NDUFA9/DMAC1/TMEM126A/NDUFAF2/NDUFAF4	27
GO:0032981	mitochondrial respiratory chain complex I assembly	27/646	42/6309	2.54689e-17	4.25204e-15	4.23186e-15	NDUFB1/NDUFA12/NDUFB10/NDUFC1/NDUFB4/NDUFA3/NDUFA1/NDUFS5/NDUFB9/NDUFAB1/NDUFS7/NDUFB2/NDUFAF3/NDUFB8/NDUFA2/NDUFC2/NDUFB5/NDUFA8/NDUFA6/NDUFB3/NDUFA11/TMEM126B/NDUFA9/DMAC1/TMEM126A/NDUFAF2/NDUFAF4	27
GO:0006120	mitochondrial electron transport, NADH to ubiquinone	26/646	40/6309	6.7076e-17	1.06651e-14	1.06145e-14	NDUFV2/NDUFB1/NDUFB10/NDUFC1/NDUFA4/NDUFB4/NDUFA3/NDUFA1/NDUFS5/ISCU/NDUFB9/PINK1/NDUFAB1/NDUFS7/NDUFB2/NDUFB8/NDUFA2/NDUFC2/NDUFB5/DNAJC15/NDUFA8/NDUFA6/NDUFB3/NDUFA9/PARK7/NDUFA7	26
GO:0006164	purine nucleotide biosynthetic process	47/646	136/6309	8.43029e-15	1.27949e-12	1.27342e-12	ATP5F1C/NDUFV2/NDUFB1/NME3/PRPSAP2/NDUFA12/NDUFB10/DGUOK/NDUFC1/NDUFB4/ATP5MF/NDUFA3/NDUFA1/ATP5F1E/NDUFS5/NDUFB9/PINK1/NDUFAB1/STOML2/NDUFS7/PPCS/GUK1/ATP5MC1/NDUFB2/NDUFB8/NDUFA2/NDUFC2/ATP5ME/SDHD/NDUFB5/ATP5MC2/NDUFA8/ATP5PO/NDUFA6/NDUFB3/NDUFA11/NDUFA9/ATP5PF/ATP5MC3/ATP5PD/HAAO/ATP5PB/PDHB/PDK2/NME7/NDUFA7/ACOT7	47
GO:0009152	purine ribonucleotide biosynthetic process	44/646	122/6309	1.06384e-14	1.45578e-12	1.44887e-12	ATP5F1C/NDUFV2/NDUFB1/NME3/NDUFA12/NDUFB10/DGUOK/NDUFC1/NDUFB4/ATP5MF/NDUFA3/NDUFA1/ATP5F1E/NDUFS5/NDUFB9/PINK1/NDUFAB1/STOML2/NDUFS7/PPCS/ATP5MC1/NDUFB2/NDUFB8/NDUFA2/NDUFC2/ATP5ME/SDHD/NDUFB5/ATP5MC2/NDUFA8/ATP5PO/NDUFA6/NDUFB3/NDUFA11/NDUFA9/ATP5PF/ATP5MC3/ATP5PD/ATP5PB/PDHB/PDK2/NME7/NDUFA7/ACOT7	44
GO:0009165	nucleotide biosynthetic process	50/646	152/6309	1.08998e-14	1.45578e-12	1.44887e-12	ATP5F1C/NDUFV2/NDUFB1/NME3/PRPSAP2/NDUFA12/NDUFB10/DGUOK/NDUFC1/NDUFB4/ATP5MF/NDUFA3/NDUFA1/ATP5F1E/NDUFS5/NDUFB9/PINK1/NDUFAB1/STOML2/NDUFS7/PPCS/GUK1/ATP5MC1/NDUFB2/NDUFB8/NDUFA2/NDUFC2/ATP5ME/SDHD/NDUFB5/ATP5MC2/NDUFA8/ATP5PO/NDUFA6/NDUFB3/NDUFA11/NDUFA9/TBPL1/ATP5PF/ATP5MC3/ATP5PD/HAAO/AK6/ATP5PB/PDHB/PDK2/NME7/NDUFA7/ACOT7/UCKL1	50
GO:1901293	nucleoside phosphate biosynthetic process	50/646	152/6309	1.08998e-14	1.45578e-12	1.44887e-12	ATP5F1C/NDUFV2/NDUFB1/NME3/PRPSAP2/NDUFA12/NDUFB10/DGUOK/NDUFC1/NDUFB4/ATP5MF/NDUFA3/NDUFA1/ATP5F1E/NDUFS5/NDUFB9/PINK1/NDUFAB1/STOML2/NDUFS7/PPCS/GUK1/ATP5MC1/NDUFB2/NDUFB8/NDUFA2/NDUFC2/ATP5ME/SDHD/NDUFB5/ATP5MC2/NDUFA8/ATP5PO/NDUFA6/NDUFB3/NDUFA11/NDUFA9/TBPL1/ATP5PF/ATP5MC3/ATP5PD/HAAO/AK6/ATP5PB/PDHB/PDK2/NME7/NDUFA7/ACOT7/UCKL1	50
GO:0009260	ribonucleotide biosynthetic process	45/646	128/6309	1.56053e-14	2.00409e-12	1.99458e-12	ATP5F1C/NDUFV2/NDUFB1/NME3/NDUFA12/NDUFB10/DGUOK/NDUFC1/NDUFB4/ATP5MF/NDUFA3/NDUFA1/ATP5F1E/NDUFS5/NDUFB9/PINK1/NDUFAB1/STOML2/NDUFS7/PPCS/ATP5MC1/NDUFB2/NDUFB8/NDUFA2/NDUFC2/ATP5ME/SDHD/NDUFB5/ATP5MC2/NDUFA8/ATP5PO/NDUFA6/NDUFB3/NDUFA11/NDUFA9/ATP5PF/ATP5MC3/ATP5PD/ATP5PB/PDHB/PDK2/NME7/NDUFA7/ACOT7/UCKL1	45
GO:0046390	ribose phosphate biosynthetic process	46/646	134/6309	2.19508e-14	2.71458e-12	2.7017e-12	ATP5F1C/NDUFV2/NDUFB1/NME3/PRPSAP2/NDUFA12/NDUFB10/DGUOK/NDUFC1/NDUFB4/ATP5MF/NDUFA3/NDUFA1/ATP5F1E/NDUFS5/NDUFB9/PINK1/NDUFAB1/STOML2/NDUFS7/PPCS/ATP5MC1/NDUFB2/NDUFB8/NDUFA2/NDUFC2/ATP5ME/SDHD/NDUFB5/ATP5MC2/NDUFA8/ATP5PO/NDUFA6/NDUFB3/NDUFA11/NDUFA9/ATP5PF/ATP5MC3/ATP5PD/ATP5PB/PDHB/PDK2/NME7/NDUFA7/ACOT7/UCKL1	46
GO:0072522	purine-containing compound biosynthetic process	47/646	140/6309	2.9754e-14	3.54817e-12	3.53133e-12	ATP5F1C/NDUFV2/NDUFB1/NME3/PRPSAP2/NDUFA12/NDUFB10/DGUOK/NDUFC1/NDUFB4/ATP5MF/NDUFA3/NDUFA1/ATP5F1E/NDUFS5/NDUFB9/PINK1/NDUFAB1/STOML2/NDUFS7/PPCS/GUK1/ATP5MC1/NDUFB2/NDUFB8/NDUFA2/NDUFC2/ATP5ME/SDHD/NDUFB5/ATP5MC2/NDUFA8/ATP5PO/NDUFA6/NDUFB3/NDUFA11/NDUFA9/ATP5PF/ATP5MC3/ATP5PD/HAAO/ATP5PB/PDHB/PDK2/NME7/NDUFA7/ACOT7	47
GO:0009199	ribonucleoside triphosphate metabolic process	48/646	147/6309	5.24725e-14	6.04158e-12	6.01291e-12	FIS1/ATP5IF1/ATP5F1C/NDUFV2/NDUFB1/NME3/NDUFA12/NDUFB10/SLC2A6/DGUOK/NDUFC1/NDUFB4/ARL2/ATP5MF/NDUFA3/NDUFA1/ATP5F1E/NDUFS5/NDUFB9/PINK1/NDUFAB1/STOML2/NDUFS7/ATP5MC1/NDUFB2/NDUFB8/NDUFA2/NDUFC2/ATP5ME/TSPO/SDHD/NDUFB5/ATP5MC2/NDUFA8/ATP5PO/NDUFA6/NDUFB3/NDUFA11/NDUFA9/ATP5PF/ATP5MC3/ATP5PD/RAN/ATP5PB/GALK1/NME7/NDUFA7/UCKL1	48
GO:0046034	ATP metabolic process	44/646	128/6309	7.81613e-14	8.69935e-12	8.65808e-12	FIS1/ATP5IF1/ATP5F1C/NDUFV2/NDUFB1/NDUFA12/NDUFB10/SLC2A6/DGUOK/NDUFC1/NDUFB4/ARL2/ATP5MF/NDUFA3/NDUFA1/ATP5F1E/NDUFS5/NDUFB9/PINK1/NDUFAB1/STOML2/NDUFS7/ATP5MC1/NDUFB2/NDUFB8/NDUFA2/NDUFC2/ATP5ME/TSPO/SDHD/NDUFB5/ATP5MC2/NDUFA8/ATP5PO/NDUFA6/NDUFB3/NDUFA11/NDUFA9/ATP5PF/ATP5MC3/ATP5PD/ATP5PB/GALK1/NDUFA7	44
GO:0009205	purine ribonucleoside triphosphate metabolic process	47/646	145/6309	1.32833e-13	1.43074e-11	1.42395e-11	FIS1/ATP5IF1/ATP5F1C/NDUFV2/NDUFB1/NME3/NDUFA12/NDUFB10/SLC2A6/DGUOK/NDUFC1/NDUFB4/ARL2/ATP5MF/NDUFA3/NDUFA1/ATP5F1E/NDUFS5/NDUFB9/PINK1/NDUFAB1/STOML2/NDUFS7/ATP5MC1/NDUFB2/NDUFB8/NDUFA2/NDUFC2/ATP5ME/TSPO/SDHD/NDUFB5/ATP5MC2/NDUFA8/ATP5PO/NDUFA6/NDUFB3/NDUFA11/NDUFA9/ATP5PF/ATP5MC3/ATP5PD/RAN/ATP5PB/GALK1/NME7/NDUFA7	47
GO:0009144	purine nucleoside triphosphate metabolic process	47/646	147/6309	2.36067e-13	2.46321e-11	2.45153e-11	FIS1/ATP5IF1/ATP5F1C/NDUFV2/NDUFB1/NME3/NDUFA12/NDUFB10/SLC2A6/DGUOK/NDUFC1/NDUFB4/ARL2/ATP5MF/NDUFA3/NDUFA1/ATP5F1E/NDUFS5/NDUFB9/PINK1/NDUFAB1/STOML2/NDUFS7/ATP5MC1/NDUFB2/NDUFB8/NDUFA2/NDUFC2/ATP5ME/TSPO/SDHD/NDUFB5/ATP5MC2/NDUFA8/ATP5PO/NDUFA6/NDUFB3/NDUFA11/NDUFA9/ATP5PF/ATP5MC3/ATP5PD/RAN/ATP5PB/GALK1/NME7/NDUFA7	47
GO:0009141	nucleoside triphosphate metabolic process	49/646	158/6309	2.65622e-13	2.68761e-11	2.67486e-11	FIS1/ATP5IF1/ATP5F1C/NDUFV2/NDUFB1/NME3/NDUFA12/NDUFB10/SLC2A6/DGUOK/NDUFC1/NDUFB4/ARL2/ATP5MF/NDUFA3/NDUFA1/ATP5F1E/NDUFS5/NDUFB9/PINK1/NDUFAB1/STOML2/NDUFS7/ATP5MC1/NDUFB2/NDUFB8/NDUFA2/NDUFC2/ATP5ME/TSPO/SDHD/NDUFB5/ATP5MC2/NDUFA8/ATP5PO/NDUFA6/NDUFB3/NDUFA11/NDUFA9/TBPL1/ATP5PF/ATP5MC3/ATP5PD/RAN/ATP5PB/GALK1/NME7/NDUFA7/UCKL1	49
GO:1902600	proton transmembrane transport	31/646	75/6309	1.51603e-12	1.48883e-10	1.48177e-10	ATP6V1G1/TESC/ATP6V1F/ATP6V0B/COX17/ATP5F1C/ATP6V0E1/SURF1/SLC25A3/NDUFA4/ATP5MF/COX7A1/ATP1A4/ATP5F1E/UQCR10/NDUFS7/COX4I1/ATP5MC1/COX7A2L/ATP5ME/UQCRFS1/ATP5MC2/ATP5PO/COX5B/ATP5PF/ATP5MC3/ATP5PD/COX7B/PARK7/ATP5PB/COX5A	31
GO:0007005	mitochondrion organization	77/646	338/6309	3.28639e-12	3.13521e-10	3.12034e-10	RAB38/GABARAPL2/FIS1/RAB32/COX17/PLAUR/ALKBH7/ATP5IF1/NDUFB1/FAM162A/NDUFA12/NDUFB10/BCL2A1/SURF1/NDUFC1/BNIP3L/NDUFB4/NDUFA3/COX7A1/NDUFA1/NDUFS5/NDUFB9/MAP1LC3B/CHCHD10/PRDX3/PINK1/NDUFAB1/STOML2/NDUFS7/STMP1/UBL5/COX7A2/NDUFB2/FMC1/NDUFAF3/NDUFB8/NDUFA2/FUNDC2/COX7A2L/NDUFC2/UQCRFS1/HIGD2A/BCAP31/TSPO/NDUFB5/DNAJC15/GABARAP/NDUFA8/NDUFA6/CHCHD2/NDUFB3/HEBP2/NDUFA11/TIMM8B/NIPSNAP2/COX14/PARL/U…	77
GO:0006163	purine nucleotide metabolic process	64/646	260/6309	7.37392e-12	6.83931e-10	6.80686e-10	FIS1/ATP5IF1/ATP5F1C/NDUFV2/NDUFB1/NME3/PRPSAP2/NDUFA12/NDUFB10/TALDO1/SLC2A6/DGUOK/NDUFC1/NDUFB4/ARL2/ATP5MF/NDUFA3/NDUFA1/ATP5F1E/NDUFS5/NDUFB9/PINK1/NDUFAB1/STOML2/NDUFS7/PPCS/GUK1/ATP5MC1/NDUFB2/NDUFB8/LDHB/PGLS/NDUFA2/NDUFC2/ATP5ME/SUCLG1/TSPO/SDHD/NDUFB5/ATP5MC2/NDUFA8/ATP5PO/NDUFA6/NDUFB3/NDUFA11/MDH1/NDUFA9/ATP5PF/ATP5MC3/ATP5PD/HAAO/GMPR2/TPST2/TP53I3/RAN/ATP5PB/GALK1/HINT1/PDHB/SULT1A1/…	64
GO:0072521	purine-containing compound metabolic process	65/646	269/6309	1.21411e-11	1.09565e-09	1.09045e-09	FIS1/ATP5IF1/ATP5F1C/NDUFV2/NDUFB1/NME3/PRPSAP2/NDUFA12/NDUFB10/TALDO1/SLC2A6/DGUOK/NDUFC1/NDUFB4/ARL2/ATP5MF/NDUFA3/NDUFA1/ATP5F1E/NDUFS5/NDUFB9/PINK1/NDUFAB1/STOML2/NDUFS7/PPCS/GUK1/ATP5MC1/NDUFB2/NDUFB8/LDHB/PGLS/NDUFA2/NDUFC2/ATP5ME/SUCLG1/TSPO/SDHD/NDUFB5/ATP5MC2/NDUFA8/ATP5PO/NDUFA6/NDUFB3/NUDT1/NDUFA11/MDH1/NDUFA9/ATP5PF/ATP5MC3/ATP5PD/HAAO/GMPR2/TPST2/TP53I3/RAN/ATP5PB/GALK1/HINT1/PDHB/SU…	65
GO:0009150	purine ribonucleotide metabolic process	57/646	221/6309	1.50437e-11	1.32187e-09	1.31559e-09	FIS1/ATP5IF1/ATP5F1C/NDUFV2/NDUFB1/NME3/NDUFA12/NDUFB10/SLC2A6/DGUOK/NDUFC1/NDUFB4/ARL2/ATP5MF/NDUFA3/NDUFA1/ATP5F1E/NDUFS5/NDUFB9/PINK1/NDUFAB1/STOML2/NDUFS7/PPCS/GUK1/ATP5MC1/NDUFB2/NDUFB8/NDUFA2/NDUFC2/ATP5ME/SUCLG1/TSPO/SDHD/NDUFB5/ATP5MC2/NDUFA8/ATP5PO/NDUFA6/NDUFB3/NDUFA11/NDUFA9/ATP5PF/ATP5MC3/ATP5PD/GMPR2/TPST2/RAN/ATP5PB/GALK1/HINT1/PDHB/SULT1A1/PDK2/NME7/NDUFA7/ACOT7	57
GO:0009117	nucleotide metabolic process	68/646	291/6309	2.03206e-11	1.73975e-09	1.7315e-09	FIS1/ATP5IF1/ATP5F1C/NDUFV2/NDUFB1/NME3/PRPSAP2/NDUFA12/NDUFB10/TALDO1/SLC2A6/DGUOK/NDUFC1/NDUFB4/ARL2/ATP5MF/NDUFA3/NDUFA1/ATP5F1E/NDUFS5/NDUFB9/PINK1/NDUFAB1/STOML2/NDUFS7/PPCS/GUK1/ATP5MC1/NDUFB2/NDUFB8/LDHB/PGLS/NDUFA2/NDUFC2/ATP5ME/SUCLG1/TSPO/SDHD/NDUFB5/ATP5MC2/NDUFA8/ATP5PO/NDUFA6/NDUFB3/NDUFA11/MDH1/NDUFA9/TBPL1/ATP5PF/ATP5MC3/ATP5PD/HAAO/GMPR2/TPST2/TP53I3/AK6/PARK7/RAN/ATP5PB/GALK1/HIN…	68
GO:0009259	ribonucleotide metabolic process	58/646	229/6309	2.20383e-11	1.83965e-09	1.83092e-09	FIS1/ATP5IF1/ATP5F1C/NDUFV2/NDUFB1/NME3/NDUFA12/NDUFB10/SLC2A6/DGUOK/NDUFC1/NDUFB4/ARL2/ATP5MF/NDUFA3/NDUFA1/ATP5F1E/NDUFS5/NDUFB9/PINK1/NDUFAB1/STOML2/NDUFS7/PPCS/GUK1/ATP5MC1/NDUFB2/NDUFB8/NDUFA2/NDUFC2/ATP5ME/SUCLG1/TSPO/SDHD/NDUFB5/ATP5MC2/NDUFA8/ATP5PO/NDUFA6/NDUFB3/NDUFA11/NDUFA9/ATP5PF/ATP5MC3/ATP5PD/GMPR2/TPST2/RAN/ATP5PB/GALK1/HINT1/PDHB/SULT1A1/PDK2/NME7/NDUFA7/ACOT7/UCKL1	58
GO:0006753	nucleoside phosphate metabolic process	68/646	293/6309	2.83209e-11	2.30642e-09	2.29548e-09	FIS1/ATP5IF1/ATP5F1C/NDUFV2/NDUFB1/NME3/PRPSAP2/NDUFA12/NDUFB10/TALDO1/SLC2A6/DGUOK/NDUFC1/NDUFB4/ARL2/ATP5MF/NDUFA3/NDUFA1/ATP5F1E/NDUFS5/NDUFB9/PINK1/NDUFAB1/STOML2/NDUFS7/PPCS/GUK1/ATP5MC1/NDUFB2/NDUFB8/LDHB/PGLS/NDUFA2/NDUFC2/ATP5ME/SUCLG1/TSPO/SDHD/NDUFB5/ATP5MC2/NDUFA8/ATP5PO/NDUFA6/NDUFB3/NDUFA11/MDH1/NDUFA9/TBPL1/ATP5PF/ATP5MC3/ATP5PD/HAAO/GMPR2/TPST2/TP53I3/AK6/PARK7/RAN/ATP5PB/GALK1/HIN…	68
GO:0055086	nucleobase-containing small molecule metabolic process	73/646	326/6309	3.06376e-11	2.43569e-09	2.42414e-09	FIS1/ATP5IF1/ATP5F1C/NDUFV2/NDUFB1/NME3/PRPSAP2/NDUFA12/NDUFB10/TALDO1/SLC2A6/DGUOK/NDUFC1/NDUFB4/ARL2/ATP5MF/GLRX/NDUFA3/NDUFA1/ATP5F1E/NDUFS5/NDUFB9/ERH/PINK1/NDUFAB1/STOML2/NDUFS7/PPCS/GUK1/ATP5MC1/NDUFB2/NDUFB8/LDHB/PGLS/NDUFA2/NDUFC2/ATP5ME/SUCLG1/TSPO/SDHD/NDUFB5/ATP5MC2/NDUFA8/ATP5PO/GNPDA1/NDUFA6/NDUFB3/NUDT1/NDUFA11/MDH1/NDUFA9/TBPL1/ATP5PF/ATP5MC3/ATP5PD/UGP2/HAAO/GMPR2/TPST2/TP53I3/AK6…	73
GO:0019693	ribose phosphate metabolic process	59/646	237/6309	3.15094e-11	2.44674e-09	2.43514e-09	FIS1/ATP5IF1/ATP5F1C/NDUFV2/NDUFB1/NME3/PRPSAP2/NDUFA12/NDUFB10/SLC2A6/DGUOK/NDUFC1/NDUFB4/ARL2/ATP5MF/NDUFA3/NDUFA1/ATP5F1E/NDUFS5/NDUFB9/PINK1/NDUFAB1/STOML2/NDUFS7/PPCS/GUK1/ATP5MC1/NDUFB2/NDUFB8/NDUFA2/NDUFC2/ATP5ME/SUCLG1/TSPO/SDHD/NDUFB5/ATP5MC2/NDUFA8/ATP5PO/NDUFA6/NDUFB3/NDUFA11/NDUFA9/ATP5PF/ATP5MC3/ATP5PD/GMPR2/TPST2/RAN/ATP5PB/GALK1/HINT1/PDHB/SULT1A1/PDK2/NME7/NDUFA7/ACOT7/UCKL1	59
GO:0019637	organophosphate metabolic process	84/646	468/6309	8.97932e-08	6.81408e-06	6.78175e-06	RAB38/FIS1/AKR1A1/ATP5IF1/ATP5F1C/NDUFV2/NDUFB1/NME3/PRPSAP2/NDUFA12/NDUFB10/PLPP1/TALDO1/SLC2A6/DGUOK/NDUFC1/NDUFB4/ARL2/ATP5MF/NDUFA3/GPX4/NDUFA1/ATP5F1E/NDUFS5/NDUFB9/CRYL1/PINK1/NDUFAB1/STOML2/NDUFS7/PPCS/GUK1/ATP5MC1/NDUFB2/NDUFB8/LDHB/PGLS/NDUFA2/DBI/NDUFC2/PRDX6/ATP5ME/GPAT3/SUCLG1/TSPO/SDHD/NDUFB5/ATP5MC2/NDUFA8/ATP5PO/DPM3/NDUFA6/NDUFB3/NDUFA11/DNAJC19/MDH1/PGP/NDUFA9/TBPL1/ATP5PF/ATP5MC…	84
GO:1901137	carbohydrate derivative biosynthetic process	63/646	320/6309	1.48506e-07	1.10191e-05	1.09668e-05	ITM2B/OST4/DAD1/AKR1A1/ATP5F1C/NDUFV2/NDUFB1/NME3/PRPSAP2/NDUFA12/NDUFB10/DGUOK/NDUFC1/NDUFB4/VEGFB/ATP5MF/NDUFA3/NDUFA1/ATP5F1E/NDUFS5/NDUFB9/NDST2/CRYL1/PINK1/NDUFAB1/STOML2/NDUFS7/PPCS/GUK1/ATP5MC1/NDUFB2/NDUFB8/NDUFA2/NDUFC2/ATP5ME/SDHD/NDUFB5/ATP5MC2/NDUFA8/ATP5PO/GNPDA1/DPM3/NDUFA6/SLC35D2/NDUFB3/NDUFA11/HS6ST1/NDUFA9/TBPL1/ATP5PF/ATP5MC3/ATP5PD/PIGF/ATP5PB/PDHB/PIGC/PDK2/NME7/NDUFA7/ACOT7/…	63
GO:0006123	mitochondrial electron transport, cytochrome c to oxygen	10/646	15/6309	2.20911e-07	1.60352e-05	1.59592e-05	NDUFA4/COX7A1/COX7A2/COX4I1/COX6A1/COX7A2L/COX5B/COX6C/COX7B/COX5A	10
GO:0090407	organophosphate biosynthetic process	59/646	297/6309	2.74699e-07	1.95153e-05	1.94227e-05	RAB38/AKR1A1/ATP5F1C/NDUFV2/NDUFB1/NME3/PRPSAP2/NDUFA12/NDUFB10/DGUOK/NDUFC1/NDUFB4/ATP5MF/NDUFA3/NDUFA1/ATP5F1E/NDUFS5/NDUFB9/CRYL1/PINK1/NDUFAB1/STOML2/NDUFS7/PPCS/GUK1/ATP5MC1/NDUFB2/NDUFB8/NDUFA2/NDUFC2/ATP5ME/GPAT3/SDHD/NDUFB5/ATP5MC2/NDUFA8/ATP5PO/DPM3/NDUFA6/NDUFB3/NDUFA11/NDUFA9/TBPL1/ATP5PF/ATP5MC3/ATP5PD/HAAO/PTPMT1/PIGF/AK6/ATP5PB/PDHB/PIGC/PDK2/NME7/NDUFA7/ACOT7/UCKL1/SRD5A3	59
GO:0002181	cytoplasmic translation	33/646	137/6309	1.79759e-06	0.000125045	0.000124451	RPS28/CNBP/EIF3K/RPS12/RPS26/RPS13/RPL10/RPS27A/FAU/RPL19/RWDD1/MCTS1/RPL11/RPS7/RPL30/RPL34/RPL8/RPL39/RPL12/RPS15A/RPL35A/RPL5/RPL7A/RPL32/RPS4X/RPL14/RPL6/MIF4GD/PAIP1/RPL22L1/DPH3/YBX3/RPL26L1	33
GO:0006812	monoatomic cation transport	60/646	327/6309	3.52247e-06	0.000240031	0.000238893	ATP6V1G1/FTH1/CRBN/TESC/ATP6V1F/ATP6V0B/COX17/LGALS3/ATP5F1C/FTL/ATP6V0E1/SARAF/SURF1/SLC25A3/NDUFA4/ATP5MF/GLRX/COMMD1/COX7A1/ATP1A4/ATP5F1E/ISCU/CCL4/COMMD3/UQCR10/NDUFS7/HOMER3/COX4I1/SELENOK/ATP5MC1/COX7A2L/ATP5ME/UQCRFS1/TSPO/ATP5MC2/SLC38A11/ATP5PO/MICU3/COX5B/CCL3/CALHM2/NIPSNAP2/KCNQ1/NDUFA9/ATP5PF/ATP5MC3/CUTC/ATP5PD/ADRB2/ATOX1/COX7B/PARK7/SLC30A1/ATP5PB/COX5A/SMDT1/CAMK2G/SLC8A3/ANXA2/…	60
GO:0032543	mitochondrial translation	26/646	102/6309	7.54271e-06	0.000503702	0.000501312	MRPL16/MRPL40/MRPL43/MRPS18C/MRPS22/MRPL57/MRPS23/MRPL34/MRPL54/MRPL17/MRPL36/MRPS34/MRPS16/MRPS21/UQCC2/MRPL33/MRPL13/MRPL22/MRPL21/MRPL27/MRPS28/MALSU1/NDUFA7/MRPL12/MRPL39/CDK5RAP1	26
GO:0097237	cellular response to toxic substance	15/646	44/6309	1.63757e-05	0.00105151	0.00104652	ADH5/MGST3/AKR1A1/TXN/GPX4/PRDX3/PINK1/TXNDC17/PRDX1/PRDX6/GSTP1/SOD1/ALDH1A1/PARK7/CAT	15
GO:0098754	detoxification	15/646	44/6309	1.63757e-05	0.00105151	0.00104652	ADH5/MGST3/AKR1A1/TXN/GPX4/PRDX3/TXNDC17/PRDX1/PRDX6/GSTP1/SOD1/ALDH1A1/PARK7/SLC30A1/CAT	15
GO:0006811	monoatomic ion transport	63/646	367/6309	1.88356e-05	0.00118664	0.00118101	ATP6V1G1/FTH1/CRBN/S100A6/TESC/ATP6V1F/ATP6V0B/COX17/LGALS3/ATP5F1C/FTL/ATP6V0E1/SARAF/SURF1/SLC25A3/NDUFA4/ATP5MF/GLRX/COMMD1/COX7A1/ATP1A4/ATP5F1E/ISCU/CCL4/COMMD3/UQCR10/PINK1/NDUFS7/HOMER3/COX4I1/SELENOK/CLIC1/ATP5MC1/COX7A2L/ATP5ME/UQCRFS1/TSPO/ATP5MC2/SLC38A11/ATP5PO/MICU3/COX5B/CCL3/CALHM2/NIPSNAP2/KCNQ1/NDUFA9/ATP5PF/ATP5MC3/CUTC/ATP5PD/ADRB2/ATOX1/COX7B/PARK7/SLC30A1/ATP5PB/COX5A/SMDT1/C…	63
GO:0140053	mitochondrial gene expression	28/646	121/6309	2.4334e-05	0.00150465	0.00149751	MRPL16/MRPL40/MRPL43/MRPS18C/CHCHD10/MRPS22/MRPL57/MRPS23/MRPL34/MRPL54/MRPL17/MRPL36/MRPS34/MRPS16/MRPS21/UQCC2/MRPL33/MRPL13/MRPL22/MRPL21/MRPL27/MRPS28/MALSU1/NDUFA7/MRPL12/MRPL39/CDK5RAP1/TFB2M	28
GO:0072677	eosinophil migration	7/646	6309-11-01	2.61014e-05	0.00158459	0.00157707	LGALS3/CCL23/CCL4/CCL3/CCL4L2/CCL2/CCL3L1	7
GO:1990748	cellular detoxification	14/646	41/6309	3.07283e-05	0.00183217	0.00182348	ADH5/MGST3/AKR1A1/TXN/GPX4/PRDX3/TXNDC17/PRDX1/PRDX6/GSTP1/SOD1/ALDH1A1/PARK7/CAT	14
GO:0002548	monocyte chemotaxis	9/646	19/6309	4.20347e-05	0.00246235	0.00245067	ANXA1/LGALS3/CCL23/CCL4/CCL3/CCL4L2/CTSG/CCL2/CCL3L1	9
GO:0009636	response to toxic substance	20/646	76/6309	5.17703e-05	0.00298036	0.00296622	ADH5/MGST3/AKR1A1/TXN/GPX4/SRSF9/CCL4/PRDX3/PINK1/TXNDC17/PRDX1/PRDX6/GSTP1/FOS/CCL3/SOD1/ALDH1A1/PARK7/SLC30A1/CAT	20
GO:0034308	primary alcohol metabolic process	10/646	25/6309	9.24854e-05	0.00523405	0.00520922	ADH5/DHRS9/AKR1A1/DHRS7/ALDH1A1/RDH14/PARK7/SULT1A1/AKR7A2/ALDH2	10
GO:0006081	cellular aldehyde metabolic process	11/646	30/6309	0.000105083	0.00584787	0.00582012	ADH5/AKR1A1/TALDO1/PNKD/HYI/ALDH1A1/PARK7/ALDH9A1/AKR7A2/GRHPR/ALDH2	11
GO:1903715	regulation of aerobic respiration	9/646	21/6309	0.000110732	0.00606124	0.00603248	ARL2/COX7A1/ISCU/PINK1/COX7A2/COX7A2L/DNAJC15/UQCC2/PARK7	9
GO:0034220	monoatomic ion transmembrane transport	49/646	292/6309	0.000288385	0.0155309	0.0154572	ATP6V1G1/CRBN/S100A6/TESC/ATP6V1F/ATP6V0B/COX17/ATP5F1C/ATP6V0E1/SURF1/SLC25A3/NDUFA4/ATP5MF/GLRX/COMMD1/COX7A1/ATP1A4/ATP5F1E/ISCU/UQCR10/PINK1/NDUFS7/COX4I1/CLIC1/ATP5MC1/COX7A2L/ATP5ME/UQCRFS1/ATP5MC2/ATP5PO/MICU3/COX5B/CCL3/CALHM2/NIPSNAP2/KCNQ1/ATP5PF/ATP5MC3/ATP5PD/ADRB2/COX7B/PARK7/SLC30A1/ATP5PB/COX5A/SMDT1/SLC8A3/ANXA2/CCL2	49
GO:0098662	inorganic cation transmembrane transport	43/646	247/6309	0.000301506	0.0159798	0.015904	ATP6V1G1/CRBN/TESC/ATP6V1F/ATP6V0B/COX17/ATP5F1C/ATP6V0E1/SURF1/SLC25A3/NDUFA4/ATP5MF/GLRX/COMMD1/COX7A1/ATP1A4/ATP5F1E/ISCU/UQCR10/NDUFS7/COX4I1/ATP5MC1/COX7A2L/ATP5ME/UQCRFS1/ATP5MC2/ATP5PO/MICU3/COX5B/CCL3/NIPSNAP2/KCNQ1/ATP5PF/ATP5MC3/ATP5PD/COX7B/PARK7/SLC30A1/ATP5PB/COX5A/SMDT1/SLC8A3/ANXA2	43
GO:1990266	neutrophil migration	13/646	44/6309	0.000309984	0.016169	0.0160923	CKLF/FCER1G/LGALS3/C3AR1/CCL23/CCL4/SELENOK/CCL3/CCL4L2/ITGA9/CD99/CCL2/CCL3L1	13
GO:0098655	monoatomic cation transmembrane transport	44/646	255/6309	0.000314761	0.016169	0.0160923	ATP6V1G1/CRBN/TESC/ATP6V1F/ATP6V0B/COX17/ATP5F1C/ATP6V0E1/SURF1/SLC25A3/NDUFA4/ATP5MF/GLRX/COMMD1/COX7A1/ATP1A4/ATP5F1E/ISCU/UQCR10/NDUFS7/COX4I1/ATP5MC1/COX7A2L/ATP5ME/UQCRFS1/ATP5MC2/ATP5PO/MICU3/COX5B/CCL3/CALHM2/NIPSNAP2/KCNQ1/ATP5PF/ATP5MC3/ATP5PD/COX7B/PARK7/SLC30A1/ATP5PB/COX5A/SMDT1/SLC8A3/ANXA2	44
GO:0098869	cellular oxidant detoxification	11/646	34/6309	0.000375503	0.018997	0.0189069	MGST3/TXN/GPX4/PRDX3/TXNDC17/PRDX1/PRDX6/GSTP1/SOD1/PARK7/CAT	11
GO:0097530	granulocyte migration	15/646	57/6309	0.000442778	0.0220662	0.0219615	CKLF/ANXA1/FCER1G/LGALS3/C3AR1/CCL23/CCL4/SELENOK/CCL3/CCL4L2/ITGA9/CD99/CSF1/CCL2/CCL3L1	15
GO:0098660	inorganic ion transmembrane transport	44/646	262/6309	0.000575784	0.0282727	0.0281385	ATP6V1G1/CRBN/TESC/ATP6V1F/ATP6V0B/COX17/ATP5F1C/ATP6V0E1/SURF1/SLC25A3/NDUFA4/ATP5MF/GLRX/COMMD1/COX7A1/ATP1A4/ATP5F1E/ISCU/UQCR10/NDUFS7/COX4I1/CLIC1/ATP5MC1/COX7A2L/ATP5ME/UQCRFS1/ATP5MC2/ATP5PO/MICU3/COX5B/CCL3/NIPSNAP2/KCNQ1/ATP5PF/ATP5MC3/ATP5PD/COX7B/PARK7/SLC30A1/ATP5PB/COX5A/SMDT1/SLC8A3/ANXA2	44
GO:0048247	lymphocyte chemotaxis	8/646	21/6309	0.000700153	0.0338813	0.0337206	CKLF/CXCL16/CCL23/CCL4/CCL3/CCL4L2/CCL2/CCL3L1	8
GO:0070613	regulation of protein processing	9/646	26/6309	0.000735553	0.0350859	0.0349194	CST7/PLAUR/PLGRKT/GSN/S100A10/CAST/CARD16/IFT52/ANXA2	9
GO:0043467	regulation of generation of precursor metabolites and energy	16/646	66/6309	0.000777072	0.0365443	0.0363709	COX17/SLC2A6/NDUFA4/ARL2/COX7A1/ISCU/PINK1/COX7A2/COX7A2L/DNAJC15/CHCHD2/UQCC2/GHITM/POMC/PARK7/PHLDA2	16
GO:0048246	macrophage chemotaxis	7/646	17/6309	0.000885895	0.0410834	0.0408885	CKLF/LGALS3/C3AR1/CCL3/DDT/CSF1/CCL2	7
GO:0042440	pigment metabolic process	10/646	32/6309	0.000940027	0.0429966	0.0427926	RAB38/ATP5IF1/TMEM14C/BLVRA/TSPO/BLVRB/TMEM14B/HMOX2/DDT/SLC25A38	10
GO:0071621	granulocyte chemotaxis	13/646	49/6309	0.000968825	0.043715	0.0435075	CKLF/ANXA1/FCER1G/LGALS3/C3AR1/CCL23/CCL4/CCL3/CCL4L2/ITGA9/CSF1/CCL2/CCL3L1	13
GO:1903317	regulation of protein maturation	9/646	27/6309	0.00100464	0.0445287	0.0443174	CST7/PLAUR/PLGRKT/GSN/S100A10/CAST/CARD16/IFT52/ANXA2	9
GO:0051604	protein maturation	28/646	149/6309	0.00101353	0.0445287	0.0443174	TESC/SPCS1/CST7/PLAUR/STUB1/PLGRKT/GSN/NAA10/TMEM208/SPCS2/S100A10/CMA1/NDUFAB1/STOML2/SNAPIN/ISCA1/PARL/CAST/APH1B/PYCARD/NAA20/ISCA2/CARD16/CTSG/AASDHPPT/CTSL/IFT52/ANXA2	28
GO:0030593	neutrophil chemotaxis	11/646	38/6309	0.00107905	0.0467915	0.0465695	CKLF/FCER1G/LGALS3/C3AR1/CCL23/CCL4/CCL3/CCL4L2/ITGA9/CCL2/CCL3L1	11
GO:0043457	regulation of cellular respiration	9/646	28/6309	0.00134826	0.0577157	0.0574419	ARL2/COX7A1/ISCU/PINK1/COX7A2/COX7A2L/DNAJC15/UQCC2/PARK7	9
GO:0006412	translation	69/646	475/6309	0.00137225	0.0577245	0.0574506	MRPL16/MRPL40/ZNF706/RPS28/CNBP/EIF3K/VIM/MRPL43/RPS12/RPS26/RPS13/RPL36AL/MRPS18C/PINK1/RPL10/MRPS22/RPS27A/FAU/MRPL57/RPL19/MRPS23/RWDD1/MCTS1/MRPL34/RPL11/RPS7/RPL30/DCPS/MRPL54/RPL34/RPL8/RPL39/RPL12/RPS15A/MRPL17/MRPL36/RPL35A/MRPS34/RPL5/MRPS16/MRPS21/RPL7A/RPL32/UQCC2/RPS4X/METTL5/MRPL33/RPL14/MRPL13/MRPL22/MRPL21/RPL6/MIF4GD/IMPACT/MRPL27/PAIP1/RPL22L1/FARS2/DPH3/MRPS28/MALSU1/YBX3/NDUFA7…	69
GO:0097529	myeloid leukocyte migration	19/646	89/6309	0.00138304	0.0577245	0.0574506	CKLF/ANXA1/FCER1G/LGALS3/C3AR1/CCL23/VEGFB/CCL4/SELENOK/CCL3/CCL4L2/DDT/CD200R1/CTSG/ITGA9/CD99/CSF1/CCL2/CCL3L1	19
GO:0042168	heme metabolic process	8/646	23/6309	0.00140162	0.0577778	0.0575036	ATP5IF1/TMEM14C/BLVRA/TSPO/BLVRB/TMEM14B/HMOX2/SLC25A38	8
GO:0002082	regulation of oxidative phosphorylation	6/646	14/6309	0.00164427	0.066954	0.0666363	COX7A1/PINK1/COX7A2/COX7A2L/DNAJC15/UQCC2	6
GO:1905517	macrophage migration	8/646	24/6309	0.00191674	0.076282	0.0759201	CKLF/LGALS3/C3AR1/CCL3/DDT/CD200R1/CSF1/CCL2	8
GO:0071674	mononuclear cell migration	17/646	78/6309	0.00191904	0.076282	0.0759201	CKLF/ANXA1/LGALS3/C3AR1/CXCL16/CCL23/CCL4/SELENOK/CCL3/PYCARD/CCL4L2/CD200R1/CTSG/CD99/CSF1/CCL2/CCL3L1	17
GO:0051881	regulation of mitochondrial membrane potential	11/646	41/6309	0.00213108	0.083714	0.0833168	ATP5IF1/ARL6IP5/UBB/PRDX3/PINK1/CLIC1/NDUFC2/TSPO/HEBP2/SOD1/PARK7	11
GO:0043043	peptide biosynthetic process	69/646	484/6309	0.00225355	0.0874953	0.0870801	MRPL16/MRPL40/ZNF706/RPS28/CNBP/EIF3K/VIM/MRPL43/RPS12/RPS26/RPS13/RPL36AL/MRPS18C/PINK1/RPL10/MRPS22/RPS27A/FAU/MRPL57/RPL19/MRPS23/RWDD1/MCTS1/MRPL34/RPL11/RPS7/RPL30/DCPS/MRPL54/RPL34/RPL8/RPL39/RPL12/RPS15A/MRPL17/MRPL36/RPL35A/MRPS34/RPL5/MRPS16/MRPS21/RPL7A/RPL32/UQCC2/RPS4X/METTL5/MRPL33/RPL14/MRPL13/MRPL22/MRPL21/RPL6/MIF4GD/IMPACT/MRPL27/PAIP1/RPL22L1/FARS2/DPH3/MRPS28/MALSU1/YBX3/NDUFA7…	69
GO:0006778	porphyrin-containing compound metabolic process	8/646	25/6309	0.00257015	0.0986406	0.0981726	ATP5IF1/TMEM14C/BLVRA/TSPO/BLVRB/TMEM14B/HMOX2/SLC25A38	8

## Sheet: GO_BP_MCTC2 vs other clusters
ID	Description	GeneRatio	BgRatio	pvalue	p.adjust	qvalue	geneID	Count
GO:0097530	granulocyte migration	15/169	57/6309	1.16963e-11	1.86727e-08	1.52852e-08	C3AR1/SELENOK/CSF1/CXCL8/CCL3/CCL4/CXCL3/CCL2/MYD88/CCL3L1/CXCL2/SLAMF1/CCL4L2/THBS1/CCL23	15
GO:0006954	inflammatory response	31/169	287/6309	1.37704e-11	1.86727e-08	1.52852e-08	RIPK2/C3AR1/ACER3/BIRC3/YES1/CST7/IL13/NFKB1/LTB4R/NFKBID/CMA1/KIT/CSF1/CXCL8/KDM6B/CCL3/CCL4/CXCL3/PTGS2/CCL2/MYD88/CTSC/CCL3L1/DROSHA/CXCL2/ADORA3/SLAMF1/CCL4L2/THBS1/IL2RA/CCL23	31
GO:0097529	myeloid leukocyte migration	17/169	89/6309	1.19865e-10	1.08358e-07	8.86998e-08	C3AR1/SELENOK/KIT/CSF1/CXCL8/CCL3/CCL4/CXCL3/CCL2/MYD88/CTSG/CCL3L1/CXCL2/SLAMF1/CCL4L2/THBS1/CCL23	17
GO:0071621	granulocyte chemotaxis	13/169	49/6309	2.61854e-10	1.77537e-07	1.45329e-07	C3AR1/CSF1/CXCL8/CCL3/CCL4/CXCL3/CCL2/CCL3L1/CXCL2/SLAMF1/CCL4L2/THBS1/CCL23	13
GO:1990266	neutrophil migration	12/169	44/6309	9.2591e-10	4.96258e-07	4.06229e-07	C3AR1/SELENOK/CXCL8/CCL3/CCL4/CXCL3/CCL2/MYD88/CCL3L1/CXCL2/CCL4L2/CCL23	12
GO:0007186	G protein-coupled receptor signaling pathway	21/169	161/6309	1.22896e-09	4.96258e-07	4.06229e-07	KCNQ1/C3AR1/LMBRD2/PDE4D/RAPGEF2/PLPP1/GNA15/PDE3B/GPR65/ADCYAP1/LTB4R/GNAI1/CXCL8/CCL3/CCL4/CCL2/CCL3L1/AREG/ADORA3/CCL4L2/CCL23	21
GO:0070098	chemokine-mediated signaling pathway	9/169	21/6309	1.2809e-09	4.96258e-07	4.06229e-07	CXCL8/CCL3/CCL4/CXCL3/CCL2/CCL3L1/CXCL2/CCL4L2/CCL23	9
GO:0050900	leukocyte migration	20/169	151/6309	2.39182e-09	8.10826e-07	6.63729e-07	ICAM1/C3AR1/ABL2/YES1/SELENOK/KIT/CSF1/CXCL8/CCL3/CCL4/CXCL3/CCL2/MYD88/CTSG/CCL3L1/CXCL2/SLAMF1/CCL4L2/THBS1/CCL23	20
GO:0007155	cell adhesion	36/169	466/6309	3.79772e-09	1.14438e-06	9.36771e-07	NR4A3/CD83/EGR3/PLAUR/EMILIN2/RIPK2/COL13A1/LPXN/BTN2A2/ICAM1/PRNP/PRKX/STX3/ABL2/YES1/SELENOK/PDE3B/FMN1/NFKBID/LIF/ARHGAP5/LRFN4/MYO10/KIT/CSF1/CXCL8/CCL4/ANXA2/CCL2/CTSG/ITGA2B/SOX13/ICAM4/SLAMF1/THBS1/IL2RA	36
GO:0030595	leukocyte chemotaxis	15/169	90/6309	1.1266e-08	3.05535e-06	2.50106e-06	C3AR1/KIT/CSF1/CXCL8/CCL3/CCL4/CXCL3/CCL2/CTSG/CCL3L1/CXCL2/SLAMF1/CCL4L2/THBS1/CCL23	15
GO:1990868	response to chemokine	9/169	27/6309	1.77823e-08	4.01879e-06	3.28972e-06	CXCL8/CCL3/CCL4/CXCL3/CCL2/CCL3L1/CXCL2/CCL4L2/CCL23	9
GO:1990869	cellular response to chemokine	9/169	27/6309	1.77823e-08	4.01879e-06	3.28972e-06	CXCL8/CCL3/CCL4/CXCL3/CCL2/CCL3L1/CXCL2/CCL4L2/CCL23	9
GO:0060326	cell chemotaxis	16/169	108/6309	2.07025e-08	4.31887e-06	3.53535e-06	EGR3/C3AR1/KIT/CSF1/CXCL8/CCL3/CCL4/CXCL3/CCL2/CTSG/CCL3L1/CXCL2/SLAMF1/CCL4L2/THBS1/CCL23	16
GO:0030593	neutrophil chemotaxis	10/169	38/6309	3.60604e-08	6.58436e-06	5.38985e-06	C3AR1/CXCL8/CCL3/CCL4/CXCL3/CCL2/CCL3L1/CXCL2/CCL4L2/CCL23	10
GO:0002684	positive regulation of immune system process	34/169	461/6309	3.64179e-08	6.58436e-06	5.38985e-06	RNF125/NR4A3/CD83/EGR3/RIPK2/LPXN/BTN2A2/ICAM1/PRNP/C3AR1/PDE4D/BIRC3/ABL2/YES1/SELENOK/IL13/NFKB1/NFKBID/LIF/KIT/CSF1/CXCL8/CCL3/CCL4/IFIH1/TSPAN6/CCL2/MYD88/CTSC/CTSG/SOX13/SLAMF1/THBS1/IL2RA	34
GO:0071674	mononuclear cell migration	13/169	78/6309	1.11883e-07	1.89641e-05	1.55237e-05	C3AR1/ABL2/SELENOK/CSF1/CCL3/CCL4/CCL2/CTSG/CCL3L1/SLAMF1/CCL4L2/THBS1/CCL23	13
GO:0072677	eosinophil migration	6/169	6309-11-01	1.39836e-07	2.03273e-05	1.66396e-05	CCL3/CCL4/CCL2/CCL3L1/CCL4L2/CCL23	6
GO:0071347	cellular response to interleukin-1	10/169	44/6309	1.64706e-07	2.03273e-05	1.66396e-05	NFKB1/GBP2/CXCL8/CCL3/CCL4/CCL2/MYD88/CCL3L1/CCL4L2/CCL23	10
GO:0009617	response to bacterium	21/169	212/6309	1.71918e-07	2.03273e-05	1.66396e-05	EMILIN2/RIPK2/CSF2RB/BCL3/IL13/NFKB1/SLC30A1/GBP2/CSF1/CXCL8/CCL3/CXCL3/PTGS2/CCL2/MYD88/CTSG/CSF2/DROSHA/CXCL2/IL10RA/FKBP5	21
GO:0045785	positive regulation of cell adhesion	21/169	212/6309	1.71918e-07	2.03273e-05	1.66396e-05	NR4A3/CD83/EGR3/PLAUR/EMILIN2/RIPK2/BTN2A2/STX3/ABL2/YES1/SELENOK/FMN1/NFKBID/LIF/MYO10/CSF1/CCL2/CTSG/SOX13/SLAMF1/IL2RA	21
GO:0030155	regulation of cell adhesion	27/169	333/6309	1.73727e-07	2.03273e-05	1.66396e-05	NR4A3/CD83/EGR3/PLAUR/EMILIN2/RIPK2/LPXN/BTN2A2/PRNP/PRKX/STX3/ABL2/YES1/SELENOK/PDE3B/FMN1/NFKBID/LIF/MYO10/CSF1/CXCL8/CCL2/CTSG/SOX13/SLAMF1/THBS1/IL2RA	27
GO:0019221	cytokine-mediated signaling pathway	20/169	194/6309	1.79653e-07	2.03273e-05	1.66396e-05	RIPK2/CSF2RB/TRAF4/BIRC3/RHEX/KIT/CSF1/CXCL8/CCL3/CCL4/CXCL3/CCL2/MYD88/CTSG/CCL3L1/CSF2/CXCL2/CCL4L2/IL2RA/CCL23	20
GO:0006935	chemotaxis	19/169	176/6309	1.79888e-07	2.03273e-05	1.66396e-05	EGR3/PLAUR/C3AR1/EGR2/STX3/KIT/CSF1/CXCL8/CCL3/CCL4/CXCL3/CCL2/CTSG/CCL3L1/CXCL2/SLAMF1/CCL4L2/THBS1/CCL23	19
GO:0042330	taxis	19/169	176/6309	1.79888e-07	2.03273e-05	1.66396e-05	EGR3/PLAUR/C3AR1/EGR2/STX3/KIT/CSF1/CXCL8/CCL3/CCL4/CXCL3/CCL2/CTSG/CCL3L1/CXCL2/SLAMF1/CCL4L2/THBS1/CCL23	19
GO:0022409	positive regulation of cell-cell adhesion	17/169	145/6309	2.52567e-07	2.73985e-05	2.2428e-05	NR4A3/CD83/EGR3/PLAUR/EMILIN2/RIPK2/BTN2A2/ABL2/YES1/SELENOK/NFKBID/MYO10/CCL2/CTSG/SOX13/SLAMF1/IL2RA	17
GO:0070555	response to interleukin-1	11/169	58/6309	2.81439e-07	2.93562e-05	2.40305e-05	RIPK2/NFKB1/GBP2/CXCL8/CCL3/CCL4/CCL2/MYD88/CCL3L1/CCL4L2/CCL23	11
GO:0098609	cell-cell adhesion	25/169	301/6309	3.33229e-07	3.14389e-05	2.57354e-05	NR4A3/CD83/EGR3/PLAUR/EMILIN2/RIPK2/COL13A1/BTN2A2/ICAM1/PRNP/ABL2/YES1/SELENOK/NFKBID/LRFN4/MYO10/KIT/ANXA2/CCL2/CTSG/ITGA2B/SOX13/ICAM4/SLAMF1/IL2RA	25
GO:0002548	monocyte chemotaxis	7/169	19/6309	3.35874e-07	3.14389e-05	2.57354e-05	CCL3/CCL4/CCL2/CTSG/CCL3L1/CCL4L2/CCL23	7
GO:0034097	response to cytokine	30/169	411/6309	3.36183e-07	3.14389e-05	2.57354e-05	RNF125/RIPK2/ARID5B/GSN/CSF2RB/TRAF4/BIRC3/IL13/NFKB1/RHEX/KIT/GBP2/CSF1/CXCL8/CCL3/CCL4/KYNU/CXCL3/PTGS2/IFIH1/CCL2/MYD88/CTSG/CCL3L1/CSF2/CXCL2/CCL4L2/THBS1/IL2RA/CCL23	30
GO:0043410	positive regulation of MAPK cascade	17/169	156/6309	7.27858e-07	6.42975e-05	5.26329e-05	RASSF2/RIPK2/ICAM1/RAPGEF2/TRAF4/ADCYAP1/LIF/KIT/CCL3/CCL4/CCL2/MYD88/CCL3L1/SLAMF1/CCL4L2/THBS1/CCL23	17
GO:0032101	regulation of response to external stimulus	29/169	403/6309	7.34964e-07	6.42975e-05	5.26329e-05	RNF125/PLAUR/EMILIN2/RIPK2/C3AR1/KREMEN1/BIRC3/STX3/YES1/CST7/SELENOK/IL13/NFKB1/CMA1/CSF1/CXCL8/CCL3/CCL4/PTGS2/IFIH1/ANXA2/TSPAN6/CCL2/MYD88/CTSC/DROSHA/SLAMF1/THBS1/IL2RA	29
GO:0071345	cellular response to cytokine stimulus	27/169	362/6309	9.32075e-07	7.72791e-05	6.32594e-05	RNF125/RIPK2/ARID5B/GSN/CSF2RB/TRAF4/BIRC3/IL13/NFKB1/RHEX/KIT/GBP2/CSF1/CXCL8/CCL3/CCL4/CXCL3/CCL2/MYD88/CTSG/CCL3L1/CSF2/CXCL2/CCL4L2/THBS1/IL2RA/CCL23	27
GO:0070374	positive regulation of ERK1 and ERK2 cascade	11/169	65/6309	9.40343e-07	7.72791e-05	6.32594e-05	RIPK2/ICAM1/RAPGEF2/ADCYAP1/CCL3/CCL4/CCL2/CCL3L1/SLAMF1/CCL4L2/CCL23	11
GO:0040011	locomotion	32/169	483/6309	1.1441e-06	9.12587e-05	7.47029e-05	MCTP1/NR4A3/EGR3/PLAUR/EMILIN2/ICAM1/PRKX/C3AR1/RAPGEF2/PIK3C2A/EGR2/STX3/ABL2/SELENOK/KIT/CSF1/CXCL8/CCL3/CCL4/CXCL3/PTGS2/CCL2/MYD88/CTSG/CCL3L1/CSF2/CXCL2/ADORA3/SLAMF1/CCL4L2/THBS1/CCL23	32
GO:0002696	positive regulation of leukocyte activation	18/169	186/6309	1.96119e-06	0.000151964	0.000124395	NR4A3/CD83/EGR3/RIPK2/BTN2A2/ABL2/YES1/SELENOK/IL13/NFKBID/CCL3/CCL2/MYD88/CTSC/SOX13/SLAMF1/THBS1/IL2RA	18
GO:0045321	leukocyte activation	30/169	449/6309	2.2068e-06	0.000166245	0.000136086	NR4A3/CD83/EGR3/RIPK2/GSN/BTN2A2/ICAM1/PRNP/ABL2/YES1/CST7/SELENOK/BCL3/IL13/NFKBID/KIT/CSF1/CXCL8/CCL3/CCL2/MYD88/CTSC/CTSG/SOX13/CSF2/SH2D2A/DROSHA/SLAMF1/THBS1/IL2RA	30
GO:0050867	positive regulation of cell activation	18/169	189/6309	2.47354e-06	0.000181304	0.000148413	NR4A3/CD83/EGR3/RIPK2/BTN2A2/ABL2/YES1/SELENOK/IL13/NFKBID/CCL3/CCL2/MYD88/CTSC/SOX13/SLAMF1/THBS1/IL2RA	18
GO:0032496	response to lipopolysaccharide	15/169	136/6309	2.91137e-06	0.000204395	0.000167315	RIPK2/CSF2RB/IL13/NFKB1/CSF1/CXCL8/CCL3/CXCL3/PTGS2/CCL2/MYD88/CTSG/CSF2/CXCL2/IL10RA	15
GO:1905523	positive regulation of macrophage migration	5/169	6309-10-01	2.93931e-06	0.000204395	0.000167315	C3AR1/CSF1/CCL3/SLAMF1/THBS1	5
GO:0048246	macrophage chemotaxis	6/169	17/6309	3.27565e-06	0.00021992	0.000180023	C3AR1/CSF1/CCL3/CCL2/SLAMF1/THBS1	6
GO:0043085	positive regulation of catalytic activity	30/169	458/6309	3.32475e-06	0.00021992	0.000180023	RASSF2/RIPK2/GSN/PRNP/RASGEF1B/SYAP1/RAPGEF2/TRAF4/ABL2/GNA15/RAP1GAP2/GPR65/ADCYAP1/NR4A2/RANBP2/NDEL1/KIT/CSF1/CCL3/CCL4/CCL2/CCL3L1/HIP1R/AREG/ADORA3/ZFP91/CCL4L2/THBS1/CCL23/PKIB	30
GO:0050865	regulation of cell activation	23/169	297/6309	3.4842e-06	0.000220801	0.000180745	NR4A3/CD83/EGR3/EMILIN2/RIPK2/BTN2A2/PRNP/ABL2/YES1/CST7/SELENOK/IL13/NFKBID/CCL3/CCL2/MYD88/CTSC/CTSG/SOX13/DROSHA/SLAMF1/THBS1/IL2RA	23
GO:0002237	response to molecule of bacterial origin	15/169	138/6309	3.50091e-06	0.000220801	0.000180745	RIPK2/CSF2RB/IL13/NFKB1/CSF1/CXCL8/CCL3/CXCL3/PTGS2/CCL2/MYD88/CTSG/CSF2/CXCL2/IL10RA	15
GO:0007267	cell-cell signaling	31/169	486/6309	3.87549e-06	0.000238871	0.000195536	MCTP1/EGR3/KCNQ1/PRNP/SYAP1/KREMEN1/RAPGEF2/EGR2/LEO1/STX3/GNA15/ADCYAP1/NR4A2/NFKB1/LIF/TMEM88/SLC30A1/SLC8A3/KIT/CCL3/CCL4/PTGS2/CCL2/CPT1A/SOX13/HIC1/STAC3/AREG/ADORA3/CCL23/IL3	31
GO:0002687	positive regulation of leukocyte migration	10/169	61/6309	4.03859e-06	0.000243025	0.000198936	ICAM1/C3AR1/ABL2/SELENOK/CSF1/CXCL8/CCL3/CCL4/SLAMF1/THBS1	10
GO:0019932	second-messenger-mediated signaling	12/169	90/6309	4.1221e-06	0.000243025	0.000198936	MCTP1/PRNP/PDE4D/RAPGEF2/SELENOK/PDE3B/ADCYAP1/GNAI1/CXCL8/CCL3/CCL4/THBS1	12
GO:0002694	regulation of leukocyte activation	22/169	279/6309	4.32008e-06	0.000249278	0.000204055	NR4A3/CD83/EGR3/RIPK2/BTN2A2/PRNP/ABL2/YES1/CST7/SELENOK/IL13/NFKBID/CCL3/CCL2/MYD88/CTSC/CTSG/SOX13/DROSHA/SLAMF1/THBS1/IL2RA	22
GO:0002685	regulation of leukocyte migration	12/169	91/6309	4.63908e-06	0.00025887	0.000211907	ICAM1/C3AR1/ABL2/SELENOK/CSF1/CXCL8/CCL3/CCL4/CCL2/MYD88/SLAMF1/THBS1	12
GO:0070372	regulation of ERK1 and ERK2 cascade	13/169	107/6309	4.67722e-06	0.00025887	0.000211907	RIPK2/BTN2A2/ICAM1/RAPGEF2/ADCYAP1/LIF/CCL3/CCL4/CCL2/CCL3L1/SLAMF1/CCL4L2/CCL23	13
GO:0098542	defense response to other organism	29/169	452/6309	7.48906e-06	0.000406207	0.000332514	RNF125/EMILIN2/RIPK2/GSN/TRAF4/BIRC3/YES1/SELENOK/BCL3/NFKB1/SLC30A1/GBP2/CSF1/CXCL8/CCL3/CCL4/KYNU/CXCL3/IFIH1/TSPAN6/CCL2/MYD88/CTSG/CCL3L1/DROSHA/CXCL2/SLAMF1/CCL4L2/CCL23	29
GO:0035295	tube development	25/169	363/6309	1.03195e-05	0.000546101	0.00044703	EGR3/EMILIN2/KCNQ1/PRKX/C3AR1/RAPGEF2/PIK3C2A/TRAF4/HS6ST1/PDE3B/IL13/FMN1/LIF/CMA1/KIT/CSF1/CXCL8/PTGS2/ANXA2/CCL2/ITGA2B/SH2D2A/AREG/THBS1/RDH10	25
GO:0070371	ERK1 and ERK2 cascade	13/169	115/6309	1.0471e-05	0.000546101	0.00044703	RIPK2/BTN2A2/ICAM1/RAPGEF2/ADCYAP1/LIF/CCL3/CCL4/CCL2/CCL3L1/SLAMF1/CCL4L2/CCL23	13
GO:0022407	regulation of cell-cell adhesion	18/169	210/6309	1.10127e-05	0.000563516	0.000461285	NR4A3/CD83/EGR3/PLAUR/EMILIN2/RIPK2/BTN2A2/PRNP/ABL2/YES1/SELENOK/NFKBID/MYO10/CCL2/CTSG/SOX13/SLAMF1/IL2RA	18
GO:0002274	myeloid leukocyte activation	13/169	116/6309	1.15211e-05	0.000568095	0.000465034	NR4A3/CST7/IL13/KIT/CSF1/CXCL8/CCL3/MYD88/CTSC/CTSG/CSF2/SLAMF1/THBS1	13
GO:0034612	response to tumor necrosis factor	13/169	116/6309	1.15211e-05	0.000568095	0.000465034	TRAF4/BIRC3/NFKB1/GBP2/CXCL8/CCL3/CCL4/PTGS2/CCL2/CCL3L1/CCL4L2/THBS1/CCL23	13
GO:0071675	regulation of mononuclear cell migration	9/169	55/6309	1.26549e-05	0.000612857	0.000501675	C3AR1/ABL2/SELENOK/CSF1/CCL3/CCL4/CCL2/SLAMF1/THBS1	9
GO:0019935	cyclic-nucleotide-mediated signaling	6/169	21/6309	1.31359e-05	0.000614217	0.000502788	PDE4D/RAPGEF2/PDE3B/ADCYAP1/GNAI1/THBS1	6
GO:0048247	lymphocyte chemotaxis	6/169	21/6309	1.31359e-05	0.000614217	0.000502788	CCL3/CCL4/CCL2/CCL3L1/CCL4L2/CCL23	6
GO:0071356	cellular response to tumor necrosis factor	12/169	103/6309	1.70097e-05	0.000772242	0.000632145	TRAF4/BIRC3/NFKB1/GBP2/CXCL8/CCL3/CCL4/CCL2/CCL3L1/CCL4L2/THBS1/CCL23	12
GO:1901701	cellular response to oxygen-containing compound	30/169	497/6309	1.7085e-05	0.000772242	0.000632145	NR4A3/RIPK2/KCNQ1/ICAM1/PRNP/SYAP1/RAPGEF2/PIK3C2A/ABL2/YES1/GNA15/PDE3B/ALDH1A1/NR4A2/NFKB1/GNAI1/NDEL1/CMA1/CPEB4/CXCL8/KDM6B/CCL3/CXCL3/PTGS2/CCL2/MYD88/CPT1A/CTSG/CSF2/CXCL2	30
GO:0042110	T cell activation	20/169	261/6309	1.86795e-05	0.000830472	0.000679812	CD83/EGR3/RIPK2/GSN/BTN2A2/ICAM1/PRNP/ABL2/YES1/SELENOK/BCL3/NFKBID/KIT/CCL2/CTSG/SOX13/SH2D2A/DROSHA/SLAMF1/IL2RA	20
GO:0009612	response to mechanical stimulus	10/169	73/6309	2.10851e-05	0.000922301	0.000754981	GSN/KCNQ1/IL13/NFKB1/KIT/TMEM150C/CSF1/PTGS2/MYD88/THBS1	10
GO:0001819	positive regulation of cytokine production	17/169	201/6309	2.33495e-05	0.00100514	0.000822792	NR4A3/CD83/RIPK2/C3AR1/PDE4D/SELENOK/ADCYAP1/BCL3/IL13/KIT/CCL3/PTGS2/IFIH1/MYD88/CSF2/SLAMF1/THBS1	17
GO:0070665	positive regulation of leukocyte proliferation	10/169	74/6309	2.38228e-05	0.00100949	0.000826354	RIPK2/CSF2RB/SELENOK/IL13/KIT/CSF1/MYD88/CSF2/SLAMF1/IL2RA	10
GO:0048167	regulation of synaptic plasticity	9/169	60/6309	2.62272e-05	0.00109428	0.000895759	MCTP1/PRNP/SYAP1/RAPGEF2/EGR2/STX3/SLC8A3/KIT/PTGS2	9
GO:0001816	cytokine production	22/169	315/6309	2.98764e-05	0.00122765	0.00100493	RNF125/NR4A3/CD83/RIPK2/BTN2A2/PRNP/C3AR1/PDE4D/SELENOK/ADCYAP1/BCL3/IL13/NFKB1/CMA1/KIT/CCL3/PTGS2/IFIH1/MYD88/CSF2/SLAMF1/THBS1	22
GO:1905517	macrophage migration	6/169	24/6309	3.04749e-05	0.00123355	0.00100976	C3AR1/CSF1/CCL3/CCL2/SLAMF1/THBS1	6
GO:0050731	positive regulation of peptidyl-tyrosine phosphorylation	9/169	62/6309	3.43743e-05	0.00137093	0.00112222	RIPK2/PRNP/YES1/IL13/LIF/KIT/CSF2/AREG/IL3	9
GO:0043547	positive regulation of GTPase activity	12/169	111/6309	3.64249e-05	0.00143166	0.00117193	RASGEF1B/RAPGEF2/RAP1GAP2/GPR65/ADCYAP1/NDEL1/CCL3/CCL4/CCL2/CCL3L1/CCL4L2/CCL23	12
GO:0007159	leukocyte cell-cell adhesion	16/169	188/6309	3.80495e-05	0.00146708	0.00120093	NR4A3/CD83/EGR3/RIPK2/BTN2A2/ICAM1/PRNP/ABL2/YES1/SELENOK/NFKBID/CCL2/CTSG/SOX13/SLAMF1/IL2RA	16
GO:0043408	regulation of MAPK cascade	19/169	252/6309	3.84081e-05	0.00146708	0.00120093	RASSF2/RIPK2/BTN2A2/ICAM1/RAPGEF2/TRAF4/SLA/ADCYAP1/LIF/KIT/CCL3/CCL4/CCL2/MYD88/CCL3L1/SLAMF1/CCL4L2/THBS1/CCL23	19
GO:0002688	regulation of leukocyte chemotaxis	8/169	49/6309	3.96949e-05	0.00149517	0.00122393	C3AR1/CSF1/CXCL8/CCL3/CCL4/CCL2/SLAMF1/THBS1	8
GO:0019933	cAMP-mediated signaling	5/169	16/6309	4.46925e-05	0.00166036	0.00135914	PDE4D/RAPGEF2/PDE3B/ADCYAP1/GNAI1	5
GO:0072676	lymphocyte migration	8/169	50/6309	4.61902e-05	0.00169281	0.00138571	ABL2/SELENOK/CCL3/CCL4/CCL2/CCL3L1/CCL4L2/CCL23	8
GO:0070613	regulation of protein processing	6/169	26/6309	4.98575e-05	0.00176005	0.00144075	PLAUR/GSN/PRNP/CST7/ANXA2/THBS1	6
GO:1903039	positive regulation of leukocyte cell-cell adhesion	13/169	133/6309	5.03227e-05	0.00176005	0.00144075	NR4A3/CD83/EGR3/RIPK2/BTN2A2/ABL2/YES1/SELENOK/NFKBID/CCL2/SOX13/SLAMF1/IL2RA	13
GO:0001944	vasculature development	19/169	257/6309	5.0344e-05	0.00176005	0.00144075	EGR3/EMILIN2/PRKX/C3AR1/RAPGEF2/PIK3C2A/EGR2/HS6ST1/PDE3B/LIF/CMA1/KIT/CXCL8/PTGS2/ANXA2/CCL2/ITGA2B/SH2D2A/THBS1	19
GO:0050863	regulation of T cell activation	15/169	172/6309	5.0621e-05	0.00176005	0.00144075	CD83/EGR3/RIPK2/BTN2A2/PRNP/ABL2/YES1/SELENOK/NFKBID/CCL2/CTSG/SOX13/DROSHA/SLAMF1/IL2RA	15
GO:1903037	regulation of leukocyte cell-cell adhesion	15/169	173/6309	5.41491e-05	0.00185889	0.00152166	NR4A3/CD83/EGR3/RIPK2/BTN2A2/PRNP/ABL2/YES1/SELENOK/NFKBID/CCL2/CTSG/SOX13/SLAMF1/IL2RA	15
GO:0034341	response to type II interferon	9/169	66/6309	5.72126e-05	0.00193951	0.00158765	GSN/GBP2/CCL3/CCL4/KYNU/CCL2/CCL3L1/CCL4L2/CCL23	9
GO:1903317	regulation of protein maturation	6/169	27/6309	6.26917e-05	0.00209901	0.00171822	PLAUR/GSN/PRNP/CST7/ANXA2/THBS1	6
GO:0001817	regulation of cytokine production	21/169	308/6309	6.54363e-05	0.00216419	0.00177157	RNF125/NR4A3/CD83/RIPK2/BTN2A2/PRNP/C3AR1/PDE4D/SELENOK/ADCYAP1/BCL3/IL13/NFKB1/KIT/CCL3/PTGS2/IFIH1/MYD88/CSF2/SLAMF1/THBS1	21
GO:0033993	response to lipid	23/169	356/6309	6.63893e-05	0.00216925	0.00177571	NR4A3/RIPK2/CSF2RB/PLPP1/ABL2/YES1/IL13/NFKB1/GNAI1/CSF1/CXCL8/CCL3/CXCL3/PTGS2/CCL2/MYD88/CPT1A/CTSG/CSF2/CXCL2/AREG/THBS1/IL10RA	23
GO:0042327	positive regulation of phosphorylation	20/169	286/6309	6.95048e-05	0.00224401	0.00183691	PLAUR/RASSF2/RIPK2/PRNP/SYAP1/RAPGEF2/TRAF4/YES1/ADCYAP1/IL13/RANBP2/LIF/KIT/CSF1/PTGS2/CSF2/AREG/ZFP91/THBS1/IL3	20
GO:0050921	positive regulation of chemotaxis	8/169	53/6309	7.12135e-05	0.00226858	0.00185702	C3AR1/STX3/CSF1/CXCL8/CCL3/CCL4/SLAMF1/THBS1	8
GO:0050870	positive regulation of T cell activation	12/169	119/6309	7.27752e-05	0.00226858	0.00185702	CD83/EGR3/RIPK2/BTN2A2/ABL2/YES1/SELENOK/NFKBID/CCL2/SOX13/SLAMF1/IL2RA	12
GO:0070663	regulation of leukocyte proliferation	12/169	119/6309	7.27752e-05	0.00226858	0.00185702	RIPK2/BTN2A2/PRNP/CSF2RB/SELENOK/IL13/KIT/CSF1/MYD88/CSF2/SLAMF1/IL2RA	12
GO:0051345	positive regulation of hydrolase activity	18/169	243/6309	7.83429e-05	0.00241439	0.00197638	RIPK2/GSN/RASGEF1B/RAPGEF2/ABL2/GNA15/RAP1GAP2/GPR65/ADCYAP1/NDEL1/KIT/CCL3/CCL4/CCL2/CCL3L1/HIP1R/CCL4L2/CCL23	18
GO:0040017	positive regulation of locomotion	17/169	222/6309	8.28907e-05	0.00252584	0.00206761	NR4A3/ICAM1/C3AR1/RAPGEF2/PIK3C2A/STX3/ABL2/SELENOK/KIT/CSF1/CXCL8/CCL3/CCL4/PTGS2/CSF2/SLAMF1/THBS1	17
GO:0001934	positive regulation of protein phosphorylation	19/169	267/6309	8.45311e-05	0.00254721	0.0020851	PLAUR/RASSF2/RIPK2/PRNP/SYAP1/RAPGEF2/TRAF4/YES1/ADCYAP1/IL13/LIF/KIT/CSF1/PTGS2/CSF2/AREG/ZFP91/THBS1/IL3	19
GO:0010562	positive regulation of phosphorus metabolic process	21/169	315/6309	9.0542e-05	0.00265669	0.00217472	PLAUR/RASSF2/RIPK2/PRNP/SYAP1/RAPGEF2/TRAF4/YES1/RAB38/ADCYAP1/IL13/RANBP2/LIF/KIT/CSF1/PTGS2/CSF2/AREG/ZFP91/THBS1/IL3	21
GO:0045937	positive regulation of phosphate metabolic process	21/169	315/6309	9.0542e-05	0.00265669	0.00217472	PLAUR/RASSF2/RIPK2/PRNP/SYAP1/RAPGEF2/TRAF4/YES1/RAB38/ADCYAP1/IL13/RANBP2/LIF/KIT/CSF1/PTGS2/CSF2/AREG/ZFP91/THBS1/IL3	21
GO:0002690	positive regulation of leukocyte chemotaxis	7/169	41/6309	9.11032e-05	0.00265669	0.00217472	C3AR1/CSF1/CXCL8/CCL3/CCL4/SLAMF1/THBS1	7
GO:0035239	tube morphogenesis	20/169	292/6309	9.2858e-05	0.00267905	0.00219303	EGR3/EMILIN2/PRKX/C3AR1/RAPGEF2/PIK3C2A/HS6ST1/PDE3B/FMN1/CMA1/CSF1/CXCL8/PTGS2/ANXA2/CCL2/ITGA2B/SH2D2A/AREG/THBS1/RDH10	20
GO:0019730	antimicrobial humoral response	5/169	19/6309	0.00011145	0.003116	0.00255071	BCL3/CXCL8/CXCL3/CTSG/CXCL2	5
GO:0071622	regulation of granulocyte chemotaxis	5/169	19/6309	0.00011145	0.003116	0.00255071	C3AR1/CSF1/CXCL8/SLAMF1/THBS1	5
GO:1905521	regulation of macrophage migration	5/169	19/6309	0.00011145	0.003116	0.00255071	C3AR1/CSF1/CCL3/SLAMF1/THBS1	5
GO:0071346	cellular response to type II interferon	8/169	57/6309	0.000121203	0.00333405	0.0027292	GSN/GBP2/CCL3/CCL4/CCL2/CCL3L1/CCL4L2/CCL23	8
GO:0051251	positive regulation of lymphocyte activation	14/169	165/6309	0.000122281	0.00333405	0.0027292	CD83/EGR3/RIPK2/BTN2A2/ABL2/YES1/SELENOK/IL13/NFKBID/CCL2/MYD88/SOX13/SLAMF1/IL2RA	14
GO:0000165	MAPK cascade	20/169	298/6309	0.000122937	0.00333405	0.0027292	RASSF2/RIPK2/BTN2A2/ICAM1/RAPGEF2/TRAF4/SLA/ADCYAP1/NFKB1/LIF/KIT/CCL3/CCL4/CCL2/MYD88/CCL3L1/SLAMF1/CCL4L2/THBS1/CCL23	20
GO:0001525	angiogenesis	15/169	190/6309	0.000157377	0.0042258	0.00345918	EGR3/EMILIN2/PRKX/C3AR1/PIK3C2A/HS6ST1/PDE3B/CMA1/CXCL8/PTGS2/ANXA2/CCL2/ITGA2B/SH2D2A/THBS1	15
GO:0030335	positive regulation of cell migration	16/169	212/6309	0.000160365	0.00426382	0.0034903	NR4A3/ICAM1/C3AR1/RAPGEF2/PIK3C2A/ABL2/SELENOK/KIT/CSF1/CXCL8/CCL3/CCL4/PTGS2/CSF2/SLAMF1/THBS1	16
GO:0002764	immune response-regulating signaling pathway	16/169	213/6309	0.00016939	0.00443147	0.00362753	RNF125/NR4A3/RIPK2/LPXN/BTN2A2/PRNP/C3AR1/PDE4D/BIRC3/YES1/NFKB1/NFKBID/KIT/IFIH1/TSPAN6/MYD88	16
GO:1902533	positive regulation of intracellular signal transduction	24/169	404/6309	0.000169939	0.00443147	0.00362753	RASSF2/RIPK2/ICAM1/RAPGEF2/TRAF4/BIRC3/GPR65/ADCYAP1/PIM2/LIF/KIT/CSF1/CCL3/CCL4/TSPAN6/CCL2/MYD88/CCL3L1/HIC1/TTI1/SLAMF1/CCL4L2/THBS1/CCL23	24
GO:0071222	cellular response to lipopolysaccharide	10/169	93/6309	0.000172819	0.00443713	0.00363216	RIPK2/NFKB1/CXCL8/CCL3/CXCL3/CCL2/MYD88/CTSG/CSF2/CXCL2	10
GO:0007259	receptor signaling pathway via JAK-STAT	9/169	76/6309	0.000175064	0.00443713	0.00363216	CSF2RB/BCL3/IL13/LIF/KIT/CCL2/CSF2/IL10RA/IL3	9
GO:0050920	regulation of chemotaxis	9/169	76/6309	0.000175064	0.00443713	0.00363216	C3AR1/STX3/CSF1/CXCL8/CCL3/CCL4/CCL2/SLAMF1/THBS1	9
GO:0071219	cellular response to molecule of bacterial origin	10/169	94/6309	0.000188986	0.00474566	0.00388472	RIPK2/NFKB1/CXCL8/CCL3/CXCL3/CCL2/MYD88/CTSG/CSF2/CXCL2	10
GO:0032103	positive regulation of response to external stimulus	17/169	238/6309	0.000194503	0.00479537	0.00392541	RNF125/EMILIN2/RIPK2/C3AR1/BIRC3/STX3/CSF1/CXCL8/CCL3/CCL4/PTGS2/IFIH1/TSPAN6/MYD88/CTSC/SLAMF1/THBS1	17
GO:0051249	regulation of lymphocyte activation	17/169	238/6309	0.000194503	0.00479537	0.00392541	CD83/EGR3/RIPK2/BTN2A2/PRNP/ABL2/YES1/SELENOK/IL13/NFKBID/CCL2/MYD88/CTSG/SOX13/DROSHA/SLAMF1/IL2RA	17
GO:0048514	blood vessel morphogenesis	16/169	216/6309	0.000199179	0.00486643	0.00398358	EGR3/EMILIN2/PRKX/C3AR1/RAPGEF2/PIK3C2A/HS6ST1/PDE3B/CMA1/CXCL8/PTGS2/ANXA2/CCL2/ITGA2B/SH2D2A/THBS1	16
GO:0010758	regulation of macrophage chemotaxis	4/169	6309-12-01	0.000207915	0.00503452	0.00412118	C3AR1/CSF1/SLAMF1/THBS1	4
GO:0070661	leukocyte proliferation	13/169	153/6309	0.00021182	0.00508367	0.00416141	RIPK2/BTN2A2/PRNP/CSF2RB/SELENOK/IL13/KIT/CSF1/MYD88/CSF2/SH2D2A/SLAMF1/IL2RA	13
GO:0097696	receptor signaling pathway via STAT	9/169	78/6309	0.00021405	0.00509213	0.00416834	CSF2RB/BCL3/IL13/LIF/KIT/CCL2/CSF2/IL10RA/IL3	9
GO:2000147	positive regulation of cell motility	16/169	218/6309	0.000221485	0.00522319	0.00427562	NR4A3/ICAM1/C3AR1/RAPGEF2/PIK3C2A/ABL2/SELENOK/KIT/CSF1/CXCL8/CCL3/CCL4/PTGS2/CSF2/SLAMF1/THBS1	16
GO:0002269	leukocyte activation involved in inflammatory response	5/169	22/6309	0.000236462	0.00545927	0.00446887	CST7/IL13/CCL3/MYD88/CTSC	5
GO:0003008	system process	26/169	465/6309	0.000236745	0.00545927	0.00446887	NR4A3/EMILIN2/GSN/KCNQ1/PRNP/C3AR1/PDE4D/PIK3C2A/EGR2/YES1/CST7/LTB4R/SLC8A3/CMA1/KIT/TMEM150C/CCL3/ATP1A4/PTGS2/CCL2/CTSC/CTSG/HIP1R/STAC3/ADORA3/RDH10	26
GO:0001568	blood vessel development	17/169	242/6309	0.000237535	0.00545927	0.00446887	EGR3/EMILIN2/PRKX/C3AR1/RAPGEF2/PIK3C2A/EGR2/HS6ST1/PDE3B/CMA1/CXCL8/PTGS2/ANXA2/CCL2/ITGA2B/SH2D2A/THBS1	17
GO:0071677	positive regulation of mononuclear cell migration	6/169	34/6309	0.000243808	0.0055287	0.0045257	ABL2/SELENOK/CSF1/CCL3/CCL4/SLAMF1	6
GO:0050804	modulation of chemical synaptic transmission	12/169	135/6309	0.000244633	0.0055287	0.0045257	MCTP1/PRNP/SYAP1/RAPGEF2/EGR2/STX3/SLC30A1/SLC8A3/KIT/PTGS2/CCL2/ADORA3	12
GO:0030334	regulation of cell migration	22/169	364/6309	0.000254779	0.00566478	0.00463709	MCTP1/NR4A3/EMILIN2/ICAM1/PRKX/C3AR1/RAPGEF2/PIK3C2A/ABL2/SELENOK/KIT/CSF1/CXCL8/CCL3/CCL4/PTGS2/CCL2/MYD88/CSF2/ADORA3/SLAMF1/THBS1	22
GO:0006959	humoral immune response	7/169	48/6309	0.000254831	0.00566478	0.00463709	CD83/BCL3/CXCL8/CXCL3/CCL2/CTSG/CXCL2	7
GO:0099177	regulation of trans-synaptic signaling	12/169	136/6309	0.000262153	0.00578016	0.00473155	MCTP1/PRNP/SYAP1/RAPGEF2/EGR2/STX3/SLC30A1/SLC8A3/KIT/PTGS2/CCL2/ADORA3	12
GO:0008015	blood circulation	12/169	137/6309	0.000280731	0.00609074	0.00498578	EMILIN2/GSN/KCNQ1/C3AR1/PDE4D/PIK3C2A/YES1/SLC8A3/CMA1/PTGS2/CTSG/ADORA3	12
GO:0050727	regulation of inflammatory response	12/169	137/6309	0.000280731	0.00609074	0.00498578	BIRC3/YES1/CST7/IL13/NFKB1/CMA1/CCL3/PTGS2/MYD88/CTSC/DROSHA/IL2RA	12
GO:0043032	positive regulation of macrophage activation	4/169	13/6309	0.000294073	0.00626416	0.00512774	IL13/CCL3/CTSC/THBS1	4
GO:0071875	adrenergic receptor signaling pathway	4/169	13/6309	0.000294073	0.00626416	0.00512774	KCNQ1/LMBRD2/PDE4D/RAPGEF2	4
GO:0042531	positive regulation of tyrosine phosphorylation of STAT protein	5/169	23/6309	0.000295653	0.00626416	0.00512774	IL13/LIF/KIT/CSF2/IL3	5
GO:0002757	immune response-activating signaling pathway	15/169	204/6309	0.000343271	0.00721667	0.00590745	RNF125/NR4A3/RIPK2/LPXN/BTN2A2/PRNP/C3AR1/PDE4D/BIRC3/YES1/NFKB1/NFKBID/IFIH1/TSPAN6/MYD88	15
GO:0051336	regulation of hydrolase activity	23/169	398/6309	0.000351113	0.00732476	0.00599593	PLAUR/RIPK2/GSN/RASGEF1B/RAPGEF2/BIRC3/ABL2/GNA15/CST7/RAP1GAP2/GPR65/ADCYAP1/NDEL1/KIT/CCL3/CCL4/PTGS2/CCL2/CCL3L1/HIP1R/CCL4L2/THBS1/CCL23	23
GO:0040012	regulation of locomotion	23/169	399/6309	0.000364008	0.00753579	0.00616868	MCTP1/NR4A3/EMILIN2/ICAM1/PRKX/C3AR1/RAPGEF2/PIK3C2A/STX3/ABL2/SELENOK/KIT/CSF1/CXCL8/CCL3/CCL4/PTGS2/CCL2/MYD88/CSF2/ADORA3/SLAMF1/THBS1	23
GO:0150077	regulation of neuroinflammatory response	4/169	14/6309	0.000403144	0.00828277	0.00678015	CST7/CCL3/PTGS2/CTSC	4
GO:0003013	circulatory system process	13/169	164/6309	0.000419328	0.00849374	0.00695284	EMILIN2/GSN/KCNQ1/C3AR1/PDE4D/PIK3C2A/YES1/SLC8A3/CMA1/ATP1A4/PTGS2/CTSG/ADORA3	13
GO:0042742	defense response to bacterium	8/169	68/6309	0.000422193	0.00849374	0.00695284	EMILIN2/RIPK2/BCL3/SLC30A1/GBP2/MYD88/CTSG/DROSHA	8
GO:0099536	synaptic signaling	15/169	208/6309	0.000422808	0.00849374	0.00695284	MCTP1/EGR3/PRNP/SYAP1/RAPGEF2/EGR2/STX3/GNA15/SLC30A1/SLC8A3/KIT/PTGS2/CCL2/STAC3/ADORA3	15
GO:0050830	defense response to Gram-positive bacterium	5/169	25/6309	0.000446993	0.00891356	0.0072965	RIPK2/GBP2/MYD88/CTSG/DROSHA	5
GO:0016485	protein processing	10/169	105/6309	0.000468066	0.00926565	0.00758471	PLAUR/RIPK2/GSN/PRNP/CST7/CMA1/CPM/ANXA2/CTSG/THBS1	10
GO:0044057	regulation of system process	12/169	145/6309	0.000473907	0.00931331	0.00762373	NR4A3/KCNQ1/PDE4D/EGR2/CST7/SLC8A3/KIT/CCL3/PTGS2/CTSC/HIP1R/ADORA3	12
GO:0072359	circulatory system development	22/169	384/6309	0.000536498	0.0102093	0.00835717	EGR3/EMILIN2/KCNQ1/PRKX/C3AR1/RAPGEF2/PIK3C2A/EGR2/HS6ST1/PDE3B/LIF/CMA1/KIT/CXCL8/KDM6B/PTGS2/ANXA2/CCL2/ITGA2B/SH2D2A/SIK1/THBS1	22
GO:0032102	negative regulation of response to external stimulus	12/169	147/6309	0.00053677	0.0102093	0.00835717	RNF125/PLAUR/KREMEN1/YES1/CST7/IL13/NFKB1/ANXA2/TSPAN6/CCL2/THBS1/IL2RA	12
GO:0010742	macrophage derived foam cell differentiation	4/169	15/6309	0.000538322	0.0102093	0.00835717	SELENOK/NFKB1/CSF1/CSF2	4
GO:0048168	regulation of neuronal synaptic plasticity	4/169	15/6309	0.000538322	0.0102093	0.00835717	MCTP1/SYAP1/EGR2/KIT	4
GO:1902622	regulation of neutrophil migration	4/169	15/6309	0.000538322	0.0102093	0.00835717	C3AR1/SELENOK/CXCL8/MYD88	4
GO:0046649	lymphocyte activation	22/169	385/6309	0.000555889	0.0104692	0.00856995	CD83/EGR3/RIPK2/GSN/BTN2A2/ICAM1/PRNP/ABL2/YES1/SELENOK/BCL3/IL13/NFKBID/KIT/CCL2/MYD88/CTSG/SOX13/SH2D2A/DROSHA/SLAMF1/IL2RA	22
GO:0032640	tumor necrosis factor production	8/169	71/6309	0.000567638	0.0105297	0.00861945	RIPK2/SELENOK/BCL3/CCL3/IFIH1/MYD88/SLAMF1/THBS1	8
GO:0032680	regulation of tumor necrosis factor production	8/169	71/6309	0.000567638	0.0105297	0.00861945	RIPK2/SELENOK/BCL3/CCL3/IFIH1/MYD88/SLAMF1/THBS1	8
GO:0006816	calcium ion transport	12/169	148/6309	0.000570747	0.0105297	0.00861945	PRNP/PDE4D/SELENOK/IL13/SLC30A1/SLC8A3/CCL3/CCL4/PTGS2/ANXA2/CCL2/STAC3	12
GO:2000145	regulation of cell motility	22/169	386/6309	0.000575889	0.0105528	0.00863834	MCTP1/NR4A3/EMILIN2/ICAM1/PRKX/C3AR1/RAPGEF2/PIK3C2A/ABL2/SELENOK/KIT/CSF1/CXCL8/CCL3/CCL4/PTGS2/CCL2/MYD88/CSF2/ADORA3/SLAMF1/THBS1	22
GO:0007268	chemical synaptic transmission	14/169	192/6309	0.000590465	0.0106756	0.00873888	MCTP1/EGR3/PRNP/SYAP1/RAPGEF2/EGR2/STX3/SLC30A1/SLC8A3/KIT/PTGS2/CCL2/STAC3/ADORA3	14
GO:0098916	anterograde trans-synaptic signaling	14/169	192/6309	0.000590465	0.0106756	0.00873888	MCTP1/EGR3/PRNP/SYAP1/RAPGEF2/EGR2/STX3/SLC30A1/SLC8A3/KIT/PTGS2/CCL2/STAC3/ADORA3	14
GO:0071706	tumor necrosis factor superfamily cytokine production	8/169	72/6309	0.000624263	0.0111382	0.00911753	RIPK2/SELENOK/BCL3/CCL3/IFIH1/MYD88/SLAMF1/THBS1	8
GO:1903555	regulation of tumor necrosis factor superfamily cytokine production	8/169	72/6309	0.000624263	0.0111382	0.00911753	RIPK2/SELENOK/BCL3/CCL3/IFIH1/MYD88/SLAMF1/THBS1	8
GO:0006936	muscle contraction	9/169	90/6309	0.000629844	0.0111643	0.00913891	GSN/KCNQ1/PDE4D/PIK3C2A/LTB4R/SLC8A3/KIT/PTGS2/STAC3	9
GO:0043030	regulation of macrophage activation	5/169	27/6309	0.00065038	0.0114534	0.00937561	CST7/IL13/CCL3/CTSC/THBS1	5
GO:0099537	trans-synaptic signaling	14/169	194/6309	0.00065495	0.0114595	0.00938058	MCTP1/EGR3/PRNP/SYAP1/RAPGEF2/EGR2/STX3/SLC30A1/SLC8A3/KIT/PTGS2/CCL2/STAC3/ADORA3	14
GO:0048646	anatomical structure formation involved in morphogenesis	22/169	390/6309	0.000662313	0.0115141	0.00942523	EGR3/EMILIN2/PRKX/C3AR1/PIK3C2A/EGR2/HS6ST1/LEO1/PDE3B/BCL3/FMN1/CMA1/CXCL8/KDM6B/PTGS2/ANXA2/CCL2/ITGA2B/SH2D2A/ERVFRD-1/THBS1/RDH10	22
GO:0007200	phospholipase C-activating G protein-coupled receptor signaling pathway	4/169	16/6309	0.000702865	0.0119885	0.00981359	C3AR1/GNA15/GPR65/LTB4R	4
GO:0046006	regulation of activated T cell proliferation	4/169	16/6309	0.000702865	0.0119885	0.00981359	BTN2A2/PRNP/SLAMF1/IL2RA	4
GO:0090077	foam cell differentiation	4/169	16/6309	0.000702865	0.0119885	0.00981359	SELENOK/NFKB1/CSF1/CSF2	4
GO:0033674	positive regulation of kinase activity	12/169	152/6309	0.000725336	0.0122944	0.010064	RASSF2/PRNP/SYAP1/RAPGEF2/TRAF4/ADCYAP1/RANBP2/KIT/CSF1/AREG/ZFP91/THBS1	12
GO:0046903	secretion	20/169	342/6309	0.000753363	0.0126902	0.010388	MCTP1/NR4A3/KCNQ1/PIK3C2A/STX3/RAB27B/ADCYAP1/IL13/LIF/SLC30A1/KIT/CCL3/SYTL3/PTGS2/ANXA2/PNPLA8/CPT1A/CSF2/HIP1R/ADORA3	20
GO:0071260	cellular response to mechanical stimulus	5/169	28/6309	0.000774803	0.0128126	0.0104882	IL13/NFKB1/TMEM150C/PTGS2/MYD88	5
GO:0098659	inorganic cation import across plasma membrane	5/169	28/6309	0.000774803	0.0128126	0.0104882	KCNQ1/PRNP/SLC30A1/SLC8A3/ATP1A4	5
GO:0099587	inorganic ion import across plasma membrane	5/169	28/6309	0.000774803	0.0128126	0.0104882	KCNQ1/PRNP/SLC30A1/SLC8A3/ATP1A4	5
GO:0043087	regulation of GTPase activity	12/169	154/6309	0.000814928	0.0133246	0.0109073	RASGEF1B/RAPGEF2/RAP1GAP2/GPR65/ADCYAP1/NDEL1/CCL3/CCL4/CCL2/CCL3L1/CCL4L2/CCL23	12
GO:0019216	regulation of lipid metabolic process	11/169	133/6309	0.000820503	0.0133246	0.0109073	NR4A3/PLPP1/RAB38/PDE3B/NFKB1/KIT/PTGS2/CPT1A/SIK1/PIK3IP1/RDH10	11
GO:0045860	positive regulation of protein kinase activity	11/169	133/6309	0.000820503	0.0133246	0.0109073	RASSF2/PRNP/SYAP1/RAPGEF2/TRAF4/ADCYAP1/KIT/CSF1/AREG/ZFP91/THBS1	11
GO:0071216	cellular response to biotic stimulus	10/169	113/6309	0.000838089	0.0135292	0.0110747	RIPK2/NFKB1/CXCL8/CCL3/CXCL3/CCL2/MYD88/CTSG/CSF2/CXCL2	10
GO:0150076	neuroinflammatory response	5/169	29/6309	0.000916173	0.0147021	0.0120349	CST7/IL13/CCL3/PTGS2/CTSC	5
GO:0051924	regulation of calcium ion transport	9/169	95/6309	0.000934712	0.0149114	0.0122062	PRNP/PDE4D/IL13/SLC30A1/CCL3/CCL4/PTGS2/CCL2/STAC3	9
GO:1902105	regulation of leukocyte differentiation	12/169	157/6309	0.000966558	0.0153293	0.0125483	CD83/EGR3/RASSF2/RIPK2/BTN2A2/NFKBID/LIF/CSF1/CCL3/SOX13/DROSHA/IL2RA	12
GO:0030097	hemopoiesis	24/169	455/6309	0.000972724	0.0153374	0.0125549	CD83/EGR3/RASSF2/RIPK2/KCNQ1/BTN2A2/PRKX/LEO1/SFXN1/BCL3/RHEX/NFKBID/LIF/SLC8A3/KIT/CSF1/CCL3/ANXA2/SOX13/CSF2/DROSHA/SLAMF1/IL2RA/IL3	24
GO:1903706	regulation of hemopoiesis	14/169	203/6309	0.0010243	0.0158926	0.0130094	CD83/EGR3/RASSF2/RIPK2/BTN2A2/LEO1/RHEX/NFKBID/LIF/CSF1/CCL3/SOX13/DROSHA/IL2RA	14
GO:0007188	adenylate cyclase-modulating G protein-coupled receptor signaling pathway	6/169	44/6309	0.00102552	0.0158926	0.0130094	PDE4D/RAPGEF2/GNA15/GPR65/ADCYAP1/GNAI1	6
GO:0032760	positive regulation of tumor necrosis factor production	6/169	44/6309	0.00102552	0.0158926	0.0130094	RIPK2/SELENOK/CCL3/IFIH1/MYD88/THBS1	6
GO:1901652	response to peptide	15/169	227/6309	0.00105306	0.0162267	0.0132829	NR4A3/RIPK2/KCNQ1/ICAM1/PRNP/SYAP1/PIK3C2A/EGR2/PDE3B/NR4A2/NFKB1/GNAI1/NDEL1/PTGS2/AREG	15
GO:0043068	positive regulation of programmed cell death	16/169	252/6309	0.00110069	0.0167787	0.0137348	BCL2A1/EMILIN2/RASSF2/RIPK2/GSN/PRNP/RAPGEF2/TMEM164/CCL3/PTGS2/CCL2/CTSC/HIP1R/PHLDA1/SIK1/THBS1	16
GO:0002253	activation of immune response	15/169	228/6309	0.00110126	0.0167787	0.0137348	RNF125/NR4A3/RIPK2/LPXN/BTN2A2/PRNP/C3AR1/PDE4D/BIRC3/YES1/NFKB1/NFKBID/IFIH1/TSPAN6/MYD88	15
GO:0071396	cellular response to lipid	16/169	253/6309	0.00114791	0.0173918	0.0142366	NR4A3/RIPK2/PLPP1/ABL2/YES1/NFKB1/GNAI1/CXCL8/CCL3/CXCL3/CCL2/MYD88/CPT1A/CTSG/CSF2/CXCL2	16
GO:1903557	positive regulation of tumor necrosis factor superfamily cytokine production	6/169	45/6309	0.00115744	0.0174188	0.0142588	RIPK2/SELENOK/CCL3/IFIH1/MYD88/THBS1	6
GO:0050778	positive regulation of immune response	18/169	303/6309	0.0011675	0.0174188	0.0142588	RNF125/NR4A3/RIPK2/LPXN/BTN2A2/PRNP/C3AR1/PDE4D/BIRC3/YES1/IL13/NFKB1/NFKBID/IFIH1/TSPAN6/MYD88/CTSG/SLAMF1	18
GO:0050730	regulation of peptidyl-tyrosine phosphorylation	9/169	98/6309	0.00116896	0.0174188	0.0142588	RIPK2/PRNP/YES1/IL13/LIF/KIT/CSF2/AREG/IL3	9
GO:0038061	NIK/NF-kappaB signaling	7/169	62/6309	0.00124292	0.0184196	0.015078	RASSF2/TRAF4/BIRC3/BCL3/NFKB1/TSPAN6/ZFP91	7
GO:0031347	regulation of defense response	18/169	305/6309	0.00125862	0.018551	0.0151855	RNF125/EMILIN2/RIPK2/BIRC3/YES1/CST7/SELENOK/IL13/NFKB1/CMA1/CCL3/PTGS2/IFIH1/TSPAN6/MYD88/CTSC/DROSHA/IL2RA	18
GO:0051241	negative regulation of multicellular organismal process	22/169	410/6309	0.0012855	0.0188447	0.015426	RNF125/CD83/PLAUR/BTN2A2/PRNP/KREMEN1/PDE4D/RAPGEF2/CST7/PDE3B/ALDH1A1/BCL3/IL13/NFKB1/CCL3/PTGS2/ANXA2/CTSC/CTSG/SLAMF1/THBS1/IL2RA	22
GO:0032946	positive regulation of mononuclear cell proliferation	7/169	63/6309	0.0013673	0.0199362	0.0163194	RIPK2/SELENOK/IL13/CSF1/MYD88/SLAMF1/IL2RA	7
GO:0050798	activated T cell proliferation	4/169	19/6309	0.00140573	0.0200289	0.0163954	BTN2A2/PRNP/SLAMF1/IL2RA	4
GO:0061081	positive regulation of myeloid leukocyte cytokine production involved in immune response	4/169	19/6309	0.00140573	0.0200289	0.0163954	NR4A3/RIPK2/KIT/MYD88	4
GO:2000351	regulation of endothelial cell apoptotic process	4/169	19/6309	0.00140573	0.0200289	0.0163954	ICAM1/IL13/CCL2/THBS1	4
GO:0010959	regulation of metal ion transport	11/169	142/6309	0.00140827	0.0200289	0.0163954	KCNQ1/PRNP/PDE4D/IL13/SLC30A1/CCL3/CCL4/PTGS2/CCL2/STAC3/SIK1	11
GO:0030001	metal ion transport	16/169	258/6309	0.00141059	0.0200289	0.0163954	KCNQ1/PRNP/PDE4D/SELENOK/SFXN1/IL13/SLC30A1/SLC8A3/CCL3/CCL4/ATP1A4/PTGS2/ANXA2/CCL2/STAC3/SIK1	16
GO:0031644	regulation of nervous system process	5/169	32/6309	0.00145601	0.0204596	0.0167479	EGR2/CST7/SLC8A3/CCL3/CTSC	5
GO:0042509	regulation of tyrosine phosphorylation of STAT protein	5/169	32/6309	0.00145601	0.0204596	0.0167479	IL13/LIF/KIT/CSF2/IL3	5
GO:0045087	innate immune response	20/169	364/6309	0.00162331	0.0226672	0.018555	RNF125/RIPK2/GSN/TRAF4/BIRC3/YES1/NFKB1/GBP2/CSF1/CCL3/CCL4/KYNU/IFIH1/TSPAN6/CCL2/MYD88/CCL3L1/SLAMF1/CCL4L2/CCL23	20
GO:0042116	macrophage activation	6/169	48/6309	0.0016321	0.0226672	0.018555	CST7/IL13/CCL3/CTSC/CSF2/THBS1	6
GO:0045582	positive regulation of T cell differentiation	7/169	65/6309	0.00164515	0.0226672	0.018555	CD83/EGR3/RIPK2/BTN2A2/NFKBID/SOX13/IL2RA	7
GO:0032944	regulation of mononuclear cell proliferation	9/169	103/6309	0.00166326	0.0226672	0.018555	RIPK2/BTN2A2/PRNP/SELENOK/IL13/CSF1/MYD88/SLAMF1/IL2RA	9
GO:1902107	positive regulation of leukocyte differentiation	9/169	103/6309	0.00166326	0.0226672	0.018555	CD83/EGR3/RIPK2/BTN2A2/NFKBID/LIF/CSF1/SOX13/IL2RA	9
GO:1903708	positive regulation of hemopoiesis	9/169	103/6309	0.00166326	0.0226672	0.018555	CD83/EGR3/RIPK2/BTN2A2/NFKBID/LIF/CSF1/SOX13/IL2RA	9
GO:2000401	regulation of lymphocyte migration	5/169	33/6309	0.00167936	0.0227652	0.0186352	ABL2/SELENOK/CCL3/CCL4/CCL2	5
GO:0003012	muscle system process	10/169	124/6309	0.00171092	0.0227652	0.0186352	NR4A3/GSN/KCNQ1/PDE4D/PIK3C2A/LTB4R/SLC8A3/KIT/PTGS2/STAC3	10
GO:0001774	microglial cell activation	4/169	20/6309	0.00172082	0.0227652	0.0186352	CST7/IL13/CCL3/CTSC	4
GO:0030193	regulation of blood coagulation	4/169	20/6309	0.00172082	0.0227652	0.0186352	PLAUR/EMILIN2/ANXA2/THBS1	4
GO:1900046	regulation of hemostasis	4/169	20/6309	0.00172082	0.0227652	0.0186352	PLAUR/EMILIN2/ANXA2/THBS1	4
GO:2000403	positive regulation of lymphocyte migration	4/169	20/6309	0.00172082	0.0227652	0.0186352	ABL2/SELENOK/CCL3/CCL4	4
GO:0008217	regulation of blood pressure	6/169	49/6309	0.00181927	0.0239508	0.0196058	EMILIN2/KCNQ1/PDE4D/CMA1/PTGS2/CTSG	6
GO:0044344	cellular response to fibroblast growth factor stimulus	5/169	34/6309	0.00192686	0.025115	0.0205588	GALNT3/EGR3/CXCL8/CCL2/THBS1	5
GO:0098657	import into cell	7/169	67/6309	0.0019651	0.025115	0.0205588	KCNQ1/PRNP/SLC30A1/SLC8A3/ATP1A4/THBS1/IL10RA	7
GO:0007218	neuropeptide signaling pathway	3/169	6309-10-01	0.00197253	0.025115	0.0205588	RAPGEF2/ADCYAP1/LTB4R	3
GO:0010743	regulation of macrophage derived foam cell differentiation	3/169	6309-10-01	0.00197253	0.025115	0.0205588	NFKB1/CSF1/CSF2	3
GO:0031639	plasminogen activation	3/169	6309-10-01	0.00197253	0.025115	0.0205588	PLAUR/ANXA2/THBS1	3
GO:0042572	retinol metabolic process	3/169	6309-10-01	0.00197253	0.025115	0.0205588	DHRS9/ALDH1A1/RDH10	3
GO:1901623	regulation of lymphocyte chemotaxis	3/169	6309-10-01	0.00197253	0.025115	0.0205588	CCL3/CCL4/CCL2	3
GO:0008284	positive regulation of cell population proliferation	19/169	344/6309	0.00200423	0.0252826	0.0206959	NR4A3/EGR3/RIPK2/CSF2RB/ACER3/STX3/SELENOK/IL13/LIF/KIT/CSF1/PTGS2/MYD88/CSF2/AREG/SLAMF1/THBS1/IL2RA/IL3	19
GO:0007610	behavior	13/169	194/6309	0.00200434	0.0252826	0.0206959	NR4A3/KCNQ1/PRNP/EGR2/ABL2/NR4A2/SLC8A3/KIT/CCL3/PTGS2/CPT1A/CSF2/THBS1	13
GO:0045834	positive regulation of lipid metabolic process	6/169	50/6309	0.00202229	0.025391	0.0207847	NR4A3/RAB38/KIT/PTGS2/CPT1A/RDH10	6
GO:0002768	immune response-regulating cell surface receptor signaling pathway	11/169	149/6309	0.00207388	0.0258981	0.0211998	NR4A3/RIPK2/LPXN/BTN2A2/PRNP/C3AR1/PDE4D/YES1/NFKB1/NFKBID/KIT	11
GO:0061028	establishment of endothelial barrier	4/169	21/6309	0.00208178	0.0258981	0.0211998	ICAM1/PDE4D/RAPGEF2/MYD88	4
GO:0043065	positive regulation of apoptotic process	15/169	244/6309	0.00216529	0.0268141	0.0219496	BCL2A1/EMILIN2/RASSF2/RIPK2/GSN/PRNP/RAPGEF2/CCL3/PTGS2/CCL2/CTSC/HIP1R/PHLDA1/SIK1/THBS1	15
GO:0007260	tyrosine phosphorylation of STAT protein	5/169	35/6309	0.00220004	0.0268762	0.0220004	IL13/LIF/KIT/CSF2/IL3	5
GO:0033627	cell adhesion mediated by integrin	5/169	35/6309	0.00220004	0.0268762	0.0220004	EMILIN2/LPXN/PDE3B/LIF/ITGA2B	5
GO:0071774	response to fibroblast growth factor	5/169	35/6309	0.00220004	0.0268762	0.0220004	GALNT3/EGR3/CXCL8/CCL2/THBS1	5
GO:0045597	positive regulation of cell differentiation	18/169	324/6309	0.00247072	0.0299022	0.0244775	CD83/EGR3/RIPK2/BTN2A2/SYAP1/RAPGEF2/EGR2/IL13/NFKB1/RHEX/NFKBID/LIF/KIT/CSF1/PTGS2/SOX13/CSF2/IL2RA	18
GO:0098739	import across plasma membrane	6/169	52/6309	0.00247922	0.0299022	0.0244775	KCNQ1/PRNP/SLC30A1/SLC8A3/ATP1A4/THBS1	6
GO:0061900	glial cell activation	4/169	22/6309	0.00249185	0.0299022	0.0244775	CST7/IL13/CCL3/CTSC	4
GO:0072577	endothelial cell apoptotic process	4/169	22/6309	0.00249185	0.0299022	0.0244775	ICAM1/IL13/CCL2/THBS1	4
GO:0140352	export from cell	18/169	325/6309	0.0025552	0.0305273	0.0249891	MCTP1/NR4A3/KCNQ1/PIK3C2A/STX3/RAB27B/ADCYAP1/IL13/LIF/SLC30A1/KIT/CCL3/ATP1A4/SYTL3/PTGS2/ANXA2/CPT1A/ADORA3	18
GO:0010942	positive regulation of cell death	16/169	274/6309	0.00261648	0.0308188	0.0252278	BCL2A1/EMILIN2/RASSF2/RIPK2/GSN/PRNP/RAPGEF2/TMEM164/CCL3/PTGS2/CCL2/CTSC/HIP1R/PHLDA1/SIK1/THBS1	16
GO:0002683	negative regulation of immune system process	13/169	200/6309	0.00262408	0.0308188	0.0252278	RNF125/LPXN/BTN2A2/PRNP/YES1/CST7/CCL3/TSPAN6/CCL2/CTSG/SLAMF1/THBS1/IL2RA	13
GO:0002521	leukocyte differentiation	17/169	300/6309	0.00264903	0.0308188	0.0252278	CD83/EGR3/RASSF2/RIPK2/BTN2A2/BCL3/NFKBID/LIF/KIT/CSF1/CCL3/ANXA2/SOX13/CSF2/DROSHA/SLAMF1/IL2RA	17
GO:0042832	defense response to protozoan	3/169	6309-11-01	0.00265914	0.0308188	0.0252278	BCL3/GBP2/MYD88	3
GO:0045933	positive regulation of muscle contraction	3/169	6309-11-01	0.00265914	0.0308188	0.0252278	KCNQ1/KIT/PTGS2	3
GO:0061844	antimicrobial humoral immune response mediated by antimicrobial peptide	3/169	6309-11-01	0.00265914	0.0308188	0.0252278	CXCL8/CXCL3/CXCL2	3
GO:0090279	regulation of calcium ion import	3/169	6309-11-01	0.00265914	0.0308188	0.0252278	SLC30A1/CCL3/CCL2	3
GO:0045580	regulation of T cell differentiation	8/169	90/6309	0.0026898	0.0310414	0.02541	CD83/EGR3/RIPK2/BTN2A2/NFKBID/SOX13/DROSHA/IL2RA	8
GO:0007169	transmembrane receptor protein tyrosine kinase signaling pathway	14/169	225/6309	0.00271476	0.0311967	0.0255371	GALNT3/NR4A3/PLAUR/RASSF2/ARID5B/RAPGEF2/PIK3C2A/YES1/NDEL1/KIT/CSF1/HIP1R/AREG/THBS1	14
GO:0014070	response to organic cyclic compound	19/169	354/6309	0.00277474	0.0317515	0.0259913	NR4A3/CD83/RIPK2/KCNQ1/RAPGEF2/PLPP1/GNA15/NFKB1/GNAI1/CSF1/CCL3/KYNU/PTGS2/IFIH1/CCL2/MYD88/CPT1A/AREG/THBS1	19
GO:0046330	positive regulation of JNK cascade	5/169	37/6309	0.00282948	0.0322418	0.0263926	RASSF2/RIPK2/TRAF4/MYD88/SLAMF1	5
GO:0051347	positive regulation of transferase activity	13/169	202/6309	0.00286265	0.0324833	0.0265903	RASSF2/PRNP/SYAP1/RAPGEF2/TRAF4/ADCYAP1/RANBP2/KIT/CSF1/AREG/ZFP91/THBS1/PKIB	13
GO:0050818	regulation of coagulation	4/169	23/6309	0.00295421	0.0333825	0.0273264	PLAUR/EMILIN2/ANXA2/THBS1	4
GO:0032943	mononuclear cell proliferation	10/169	134/6309	0.00303997	0.0342091	0.028003	RIPK2/BTN2A2/PRNP/SELENOK/IL13/CSF1/MYD88/SH2D2A/SLAMF1/IL2RA	10
GO:1904035	regulation of epithelial cell apoptotic process	5/169	38/6309	0.0031888	0.0357356	0.0292526	GSN/ICAM1/IL13/CCL2/THBS1	5
GO:0045621	positive regulation of lymphocyte differentiation	7/169	73/6309	0.00321981	0.0359347	0.0294156	CD83/EGR3/RIPK2/BTN2A2/NFKBID/SOX13/IL2RA	7
GO:0032940	secretion by cell	17/169	307/6309	0.00336577	0.0374097	0.0306229	MCTP1/NR4A3/KCNQ1/PIK3C2A/STX3/RAB27B/ADCYAP1/IL13/LIF/SLC30A1/KIT/CCL3/SYTL3/PTGS2/ANXA2/CPT1A/ADORA3	17
GO:1903035	negative regulation of response to wounding	4/169	24/6309	0.00347196	0.0374108	0.0306238	PLAUR/KREMEN1/ANXA2/THBS1	4
GO:0001562	response to protozoan	3/169	6309-12-01	0.00347622	0.0374108	0.0306238	BCL3/GBP2/MYD88	3
GO:0003044	regulation of systemic arterial blood pressure mediated by a chemical signal	3/169	6309-12-01	0.00347622	0.0374108	0.0306238	PDE4D/CMA1/CTSG	3
GO:0010863	positive regulation of phospholipase C activity	3/169	6309-12-01	0.00347622	0.0374108	0.0306238	ABL2/GNA15/KIT	3
GO:0010955	negative regulation of protein processing	3/169	6309-12-01	0.00347622	0.0374108	0.0306238	PRNP/CST7/THBS1	3
GO:0030195	negative regulation of blood coagulation	3/169	6309-12-01	0.00347622	0.0374108	0.0306238	PLAUR/ANXA2/THBS1	3
GO:1900047	negative regulation of hemostasis	3/169	6309-12-01	0.00347622	0.0374108	0.0306238	PLAUR/ANXA2/THBS1	3
GO:1903318	negative regulation of protein maturation	3/169	6309-12-01	0.00347622	0.0374108	0.0306238	PRNP/CST7/THBS1	3
GO:0001932	regulation of protein phosphorylation	22/169	444/6309	0.00350328	0.037553	0.0307403	PLAUR/RASSF2/RIPK2/PRNP/SYAP1/PDE4D/RAPGEF2/TRAF4/YES1/ADCYAP1/IL13/LIF/SLC8A3/KIT/CSF1/PTGS2/CSF2/AREG/ZFP91/THBS1/PKIB/IL3	22
GO:0002753	cytosolic pattern recognition receptor signaling pathway	6/169	56/6309	0.00362095	0.0386615	0.0316477	RNF125/RIPK2/BIRC3/IFIH1/TSPAN6/MYD88	6
GO:1901615	organic hydroxy compound metabolic process	12/169	184/6309	0.00370756	0.039431	0.0322776	DHRS9/RAPGEF2/PLPP1/ACER3/RAB38/GK/ALDH1A1/NR4A2/NFKB1/KIT/OSBPL6/RDH10	12
GO:0001818	negative regulation of cytokine production	9/169	116/6309	0.00375762	0.0398072	0.0325856	RNF125/CD83/BTN2A2/PRNP/BCL3/IL13/NFKB1/SLAMF1/THBS1	9
GO:0051094	positive regulation of developmental process	23/169	476/6309	0.00388093	0.0409536	0.033524	CD83/EGR3/EMILIN2/RIPK2/BTN2A2/C3AR1/SYAP1/RAPGEF2/EGR2/IL13/NFKB1/RHEX/NFKBID/LIF/CMA1/KIT/CSF1/CXCL8/PTGS2/SOX13/CSF2/THBS1/IL2RA	23
GO:0048661	positive regulation of smooth muscle cell proliferation	5/169	40/6309	0.00400427	0.0412728	0.0337853	NR4A3/IL13/PTGS2/MYD88/THBS1	5
GO:0120254	olefinic compound metabolic process	5/169	40/6309	0.00400427	0.0412728	0.0337853	DHRS9/ALDH1A1/PTGS2/PNPLA8/RDH10	5
GO:1904377	positive regulation of protein localization to cell periphery	5/169	40/6309	0.00400427	0.0412728	0.0337853	PRNP/STX3/RAB38/GNAI1/STAC3	5
GO:0060284	regulation of cell development	18/169	339/6309	0.00401653	0.0412728	0.0337853	CD83/EGR3/RASSF2/RIPK2/BTN2A2/RAPGEF2/EGR2/LEO1/RHEX/NFKBID/LIF/KIT/CSF1/CCL3/ANXA2/SOX13/DROSHA/IL2RA	18
GO:0032615	interleukin-12 production	4/169	25/6309	0.00404814	0.0412728	0.0337853	RIPK2/NFKB1/SLAMF1/THBS1	4
GO:0032655	regulation of interleukin-12 production	4/169	25/6309	0.00404814	0.0412728	0.0337853	RIPK2/NFKB1/SLAMF1/THBS1	4
GO:0036230	granulocyte activation	4/169	25/6309	0.00404814	0.0412728	0.0337853	CXCL8/CCL3/MYD88/CTSG	4
GO:0048008	platelet-derived growth factor receptor signaling pathway	4/169	25/6309	0.00404814	0.0412728	0.0337853	NR4A3/ARID5B/PIK3C2A/HIP1R	4
GO:0061082	myeloid leukocyte cytokine production	4/169	25/6309	0.00404814	0.0412728	0.0337853	NR4A3/RIPK2/KIT/MYD88	4
GO:0018108	peptidyl-tyrosine phosphorylation	10/169	140/6309	0.00416873	0.042343	0.0346613	RIPK2/PRNP/ABL2/YES1/IL13/LIF/KIT/CSF2/AREG/IL3	10
GO:0002275	myeloid cell activation involved in immune response	6/169	58/6309	0.00431991	0.0436964	0.0357692	NR4A3/IL13/KIT/CCL3/MYD88/SLAMF1	6
GO:0002429	immune response-activating cell surface receptor signaling pathway	10/169	141/6309	0.00438546	0.0436964	0.0357692	NR4A3/RIPK2/LPXN/BTN2A2/PRNP/C3AR1/PDE4D/YES1/NFKB1/NFKBID	10
GO:0018212	peptidyl-tyrosine modification	10/169	141/6309	0.00438546	0.0436964	0.0357692	RIPK2/PRNP/ABL2/YES1/IL13/LIF/KIT/CSF2/AREG/IL3	10
GO:1901699	cellular response to nitrogen compound	16/169	289/6309	0.00443068	0.0436964	0.0357692	NR4A3/RIPK2/KCNQ1/ICAM1/PRNP/SYAP1/RAPGEF2/PIK3C2A/GNA15/PDE3B/NR4A2/NFKB1/NDEL1/CPEB4/PTGS2/IFIH1	16
GO:0046189	phenol-containing compound biosynthetic process	3/169	13/6309	0.00443086	0.0436964	0.0357692	RAPGEF2/RAB38/NR4A2	3
GO:0060443	mammary gland morphogenesis	3/169	13/6309	0.00443086	0.0436964	0.0357692	NFKB1/CSF1/AREG	3
GO:1900274	regulation of phospholipase C activity	3/169	13/6309	0.00443086	0.0436964	0.0357692	ABL2/GNA15/KIT	3
GO:1902624	positive regulation of neutrophil migration	3/169	13/6309	0.00443086	0.0436964	0.0357692	C3AR1/SELENOK/CXCL8	3
GO:0002720	positive regulation of cytokine production involved in immune response	5/169	41/6309	0.00446347	0.0438584	0.0359018	NR4A3/RIPK2/KIT/MYD88/SLAMF1	5
GO:0031638	zymogen activation	4/169	26/6309	0.00468571	0.0458759	0.0375533	PLAUR/RIPK2/ANXA2/THBS1	4
GO:0006873	intracellular monoatomic ion homeostasis	12/169	190/6309	0.0048005	0.0468307	0.0383349	KCNQ1/PRNP/ANKRD9/PDE4D/RAB38/SELENOK/IL13/SLC30A1/SLC8A3/CCL3/ATP1A4/CCL23	12
GO:0007204	positive regulation of cytosolic calcium ion concentration	5/169	42/6309	0.004959	0.0480315	0.0393178	C3AR1/ABL2/GNA15/GPR65/ADCYAP1	5
GO:0051928	positive regulation of calcium ion transport	5/169	42/6309	0.004959	0.0480315	0.0393178	IL13/CCL3/CCL4/CCL2/STAC3	5
GO:0042445	hormone metabolic process	6/169	60/6309	0.00511386	0.0491801	0.0402581	DHRS9/ALDH1A1/NFKB1/CMA1/CTSG/RDH10	6
GO:0050671	positive regulation of lymphocyte proliferation	6/169	60/6309	0.00511386	0.0491801	0.0402581	RIPK2/SELENOK/IL13/MYD88/SLAMF1/IL2RA	6
GO:0050670	regulation of lymphocyte proliferation	8/169	100/6309	0.00515354	0.0493865	0.040427	RIPK2/BTN2A2/PRNP/SELENOK/IL13/MYD88/SLAMF1/IL2RA	8
GO:0043434	response to peptide hormone	12/169	192/6309	0.00521736	0.0498221	0.0407836	NR4A3/KCNQ1/SYAP1/PIK3C2A/EGR2/PDE3B/NR4A2/NFKB1/GNAI1/NDEL1/PTGS2/AREG	12
GO:0001885	endothelial cell development	4/169	27/6309	0.0053875	0.0510053	0.0417521	ICAM1/PDE4D/RAPGEF2/MYD88	4
GO:0002042	cell migration involved in sprouting angiogenesis	4/169	27/6309	0.0053875	0.0510053	0.0417521	EGR3/PIK3C2A/PTGS2/THBS1	4
GO:0071417	cellular response to organonitrogen compound	15/169	269/6309	0.00544895	0.0510053	0.0417521	NR4A3/RIPK2/KCNQ1/ICAM1/PRNP/SYAP1/RAPGEF2/PIK3C2A/GNA15/PDE3B/NR4A2/NFKB1/NDEL1/CPEB4/PTGS2	15
GO:0043269	regulation of monoatomic ion transport	11/169	169/6309	0.00547624	0.0510053	0.0417521	KCNQ1/PRNP/PDE4D/IL13/SLC30A1/CCL3/CCL4/PTGS2/CCL2/STAC3/SIK1	11
GO:0032609	type II interferon production	5/169	43/6309	0.00549236	0.0510053	0.0417521	RIPK2/PRNP/PDE4D/BCL3/SLAMF1	5
GO:0032649	regulation of type II interferon production	5/169	43/6309	0.00549236	0.0510053	0.0417521	RIPK2/PRNP/PDE4D/BCL3/SLAMF1	5
GO:0019432	triglyceride biosynthetic process	3/169	14/6309	0.00552933	0.0510053	0.0417521	GPAT3/GK/SIK1	3
GO:0035094	response to nicotine	3/169	14/6309	0.00552933	0.0510053	0.0417521	KCNQ1/IL13/NFKB1	3
GO:0045923	positive regulation of fatty acid metabolic process	3/169	14/6309	0.00552933	0.0510053	0.0417521	NR4A3/PTGS2/CPT1A	3
GO:0050819	negative regulation of coagulation	3/169	14/6309	0.00552933	0.0510053	0.0417521	PLAUR/ANXA2/THBS1	3
GO:0002444	myeloid leukocyte mediated immunity	6/169	61/6309	0.00554873	0.0510107	0.0417565	NR4A3/IL13/KIT/CCL3/MYD88/CTSG	6
GO:0045446	endothelial cell differentiation	5/169	44/6309	0.00606503	0.0553817	0.0453346	ICAM1/PDE4D/RAPGEF2/KDM6B/MYD88	5
GO:0050806	positive regulation of synaptic transmission	5/169	44/6309	0.00606503	0.0553817	0.0453346	PRNP/STX3/SLC8A3/PTGS2/CCL2	5
GO:0032623	interleukin-2 production	4/169	28/6309	0.00615629	0.0556528	0.0455565	CD83/RIPK2/PRNP/PDE4D	4
GO:0032663	regulation of interleukin-2 production	4/169	28/6309	0.00615629	0.0556528	0.0455565	CD83/RIPK2/PRNP/PDE4D	4
GO:0032722	positive regulation of chemokine production	4/169	28/6309	0.00615629	0.0556528	0.0455565	RIPK2/SELENOK/ADCYAP1/MYD88	4
GO:0051604	protein maturation	10/169	149/6309	0.00645733	0.0581803	0.0476255	PLAUR/RIPK2/GSN/PRNP/CST7/CMA1/CPM/ANXA2/CTSG/THBS1	10
GO:0014065	phosphatidylinositol 3-kinase signaling	5/169	45/6309	0.00667848	0.0599737	0.0490935	BTN2A2/PIK3C2B/PIK3C2A/KIT/PIK3IP1	5
GO:0001523	retinoid metabolic process	3/169	15/6309	0.00677709	0.0600636	0.0491671	DHRS9/ALDH1A1/RDH10	3
GO:0045742	positive regulation of epidermal growth factor receptor signaling pathway	3/169	15/6309	0.00677709	0.0600636	0.0491671	PLAUR/HIP1R/AREG	3
GO:0070509	calcium ion import	3/169	15/6309	0.00677709	0.0600636	0.0491671	SLC30A1/CCL3/CCL2	3
GO:1904037	positive regulation of epithelial cell apoptotic process	3/169	15/6309	0.00677709	0.0600636	0.0491671	GSN/CCL2/THBS1	3
GO:0045619	regulation of lymphocyte differentiation	8/169	105/6309	0.00689995	0.0609533	0.0498954	CD83/EGR3/RIPK2/BTN2A2/NFKBID/SOX13/DROSHA/IL2RA	8
GO:0007189	adenylate cyclase-activating G protein-coupled receptor signaling pathway	4/169	29/6309	0.0069947	0.0613904	0.0502532	PDE4D/RAPGEF2/GPR65/ADCYAP1	4
GO:0015908	fatty acid transport	4/169	29/6309	0.0069947	0.0613904	0.0502532	PTGS2/PNPLA8/CPT1A/THBS1	4
GO:0010628	positive regulation of gene expression	23/169	500/6309	0.00704429	0.0616262	0.0504462	NR4A3/CD83/RIPK2/GSN/C3AR1/PDE4D/SELENOK/ADCYAP1/BCL3/IL13/LIF/KIT/CSF1/CXCL8/CCL3/PTGS2/IFIH1/ANXA2/MYD88/CSF2/DROSHA/SLAMF1/THBS1	23
GO:0002252	immune effector process	15/169	277/6309	0.0071042	0.0619504	0.0507116	NR4A3/RIPK2/ICAM1/CSF2RB/YES1/SELENOK/BCL3/IL13/NFKBID/KIT/CCL3/MYD88/CTSC/CTSG/SLAMF1	15
GO:0050776	regulation of immune response	19/169	387/6309	0.00728164	0.0632942	0.0518117	RNF125/NR4A3/RIPK2/LPXN/BTN2A2/PRNP/C3AR1/PDE4D/BIRC3/YES1/IL13/NFKB1/NFKBID/KIT/IFIH1/TSPAN6/MYD88/CTSG/SLAMF1	19
GO:0006937	regulation of muscle contraction	5/169	46/6309	0.00733415	0.063547	0.0520186	KCNQ1/PDE4D/SLC8A3/KIT/PTGS2	5
GO:0010817	regulation of hormone levels	10/169	152/6309	0.00740593	0.0639646	0.0523604	DHRS9/KCNQ1/ALDH1A1/ADCYAP1/NFKB1/LIF/CMA1/CPT1A/CTSG/RDH10	10
GO:0046651	lymphocyte proliferation	9/169	129/6309	0.00751875	0.0647329	0.0529893	RIPK2/BTN2A2/PRNP/SELENOK/IL13/MYD88/SH2D2A/SLAMF1/IL2RA	9
GO:0002366	leukocyte activation involved in immune response	10/169	153/6309	0.00774502	0.0662603	0.0542396	NR4A3/RIPK2/ICAM1/BCL3/IL13/NFKBID/KIT/CCL3/MYD88/SLAMF1	10
GO:0071496	cellular response to external stimulus	10/169	153/6309	0.00774502	0.0662603	0.0542396	PIK3C2B/IL13/NR4A2/NFKB1/WDR45B/DAPL1/CPEB4/TMEM150C/PTGS2/MYD88	10
GO:0062012	regulation of small molecule metabolic process	9/169	130/6309	0.00789695	0.0673475	0.0551296	NR4A3/SLC2A6/NFKB1/RANBP2/KIT/PTGS2/CPT1A/SIK1/RDH10	9
GO:0031401	positive regulation of protein modification process	20/169	419/6309	0.00803455	0.0680398	0.0556963	PLAUR/RASSF2/RIPK2/PRNP/SYAP1/RAPGEF2/TRAF4/BIRC3/YES1/ADCYAP1/IL13/LIF/KIT/CSF1/PTGS2/CSF2/AREG/ZFP91/THBS1/IL3	20
GO:0002263	cell activation involved in immune response	10/169	154/6309	0.008096	0.0680398	0.0556963	NR4A3/RIPK2/ICAM1/BCL3/IL13/NFKBID/KIT/CCL3/MYD88/SLAMF1	10
GO:0019722	calcium-mediated signaling	6/169	66/6309	0.00813816	0.0680398	0.0556963	MCTP1/PRNP/SELENOK/CXCL8/CCL3/CCL4	6
GO:0016101	diterpenoid metabolic process	3/169	16/6309	0.00817883	0.0680398	0.0556963	DHRS9/ALDH1A1/RDH10	3
GO:0032733	positive regulation of interleukin-10 production	3/169	16/6309	0.00817883	0.0680398	0.0556963	CD83/BCL3/IL13	3
GO:0043372	positive regulation of CD4-positive, alpha-beta T cell differentiation	3/169	16/6309	0.00817883	0.0680398	0.0556963	CD83/RIPK2/NFKBID	3
GO:0046460	neutral lipid biosynthetic process	3/169	16/6309	0.00817883	0.0680398	0.0556963	GPAT3/GK/SIK1	3
GO:0046463	acylglycerol biosynthetic process	3/169	16/6309	0.00817883	0.0680398	0.0556963	GPAT3/GK/SIK1	3
GO:0008285	negative regulation of cell population proliferation	15/169	282/6309	0.00832932	0.069033	0.0565093	BTN2A2/PRNP/RAPGEF2/PLPP1/RARRES1/PIM2/LIF/CXCL8/PTGS2/CCL2/CCL3L1/ADORA3/THBS1/IL2RA/CCL23	15
GO:0002443	leukocyte mediated immunity	11/169	179/6309	0.00834913	0.069033	0.0565093	NR4A3/ICAM1/CSF2RB/BCL3/IL13/KIT/CCL3/MYD88/CTSC/CTSG/SLAMF1	11
GO:0030217	T cell differentiation	10/169	155/6309	0.00845914	0.06973	0.0570799	CD83/EGR3/RIPK2/BTN2A2/BCL3/NFKBID/KIT/SOX13/DROSHA/IL2RA	10
GO:0042063	gliogenesis	8/169	109/6309	0.00859344	0.0706225	0.0578104	EGR2/LIF/SLC8A3/CSF1/CCL3/CCL2/SOX13/AREG	8
GO:0032874	positive regulation of stress-activated MAPK cascade	5/169	48/6309	0.00877781	0.0717031	0.058695	RASSF2/RIPK2/TRAF4/MYD88/SLAMF1	5
GO:2000117	negative regulation of cysteine-type endopeptidase activity	5/169	48/6309	0.00877781	0.0717031	0.058695	PLAUR/BIRC3/CST7/PTGS2/THBS1	5
GO:0030522	intracellular receptor signaling pathway	10/169	156/6309	0.00883469	0.071951	0.058898	RNF125/NR4A3/DCBLD2/RIPK2/PLPP1/BIRC3/NR4A2/IFIH1/TSPAN6/MYD88	10
GO:0055123	digestive system development	4/169	31/6309	0.00889047	0.0721885	0.0590923	KCNQ1/KIT/CXCL8/HIP1R	4
GO:0002702	positive regulation of production of molecular mediator of immune response	6/169	68/6309	0.00938437	0.0759714	0.062189	NR4A3/RIPK2/IL13/KIT/MYD88/SLAMF1	6
GO:1903131	mononuclear cell differentiation	13/169	233/6309	0.00942763	0.0760945	0.0622897	CD83/EGR3/RIPK2/BTN2A2/BCL3/NFKBID/KIT/CSF1/SOX13/CSF2/DROSHA/SLAMF1/IL2RA	13
GO:0045444	fat cell differentiation	7/169	89/6309	0.0095371	0.0767496	0.062826	NR4A3/ARID5B/SYAP1/EGR2/NR4A2/PTGS2/SOX13	7
GO:0007622	rhythmic behavior	3/169	17/6309	0.00973857	0.0767761	0.0628477	KCNQ1/EGR2/CSF2	3
GO:0010518	positive regulation of phospholipase activity	3/169	17/6309	0.00973857	0.0767761	0.0628477	ABL2/GNA15/KIT	3
GO:0034110	regulation of homotypic cell-cell adhesion	3/169	17/6309	0.00973857	0.0767761	0.0628477	PLAUR/EMILIN2/CTSG	3
GO:0050795	regulation of behavior	3/169	17/6309	0.00973857	0.0767761	0.0628477	NR4A3/CCL3/CSF2	3
GO:0071604	transforming growth factor beta production	3/169	17/6309	0.00973857	0.0767761	0.0628477	IL13/PTGS2/THBS1	3
GO:0071634	regulation of transforming growth factor beta production	3/169	17/6309	0.00973857	0.0767761	0.0628477	IL13/PTGS2/THBS1	3
GO:1901186	positive regulation of ERBB signaling pathway	3/169	17/6309	0.00973857	0.0767761	0.0628477	PLAUR/HIP1R/AREG	3
GO:0032729	positive regulation of type II interferon production	4/169	32/6309	0.00995254	0.0782356	0.0640424	RIPK2/PDE4D/BCL3/SLAMF1	4
GO:0070304	positive regulation of stress-activated protein kinase signaling cascade	5/169	50/6309	0.010407	0.0815718	0.0667734	RASSF2/RIPK2/TRAF4/MYD88/SLAMF1	5
GO:0010243	response to organonitrogen compound	21/169	459/6309	0.0105602	0.0823417	0.0674036	NR4A3/RIPK2/KCNQ1/ICAM1/PRNP/SYAP1/RAPGEF2/PIK3C2A/EGR2/GNA15/PDE3B/NR4A2/NFKB1/GNAI1/NDEL1/CPEB4/KYNU/PTGS2/MYD88/CPT1A/AREG	21
GO:0010720	positive regulation of cell development	11/169	185/6309	0.010566	0.0823417	0.0674036	CD83/EGR3/RIPK2/BTN2A2/EGR2/NFKBID/LIF/KIT/CSF1/SOX13/IL2RA	11
GO:1901698	response to nitrogen compound	22/169	489/6309	0.0107399	0.0834571	0.0683167	NR4A3/RIPK2/KCNQ1/ICAM1/PRNP/SYAP1/RAPGEF2/PIK3C2A/EGR2/GNA15/PDE3B/NR4A2/NFKB1/GNAI1/NDEL1/CPEB4/KYNU/PTGS2/IFIH1/MYD88/CPT1A/AREG	22
GO:0030003	intracellular monoatomic cation homeostasis	11/169	186/6309	0.0109757	0.0850463	0.0696176	PRNP/ANKRD9/PDE4D/RAB38/SELENOK/IL13/SLC30A1/SLC8A3/CCL3/ATP1A4/CCL23	11
GO:0006641	triglyceride metabolic process	4/169	33/6309	0.0110937	0.0857152	0.0701651	GPAT3/GK/CPT1A/SIK1	4
GO:0007173	epidermal growth factor receptor signaling pathway	5/169	51/6309	0.0112945	0.0870192	0.0712325	PLAUR/RASSF2/PIK3C2A/HIP1R/AREG	5
GO:0032743	positive regulation of interleukin-2 production	3/169	18/6309	0.0114596	0.0880411	0.072069	CD83/RIPK2/PDE4D	3
GO:0098771	inorganic ion homeostasis	11/169	188/6309	0.0118318	0.0906439	0.0741997	KCNQ1/PRNP/ANKRD9/PDE4D/SELENOK/IL13/SLC30A1/SLC8A3/CCL3/ATP1A4/CCL23	11
GO:0003158	endothelium development	5/169	52/6309	0.0122323	0.0927591	0.0759311	ICAM1/PDE4D/RAPGEF2/KDM6B/MYD88	5
GO:0006941	striated muscle contraction	5/169	52/6309	0.0122323	0.0927591	0.0759311	GSN/KCNQ1/PDE4D/SLC8A3/STAC3	5
GO:0042129	regulation of T cell proliferation	6/169	72/6309	0.012276	0.0927591	0.0759311	RIPK2/BTN2A2/PRNP/SELENOK/SLAMF1/IL2RA	6
GO:0043270	positive regulation of monoatomic ion transport	6/169	72/6309	0.012276	0.0927591	0.0759311	KCNQ1/IL13/CCL3/CCL4/CCL2/STAC3	6
GO:2000116	regulation of cysteine-type endopeptidase activity	8/169	116/6309	0.0122821	0.0927591	0.0759311	PLAUR/RIPK2/GSN/BIRC3/CST7/PTGS2/HIP1R/THBS1	8
GO:0031663	lipopolysaccharide-mediated signaling pathway	4/169	34/6309	0.0123159	0.0927591	0.0759311	RIPK2/CCL3/CCL2/MYD88	4
GO:0044255	cellular lipid metabolic process	18/169	379/6309	0.0123474	0.0927591	0.0759311	NR4A3/DHRS9/ALG13/PIK3C2B/PLPP1/PIK3C2A/GPAT3/ACER3/RAB38/GK/ALDH1A1/CREM/KIT/PTGS2/PNPLA8/CPT1A/SIK1/RDH10	18
GO:0002367	cytokine production involved in immune response	5/169	53/6309	0.0132216	0.0980784	0.0802854	NR4A3/RIPK2/KIT/MYD88/SLAMF1	5
GO:0002718	regulation of cytokine production involved in immune response	5/169	53/6309	0.0132216	0.0980784	0.0802854	NR4A3/RIPK2/KIT/MYD88/SLAMF1	5
GO:1903034	regulation of response to wounding	5/169	53/6309	0.0132216	0.0980784	0.0802854	PLAUR/EMILIN2/KREMEN1/ANXA2/THBS1	5
GO:0001656	metanephros development	3/169	19/6309	0.0133447	0.0980784	0.0802854	FMN1/LIF/RDH10	3
GO:0050858	negative regulation of antigen receptor-mediated signaling pathway	3/169	19/6309	0.0133447	0.0980784	0.0802854	LPXN/BTN2A2/PRNP	3
GO:0086003	cardiac muscle cell contraction	3/169	19/6309	0.0133447	0.0980784	0.0802854	GSN/KCNQ1/PDE4D	3
GO:0090049	regulation of cell migration involved in sprouting angiogenesis	3/169	19/6309	0.0133447	0.0980784	0.0802854	PIK3C2A/PTGS2/THBS1	3
GO:2000516	positive regulation of CD4-positive, alpha-beta T cell activation	3/169	19/6309	0.0133447	0.0980784	0.0802854	CD83/RIPK2/NFKBID	3
GO:0042098	T cell proliferation	7/169	95/6309	0.0133909	0.0981514	0.0803451	RIPK2/BTN2A2/PRNP/SELENOK/SH2D2A/SLAMF1/IL2RA	7
GO:0032602	chemokine production	4/169	35/6309	0.0136212	0.0990365	0.0810697	RIPK2/SELENOK/ADCYAP1/MYD88	4
GO:0032642	regulation of chemokine production	4/169	35/6309	0.0136212	0.0990365	0.0810697	RIPK2/SELENOK/ADCYAP1/MYD88	4
GO:0072678	T cell migration	4/169	35/6309	0.0136212	0.0990365	0.0810697	ABL2/SELENOK/CCL3/CCL2	4

## Sheet: GO_BP_MCT1 vs other clusters
ID	Description	GeneRatio	BgRatio	pvalue	p.adjust	qvalue	geneID	Count
GO:0030198	extracellular matrix organization	13/271	60/6309	1.07207e-06	0.00102776	0.000938154	COL18A1/P4HA1/CTSS/PBXIP1/COL9A2/TPSAB1/EFEMP2/AEBP1/PLOD3/PRDX4/HSD17B12/NPHP3/VWA1	13
GO:0043062	extracellular structure organization	13/271	60/6309	1.07207e-06	0.00102776	0.000938154	COL18A1/P4HA1/CTSS/PBXIP1/COL9A2/TPSAB1/EFEMP2/AEBP1/PLOD3/PRDX4/HSD17B12/NPHP3/VWA1	13
GO:0045229	external encapsulating structure organization	13/271	60/6309	1.07207e-06	0.00102776	0.000938154	COL18A1/P4HA1/CTSS/PBXIP1/COL9A2/TPSAB1/EFEMP2/AEBP1/PLOD3/PRDX4/HSD17B12/NPHP3/VWA1	13
GO:0035295	tube development	35/271	363/6309	4.31134e-06	0.00278769	0.00254465	HOXB3/LTBP3/BSG/IL18/ARG2/EGFL7/GRN/HES1/SMAD7/FZD2/STAB1/PKM/PTPRB/ADM/UNC5B/SLC4A2/RRAS/VAV3/EFEMP2/ID1/MYDGF/RET/JAG1/ST14/PLOD3/PROM1/JMJD8/APOE/MFGE8/CLIC4/NPHP3/ACVR1/RORA/MYC/SCG2	35
GO:0048514	blood vessel morphogenesis	25/271	216/6309	4.84647e-06	0.00278769	0.00254465	HOXB3/BSG/IL18/EGFL7/GRN/HES1/SMAD7/STAB1/PKM/PTPRB/ADM/UNC5B/RRAS/VAV3/EFEMP2/ID1/MYDGF/JAG1/JMJD8/APOE/MFGE8/CLIC4/ACVR1/RORA/SCG2	25
GO:0035239	tube morphogenesis	30/271	292/6309	6.28074e-06	0.00301057	0.0027481	HOXB3/BSG/IL18/EGFL7/GRN/HES1/SMAD7/FZD2/STAB1/PKM/PTPRB/ADM/UNC5B/RRAS/VAV3/EFEMP2/ID1/MYDGF/RET/JAG1/ST14/JMJD8/APOE/MFGE8/CLIC4/NPHP3/ACVR1/RORA/MYC/SCG2	30
GO:0001568	blood vessel development	26/271	242/6309	1.22238e-05	0.00502222	0.00458437	HOXB3/BSG/IL18/EGFL7/GRN/HES1/SMAD7/STAB1/PKM/PTPRB/ADM/UNC5B/RRAS/VAV3/EFEMP2/ID1/MYDGF/JAG1/DDIT3/JMJD8/APOE/MFGE8/CLIC4/ACVR1/RORA/SCG2	26
GO:0002369	T cell cytokine production	6/271	15/6309	2.14394e-05	0.00685106	0.00625377	RSAD2/IL18/HLA-A/SMAD7/SASH3/HLA-F	6
GO:0002724	regulation of T cell cytokine production	6/271	15/6309	2.14394e-05	0.00685106	0.00625377	RSAD2/IL18/HLA-A/SMAD7/SASH3/HLA-F	6
GO:0001944	vasculature development	26/271	257/6309	3.54174e-05	0.0101861	0.00929801	HOXB3/BSG/IL18/EGFL7/GRN/HES1/SMAD7/STAB1/PKM/PTPRB/ADM/UNC5B/RRAS/VAV3/EFEMP2/ID1/MYDGF/JAG1/DDIT3/JMJD8/APOE/MFGE8/CLIC4/ACVR1/RORA/SCG2	26
GO:0032102	negative regulation of response to external stimulus	18/271	147/6309	5.12348e-05	0.0118157	0.0107856	ARG2/GRN/HLA-A/STAP1/HLA-B/SEMA6D/ACP5/MIF/NFKBIL1/CD9/UBASH3B/HLA-F/FGL2/LRIG2/APOE/ST6GAL1/PLAT/RORA	18
GO:0002709	regulation of T cell mediated immunity	8/271	33/6309	5.68293e-05	0.0118157	0.0107856	RSAD2/IL18/HLA-A/HLA-C/HLA-B/SMAD7/SASH3/HLA-F	8
GO:0001525	angiogenesis	21/271	190/6309	5.72351e-05	0.0118157	0.0107856	HOXB3/BSG/IL18/EGFL7/GRN/STAB1/PKM/PTPRB/ADM/UNC5B/RRAS/VAV3/ID1/MYDGF/JAG1/JMJD8/MFGE8/CLIC4/ACVR1/RORA/SCG2	21
GO:0051241	negative regulation of multicellular organismal process	35/271	410/6309	6.04656e-05	0.0118157	0.0107856	LTBP3/CHID1/ARG2/GRN/TRIB2/HES1/SMAD7/STAB1/SEMA6D/ADM/ACP5/SLC4A2/CD38/TYROBP/TIMP1/LDLRAD4/GPR35/NFKBIL1/CD9/UBASH3B/LRPAP1/ID1/CLNK/DDIT3/PRDX4/HLA-F/FGL2/APOE/APOC1/LAPTM4B/NMB/PLAT/PTGDS/MYC/SORL1	35
GO:0002711	positive regulation of T cell mediated immunity	7/271	25/6309	6.16255e-05	0.0118157	0.0107856	RSAD2/IL18/HLA-A/HLA-C/HLA-B/SASH3/HLA-F	7
GO:0002456	T cell mediated immunity	9/271	45/6309	9.89298e-05	0.0177826	0.0162323	RSAD2/IL18/HLA-A/HLA-C/HLA-B/SMAD7/SASH3/JAG1/HLA-F	9
GO:0001912	positive regulation of leukocyte mediated cytotoxicity	6/271	21/6309	0.000186825	0.0316064	0.0288509	HLA-A/HLA-C/STAP1/HLA-B/TYROBP/HLA-F	6
GO:0072359	circulatory system development	32/271	384/6309	0.000201026	0.0321195	0.0293192	HOXB3/GAA/BSG/IL18/EGFL7/GRN/HES1/SMAD7/FZD2/STAB1/PKM/CRELD1/PTPRB/ADM/UNC5B/RRAS/VAV3/EFEMP2/PDLIM4/ID1/MYDGF/JAG1/DDIT3/TRAF3IP2/JMJD8/APOE/MFGE8/CLIC4/NPHP3/ACVR1/RORA/SCG2	32
GO:0048646	anatomical structure formation involved in morphogenesis	32/271	390/6309	0.000266934	0.0386587	0.0352883	HOXB3/BSG/IL18/EGFL7/GRN/HES1/FZD2/STAB1/PKM/PTPRB/ADM/UNC5B/PEF1/SLC4A2/RRAS/TYROBP/VAV3/CD9/ID1/MYDGF/RET/JAG1/ST14/PROM1/JMJD8/MFGE8/CLIC4/NPHP3/ACVR1/TMOD1/RORA/SCG2	32
GO:0002705	positive regulation of leukocyte mediated immunity	10/271	62/6309	0.000268836	0.0386587	0.0352883	RSAD2/IL18/HLA-A/HLA-C/STAP1/HLA-B/SASH3/TYROBP/CLNK/HLA-F	10
GO:0002252	immune effector process	25/271	277/6309	0.00031385	0.0429825	0.0392352	RSAD2/GPR183/IL18/GRN/HLA-A/HLA-C/STAP1/HLA-B/SMAD7/CD59/ACP5/MIF/SASH3/TYROBP/VAV3/RPS6/CLU/JAG1/CLNK/ITM2A/TRAF3IP2/HLA-F/FGL2/PTGDS/RORA	25
GO:0002367	cytokine production involved in immune response	9/271	53/6309	0.000365977	0.043513	0.0397195	RSAD2/IL18/HLA-A/SMAD7/ACP5/MIF/SASH3/CLNK/HLA-F	9
GO:0002718	regulation of cytokine production involved in immune response	9/271	53/6309	0.000365977	0.043513	0.0397195	RSAD2/IL18/HLA-A/SMAD7/ACP5/MIF/SASH3/CLNK/HLA-F	9
GO:0014032	neural crest cell development	6/271	24/6309	0.000415596	0.043513	0.0397195	HES1/SEMA6D/PEF1/RET/JAG1/ACVR1	6
GO:0031343	positive regulation of cell killing	6/271	24/6309	0.000415596	0.043513	0.0397195	HLA-A/HLA-C/STAP1/HLA-B/TYROBP/HLA-F	6
GO:0009887	animal organ morphogenesis	24/271	266/6309	0.000416337	0.043513	0.0397195	HOXB3/LTBP3/COL18A1/HOXB2/GAA/BSG/MLLT3/HES1/SMAD7/FZD2/AQP3/ADM/ACP5/SLC4A2/HOXB6/EFEMP2/GLG1/JAG1/PLOD3/PROM1/NPHP3/ACVR1/FHL1/MYC	24
GO:0030199	collagen fibril organization	5/271	16/6309	0.000416586	0.043513	0.0397195	COL18A1/P4HA1/EFEMP2/AEBP1/PLOD3	5
GO:0090092	regulation of transmembrane receptor protein serine/threonine kinase signaling pathway	13/271	103/6309	0.000423632	0.043513	0.0397195	BAMBI/HES1/SMAD7/VWC2/ACVR1B/LDLRAD4/LTBP4/KCNQ1OT1/CDKN1C/GLG1/HSPA5/ACVR1/SORL1	13
GO:0048002	antigen processing and presentation of peptide antigen	7/271	35/6309	0.000596041	0.0591108	0.0539574	HLA-A/CTSS/HLA-C/CTSF/HLA-B/TAPBPL/HLA-F	7
GO:0003279	cardiac septum development	7/271	37/6309	0.000847854	0.0753765	0.068805	HES1/SMAD7/FZD2/CRELD1/JAG1/NPHP3/ACVR1	7
GO:0072073	kidney epithelium development	7/271	37/6309	0.000847854	0.0753765	0.068805	ARG2/HES1/SMAD7/RET/JAG1/PROM1/MYC	7
GO:0001916	positive regulation of T cell mediated cytotoxicity	4/271	6309-11-01	0.00086489	0.0753765	0.068805	HLA-A/HLA-C/HLA-B/HLA-F	4
GO:0019885	antigen processing and presentation of endogenous peptide antigen via MHC class I	4/271	6309-11-01	0.00086489	0.0753765	0.068805	HLA-A/HLA-C/HLA-B/HLA-F	4
GO:0019882	antigen processing and presentation	9/271	60/6309	0.000938501	0.0793862	0.0724651	HLA-A/CTSS/HLA-C/CTSF/HLA-B/TAPBPL/HLA-F/FGL2/RAB33A	9
GO:0048864	stem cell development	6/271	28/6309	0.00100648	0.0811766	0.0740994	HES1/SEMA6D/PEF1/RET/JAG1/ACVR1	6
GO:0002708	positive regulation of lymphocyte mediated immunity	8/271	49/6309	0.00101612	0.0811766	0.0740994	RSAD2/IL18/HLA-A/HLA-C/HLA-B/SASH3/CLNK/HLA-F	8
GO:0070665	positive regulation of leukocyte proliferation	10/271	74/6309	0.00114065	0.0820378	0.0748855	GPR183/IL18/HLA-A/HES1/MIF/CD38/SASH3/VAV3/ST6GAL1/NMB	10
GO:0007178	transmembrane receptor protein serine/threonine kinase signaling pathway	15/271	143/6309	0.00114621	0.0820378	0.0748855	LTBP3/BAMBI/HES1/SMAD7/VWC2/ACVR1B/LDLRAD4/LTBP4/KCNQ1OT1/CDKN1C/ID1/GLG1/HSPA5/ACVR1/SORL1	15
GO:0014033	neural crest cell differentiation	6/271	29/6309	0.00122402	0.0820378	0.0748855	HES1/SEMA6D/PEF1/RET/JAG1/ACVR1	6
GO:0002483	antigen processing and presentation of endogenous peptide antigen	4/271	6309-12-01	0.0012538	0.0820378	0.0748855	HLA-A/HLA-C/HLA-B/HLA-F	4
GO:0030195	negative regulation of blood coagulation	4/271	6309-12-01	0.0012538	0.0820378	0.0748855	CD9/UBASH3B/APOE/PLAT	4
GO:0048483	autonomic nervous system development	4/271	6309-12-01	0.0012538	0.0820378	0.0748855	HOXB2/GFRA3/HES1/RET	4
GO:1900047	negative regulation of hemostasis	4/271	6309-12-01	0.0012538	0.0820378	0.0748855	CD9/UBASH3B/APOE/PLAT	4
GO:0002474	antigen processing and presentation of peptide antigen via MHC class I	5/271	20/6309	0.00128362	0.0820378	0.0748855	HLA-A/HLA-C/HLA-B/TAPBPL/HLA-F	5
GO:0021675	nerve development	5/271	20/6309	0.00128362	0.0820378	0.0748855	HOXB3/HOXB2/HES1/RET/LRIG2	5
GO:0002698	negative regulation of immune effector process	8/271	51/6309	0.00133199	0.0821603	0.0749974	GRN/HLA-A/HLA-B/SMAD7/CD59/ACP5/HLA-F/FGL2	8
GO:0032946	positive regulation of mononuclear cell proliferation	9/271	63/6309	0.00134268	0.0821603	0.0749974	GPR183/IL18/HLA-A/HES1/MIF/CD38/SASH3/VAV3/ST6GAL1	9
GO:0031341	regulation of cell killing	7/271	40/6309	0.00137521	0.082398	0.0752144	HLA-A/HLA-C/STAP1/HLA-B/CD59/TYROBP/HLA-F	7
GO:0007186	G protein-coupled receptor signaling pathway	16/271	161/6309	0.001413	0.0826437	0.0754386	GPR183/AGRN/FZD2/ADM/RGS16/PRKD3/GPR35/ADCY3/RGS1/GPRC5C/AKAP12/DGKG/APOE/NMB/GNB5/SORL1	16
GO:0032944	regulation of mononuclear cell proliferation	12/271	103/6309	0.00143678	0.0826437	0.0754386	GPR183/IL18/ARG2/HLA-A/HES1/SLC4A2/MIF/CD38/SASH3/TYROBP/VAV3/ST6GAL1	12
GO:0002697	regulation of immune effector process	16/271	162/6309	0.00150847	0.0841773	0.0768385	RSAD2/IL18/GRN/HLA-A/HLA-C/STAP1/HLA-B/SMAD7/CD59/ACP5/MIF/SASH3/TYROBP/CLNK/HLA-F/FGL2	16
GO:0060485	mesenchyme development	11/271	90/6309	0.00152198	0.0841773	0.0768385	BAMBI/HES1/SMAD7/CRELD1/SEMA6D/PEF1/LDLRAD4/RET/JAG1/ACVR1/MYC	11
GO:0002720	positive regulation of cytokine production involved in immune response	7/271	41/6309	0.00159864	0.0867486	0.0791857	RSAD2/IL18/HLA-A/MIF/SASH3/CLNK/HLA-F	7
GO:0070663	regulation of leukocyte proliferation	13/271	119/6309	0.00167375	0.0891429	0.0813712	GPR183/IL18/ARG2/HLA-A/HES1/SLC4A2/MIF/CD38/SASH3/TYROBP/VAV3/ST6GAL1/NMB	13
GO:0002726	positive regulation of T cell cytokine production	4/271	13/6309	0.00175037	0.0915284	0.0835487	RSAD2/IL18/HLA-A/SASH3	4
GO:0050866	negative regulation of cell activation	11/271	92/6309	0.00182268	0.0936075	0.0854465	ARG2/GRN/SMAD7/SLC4A2/TYROBP/CD9/UBASH3B/CLNK/HLA-F/FGL2/APOE	11
GO:0002269	leukocyte activation involved in inflammatory response	5/271	22/6309	0.00203186	0.0988027	0.0901888	GRN/STAP1/TYROBP/CLU/TRAF3IP2	5
GO:0051145	smooth muscle cell differentiation	5/271	22/6309	0.00203186	0.0988027	0.0901888	HES1/ADM/EFEMP2/OLFM2/ACVR1	5
GO:0032101	regulation of response to external stimulus	30/271	403/6309	0.00203231	0.0988027	0.0901888	CAMK2N1/RSAD2/GPR183/IL18/ARG2/GRN/HLA-A/CTSS/STAP1/HLA-B/SEMA6D/ACP5/MIF/TYROBP/LETMD1/GFI1/NFKBIL1/CD9/UBASH3B/NOP53/CLNK/TRAF3IP2/HLA-F/FGL2/LRIG2/APOE/ST6GAL1/PLAT/RORA/SCG2	30
GO:0030510	regulation of BMP signaling pathway	6/271	32/6309	0.00209561	0.0988027	0.0901888	BAMBI/HES1/SMAD7/VWC2/KCNQ1OT1/SORL1	6
GO:0060840	artery development	6/271	32/6309	0.00209561	0.0988027	0.0901888	HES1/SMAD7/EFEMP2/JAG1/DDIT3/APOE	6

## Sheet: GO_BP_MCT2 vs other clusters
ID	Description	GeneRatio	BgRatio	pvalue	p.adjust	qvalue	geneID	Count
GO:0035295	tube development	41/246	363/6309	3.35473e-10	9.77904e-07	8.2597e-07	EFNB2/NINJ1/UNC5B/TIPARP/SLC4A2/MYC/LTBP3/ITGAV/MSX2/SLC12A6/NFE2L2/VEGFA/SMAD7/BMPR2/CLIC4/HOXB3/ELK3/ARG2/FMNL3/TNFAIP3/TNFRSF12A/EGFL7/SMAD3/PTPRB/STAB1/HEY1/IL13/GADD45A/JAG1/ST14/RET/APOE/ACVR1/FZD2/RORA/SAV1/CXCR4/CXCL8/MFGE8/PROM1/SH2D2A	41
GO:0035239	tube morphogenesis	35/246	292/6309	1.59536e-09	2.32523e-06	1.96397e-06	EFNB2/NINJ1/UNC5B/TIPARP/MYC/ITGAV/MSX2/SLC12A6/NFE2L2/VEGFA/SMAD7/BMPR2/CLIC4/HOXB3/ELK3/FMNL3/TNFAIP3/TNFRSF12A/EGFL7/SMAD3/PTPRB/STAB1/HEY1/GADD45A/JAG1/ST14/RET/APOE/ACVR1/FZD2/RORA/CXCR4/CXCL8/MFGE8/SH2D2A	35
GO:0048514	blood vessel morphogenesis	29/246	216/6309	3.38963e-09	3.29359e-06	2.78188e-06	EFNB2/NINJ1/UNC5B/TIPARP/ITGAV/SLC12A6/NFE2L2/VEGFA/SMAD7/BMPR2/CLIC4/HOXB3/ELK3/FMNL3/TNFAIP3/TNFRSF12A/EGFL7/PTPRB/STAB1/HEY1/GADD45A/JAG1/APOE/ACVR1/RORA/CXCR4/CXCL8/MFGE8/SH2D2A	29
GO:0072359	circulatory system development	40/246	384/6309	6.3231e-09	4.60796e-06	3.89204e-06	EFNB2/NINJ1/UNC5B/TIPARP/ITGAV/EGR2/MSX2/PDLIM4/SLC12A6/NFE2L2/VEGFA/SMAD7/TAB2/PDLIM7/BMPR2/CLIC4/HOXB3/ELK3/NFATC1/FMNL3/TNFAIP3/TNFRSF12A/EGFL7/SMAD3/PTPRB/GAA/STAB1/HEY1/CRELD1/GADD45A/JAG1/APOE/ACVR1/FZD2/RORA/SAV1/CXCR4/CXCL8/MFGE8/SH2D2A	40
GO:0001568	blood vessel development	30/246	242/6309	1.20213e-08	6.31479e-06	5.33368e-06	EFNB2/NINJ1/UNC5B/TIPARP/ITGAV/EGR2/SLC12A6/NFE2L2/VEGFA/SMAD7/BMPR2/CLIC4/HOXB3/ELK3/FMNL3/TNFAIP3/TNFRSF12A/EGFL7/PTPRB/STAB1/HEY1/GADD45A/JAG1/APOE/ACVR1/RORA/CXCR4/CXCL8/MFGE8/SH2D2A	30
GO:0001944	vasculature development	31/246	257/6309	1.29979e-08	6.31479e-06	5.33368e-06	EFNB2/NINJ1/UNC5B/TIPARP/ITGAV/EGR2/SLC12A6/NFE2L2/VEGFA/SMAD7/BMPR2/CLIC4/HOXB3/ELK3/NFATC1/FMNL3/TNFAIP3/TNFRSF12A/EGFL7/PTPRB/STAB1/HEY1/GADD45A/JAG1/APOE/ACVR1/RORA/CXCR4/CXCL8/MFGE8/SH2D2A	31
GO:0001525	angiogenesis	25/246	190/6309	6.66233e-08	2.77438e-05	2.34334e-05	EFNB2/NINJ1/UNC5B/ITGAV/SLC12A6/NFE2L2/VEGFA/CLIC4/HOXB3/ELK3/FMNL3/TNFAIP3/TNFRSF12A/EGFL7/PTPRB/STAB1/HEY1/GADD45A/JAG1/ACVR1/RORA/CXCR4/CXCL8/MFGE8/SH2D2A	25
GO:0051094	positive regulation of developmental process	43/246	476/6309	1.12604e-07	4.10302e-05	3.46555e-05	TRIB1/EFNB2/MALT1/AGRN/NINJ1/SLC7A5/NEDD9/SLC4A2/MYC/RUNX3/LTBP3/EGR2/MSX2/NFE2L2/VEGFA/SMAD7/PDLIM7/BMPR2/TAPT1/SASH3/SMAD3/B4GALT5/TMEM64/F11R/PLXNC1/ACVR1B/IL13/SKIL/OLFM2/JAG1/BAMBI/IL5/RET/APOE/DBN1/ACVR1/SAV1/CXCR4/CXCL8/PROM1/HMG20B/LRRC4B/TENT5A	43
GO:0045597	positive regulation of cell differentiation	33/246	324/6309	2.69865e-07	8.50643e-05	7.18481e-05	TRIB1/EFNB2/MALT1/SLC7A5/NEDD9/RUNX3/LTBP3/EGR2/MSX2/VEGFA/SMAD7/PDLIM7/BMPR2/SASH3/SMAD3/TMEM64/F11R/PLXNC1/ACVR1B/IL13/SKIL/OLFM2/JAG1/BAMBI/IL5/RET/DBN1/ACVR1/SAV1/CXCR4/PROM1/HMG20B/TENT5A	33
GO:0048646	anatomical structure formation involved in morphogenesis	37/246	390/6309	2.91816e-07	8.50643e-05	7.18481e-05	EFNB2/NINJ1/UNC5B/SLC4A2/ITGAV/EGR2/MSX2/DUSP4/SLC12A6/NFE2L2/VEGFA/BMPR2/CLIC4/HOXB3/ELK3/FMNL3/TNFAIP3/CD9/TNFRSF12A/EGFL7/SMAD3/PTPRB/STAB1/HEY1/SKIL/GADD45A/JAG1/ST14/RET/ACVR1/FZD2/RORA/CXCR4/CXCL8/MFGE8/PROM1/SH2D2A	37
GO:0040011	locomotion	41/246	483/6309	1.23972e-06	0.000327519	0.000276633	TRIB1/LDLRAD4/EFNB2/NINJ1/UNC5B/GPR183/NEDD9/ITGAV/EGR2/GFRA3/NFE2L2/VEGFA/SMAD7/BMPR2/CLIC4/AKAP12/CCL1/CD9/STAP1/ATP8A1/SMAD3/MGAT3/SEMA6D/CCDC125/MGAT5/TP53INP1/PLXNC1/ACVR1B/TNFRSF18/GADD45A/JAG1/RET/APOE/ACVR1/CAVIN1/CXCR4/CXCL8/CHST2/IL27RA/ST6GAL1/CXCL2	41
GO:0060411	cardiac septum morphogenesis	8/246	23/6309	1.40689e-06	0.000327519	0.000276633	MSX2/SMAD7/BMPR2/HEY1/JAG1/ACVR1/FZD2/SAV1	8
GO:0040012	regulation of locomotion	36/246	399/6309	1.46063e-06	0.000327519	0.000276633	TRIB1/LDLRAD4/EFNB2/GPR183/NEDD9/ITGAV/NFE2L2/VEGFA/SMAD7/BMPR2/CLIC4/AKAP12/CCL1/CD9/STAP1/ATP8A1/SMAD3/MGAT3/SEMA6D/CCDC125/MGAT5/TP53INP1/PLXNC1/ACVR1B/TNFRSF18/GADD45A/JAG1/RET/APOE/ACVR1/CAVIN1/CXCR4/CXCL8/CHST2/IL27RA/ST6GAL1	36
GO:1902476	chloride transmembrane transport	7/246	17/6309	1.75168e-06	0.000364725	0.000308059	CLCN3/SLC4A2/SLC26A2/SLC12A6/CLIC4/SLC12A8/TTYH2	7
GO:0045596	negative regulation of cell differentiation	26/246	241/6309	1.89037e-06	0.000367361	0.000310286	TRIB1/LDLRAD4/SLC4A2/MYC/RUNX3/LTBP3/ITGAV/MSX2/UBASH3B/NFE2L2/VEGFA/SMAD7/BMPR2/NFATC1/FGL2/SMAD3/TRIB2/SEMA6D/HEY1/TMEM64/TP53INP1/IL13/SKIL/JAG1/BAMBI/RORA	26
GO:0007155	cell adhesion	39/246	466/6309	3.33842e-06	0.000608219	0.000513721	EFNB2/MALT1/COL18A1/NINJ1/NEDD9/SLC4A2/RUNX3/ITGAV/UBASH3B/HLA-A/LIMS1/VEGFA/SMAD7/ICAM3/SIGLEC6/ARG2/SASH3/ITGB7/FGL2/CD9/TNFRSF12A/EGFL7/SMAD3/ITGAE/STAB1/F11R/PLXNC1/TNFRSF18/JAG1/RET/HSD17B12/ACVR1/BCAN/CXCR4/CXCL8/MFGE8/CHST2/LRRC4B/ST6GAL1	39
GO:2000145	regulation of cell motility	34/246	386/6309	5.07187e-06	0.000869676	0.000734557	TRIB1/LDLRAD4/GPR183/NEDD9/ITGAV/NFE2L2/VEGFA/SMAD7/BMPR2/CLIC4/AKAP12/CCL1/CD9/STAP1/ATP8A1/SMAD3/MGAT3/SEMA6D/CCDC125/MGAT5/TP53INP1/PLXNC1/ACVR1B/TNFRSF18/GADD45A/JAG1/RET/APOE/ACVR1/CAVIN1/CXCR4/CXCL8/CHST2/IL27RA	34
GO:0060485	mesenchyme development	14/246	90/6309	8.2858e-06	0.00125276	0.00105812	LDLRAD4/MYC/MSX2/SMAD7/BMPR2/TAPT1/SMAD3/SEMA6D/HEY1/CRELD1/JAG1/BAMBI/RET/ACVR1	14
GO:0003279	cardiac septum development	9/246	37/6309	8.59524e-06	0.00125276	0.00105812	MSX2/SMAD7/BMPR2/HEY1/CRELD1/JAG1/ACVR1/FZD2/SAV1	9
GO:0072073	kidney epithelium development	9/246	37/6309	8.59524e-06	0.00125276	0.00105812	EFNB2/MYC/VEGFA/SMAD7/ARG2/SMAD3/JAG1/RET/PROM1	9
GO:0030334	regulation of cell migration	32/246	364/6309	1.03239e-05	0.00143306	0.00121041	TRIB1/LDLRAD4/GPR183/NEDD9/ITGAV/NFE2L2/VEGFA/SMAD7/BMPR2/CLIC4/AKAP12/CCL1/CD9/STAP1/ATP8A1/SMAD3/MGAT3/SEMA6D/MGAT5/TP53INP1/PLXNC1/ACVR1B/TNFRSF18/GADD45A/JAG1/RET/APOE/ACVR1/CXCR4/CXCL8/CHST2/IL27RA	32
GO:0045124	regulation of bone resorption	6/246	15/6309	1.23087e-05	0.0016309	0.00137751	SLC4A2/CD38/LTBP3/UBASH3B/TNFAIP3/TMEM64	6
GO:0006821	chloride transport	7/246	22/6309	1.29872e-05	0.00164599	0.00139025	CLCN3/SLC4A2/SLC26A2/SLC12A6/CLIC4/SLC12A8/TTYH2	7
GO:0006935	chemotaxis	20/246	176/6309	1.43031e-05	0.00166775	0.00140863	EFNB2/NINJ1/UNC5B/GPR183/NEDD9/ITGAV/EGR2/GFRA3/VEGFA/BMPR2/CCL1/STAP1/SMAD3/SEMA6D/PLXNC1/RET/CXCR4/CXCL8/ST6GAL1/CXCL2	20
GO:0042330	taxis	20/246	176/6309	1.43031e-05	0.00166775	0.00140863	EFNB2/NINJ1/UNC5B/GPR183/NEDD9/ITGAV/EGR2/GFRA3/VEGFA/BMPR2/CCL1/STAP1/SMAD3/SEMA6D/PLXNC1/RET/CXCR4/CXCL8/ST6GAL1/CXCL2	20
GO:0060284	regulation of cell development	30/246	339/6309	1.76097e-05	0.00190645	0.00161025	TRIB1/MALT1/HLTF/SLC7A5/NEDD9/SLC4A2/MYC/RUNX3/EGR2/UBASH3B/IKZF3/VEGFA/SMAD7/BMPR2/HOXB3/HLA-B/SASH3/FGL2/SEMA6D/HEY1/TMEM64/F11R/PLXNC1/ACVR1B/SKIL/JAG1/IL5/RET/DBN1/CXCR4	30
GO:0098661	inorganic anion transmembrane transport	7/246	23/6309	1.80536e-05	0.00190645	0.00161025	CLCN3/SLC4A2/SLC26A2/SLC12A6/CLIC4/SLC12A8/TTYH2	7
GO:0003197	endocardial cushion development	6/246	16/6309	1.90545e-05	0.00190645	0.00161025	MSX2/BMPR2/HEY1/CRELD1/JAG1/ACVR1	6
GO:0046850	regulation of bone remodeling	6/246	16/6309	1.90545e-05	0.00190645	0.00161025	SLC4A2/CD38/LTBP3/UBASH3B/TNFAIP3/TMEM64	6
GO:0007411	axon guidance	9/246	41/6309	2.11115e-05	0.00190645	0.00161025	EFNB2/UNC5B/EGR2/GFRA3/VEGFA/BMPR2/SEMA6D/PLXNC1/RET	9
GO:0045667	regulation of osteoblast differentiation	9/246	41/6309	2.11115e-05	0.00190645	0.00161025	MSX2/PDLIM7/BMPR2/SMAD3/TMEM64/JAG1/BAMBI/ACVR1/TENT5A	9
GO:0097485	neuron projection guidance	9/246	41/6309	2.11115e-05	0.00190645	0.00161025	EFNB2/UNC5B/EGR2/GFRA3/VEGFA/BMPR2/SEMA6D/PLXNC1/RET	9
GO:0003206	cardiac chamber morphogenesis	8/246	32/6309	2.22365e-05	0.00190645	0.00161025	MSX2/SMAD7/BMPR2/HEY1/JAG1/ACVR1/FZD2/SAV1	8
GO:0060840	artery development	8/246	32/6309	2.22365e-05	0.00190645	0.00161025	EFNB2/EGR2/VEGFA/SMAD7/BMPR2/HEY1/JAG1/APOE	8
GO:0001894	tissue homeostasis	13/246	86/6309	2.4063e-05	0.00194182	0.00164013	CLCN3/SLC4A2/CD38/LTBP3/UBASH3B/VEGFA/ACP5/SASH3/TNFAIP3/TMEM64/F11R/PROM1/WNK3	13
GO:0060249	anatomical structure homeostasis	13/246	86/6309	2.4063e-05	0.00194182	0.00164013	CLCN3/SLC4A2/CD38/LTBP3/UBASH3B/VEGFA/ACP5/SASH3/TNFAIP3/TMEM64/F11R/PROM1/WNK3	13
GO:0048844	artery morphogenesis	7/246	24/6309	2.46475e-05	0.00194182	0.00164013	EFNB2/VEGFA/SMAD7/BMPR2/HEY1/JAG1/APOE	7
GO:0046631	alpha-beta T cell activation	13/246	87/6309	2.73231e-05	0.00207638	0.00175378	MALT1/GPR183/SLC4A2/RUNX3/RSAD2/HLA-A/RELB/SMAD7/PRR7/ARG2/SASH3/TRBC2/RORA	13
GO:0060412	ventricular septum morphogenesis	6/246	17/6309	2.84924e-05	0.00207638	0.00175378	SMAD7/BMPR2/HEY1/ACVR1/FZD2/SAV1	6
GO:0061035	regulation of cartilage development	6/246	17/6309	2.84924e-05	0.00207638	0.00175378	LTBP3/SMAD7/BMPR2/TAPT1/GLG1/SMAD3	6
GO:0050920	regulation of chemotaxis	12/246	76/6309	3.17779e-05	0.00225227	0.00190234	EFNB2/GPR183/NEDD9/VEGFA/BMPR2/CCL1/STAP1/SMAD3/SEMA6D/CXCR4/CXCL8/ST6GAL1	12
GO:0032101	regulation of response to external stimulus	33/246	403/6309	3.25923e-05	0.00225227	0.00190234	TRIB1/EFNB2/CAMK2N1/NINJ1/GPR183/NEDD9/RSAD2/CTSS/UBASH3B/NFE2L2/HLA-A/VEGFA/BMPR2/HLA-B/ACP5/ARG2/CCL1/FGL2/TNFAIP3/CD9/STAP1/BIRC3/SMAD3/SEMA6D/IL13/NOP53/APOE/CD300LF/RORA/CXCR4/CXCL8/IRAK3/ST6GAL1	33
GO:0051093	negative regulation of developmental process	29/246	333/6309	3.32239e-05	0.00225227	0.00190234	TRIB1/LDLRAD4/SLC4A2/MYC/RUNX3/LTBP3/ITGAV/MSX2/UBASH3B/NFE2L2/VEGFA/SMAD7/BMPR2/NFATC1/FGL2/SMAD3/TRIB2/SEMA6D/STAB1/HEY1/TMEM64/TP53INP1/IL13/SKIL/GADD45A/JAG1/BAMBI/RORA/SAV1	29
GO:0009887	animal organ morphogenesis	25/246	266/6309	3.4178e-05	0.00226429	0.0019125	EFNB2/COL18A1/TIPARP/SLC7A5/SLC4A2/MYC/LTBP3/MLLT3/AQP3/MSX2/VEGFA/SMAD7/BMPR2/HOXB3/ACP5/TNFAIP3/GLG1/SMAD3/GAA/HEY1/JAG1/ACVR1/FZD2/SAV1/PROM1	25
GO:0045446	endothelial cell differentiation	9/246	44/6309	3.85587e-05	0.00249775	0.00210968	VEGFA/BMPR2/CLIC4/HEY1/F11R/JAG1/ACVR1/FZD2/CXCR4	9
GO:0045453	bone resorption	7/246	26/6309	4.38101e-05	0.00271716	0.002295	SLC4A2/CD38/LTBP3/UBASH3B/ACP5/TNFAIP3/TMEM64	7
GO:0098656	monoatomic anion transmembrane transport	7/246	26/6309	4.38101e-05	0.00271716	0.002295	CLCN3/SLC4A2/SLC26A2/SLC12A6/CLIC4/SLC12A8/TTYH2	7
GO:0051241	negative regulation of multicellular organismal process	33/246	410/6309	4.61418e-05	0.00280215	0.00236679	TRIB1/LDLRAD4/SLC4A2/MYC/RUNX3/CD38/LTBP3/MSX2/UBASH3B/RELB/SMAD7/BMPR2/ACP5/ARG2/FGL2/TNFAIP3/REL/CD9/SMAD3/TRIB2/GPR35/SEMA6D/STAB1/IL13/GADD45A/APOE/CD300LF/LAPTM4B/SAV1/PTGDS/IRAK3/IL27RA/APOC1	33
GO:0032102	negative regulation of response to external stimulus	17/246	147/6309	5.11299e-05	0.00304171	0.00256913	TRIB1/UBASH3B/HLA-A/HLA-B/ACP5/ARG2/FGL2/TNFAIP3/CD9/STAP1/SMAD3/SEMA6D/IL13/APOE/RORA/IRAK3/ST6GAL1	17
GO:0003205	cardiac chamber development	9/246	46/6309	5.59681e-05	0.00319896	0.00270195	MSX2/SMAD7/BMPR2/HEY1/CRELD1/JAG1/ACVR1/FZD2/SAV1	9
GO:0030856	regulation of epithelial cell differentiation	9/246	46/6309	5.59681e-05	0.00319896	0.00270195	MAFF/AQP3/MSX2/VEGFA/F11R/IL13/JAG1/PROM1/CDKN1C	9
GO:0003007	heart morphogenesis	11/246	69/6309	6.2171e-05	0.00348516	0.00294368	MSX2/VEGFA/SMAD7/BMPR2/SMAD3/GAA/HEY1/JAG1/ACVR1/FZD2/SAV1	11
GO:0009617	response to bacterium	21/246	212/6309	6.97964e-05	0.0038388	0.00324238	TRIB1/EFNB2/MALT1/SLC7A5/IKZF3/HLA-A/TAB2/HLA-B/ACP5/AKAP12/ARG2/TNFAIP3/STAP1/SCN7A/STAB1/IL13/CXCL8/IRAK3/IL27RA/TENT5A/CXCL2	21
GO:0045669	positive regulation of osteoblast differentiation	6/246	20/6309	8.08373e-05	0.00436372	0.00368574	MSX2/PDLIM7/BMPR2/JAG1/ACVR1/TENT5A	6
GO:0030855	epithelial cell differentiation	21/246	216/6309	9.1598e-05	0.0048547	0.00410044	MAFF/AQP3/MSX2/VEGFA/BMPR2/CLIC4/SMAD3/HEY1/DNPH1/F11R/IL13/SKIL/JAG1/ST14/ALDOC/ACVR1/FZD2/SAV1/CXCR4/PROM1/CDKN1C	21
GO:0015698	inorganic anion transport	8/246	39/6309	0.000102631	0.00534232	0.0045123	CLCN3/SLC4A2/SLC26A2/SLC12A6/CLIC4/SLC12A8/ABCC4/TTYH2	8
GO:0034097	response to cytokine	32/246	411/6309	0.000114914	0.00587676	0.0049637	CD38/IL17RB/NFE2L2/RELB/LIMS1/SMAD7/ACP5/AKAP12/CCL1/NFATC1/TNFAIP3/REL/STAP1/BIRC3/STAT4/IL9R/GPR35/TRAF1/IL3RA/IL13/SKIL/TNFRSF18/NFIL3/IL5/PIGA/CD300LF/RORA/CXCR4/CXCL8/IRAK3/IL27RA/CXCL2	32
GO:0046632	alpha-beta T cell differentiation	10/246	63/6309	0.000139648	0.00701852	0.00592807	MALT1/GPR183/SLC4A2/RUNX3/RSAD2/RELB/SMAD7/PRR7/SASH3/RORA	10
GO:0046849	bone remodeling	7/246	31/6309	0.000148176	0.00732088	0.00618346	SLC4A2/CD38/LTBP3/UBASH3B/ACP5/TNFAIP3/TMEM64	7
GO:0003158	endothelium development	9/246	52/6309	0.000152325	0.00740048	0.00625069	VEGFA/BMPR2/CLIC4/HEY1/F11R/JAG1/ACVR1/FZD2/CXCR4	9
GO:0048762	mesenchymal cell differentiation	11/246	77/6309	0.000172856	0.00826026	0.00697689	LDLRAD4/MSX2/SMAD7/TAPT1/SMAD3/SEMA6D/HEY1/JAG1/BAMBI/RET/ACVR1	11
GO:0061041	regulation of wound healing	8/246	42/6309	0.000177919	0.00836506	0.00706541	UBASH3B/NFE2L2/TNFAIP3/CD9/TNFRSF12A/SMAD3/APOE/CXCR4	8
GO:0019221	cytokine-mediated signaling pathway	19/246	194/6309	0.000180879	0.00836922	0.00706892	IL17RB/LIMS1/CCL1/TNFAIP3/STAP1/BIRC3/STAT4/IL9R/GPR35/TRAF1/IL3RA/TNFRSF18/IL5/CD300LF/CXCR4/CXCL8/IRAK3/IL27RA/CXCL2	19
GO:0002369	T cell cytokine production	5/246	15/6309	0.000188484	0.00845277	0.00713948	MALT1/RSAD2/HLA-A/SMAD7/SASH3	5
GO:0002724	regulation of T cell cytokine production	5/246	15/6309	0.000188484	0.00845277	0.00713948	MALT1/RSAD2/HLA-A/SMAD7/SASH3	5
GO:0050865	regulation of cell activation	25/246	297/6309	0.000205443	0.00907371	0.00766396	EFNB2/MALT1/GPR183/NEDD9/SLC4A2/RUNX3/CD38/UBASH3B/IKZF3/HLA-A/SMAD7/ARG2/SASH3/FGL2/TNFAIP3/CD9/STAP1/F11R/IL13/IL5/APOE/CD300LF/RORA/TNFRSF9/IL27RA	25
GO:0006820	monoatomic anion transport	7/246	33/6309	0.000225187	0.00979731	0.00827513	CLCN3/SLC4A2/SLC26A2/SLC12A6/CLIC4/SLC12A8/TTYH2	7
GO:0008285	negative regulation of cell population proliferation	24/246	282/6309	0.000234155	0.00996482	0.00841662	TRIB1/EFNB2/PIM2/COL18A1/NDRG1/SLC4A2/MYC/RUNX3/MSX2/SMAD7/BMPR2/ARG2/TNFAIP3/CD9/TAX1BP3/SMAD3/TP53INP1/APOE/TES/TNFRSF9/SAV1/CXCL8/PTGDS/CDKN1C	24
GO:0003018	vascular process in circulatory system	10/246	67/6309	0.000236259	0.00996482	0.00841662	SLC7A5/CD38/VEGFA/BMPR2/AKAP12/SLC38A1/ABCC4/ATP8A1/APOE/SLC7A8	10
GO:0050900	leukocyte migration	16/246	151/6309	0.000240246	0.00996482	0.00841662	NINJ1/GPR183/NEDD9/VEGFA/CCL1/ITGB7/CD9/STAP1/F11R/TNFRSF18/RET/CXCR4/CXCL8/CHST2/IL27RA/CXCL2	16
GO:0010232	vascular transport	6/246	24/6309	0.000246129	0.00996482	0.00841662	SLC7A5/SLC38A1/ABCC4/ATP8A1/APOE/SLC7A8	6
GO:0150104	transport across blood-brain barrier	6/246	24/6309	0.000246129	0.00996482	0.00841662	SLC7A5/SLC38A1/ABCC4/ATP8A1/APOE/SLC7A8	6
GO:0002250	adaptive immune response	18/246	183/6309	0.000253811	0.0101351	0.00856042	MALT1/GPR183/RSAD2/CTSS/HLA-A/RELB/SMAD7/PRR7/HLA-B/ARG2/SASH3/TNFAIP3/IL9R/TRBC2/JAG1/RORA/IL27RA/PRF1	18
GO:0032924	activin receptor signaling pathway	5/246	16/6309	0.000265497	0.0101832	0.00860107	SMAD7/BMPR2/SMAD3/ACVR1B/ACVR1	5
GO:0070169	positive regulation of biomineral tissue development	5/246	16/6309	0.000265497	0.0101832	0.00860107	SLC4A2/BMPR2/SMAD3/ACVR1/TENT5A	5
GO:0072132	mesenchyme morphogenesis	5/246	16/6309	0.000265497	0.0101832	0.00860107	MYC/MSX2/SMAD3/HEY1/ACVR1	5
GO:0070167	regulation of biomineral tissue development	7/246	34/6309	0.000274269	0.010383	0.00876986	SLC4A2/LTBP3/BMPR2/SMAD3/HEY1/ACVR1/TENT5A	7
GO:0010720	positive regulation of cell development	18/246	185/6309	0.000290583	0.0108353	0.00915184	TRIB1/MALT1/SLC7A5/NEDD9/RUNX3/EGR2/VEGFA/SMAD7/BMPR2/SASH3/TMEM64/F11R/PLXNC1/SKIL/IL5/RET/DBN1/CXCR4	18
GO:0002456	T cell mediated immunity	8/246	45/6309	0.000293649	0.0108353	0.00915184	MALT1/RSAD2/HLA-A/SMAD7/HLA-B/SASH3/JAG1/PRF1	8
GO:0001657	ureteric bud development	6/246	25/6309	0.0003134	0.0114195	0.0096453	MYC/VEGFA/SMAD7/ARG2/SMAD3/RET	6
GO:0008361	regulation of cell size	10/246	70/6309	0.000341035	0.0122731	0.0103662	CLCN3/SLC12A6/VEGFA/ABCB8/BMPR2/SLC12A8/SEMA6D/RET/APOE/WNK3	10
GO:0048771	tissue remodeling	9/246	58/6309	0.000359477	0.0126307	0.0106683	SLC4A2/CD38/LTBP3/UBASH3B/BMPR2/ACP5/TNFAIP3/TMEM64/JAG1	9
GO:0040013	negative regulation of locomotion	15/246	141/6309	0.00035964	0.0126307	0.0106683	TRIB1/LDLRAD4/NEDD9/NFE2L2/SMAD7/CLIC4/STAP1/SEMA6D/CCDC125/TP53INP1/GADD45A/JAG1/APOE/IL27RA/ST6GAL1	15
GO:0060393	regulation of pathway-restricted SMAD protein phosphorylation	5/246	17/6309	0.000364249	0.0126403	0.0106764	LDLRAD4/SMAD7/BMPR2/PMEPA1/ACVR1	5
GO:0061311	cell surface receptor signaling pathway involved in heart development	4/246	6309-10-01	0.000393432	0.0129137	0.0109073	MSX2/HEY1/JAG1/ACVR1	4
GO:0001823	mesonephros development	6/246	26/6309	0.000394277	0.0129137	0.0109073	MYC/VEGFA/SMAD7/ARG2/SMAD3/RET	6
GO:0034103	regulation of tissue remodeling	6/246	26/6309	0.000394277	0.0129137	0.0109073	SLC4A2/CD38/LTBP3/UBASH3B/TNFAIP3/TMEM64	6
GO:0072163	mesonephric epithelium development	6/246	26/6309	0.000394277	0.0129137	0.0109073	MYC/VEGFA/SMAD7/ARG2/SMAD3/RET	6
GO:0072164	mesonephric tubule development	6/246	26/6309	0.000394277	0.0129137	0.0109073	MYC/VEGFA/SMAD7/ARG2/SMAD3/RET	6
GO:0043367	CD4-positive, alpha-beta T cell differentiation	8/246	47/6309	0.000400464	0.0129706	0.0109554	MALT1/GPR183/RUNX3/RSAD2/RELB/SMAD7/SASH3/RORA	8
GO:0002700	regulation of production of molecular mediator of immune response	11/246	85/6309	0.000419072	0.0134241	0.0113385	MALT1/SLC7A5/RSAD2/HLA-A/SMAD7/ACP5/SASH3/IL13/IL5/IRAK3/IL27RA	11
GO:0002252	immune effector process	23/246	277/6309	0.000451935	0.0143195	0.0120947	MALT1/GPR183/SLC7A5/RSAD2/HLA-A/RELB/SMAD7/HLA-B/ACP5/SASH3/CD59/FGL2/STAP1/IL9R/IL13/JAG1/IL5/RORA/PTGDS/IRAK3/IL27RA/PRF1/GZMB	23
GO:0001822	kidney development	11/246	86/6309	0.000464291	0.0144587	0.0122123	EFNB2/TIPARP/MYC/VEGFA/SMAD7/ARG2/SMAD3/JAG1/RET/PROM1/CDKN1C	11
GO:0035710	CD4-positive, alpha-beta T cell activation	9/246	60/6309	0.000466249	0.0144587	0.0122123	MALT1/GPR183/RUNX3/RSAD2/RELB/SMAD7/ARG2/SASH3/RORA	9
GO:0003231	cardiac ventricle development	7/246	37/6309	0.000474978	0.0145743	0.01231	SMAD7/BMPR2/HEY1/JAG1/ACVR1/FZD2/SAV1	7
GO:0030155	regulation of cell adhesion	26/246	333/6309	0.000500973	0.0150329	0.0126973	EFNB2/MALT1/NEDD9/SLC4A2/RUNX3/ITGAV/UBASH3B/HLA-A/LIMS1/VEGFA/SMAD7/ARG2/SASH3/FGL2/CD9/SMAD3/F11R/PLXNC1/TNFRSF18/JAG1/RET/HSD17B12/CXCR4/CXCL8/CHST2/ST6GAL1	26
GO:0003008	system process	33/246	465/6309	0.000503899	0.0150329	0.0126973	COL18A1/KCNH2/CAMK2N1/CPA3/SLC7A5/NEDD9/CD38/EGR2/AQP3/RGS16/VEGFA/SMAD7/BMPR2/AKAP12/ARG2/SLC38A1/ABCC4/ATP8A1/SCN7A/SMAD3/GPR35/MGAT3/GAA/F11R/AFF2/ADCY3/SELENOM/NPC1/EPS8L2/APOE/FZD2/CXCR4/SLC7A8	33
GO:0001816	cytokine production	25/246	315/6309	0.000505396	0.0150329	0.0126973	MALT1/SLC7A5/RSAD2/ITGAV/HLA-A/RELB/SMAD7/HLA-B/ACP5/AKAP12/ARG2/SASH3/CCL1/NFATC1/TNFAIP3/REL/SMAD3/TRIB2/F11R/IL13/POU2F2/LAPTM4B/RORA/IRAK3/IL27RA	25
GO:0072001	renal system development	11/246	87/6309	0.000513527	0.0151205	0.0127713	EFNB2/TIPARP/MYC/VEGFA/SMAD7/ARG2/SMAD3/JAG1/RET/PROM1/CDKN1C	11
GO:0060429	epithelium development	28/246	371/6309	0.000525563	0.0153202	0.0129399	EFNB2/MAFF/MYC/MLLT3/AQP3/MSX2/VEGFA/SMAD7/BMPR2/CLIC4/ARG2/SMAD3/HEY1/DNPH1/F11R/ACVR1B/IL13/SKIL/JAG1/ST14/RET/ALDOC/ACVR1/FZD2/SAV1/CXCR4/PROM1/CDKN1C	28
GO:0045321	leukocyte activation	32/246	449/6309	0.000572763	0.0165307	0.0139624	EFNB2/MALT1/NDRG1/GPR183/NEDD9/SLC4A2/RUNX3/RSAD2/CD38/IKZF3/HLA-A/RELB/SMAD7/PRR7/ARG2/SASH3/FGL2/TNFAIP3/STAP1/SMAD3/IL13/TRBC2/NFIL3/IL5/CD300LF/RORA/TNFRSF9/CXCL8/PTGDS/IL27RA/PRF1/SH2D2A	32
GO:0060317	cardiac epithelial to mesenchymal transition	4/246	6309-11-01	0.000599404	0.0169254	0.0142957	MSX2/HEY1/JAG1/ACVR1	4
GO:0003281	ventricular septum development	6/246	28/6309	0.000604267	0.0169254	0.0142957	SMAD7/BMPR2/HEY1/ACVR1/FZD2/SAV1	6
GO:0003013	circulatory system process	16/246	164/6309	0.000612022	0.0169254	0.0142957	KCNH2/CPA3/SLC7A5/CD38/VEGFA/SMAD7/BMPR2/AKAP12/SLC38A1/ABCC4/ATP8A1/SMAD3/GAA/APOE/CXCR4/SLC7A8	16
GO:0098609	cell-cell adhesion	24/246	301/6309	0.000613525	0.0169254	0.0142957	EFNB2/MALT1/NINJ1/SLC4A2/RUNX3/ITGAV/UBASH3B/HLA-A/LIMS1/VEGFA/SMAD7/ICAM3/ARG2/SASH3/ITGB7/FGL2/CD9/ITGAE/F11R/JAG1/RET/ACVR1/CHST2/LRRC4B	24
GO:0090092	regulation of transmembrane receptor protein serine/threonine kinase signaling pathway	12/246	103/6309	0.000615469	0.0169254	0.0142957	LDLRAD4/MSX2/SMAD7/BMPR2/GLG1/PMEPA1/SMAD3/ACVR1B/SKIL/BAMBI/ACVR1/CDKN1C	12
GO:2000146	negative regulation of cell motility	14/246	133/6309	0.000627685	0.0170927	0.014437	TRIB1/LDLRAD4/NEDD9/NFE2L2/SMAD7/CLIC4/STAP1/SEMA6D/CCDC125/TP53INP1/GADD45A/JAG1/APOE/IL27RA	14
GO:0097191	extrinsic apoptotic signaling pathway	13/246	118/6309	0.000633279	0.0170927	0.014437	UNC5B/ITGAV/TNFSF10/TNFAIP3/TNFRSF12A/SMAD3/TRAF1/ACVR1B/SKIL/BCL2A1/RET/ACVR1/BEX3	13
GO:0060389	pathway-restricted SMAD protein phosphorylation	5/246	19/6309	0.000641996	0.017169	0.0145015	LDLRAD4/SMAD7/BMPR2/PMEPA1/ACVR1	5
GO:0031214	biomineral tissue development	8/246	51/6309	0.000708774	0.0187825	0.0158643	SLC4A2/LTBP3/MSX2/BMPR2/SMAD3/HEY1/ACVR1/TENT5A	8
GO:0006954	inflammatory response	23/246	287/6309	0.000743866	0.0195349	0.0164998	CAMK2N1/NINJ1/NFE2L2/CHST1/RELB/ACP5/CCL1/TNFAIP3/REL/STAP1/BIRC3/SMAD3/STAB1/F11R/IL13/IL5/APOE/ACVR1/RORA/CXCR4/CXCL8/CHST2/CXCL2	23
GO:0071345	cellular response to cytokine stimulus	27/246	362/6309	0.000795698	0.0207095	0.0174919	IL17RB/NFE2L2/LIMS1/SMAD7/AKAP12/CCL1/NFATC1/TNFAIP3/STAP1/BIRC3/STAT4/IL9R/GPR35/TRAF1/IL3RA/IL13/TNFRSF18/NFIL3/IL5/PIGA/CD300LF/RORA/CXCR4/CXCL8/IRAK3/IL27RA/CXCL2	27
GO:0098739	import across plasma membrane	8/246	52/6309	0.000809946	0.0208938	0.0176476	KCNH2/SLC7A5/SLC39A6/SLC12A6/SLC12A8/SLC38A1/SCN7A/SLC7A8	8
GO:0003179	heart valve morphogenesis	5/246	20/6309	0.00082905	0.0211989	0.0179053	BMPR2/NFATC1/HEY1/JAG1/ACVR1	5
GO:0001817	regulation of cytokine production	24/246	308/6309	0.000851661	0.0215878	0.0182337	MALT1/SLC7A5/RSAD2/ITGAV/HLA-A/RELB/SMAD7/HLA-B/ACP5/AKAP12/ARG2/SASH3/CCL1/TNFAIP3/REL/SMAD3/TRIB2/F11R/IL13/POU2F2/LAPTM4B/RORA/IRAK3/IL27RA	24
GO:0002367	cytokine production involved in immune response	8/246	53/6309	0.00092241	0.0225952	0.0190846	MALT1/SLC7A5/RSAD2/HLA-A/SMAD7/ACP5/SASH3/IRAK3	8
GO:0002718	regulation of cytokine production involved in immune response	8/246	53/6309	0.00092241	0.0225952	0.0190846	MALT1/SLC7A5/RSAD2/HLA-A/SMAD7/ACP5/SASH3/IRAK3	8
GO:0051216	cartilage development	8/246	53/6309	0.00092241	0.0225952	0.0190846	LTBP3/MSX2/SMAD7/BMPR2/HOXB3/TAPT1/GLG1/SMAD3	8
GO:1903034	regulation of response to wounding	8/246	53/6309	0.00092241	0.0225952	0.0190846	UBASH3B/NFE2L2/TNFAIP3/CD9/TNFRSF12A/SMAD3/APOE/CXCR4	8
GO:0034220	monoatomic ion transmembrane transport	23/246	292/6309	0.000943444	0.0229178	0.0193572	CLCN3/KCNH2/SLC4A2/SLC26A2/ITGAV/CTSS/SLC39A6/UBASH3B/SLC12A6/ABCB8/CLIC4/SLC12A8/ATP8A1/SCN7A/GPR35/IL13/TTYH2/NCS1/PPIF/RRAD/GEM/CALHM6/WNK3	23
GO:0071559	response to transforming growth factor beta	13/246	124/6309	0.0010147	0.024445	0.020647	LDLRAD4/RUNX3/LTBP3/LIMS1/SMAD7/NFATC1/GLG1/PMEPA1/SMAD3/SKIL/BAMBI/ACVR1/CDKN1C	13
GO:0001837	epithelial to mesenchymal transition	8/246	54/6309	0.00104706	0.0245808	0.0207618	LDLRAD4/MSX2/SMAD7/SMAD3/HEY1/JAG1/BAMBI/ACVR1	8
GO:0003151	outflow tract morphogenesis	5/246	21/6309	0.00105391	0.0245808	0.0207618	MSX2/VEGFA/BMPR2/JAG1/FZD2	5
GO:0070098	chemokine-mediated signaling pathway	5/246	21/6309	0.00105391	0.0245808	0.0207618	CCL1/GPR35/CXCR4/CXCL8/CXCL2	5
GO:1902106	negative regulation of leukocyte differentiation	7/246	42/6309	0.00105407	0.0245808	0.0207618	TRIB1/SLC4A2/MYC/RUNX3/UBASH3B/SMAD7/FGL2	7
GO:0055123	digestive system development	6/246	31/6309	0.0010706	0.0247682	0.02092	SLC4A2/SMAD3/RET/SAV1/CXCL8/CDKN1C	6
GO:0030336	negative regulation of cell migration	13/246	126/6309	0.00117835	0.0269612	0.0227723	TRIB1/LDLRAD4/NEDD9/NFE2L2/SMAD7/CLIC4/STAP1/SEMA6D/TP53INP1/GADD45A/JAG1/APOE/IL27RA	13
GO:0030278	regulation of ossification	7/246	43/6309	0.00121793	0.0269612	0.0227723	LTBP3/EGR2/SMAD7/BMPR2/SMAD3/ACVR1/TENT5A	7
GO:1903707	negative regulation of hemopoiesis	7/246	43/6309	0.00121793	0.0269612	0.0227723	TRIB1/SLC4A2/MYC/RUNX3/UBASH3B/SMAD7/FGL2	7
GO:0051962	positive regulation of nervous system development	10/246	82/6309	0.00122046	0.0269612	0.0227723	AGRN/SLC7A5/EGR2/VEGFA/BMPR2/PLXNC1/SKIL/DBN1/CXCR4/LRRC4B	10
GO:0002726	positive regulation of T cell cytokine production	4/246	13/6309	0.00122089	0.0269612	0.0227723	MALT1/RSAD2/HLA-A/SASH3	4
GO:0030501	positive regulation of bone mineralization	4/246	13/6309	0.00122089	0.0269612	0.0227723	BMPR2/SMAD3/ACVR1/TENT5A	4
GO:0002460	adaptive immune response based on somatic recombination of immune receptors built from immunoglobulin superfamily domains	13/246	127/6309	0.0012681	0.0277932	0.0234751	MALT1/RSAD2/HLA-A/RELB/SMAD7/HLA-B/SASH3/TNFAIP3/IL9R/JAG1/RORA/IL27RA/PRF1	13
GO:0001503	ossification	14/246	143/6309	0.00128832	0.0280257	0.0236714	SLC26A2/LTBP3/EGR2/MSX2/SMAD7/PDLIM7/BMPR2/TAPT1/SMAD3/TMEM64/JAG1/BAMBI/ACVR1/TENT5A	14
GO:0051145	smooth muscle cell differentiation	5/246	22/6309	0.00132102	0.0285243	0.0240926	VEGFA/NFATC1/HEY1/OLFM2/ACVR1	5
GO:0002521	leukocyte differentiation	23/246	300/6309	0.00135935	0.0291361	0.0246093	TRIB1/MALT1/GPR183/NEDD9/SLC4A2/MYC/RUNX3/RSAD2/UBASH3B/IKZF3/RELB/VEGFA/SMAD7/PRR7/HLA-B/SASH3/NFATC1/FGL2/TMEM64/NFIL3/IL5/RORA/TNFRSF9	23
GO:0007507	heart development	17/246	195/6309	0.00148615	0.0316213	0.0267084	EFNB2/MSX2/PDLIM4/VEGFA/SMAD7/TAB2/PDLIM7/BMPR2/NFATC1/SMAD3/GAA/HEY1/CRELD1/JAG1/ACVR1/FZD2/SAV1	17
GO:0002709	regulation of T cell mediated immunity	6/246	33/6309	0.00150869	0.0316391	0.0267234	MALT1/RSAD2/HLA-A/SMAD7/HLA-B/SASH3	6
GO:0010717	regulation of epithelial to mesenchymal transition	6/246	33/6309	0.00150869	0.0316391	0.0267234	LDLRAD4/SMAD7/SMAD3/JAG1/BAMBI/ACVR1	6
GO:0002697	regulation of immune effector process	15/246	162/6309	0.00154068	0.0320791	0.027095	MALT1/SLC7A5/RSAD2/HLA-A/SMAD7/HLA-B/ACP5/SASH3/CD59/FGL2/STAP1/IL13/IL5/IRAK3/IL27RA	15
GO:0030890	positive regulation of B cell proliferation	5/246	23/6309	0.00163499	0.03309	0.0279489	GPR183/CD38/SASH3/IL13/IL5	5
GO:0045599	negative regulation of fat cell differentiation	5/246	23/6309	0.00163499	0.03309	0.0279489	MSX2/SMAD3/TRIB2/JAG1/RORA	5
GO:0003176	aortic valve development	4/246	14/6309	0.00165734	0.03309	0.0279489	BMPR2/NFATC1/HEY1/JAG1	4
GO:0030857	negative regulation of epithelial cell differentiation	4/246	14/6309	0.00165734	0.03309	0.0279489	MSX2/VEGFA/IL13/JAG1	4
GO:0032330	regulation of chondrocyte differentiation	4/246	14/6309	0.00165734	0.03309	0.0279489	LTBP3/SMAD7/GLG1/SMAD3	4
GO:0042551	neuron maturation	4/246	14/6309	0.00165734	0.03309	0.0279489	AGRN/B4GALT5/RET/CDKN1C	4
GO:0048705	skeletal system morphogenesis	8/246	58/6309	0.00168666	0.0334464	0.0282499	TIPARP/LTBP3/MSX2/BMPR2/HOXB3/ACP5/GLG1/SMAD3	8
GO:0002684	positive regulation of immune system process	31/246	461/6309	0.0018173	0.0357935	0.0302324	TRIB1/EFNB2/MALT1/NINJ1/GPR183/SLC7A5/NEDD9/RUNX3/RSAD2/CD38/CTSS/AQP3/HLA-A/VEGFA/HLA-B/SASH3/CCL1/CD59/TNFAIP3/STAP1/BIRC3/TMEM64/IL13/TNFRSF18/TRBC2/NOP53/IL5/CD300LF/CXCL8/IRAK3/IL27RA	31
GO:0055085	transmembrane transport	31/246	462/6309	0.00188077	0.036795	0.0310783	CLCN3/KCNH2/SLC7A5/SLC22A17/SLC4A2/SLC26A2/ITGAV/CTSS/AQP3/SLC39A6/UBASH3B/SLC12A6/NFE2L2/ABCB8/CLIC4/SLC12A8/SLC38A1/ABCC4/ATP8A1/SCN7A/GPR35/IL13/TTYH2/NCS1/PPIF/SLC7A8/RRAD/PRF1/GEM/CALHM6/WNK3	31
GO:0051960	regulation of nervous system development	14/246	149/6309	0.00191184	0.0371535	0.031381	AGRN/HLTF/SLC7A5/EGR2/VEGFA/BMPR2/HOXB3/SEMA6D/HEY1/PLXNC1/SKIL/DBN1/CXCR4/LRRC4B	14
GO:0002683	negative regulation of immune system process	17/246	200/6309	0.00195543	0.0375371	0.0317051	TRIB1/SLC4A2/MYC/RUNX3/UBASH3B/HLA-A/SMAD7/HLA-B/ACP5/ARG2/CD59/FGL2/TNFAIP3/STAP1/CD300LF/IRAK3/IL27RA	17
GO:0046649	lymphocyte activation	27/246	385/6309	0.00198886	0.0375371	0.0317051	EFNB2/MALT1/GPR183/NEDD9/SLC4A2/RUNX3/RSAD2/CD38/IKZF3/HLA-A/RELB/SMAD7/PRR7/ARG2/SASH3/FGL2/TNFAIP3/SMAD3/IL13/TRBC2/NFIL3/IL5/RORA/TNFRSF9/IL27RA/PRF1/SH2D2A	27
GO:0003170	heart valve development	5/246	24/6309	0.00200047	0.0375371	0.0317051	BMPR2/NFATC1/HEY1/JAG1/ACVR1	5
GO:0014032	neural crest cell development	5/246	24/6309	0.00200047	0.0375371	0.0317051	TAPT1/SEMA6D/JAG1/RET/ACVR1	5
GO:1901890	positive regulation of cell junction assembly	5/246	24/6309	0.00200047	0.0375371	0.0317051	AGRN/LIMS1/VEGFA/SMAD3/LRRC4B	5
GO:2000147	positive regulation of cell motility	18/246	218/6309	0.00200885	0.0375371	0.0317051	NEDD9/ITGAV/NFE2L2/VEGFA/BMPR2/AKAP12/CCL1/ATP8A1/SMAD3/SEMA6D/MGAT5/ACVR1B/TNFRSF18/RET/ACVR1/CAVIN1/CXCR4/CXCL8	18
GO:0032943	mononuclear cell proliferation	13/246	134/6309	0.00206965	0.0382173	0.0322796	MALT1/GPR183/SLC4A2/CD38/IKZF3/HLA-A/ARG2/SASH3/IL13/IL5/TNFRSF9/SH2D2A/ST6GAL1	13
GO:0030888	regulation of B cell proliferation	6/246	35/6309	0.00207147	0.0382173	0.0322796	GPR183/CD38/IKZF3/SASH3/IL13/IL5	6
GO:0006811	monoatomic ion transport	26/246	367/6309	0.00209065	0.0382431	0.0323014	CLCN3/KCNH2/SLC22A17/SLC4A2/SLC26A2/ITGAV/CTSS/SLC39A6/UBASH3B/SLC12A6/ABCB8/CLIC4/SLC12A8/SLC38A1/ATP8A1/SCN7A/GPR35/IL13/TTYH2/CXCR4/NCS1/PPIF/RRAD/GEM/CALHM6/WNK3	26
GO:0032944	regulation of mononuclear cell proliferation	11/246	103/6309	0.00211223	0.0382431	0.0323014	GPR183/SLC4A2/CD38/IKZF3/HLA-A/ARG2/SASH3/IL13/IL5/TNFRSF9/ST6GAL1	11
GO:0071356	cellular response to tumor necrosis factor	11/246	103/6309	0.00211223	0.0382431	0.0323014	NFE2L2/LIMS1/AKAP12/CCL1/NFATC1/TNFAIP3/BIRC3/TRAF1/TNFRSF18/RORA/CXCL8	11
GO:1905314	semi-lunar valve development	4/246	15/6309	0.00219146	0.0393527	0.0332386	BMPR2/NFATC1/HEY1/JAG1	4
GO:0070663	regulation of leukocyte proliferation	12/246	119/6309	0.00220051	0.0393527	0.0332386	GPR183/SLC4A2/CD38/IKZF3/HLA-A/ARG2/SASH3/TNFAIP3/IL13/IL5/TNFRSF9/ST6GAL1	12
GO:0006959	humoral immune response	7/246	48/6309	0.00235808	0.0414996	0.0350519	GPR183/HLA-A/CD59/POU2F2/CXCL8/ST6GAL1/CXCL2	7
GO:0071560	cellular response to transforming growth factor beta stimulus	12/246	120/6309	0.00236235	0.0414996	0.0350519	LDLRAD4/LTBP3/LIMS1/SMAD7/NFATC1/GLG1/PMEPA1/SMAD3/SKIL/BAMBI/ACVR1/CDKN1C	12
GO:0032496	response to lipopolysaccharide	13/246	136/6309	0.00236327	0.0414996	0.0350519	TRIB1/EFNB2/MALT1/SLC7A5/TAB2/ACP5/AKAP12/TNFAIP3/STAP1/IL13/CXCL8/IRAK3/CXCL2	13
GO:0002711	positive regulation of T cell mediated immunity	5/246	25/6309	0.00242224	0.0422482	0.0356843	MALT1/RSAD2/HLA-A/HLA-B/SASH3	5
GO:0070661	leukocyte proliferation	14/246	153/6309	0.00245314	0.0422482	0.0356843	MALT1/GPR183/SLC4A2/CD38/IKZF3/HLA-A/ARG2/SASH3/TNFAIP3/IL13/IL5/TNFRSF9/SH2D2A/ST6GAL1	14
GO:0040017	positive regulation of locomotion	18/246	222/6309	0.00245588	0.0422482	0.0356843	NEDD9/ITGAV/NFE2L2/VEGFA/BMPR2/AKAP12/CCL1/ATP8A1/SMAD3/SEMA6D/MGAT5/ACVR1B/TNFRSF18/RET/ACVR1/CAVIN1/CXCR4/CXCL8	18
GO:0060562	epithelial tube morphogenesis	11/246	105/6309	0.00246388	0.0422482	0.0356843	EFNB2/MYC/MSX2/VEGFA/CLIC4/SMAD3/ST14/RET/ACVR1/FZD2/CXCR4	11
GO:0050801	monoatomic ion homeostasis	18/246	223/6309	0.00257984	0.043978	0.0371452	CLCN3/KCNH2/SLC22A17/SLC4A2/MYC/NCOA4/SLC39A6/UBASH3B/DMXL2/SLC12A6/CLIC4/SLC12A8/CCL1/SCN7A/TMEM64/IL13/APOE/WNK3	18
GO:0031348	negative regulation of defense response	11/246	106/6309	0.00265669	0.0450247	0.0380293	HLA-A/HLA-B/ACP5/ARG2/FGL2/TNFAIP3/SMAD3/IL13/APOE/RORA/IRAK3	11
GO:0002237	response to molecule of bacterial origin	13/246	138/6309	0.0026903	0.0453307	0.0382878	TRIB1/EFNB2/MALT1/SLC7A5/TAB2/ACP5/AKAP12/TNFAIP3/STAP1/IL13/CXCL8/IRAK3/CXCL2	13
GO:0007409	axonogenesis	12/246	122/6309	0.00271523	0.0454879	0.0384206	EFNB2/UNC5B/EGR2/GFRA3/VEGFA/BMPR2/B4GALT5/SEMA6D/PLXNC1/SKIL/RET/APOE	12
GO:0002694	regulation of leukocyte activation	21/246	279/6309	0.00273949	0.0455178	0.0384458	EFNB2/MALT1/GPR183/NEDD9/SLC4A2/RUNX3/CD38/IKZF3/HLA-A/SMAD7/ARG2/SASH3/FGL2/TNFAIP3/STAP1/IL13/IL5/CD300LF/RORA/TNFRSF9/IL27RA	21
GO:0048729	tissue morphogenesis	16/246	189/6309	0.00274824	0.0455178	0.0384458	EFNB2/MYC/MLLT3/MSX2/VEGFA/SMAD7/BMPR2/CLIC4/SMAD3/HEY1/JAG1/ST14/RET/ACVR1/FZD2/CXCR4	16
GO:0002062	chondrocyte differentiation	6/246	37/6309	0.00277991	0.0457821	0.0386691	LTBP3/MSX2/SMAD7/BMPR2/GLG1/SMAD3	6
GO:0045778	positive regulation of ossification	4/246	16/6309	0.00283345	0.0461098	0.0389458	BMPR2/SMAD3/ACVR1/TENT5A	4
GO:0061061	muscle structure development	19/246	243/6309	0.00283521	0.0461098	0.0389458	EFNB2/MAFF/NINJ1/EGR2/PDLIM4/VEGFA/SMAD7/PDLIM7/BMPR2/NFATC1/CD9/SMAD3/HEY1/OLFM2/JAG1/ACVR1/FZD2/RORA/HMG20B	19
GO:0033993	response to lipid	25/246	356/6309	0.00286367	0.0461098	0.0389458	TRIB1/EFNB2/MALT1/SLC7A5/CD38/NCOA4/AQP3/MSX2/CRLS1/TAB2/ACP5/AKAP12/TNFAIP3/PMEPA1/STAP1/IL13/ADCY3/NPC1/RET/ACVR1/RORA/CXCL8/PTGDS/IRAK3/CXCL2	25
GO:0032720	negative regulation of tumor necrosis factor production	5/246	26/6309	0.00290509	0.0461098	0.0389458	ACP5/ARG2/TNFAIP3/IRAK3/IL27RA	5
GO:1903556	negative regulation of tumor necrosis factor superfamily cytokine production	5/246	26/6309	0.00290509	0.0461098	0.0389458	ACP5/ARG2/TNFAIP3/IRAK3/IL27RA	5
GO:0030097	hemopoiesis	30/246	455/6309	0.00290891	0.0461098	0.0389458	TRIB1/MALT1/TIPARP/GPR183/NEDD9/SLC4A2/MYC/RUNX3/RSAD2/MLLT3/UBASH3B/IKZF3/NFE2L2/RELB/VEGFA/SMAD7/PRR7/HOXB3/HLA-B/SASH3/NFATC1/FGL2/TMEM64/ACVR1B/JAG1/NFIL3/IL5/RORA/TNFRSF9/CDKN1C	30
GO:0098660	inorganic ion transmembrane transport	20/246	262/6309	0.00292568	0.0461098	0.0389458	CLCN3/KCNH2/SLC4A2/SLC26A2/ITGAV/SLC39A6/UBASH3B/SLC12A6/ABCB8/CLIC4/SLC12A8/SCN7A/GPR35/IL13/TTYH2/NCS1/PPIF/RRAD/GEM/WNK3	20
GO:0050866	negative regulation of cell activation	10/246	92/6309	0.00292635	0.0461098	0.0389458	SLC4A2/RUNX3/UBASH3B/SMAD7/ARG2/FGL2/TNFAIP3/CD9/APOE/CD300LF	10
GO:0072676	lymphocyte migration	7/246	50/6309	0.00299428	0.0469265	0.0396357	GPR183/NEDD9/CCL1/ITGB7/F11R/RET/IL27RA	7
GO:1902105	regulation of leukocyte differentiation	14/246	157/6309	0.00311522	0.0485607	0.041016	TRIB1/MALT1/NEDD9/SLC4A2/MYC/RUNX3/UBASH3B/IKZF3/SMAD7/HLA-B/SASH3/FGL2/TMEM64/IL5	14
GO:0002292	T cell differentiation involved in immune response	6/246	38/6309	0.00319554	0.0492858	0.0416284	MALT1/GPR183/RELB/SMAD7/FGL2/RORA	6
GO:0030216	keratinocyte differentiation	6/246	38/6309	0.00319554	0.0492858	0.0416284	AQP3/MSX2/CLIC4/JAG1/ST14/SAV1	6
GO:0022603	regulation of anatomical structure morphogenesis	22/246	302/6309	0.00327035	0.0501741	0.0423787	EFNB2/NINJ1/MLLT3/NFE2L2/VEGFA/BMPR2/FMNL3/TNFAIP3/SEMA6D/STAB1/F11R/PLXNC1/SKIL/GADD45A/FMNL2/JAG1/BAMBI/RET/DBN1/FZD2/CXCR4/CXCL8	22
GO:0002698	negative regulation of immune effector process	7/246	51/6309	0.00335788	0.0512473	0.0432851	HLA-A/SMAD7/HLA-B/ACP5/CD59/FGL2/IRAK3	7
GO:0001570	vasculogenesis	5/246	27/6309	0.00345384	0.0513671	0.0433864	TIPARP/ITGAV/VEGFA/EGFL7/HEY1	5
GO:0030500	regulation of bone mineralization	5/246	27/6309	0.00345384	0.0513671	0.0433864	LTBP3/BMPR2/SMAD3/ACVR1/TENT5A	5
GO:0060349	bone morphogenesis	5/246	27/6309	0.00345384	0.0513671	0.0433864	LTBP3/MSX2/BMPR2/ACP5/GLG1	5
GO:1990868	response to chemokine	5/246	27/6309	0.00345384	0.0513671	0.0433864	CCL1/GPR35/CXCR4/CXCL8/CXCL2	5
GO:1990869	cellular response to chemokine	5/246	27/6309	0.00345384	0.0513671	0.0433864	CCL1/GPR35/CXCR4/CXCL8/CXCL2	5
GO:0002440	production of molecular mediator of immune response	11/246	110/6309	0.00355354	0.0525816	0.0444121	MALT1/SLC7A5/RSAD2/HLA-A/SMAD7/ACP5/SASH3/IL13/IL5/IRAK3/IL27RA	11
GO:0071604	transforming growth factor beta production	4/246	17/6309	0.00359321	0.0526061	0.0444329	ITGAV/SMAD3/IL13/LAPTM4B	4
GO:0071634	regulation of transforming growth factor beta production	4/246	17/6309	0.00359321	0.0526061	0.0444329	ITGAV/SMAD3/IL13/LAPTM4B	4
GO:0030335	positive regulation of cell migration	17/246	212/6309	0.00360934	0.0526061	0.0444329	NEDD9/ITGAV/NFE2L2/VEGFA/BMPR2/AKAP12/CCL1/ATP8A1/SMAD3/SEMA6D/MGAT5/ACVR1B/TNFRSF18/RET/ACVR1/CXCR4/CXCL8	17
GO:0007178	transmembrane receptor protein serine/threonine kinase signaling pathway	13/246	143/6309	0.00367257	0.0532615	0.0449864	LDLRAD4/LTBP3/MSX2/SMAD7/BMPR2/GLG1/PMEPA1/SMAD3/ACVR1B/SKIL/BAMBI/ACVR1/CDKN1C	13
GO:0045598	regulation of fat cell differentiation	7/246	52/6309	0.00375423	0.0541761	0.045759	MSX2/SMAD3/TRIB2/TMEM64/JAG1/RORA/SAV1	7
GO:0044092	negative regulation of molecular function	29/246	443/6309	0.0037903	0.0544272	0.045971	TRIB1/MLLT1/CAMK2N1/ITGAV/MSX2/UBASH3B/TNFAIP8/VEGFA/SMAD7/ZNF462/TNFAIP3/NFKBIE/BIRC3/TRIB2/PTPRB/GPR35/MGAT5/HEY1/F11R/IL13/GADD45A/CST6/APOE/CDKN1C/PPIF/IRAK3/RRAD/APOC1/GEM	29
GO:0061448	connective tissue development	9/246	81/6309	0.00404273	0.0570852	0.048216	LTBP3/MSX2/SMAD7/BMPR2/HOXB3/TAPT1/GLG1/SMAD3/SELENOM	9
GO:0048565	digestive tract development	5/246	28/6309	0.00407332	0.0570852	0.048216	SLC4A2/SMAD3/RET/SAV1/CXCL8	5
GO:0048864	stem cell development	5/246	28/6309	0.00407332	0.0570852	0.048216	TAPT1/SEMA6D/JAG1/RET/ACVR1	5
GO:0098659	inorganic cation import across plasma membrane	5/246	28/6309	0.00407332	0.0570852	0.048216	KCNH2/SLC39A6/SLC12A6/SLC12A8/SCN7A	5
GO:0099587	inorganic ion import across plasma membrane	5/246	28/6309	0.00407332	0.0570852	0.048216	KCNH2/SLC39A6/SLC12A6/SLC12A8/SCN7A	5
GO:0007267	cell-cell signaling	31/246	486/6309	0.00409655	0.0571361	0.048259	CLCN3/EFNB2/AGRN/CD38/LTBP3/MLLT3/ITGAV/EGR2/PDLIM4/SLC12A6/PRR7/ABR/SIGLEC6/AKAP12/TNFSF10/NFATC1/PIM3/TNFAIP3/SLC38A1/ABCC4/TAX1BP3/SMAD3/STAB1/TMEM64/NAMPT/BAMBI/SELENOM/APOE/DBN1/FZD2/TMEM88	31
GO:1903131	mononuclear cell differentiation	18/246	233/6309	0.00413433	0.0572758	0.048377	MALT1/GPR183/SLC4A2/MYC/RUNX3/RSAD2/IKZF3/RELB/VEGFA/SMAD7/PRR7/HLA-B/SASH3/NFATC1/FGL2/NFIL3/RORA/TNFRSF9	18
GO:0031341	regulation of cell killing	6/246	40/6309	0.00416362	0.0572758	0.048377	HLA-A/HLA-B/CD59/STAP1/IL13/PRF1	6
GO:0050921	positive regulation of chemotaxis	7/246	53/6309	0.00418516	0.0572758	0.048377	NEDD9/VEGFA/BMPR2/CCL1/SMAD3/CXCR4/CXCL8	7
GO:0062207	regulation of pattern recognition receptor signaling pathway	7/246	53/6309	0.00418516	0.0572758	0.048377	NINJ1/RSAD2/TNFAIP3/BIRC3/NOP53/CD300LF/IRAK3	7
GO:0098657	import into cell	8/246	67/6309	0.00424719	0.057853	0.0488646	KCNH2/SLC7A5/SLC39A6/SLC12A6/SLC12A8/SLC38A1/SCN7A/SLC7A8	8
GO:0046651	lymphocyte proliferation	12/246	129/6309	0.00430269	0.057948	0.0489448	MALT1/GPR183/SLC4A2/CD38/IKZF3/HLA-A/ARG2/SASH3/IL13/IL5/TNFRSF9/SH2D2A	12
GO:0050678	regulation of epithelial cell proliferation	12/246	129/6309	0.00430269	0.057948	0.0489448	EFNB2/MYC/RUNX3/VEGFA/BMPR2/TNFAIP3/EGFL7/SMAD3/JAG1/APOE/SAV1/CDKN1C	12
GO:0019725	cellular homeostasis	22/246	309/6309	0.00431379	0.057948	0.0489448	CLCN3/SLC22A17/SLC4A2/MYC/NCOA4/SLC39A6/UBASH3B/DMXL2/SLC12A6/NFE2L2/ABCB8/CLIC4/SLC12A8/LAMP2/CCL1/PIM3/SCN7A/GAA/TMEM64/IL13/APOE/WNK3	22
GO:0035904	aorta development	4/246	18/6309	0.00448029	0.0596349	0.0503696	EFNB2/EGR2/HEY1/JAG1	4
GO:0072538	T-helper 17 type immune response	4/246	18/6309	0.00448029	0.0596349	0.0503696	MALT1/SMAD7/RORA/IL27RA	4
GO:0090287	regulation of cellular response to growth factor stimulus	11/246	114/6309	0.00467835	0.0619882	0.0523573	LDLRAD4/MSX2/VEGFA/SMAD7/BMPR2/GLG1/PMEPA1/SMAD3/SKIL/BAMBI/CDKN1C	11
GO:0042100	B cell proliferation	6/246	41/6309	0.00472171	0.0620518	0.052411	GPR183/CD38/IKZF3/SASH3/IL13/IL5	6
GO:0001649	osteoblast differentiation	9/246	83/6309	0.00476157	0.0620518	0.052411	MSX2/PDLIM7/BMPR2/SMAD3/TMEM64/JAG1/BAMBI/ACVR1/TENT5A	9
GO:2001236	regulation of extrinsic apoptotic signaling pathway	9/246	83/6309	0.00476157	0.0620518	0.052411	UNC5B/ITGAV/TNFSF10/TNFAIP3/TNFRSF12A/TRAF1/SKIL/RET/ACVR1	9
GO:0014033	neural crest cell differentiation	5/246	29/6309	0.00476831	0.0620518	0.052411	TAPT1/SEMA6D/JAG1/RET/ACVR1	5
GO:0098655	monoatomic cation transmembrane transport	19/246	255/6309	0.00482328	0.0623955	0.0527013	CLCN3/KCNH2/ITGAV/CTSS/SLC39A6/UBASH3B/SLC12A6/ABCB8/SLC12A8/ATP8A1/SCN7A/GPR35/IL13/NCS1/PPIF/RRAD/GEM/CALHM6/WNK3	19
GO:0050767	regulation of neurogenesis	12/246	131/6309	0.00487222	0.0623955	0.0527013	HLTF/SLC7A5/EGR2/VEGFA/BMPR2/HOXB3/SEMA6D/HEY1/PLXNC1/SKIL/DBN1/CXCR4	12
GO:0060537	muscle tissue development	12/246	131/6309	0.00487222	0.0623955	0.0527013	EFNB2/MAFF/TIPARP/EGR2/MSX2/VEGFA/SMAD7/SMAD3/HEY1/ACVR1/SAV1/HMG20B	12
GO:0001933	negative regulation of protein phosphorylation	14/246	165/6309	0.00488033	0.0623955	0.0527013	TRIB1/LDLRAD4/MLLT1/CAMK2N1/UBASH3B/SMAD7/TNFAIP3/PMEPA1/TRIB2/PTPRB/GADD45A/APOE/CDKN1C/IRAK3	14
GO:0022408	negative regulation of cell-cell adhesion	9/246	84/6309	0.0051564	0.0651589	0.0550354	SLC4A2/RUNX3/UBASH3B/VEGFA/SMAD7/ARG2/FGL2/CD9/JAG1	9
GO:0009913	epidermal cell differentiation	7/246	55/6309	0.00515824	0.0651589	0.0550354	MAFF/AQP3/MSX2/CLIC4/JAG1/ST14/SAV1	7
GO:0051249	regulation of lymphocyte activation	18/246	238/6309	0.00516354	0.0651589	0.0550354	EFNB2/MALT1/GPR183/NEDD9/SLC4A2/RUNX3/CD38/IKZF3/HLA-A/SMAD7/ARG2/SASH3/FGL2/TNFAIP3/IL13/IL5/TNFRSF9/IL27RA	18
GO:0055080	monoatomic cation homeostasis	17/246	220/6309	0.00525522	0.06603	0.0557711	CLCN3/KCNH2/SLC22A17/SLC4A2/MYC/NCOA4/SLC39A6/UBASH3B/DMXL2/SLC12A6/CLIC4/SLC12A8/CCL1/SCN7A/TMEM64/IL13/APOE	17
GO:0001818	negative regulation of cytokine production	11/246	116/6309	0.00533809	0.0664133	0.0560948	RELB/SMAD7/ACP5/ARG2/TNFAIP3/REL/TRIB2/IL13/LAPTM4B/IRAK3/IL27RA	11
GO:0034612	response to tumor necrosis factor	11/246	116/6309	0.00533809	0.0664133	0.0560948	NFE2L2/LIMS1/AKAP12/CCL1/NFATC1/TNFAIP3/BIRC3/TRAF1/TNFRSF18/RORA/CXCL8	11
GO:0050670	regulation of lymphocyte proliferation	10/246	100/6309	0.00535407	0.0664133	0.0560948	GPR183/SLC4A2/CD38/IKZF3/HLA-A/ARG2/SASH3/IL13/IL5/TNFRSF9	10
GO:0006040	amino sugar metabolic process	4/246	19/6309	0.00550383	0.0671107	0.0566839	CHST1/MGAT3/CHST2/ST6GAL1	4
GO:0032620	interleukin-17 production	4/246	19/6309	0.00550383	0.0671107	0.0566839	SLC7A5/ARG2/CCL1/IL27RA	4
GO:0032660	regulation of interleukin-17 production	4/246	19/6309	0.00550383	0.0671107	0.0566839	SLC7A5/ARG2/CCL1/IL27RA	4
GO:1903706	regulation of hemopoiesis	16/246	203/6309	0.00555047	0.0671107	0.0566839	TRIB1/MALT1/NEDD9/SLC4A2/MYC/RUNX3/UBASH3B/IKZF3/SMAD7/HLA-B/SASH3/FGL2/TMEM64/ACVR1B/JAG1/IL5	16
GO:0050777	negative regulation of immune response	9/246	85/6309	0.00557618	0.0671107	0.0566839	HLA-A/SMAD7/HLA-B/ARG2/CD59/FGL2/TNFAIP3/IRAK3/IL27RA	9
GO:0006469	negative regulation of protein kinase activity	11/246	117/6309	0.00569446	0.0671107	0.0566839	TRIB1/MLLT1/CAMK2N1/UBASH3B/TNFAIP3/TRIB2/PTPRB/GADD45A/APOE/CDKN1C/IRAK3	11
GO:0009952	anterior/posterior pattern specification	7/246	56/6309	0.00570418	0.0671107	0.0566839	MLLT3/MSX2/BMPR2/HOXB3/HES4/SMAD3/HEY1	7
GO:0046634	regulation of alpha-beta T cell activation	7/246	56/6309	0.00570418	0.0671107	0.0566839	MALT1/SLC4A2/RUNX3/HLA-A/SMAD7/ARG2/SASH3	7
GO:0002063	chondrocyte development	3/246	6309-10-01	0.00573261	0.0671107	0.0566839	MSX2/SMAD7/BMPR2	3
GO:0002719	negative regulation of cytokine production involved in immune response	3/246	6309-10-01	0.00573261	0.0671107	0.0566839	SMAD7/ACP5/IRAK3	3
GO:0035633	maintenance of blood-brain barrier	3/246	6309-10-01	0.00573261	0.0671107	0.0566839	VEGFA/F11R/WNK3	3
GO:0055075	potassium ion homeostasis	3/246	6309-10-01	0.00573261	0.0671107	0.0566839	KCNH2/SLC12A6/SLC12A8	3
GO:1901071	glucosamine-containing compound metabolic process	3/246	6309-10-01	0.00573261	0.0671107	0.0566839	CHST1/MGAT3/CHST2	3
GO:1901386	negative regulation of voltage-gated calcium channel activity	3/246	6309-10-01	0.00573261	0.0671107	0.0566839	GPR35/RRAD/GEM	3
GO:0042110	T cell activation	19/246	261/6309	0.00618423	0.0721082	0.0609049	EFNB2/MALT1/GPR183/SLC4A2/RUNX3/RSAD2/IKZF3/HLA-A/RELB/SMAD7/PRR7/ARG2/SASH3/FGL2/SMAD3/TRBC2/RORA/TNFRSF9/SH2D2A	19
GO:0045936	negative regulation of phosphate metabolic process	17/246	224/6309	0.00628368	0.0729758	0.0616378	TRIB1/LDLRAD4/MLLT1/CAMK2N1/UBASH3B/SMAD7/TNFAIP3/PMEPA1/STAP1/TRIB2/PTPRB/MGAT5/GADD45A/APOE/CDKN1C/IRAK3/APOC1	17
GO:0051345	positive regulation of hydrolase activity	18/246	243/6309	0.00639456	0.0738467	0.0623733	MALT1/AGRN/NEDD9/AGAP3/MYC/CTSS/RGS16/LIMS1/VEGFA/PRR7/ABR/TNFSF10/CCL1/TAX1BP3/SMAD3/CCDC125/F11R/BEX3	18
GO:0042326	negative regulation of phosphorylation	15/246	188/6309	0.00640933	0.0738467	0.0623733	TRIB1/LDLRAD4/MLLT1/CAMK2N1/UBASH3B/SMAD7/TNFAIP3/PMEPA1/STAP1/TRIB2/PTPRB/GADD45A/APOE/CDKN1C/IRAK3	15
GO:0010563	negative regulation of phosphorus metabolic process	17/246	225/6309	0.00656485	0.0742382	0.062704	TRIB1/LDLRAD4/MLLT1/CAMK2N1/UBASH3B/SMAD7/TNFAIP3/PMEPA1/STAP1/TRIB2/PTPRB/MGAT5/GADD45A/APOE/CDKN1C/IRAK3/APOC1	17
GO:0007179	transforming growth factor beta receptor signaling pathway	10/246	103/6309	0.00659139	0.0742382	0.062704	LDLRAD4/LTBP3/SMAD7/GLG1/PMEPA1/SMAD3/SKIL/BAMBI/ACVR1/CDKN1C	10
GO:0050864	regulation of B cell activation	8/246	72/6309	0.00659727	0.0742382	0.062704	GPR183/CD38/IKZF3/SASH3/TNFAIP3/IL13/IL5/IL27RA	8
GO:0010718	positive regulation of epithelial to mesenchymal transition	4/246	20/6309	0.00667253	0.0742382	0.062704	SMAD3/JAG1/BAMBI/ACVR1	4
GO:0030193	regulation of blood coagulation	4/246	20/6309	0.00667253	0.0742382	0.062704	UBASH3B/NFE2L2/CD9/APOE	4
GO:0045581	negative regulation of T cell differentiation	4/246	20/6309	0.00667253	0.0742382	0.062704	SLC4A2/RUNX3/SMAD7/FGL2	4
GO:0048662	negative regulation of smooth muscle cell proliferation	4/246	20/6309	0.00667253	0.0742382	0.062704	TRIB1/BMPR2/TNFAIP3/APOE	4
GO:0061045	negative regulation of wound healing	4/246	20/6309	0.00667253	0.0742382	0.062704	UBASH3B/CD9/SMAD3/APOE	4
GO:1900046	regulation of hemostasis	4/246	20/6309	0.00667253	0.0742382	0.062704	UBASH3B/NFE2L2/CD9/APOE	4
GO:0043086	negative regulation of catalytic activity	20/246	283/6309	0.00694199	0.0769426	0.0649882	TRIB1/MLLT1/CAMK2N1/UBASH3B/TNFAIP8/VEGFA/SMAD7/TNFAIP3/BIRC3/TRIB2/PTPRB/MGAT5/F11R/IL13/GADD45A/CST6/APOE/CDKN1C/IRAK3/APOC1	20
GO:0030217	T cell differentiation	13/246	155/6309	0.00724299	0.0799747	0.0675493	MALT1/GPR183/SLC4A2/RUNX3/RSAD2/IKZF3/RELB/SMAD7/PRR7/SASH3/FGL2/RORA/TNFRSF9	13
GO:0030510	regulation of BMP signaling pathway	5/246	32/6309	0.00735344	0.0808879	0.0683206	MSX2/SMAD7/BMPR2/SKIL/BAMBI	5
GO:0030509	BMP signaling pathway	6/246	45/6309	0.00751439	0.0820391	0.0692929	MSX2/SMAD7/BMPR2/SKIL/BAMBI/ACVR1	6
GO:0048639	positive regulation of developmental growth	6/246	45/6309	0.00751439	0.0820391	0.0692929	AGRN/VEGFA/SMAD7/BMPR2/SASH3/CXCR4	6
GO:0001755	neural crest cell migration	3/246	6309-11-01	0.00765756	0.0820799	0.0693274	SEMA6D/RET/ACVR1	3
GO:0090497	mesenchymal cell migration	3/246	6309-11-01	0.00765756	0.0820799	0.0693274	SEMA6D/RET/ACVR1	3
GO:2000352	negative regulation of endothelial cell apoptotic process	3/246	6309-11-01	0.00765756	0.0820799	0.0693274	NFE2L2/TNFAIP3/IL13	3
GO:2001185	regulation of CD8-positive, alpha-beta T cell activation	3/246	6309-11-01	0.00765756	0.0820799	0.0693274	SLC4A2/RUNX3/HLA-A	3
GO:0031347	regulation of defense response	21/246	305/6309	0.00765891	0.0820799	0.0693274	CAMK2N1/NINJ1/RSAD2/CTSS/NFE2L2/HLA-A/HLA-B/ACP5/ARG2/CCL1/FGL2/TNFAIP3/STAP1/BIRC3/SMAD3/IL13/NOP53/APOE/CD300LF/RORA/IRAK3	21
GO:0000904	cell morphogenesis involved in differentiation	15/246	192/6309	0.00774744	0.0821668	0.0694008	EFNB2/UNC5B/EGR2/GFRA3/VEGFA/BMPR2/CLIC4/B4GALT5/SEMA6D/PLXNC1/SKIL/ST14/RET/APOE/DBN1	15
GO:0002449	lymphocyte mediated immunity	11/246	122/6309	0.0077671	0.0821668	0.0694008	MALT1/RSAD2/HLA-A/SMAD7/HLA-B/SASH3/IL9R/JAG1/IL27RA/PRF1/GZMB	11
GO:0014706	striated muscle tissue development	8/246	74/6309	0.00777245	0.0821668	0.0694008	EFNB2/MSX2/VEGFA/SMAD7/SMAD3/HEY1/ACVR1/SAV1	8
GO:0061564	axon development	12/246	139/6309	0.00777977	0.0821668	0.0694008	EFNB2/UNC5B/EGR2/GFRA3/VEGFA/BMPR2/B4GALT5/SEMA6D/PLXNC1/SKIL/RET/APOE	12
GO:0001501	skeletal system development	13/246	157/6309	0.0080424	0.0846339	0.0714846	COL18A1/TIPARP/LTBP3/MSX2/SMAD7/BMPR2/HOXB3/ACP5/TAPT1/COL9A2/GLG1/SMAD3/CDKN1C	13
GO:0030595	leukocyte chemotaxis	9/246	90/6309	0.00808537	0.0847801	0.071608	NINJ1/GPR183/NEDD9/VEGFA/CCL1/STAP1/CXCR4/CXCL8/CXCL2	9
GO:0019882	antigen processing and presentation	7/246	60/6309	0.00832855	0.0855863	0.072289	CTSS/HLA-A/RAB33A/RELB/HLA-B/FGL2/CTSF	7
GO:0006812	monoatomic cation transport	22/246	327/6309	0.0083305	0.0855863	0.072289	CLCN3/KCNH2/SLC22A17/ITGAV/CTSS/SLC39A6/UBASH3B/SLC12A6/ABCB8/SLC12A8/SLC38A1/ATP8A1/SCN7A/GPR35/IL13/CXCR4/NCS1/PPIF/RRAD/GEM/CALHM6/WNK3	22
GO:0050776	regulation of immune response	25/246	387/6309	0.00834472	0.0855863	0.072289	MALT1/NINJ1/RSAD2/CD38/CTSS/NFE2L2/HLA-A/SMAD7/HLA-B/ARG2/SASH3/CD59/FGL2/TNFAIP3/STAP1/BIRC3/SMAD3/IL13/HCST/TRBC2/NOP53/APOE/CD300LF/IRAK3/IL27RA	25
GO:0045785	positive regulation of cell adhesion	16/246	212/6309	0.00834803	0.0855863	0.072289	EFNB2/MALT1/NEDD9/RUNX3/ITGAV/HLA-A/LIMS1/VEGFA/SMAD7/SASH3/SMAD3/F11R/TNFRSF18/RET/HSD17B12/CHST2	16
GO:0032611	interleukin-1 beta production	5/246	33/6309	0.00839715	0.0855863	0.072289	MALT1/ACP5/ARG2/TNFAIP3/SMAD3	5
GO:0032651	regulation of interleukin-1 beta production	5/246	33/6309	0.00839715	0.0855863	0.072289	MALT1/ACP5/ARG2/TNFAIP3/SMAD3	5
GO:0035023	regulation of Rho protein signal transduction	5/246	33/6309	0.00839715	0.0855863	0.072289	GPR35/CCDC125/F11R/EPS8L2/APOE	5
GO:0042093	T-helper cell differentiation	5/246	33/6309	0.00839715	0.0855863	0.072289	MALT1/GPR183/RELB/SMAD7/RORA	5
GO:0002009	morphogenesis of an epithelium	13/246	158/6309	0.00846741	0.0860018	0.0726399	EFNB2/MYC/MLLT3/MSX2/VEGFA/CLIC4/SMAD3/JAG1/ST14/RET/ACVR1/FZD2/CXCR4	13
GO:0002685	regulation of leukocyte migration	9/246	91/6309	0.00867662	0.0875167	0.0739195	NEDD9/VEGFA/CCL1/CD9/STAP1/TNFRSF18/CXCL8/CHST2/IL27RA	9
GO:0043010	camera-type eye development	9/246	91/6309	0.00867662	0.0875167	0.0739195	VEGFA/BMPR2/CLIC4/SMAD3/SKIL/JAG1/RET/PROM1/CDKN1C	9
GO:0090101	negative regulation of transmembrane receptor protein serine/threonine kinase signaling pathway	7/246	61/6309	0.0091044	0.0915149	0.0772965	LDLRAD4/SMAD7/GLG1/PMEPA1/SKIL/BAMBI/ACVR1	7
GO:0061138	morphogenesis of a branching epithelium	6/246	47/6309	0.00928655	0.0916192	0.0773846	MYC/MSX2/VEGFA/CLIC4/ST14/ACVR1	6
GO:0045620	negative regulation of lymphocyte differentiation	4/246	22/6309	0.00947756	0.0916192	0.0773846	SLC4A2/RUNX3/SMAD7/FGL2	4
GO:0061326	renal tubule development	4/246	22/6309	0.00947756	0.0916192	0.0773846	MYC/VEGFA/JAG1/PROM1	4
GO:0072080	nephron tubule development	4/246	22/6309	0.00947756	0.0916192	0.0773846	MYC/VEGFA/JAG1/PROM1	4
GO:0072577	endothelial cell apoptotic process	4/246	22/6309	0.00947756	0.0916192	0.0773846	NFE2L2/BMPR2/TNFAIP3/IL13	4
GO:0002287	alpha-beta T cell activation involved in immune response	5/246	34/6309	0.00953921	0.0916192	0.0773846	MALT1/GPR183/RELB/SMAD7/RORA	5
GO:0002293	alpha-beta T cell differentiation involved in immune response	5/246	34/6309	0.00953921	0.0916192	0.0773846	MALT1/GPR183/RELB/SMAD7/RORA	5
GO:0002294	CD4-positive, alpha-beta T cell differentiation involved in immune response	5/246	34/6309	0.00953921	0.0916192	0.0773846	MALT1/GPR183/RELB/SMAD7/RORA	5
GO:1904063	negative regulation of cation transmembrane transport	5/246	34/6309	0.00953921	0.0916192	0.0773846	KCNH2/GPR35/PPIF/RRAD/GEM	5
GO:0050769	positive regulation of neurogenesis	8/246	77/6309	0.00982185	0.0916192	0.0773846	SLC7A5/EGR2/VEGFA/BMPR2/PLXNC1/SKIL/DBN1/CXCR4	8
GO:0007186	G protein-coupled receptor signaling pathway	13/246	161/6309	0.00984945	0.0916192	0.0773846	PRKD3/AGRN/GPR183/RGS16/TAPT1/AKAP12/CCL1/GPR35/ADCY3/APOE/FZD2/CXCR4/CXCL8	13
GO:0002443	leukocyte mediated immunity	14/246	179/6309	0.00985295	0.0916192	0.0773846	MALT1/RSAD2/HLA-A/SMAD7/HLA-B/SASH3/STAP1/IL9R/IL13/JAG1/PTGDS/IL27RA/PRF1/GZMB	14
GO:0002507	tolerance induction	3/246	6309-12-01	0.00991951	0.0916192	0.0773846	HLA-B/TNFAIP3/IRAK3	3
GO:0003180	aortic valve morphogenesis	3/246	6309-12-01	0.00991951	0.0916192	0.0773846	NFATC1/HEY1/JAG1	3
GO:0003203	endocardial cushion morphogenesis	3/246	6309-12-01	0.00991951	0.0916192	0.0773846	MSX2/HEY1/ACVR1	3
GO:0006607	NLS-bearing protein import into nucleus	3/246	6309-12-01	0.00991951	0.0916192	0.0773846	NUP54/RANBP2/RGPD5	3
GO:0030195	negative regulation of blood coagulation	3/246	6309-12-01	0.00991951	0.0916192	0.0773846	UBASH3B/CD9/APOE	3
GO:0035909	aorta morphogenesis	3/246	6309-12-01	0.00991951	0.0916192	0.0773846	EFNB2/HEY1/JAG1	3
GO:0043114	regulation of vascular permeability	3/246	6309-12-01	0.00991951	0.0916192	0.0773846	VEGFA/AKAP12/APOE	3
GO:0048483	autonomic nervous system development	3/246	6309-12-01	0.00991951	0.0916192	0.0773846	EGR2/GFRA3/RET	3
GO:0060055	angiogenesis involved in wound healing	3/246	6309-12-01	0.00991951	0.0916192	0.0773846	VEGFA/TNFAIP3/CXCR4	3
GO:0072539	T-helper 17 cell differentiation	3/246	6309-12-01	0.00991951	0.0916192	0.0773846	MALT1/SMAD7/RORA	3
GO:1900047	negative regulation of hemostasis	3/246	6309-12-01	0.00991951	0.0916192	0.0773846	UBASH3B/CD9/APOE	3
GO:1905146	lysosomal protein catabolic process	3/246	6309-12-01	0.00991951	0.0916192	0.0773846	LAMP2/MGAT3/LAPTM4B	3
GO:0002832	negative regulation of response to biotic stimulus	7/246	62/6309	0.00993196	0.0916192	0.0773846	TRIB1/HLA-A/HLA-B/ARG2/FGL2/TNFAIP3/IRAK3	7
GO:0045216	cell-cell junction organization	7/246	62/6309	0.00993196	0.0916192	0.0773846	EFNB2/LIMS1/VEGFA/SMAD7/CD9/SMAD3/F11R	7
GO:0071772	response to BMP	6/246	48/6309	0.0102763	0.0941997	0.0795642	MSX2/SMAD7/BMPR2/SKIL/BAMBI/ACVR1	6
GO:0071773	cellular response to BMP stimulus	6/246	48/6309	0.0102763	0.0941997	0.0795642	MSX2/SMAD7/BMPR2/SKIL/BAMBI/ACVR1	6
GO:0048667	cell morphogenesis involved in neuron differentiation	13/246	162/6309	0.0103474	0.0945538	0.0798633	EFNB2/UNC5B/EGR2/GFRA3/VEGFA/BMPR2/B4GALT5/SEMA6D/PLXNC1/SKIL/RET/APOE/DBN1	13
GO:0002822	regulation of adaptive immune response based on somatic recombination of immune receptors built from immunoglobulin superfamily domains	8/246	78/6309	0.010587	0.0961405	0.0812034	MALT1/RSAD2/HLA-A/SMAD7/HLA-B/SASH3/TNFAIP3/IL27RA	8
GO:0071674	mononuclear cell migration	8/246	78/6309	0.010587	0.0961405	0.0812034	GPR183/NEDD9/CCL1/ITGB7/F11R/RET/CXCR4/IL27RA	8
GO:0003002	regionalization	9/246	94/6309	0.0106483	0.0963969	0.08142	MLLT3/EGR2/MSX2/BMPR2/HOXB3/HES4/SMAD3/HEY1/ACVR1	9
GO:0032946	positive regulation of mononuclear cell proliferation	7/246	63/6309	0.0108131	0.097586	0.0824244	GPR183/CD38/HLA-A/SASH3/IL13/IL5/ST6GAL1	7
GO:0043547	positive regulation of GTPase activity	10/246	111/6309	0.0109869	0.0986017	0.0832822	AGRN/NEDD9/AGAP3/RGS16/LIMS1/ABR/CCL1/TAX1BP3/CCDC125/F11R	10
GO:0070848	response to growth factor	19/246	276/6309	0.0109986	0.0986017	0.0832822	LDLRAD4/MYC/RUNX3/LTBP3/MSX2/LIMS1/VEGFA/SMAD7/BMPR2/NFATC1/GLG1/PMEPA1/SMAD3/ACVR1B/SKIL/BAMBI/ACVR1/CXCL8/CDKN1C	19
GO:0008347	glial cell migration	4/246	23/6309	0.0111286	0.0986017	0.0832822	GPR183/CD9/STAP1/PTPRB	4
GO:0010543	regulation of platelet activation	4/246	23/6309	0.0111286	0.0986017	0.0832822	UBASH3B/CD9/F11R/APOE	4
GO:0046636	negative regulation of alpha-beta T cell activation	4/246	23/6309	0.0111286	0.0986017	0.0832822	SLC4A2/RUNX3/SMAD7/ARG2	4
GO:0050818	regulation of coagulation	4/246	23/6309	0.0111286	0.0986017	0.0832822	UBASH3B/NFE2L2/CD9/APOE	4
GO:0032103	positive regulation of response to external stimulus	17/246	238/6309	0.0112398	0.0992846	0.083859	CAMK2N1/NINJ1/NEDD9/RSAD2/CTSS/VEGFA/BMPR2/CCL1/TNFAIP3/STAP1/BIRC3/SMAD3/NOP53/CD300LF/CXCR4/CXCL8/IRAK3	17
GO:0034762	regulation of transmembrane transport	14/246	182/6309	0.0113128	0.099628	0.0841491	KCNH2/SLC7A5/CTSS/UBASH3B/NFE2L2/CLIC4/SLC38A1/SCN7A/GPR35/IL13/PPIF/RRAD/GEM/WNK3	14

## Sheet: GO_BP_Trans vs other clusters
ID	Description	GeneRatio	BgRatio	pvalue	p.adjust	qvalue	geneID	Count
GO:0000122	negative regulation of transcription by RNA polymerase II	130/1006	413/6309	2.61257e-16	1.0189e-12	9.1605e-13	TLE4/HEXIM1/HES1/FOSB/HOXB3/N4BP2L2/ZEB2/PLK3/CITED2/HNRNPU/ZBTB7A/ERF/FNIP1/ATF4/ZBTB37/MDM4/SMAD7/SFPQ/ZNF254/JUN/STAT3/ZNF431/TAF1/MNT/ZBTB10/HNRNPA2B1/ZBTB1/DNAJB1/CBX4/NSD1/CHD4/ZNF439/SIRT1/BACH1/CHD3/PRDM2/PLAGL1/SPEN/LCOR/ING1/IRF2BP2/ZNF141/RLIM/JARID2/EGR1/PER1/BTG2/GATA2/SMARCA2/MEPCE/ATF7IP/ZNF451/CTNNB1/ZNF131/ID1/MEIS2/ZFP36/KLF2/ZNF224/KLF7/PURB/ZBTB21/ZNF75A/OGT/ELK4/GPS2/CBX7/HMB…	130
GO:0006325	chromatin organization	105/1006	371/6309	3.65039e-10	7.11826e-07	6.39971e-07	KCNQ1OT1/BRD2/KANSL1/CHD2/TSPYL2/HNRNPU/ZBTB7A/SETD2/KDM2A/RSBN1/ASH1L/XIST/ARID1B/BAZ2B/TSPYL4/MYSM1/TET2/ZBTB1/CBX4/NSD1/SHPRH/CHD4/GATAD1/SIRT1/NASP/PWWP2A/CHD3/KMT2B/BAZ2A/SPTY2D1/ARID1A/RLIM/YTHDC1/JARID2/FAM172A/KMT2C/SMARCA2/CREBZF/RERE/JMJD1C/INO80D/ATF7IP/ZNF518A/KLF2/NFAT5/PHF1/KDM5C/CHD9/MLLT3/OGT/KMT5C/ZNF445/UHRF2/ZNFX1/CBX7/CDKN1C/PHF14/SIN3A/CHD8/BTAF1/GSK3A/KDM5B/SIRT7/MECP2/TLK2/…	105
GO:0030097	hemopoiesis	115/1006	455/6309	6.87385e-08	7.99793e-05	7.19058e-05	PIK3R3/TOB2/TCF7/HES1/HOXB3/CHD2/N4BP2L2/FOS/CITED2/SEMA4A/ZBTB7A/MKNK2/ZFP36L1/FNIP1/ATF4/SMAD7/ARID1B/PRKCA/MYSM1/JUN/TET2/STAT3/FZD7/ATM/FOXP1/NEDD9/ZBTB1/SIRT1/NFKBID/FBXW7/STK4/ITFG2/ACIN1/GAB3/IRF2BP2/CDK13/ARID1A/EGR1/CASP8/PBX1/LMBR1L/GATA2/IKZF3/ACVR1B/SMARCA2/CTNNB1/MEIS2/DCLRE1C/ZFP36/KLF2/CNOT4/SOD2/JAG1/PURB/MLLT3/OGT/MALT1/GPS2/PTK2B/NBEAL2/PIK3CD/MAF/CDKN1C/PHF14/SIN3A/EGR3/SOX4/IL…	115
GO:0051093	negative regulation of developmental process	90/1006	333/6309	8.203e-08	7.99793e-05	7.19058e-05	TOB1/TOB2/IFRD1/HES1/N4BP2L2/CITED2/HNRNPU/SEMA4A/ZFP36L1/SMAD7/STAT3/FZD7/FOXP1/CDK12/TENT5C/SIRT1/FBXW7/STK4/SKIL/SRSF6/AGO1/ADRB2/ING1/CDK13/JARID2/BTG2/LDLRAD4/PBX1/GATA2/SMARCA2/CTNNB1/ID1/MEIS2/ZFP36/KLF2/PTBP1/KLF7/PLXNA3/LUC7L/SOD2/JAG1/OGT/GPS2/RAI1/PTK2B/PLK2/PHF14/SIN3A/SEMA7A/IL4R/TFRC/TRIO/CDKN1B/GSK3A/PSEN1/ZFP36L2/MECP2/HHEX/THOC1/GDF11/RUFY3/IRF1/DPF2/RC3H1/FLCN/LRIG2/NPHP3/ASXL1/…	90
GO:0045599	negative regulation of fat cell differentiation	15/1006	23/6309	1.37404e-07	0.000107175	9.6356e-05	SIRT1/GATA2/SOD2/JAG1/GPS2/TRIO/ZFP36L2/FLCN/ASXL1/TRIB2/SMAD3/DDIT3/ANKRD26/TNF/RORA	15
GO:0045596	negative regulation of cell differentiation	69/1006	241/6309	2.82272e-07	0.000183477	0.000164956	TOB1/TOB2/IFRD1/HES1/N4BP2L2/HNRNPU/SEMA4A/ZFP36L1/SMAD7/STAT3/FZD7/FOXP1/CDK12/TENT5C/SIRT1/FBXW7/SKIL/SRSF6/CDK13/BTG2/LDLRAD4/PBX1/GATA2/SMARCA2/CTNNB1/ID1/MEIS2/ZFP36/PTBP1/PLXNA3/SOD2/JAG1/GPS2/PTK2B/SEMA7A/IL4R/TRIO/GSK3A/PSEN1/ZFP36L2/MECP2/GDF11/RUFY3/IRF1/DPF2/RC3H1/FLCN/NPHP3/ASXL1/TRIB2/SMAD3/ABCA1/BICRAL/BAMBI/USF3/DDIT3/HDAC7/FRS2/ANKRD26/ABCA5/TP53INP1/DIP2B/SEMA6D/JAK3/TRIM11/TNF/S…	69
GO:0045598	regulation of fat cell differentiation	23/1006	52/6309	1.19395e-06	0.000665201	0.000598053	HES1/HNRNPU/ZFP36L1/SIRT1/STK4/GATA2/WDFY2/ZFP36/SOD2/JAG1/GPS2/TRIO/MEX3C/ZFP36L2/RREB1/FLCN/ASXL1/TRIB2/SMAD3/DDIT3/ANKRD26/TNF/RORA	23
GO:0006338	chromatin remodeling	62/1006	220/6309	2.07221e-06	0.0010102	0.000908227	KCNQ1OT1/BRD2/CHD2/TSPYL2/ZBTB7A/SETD2/XIST/ARID1B/BAZ2B/TSPYL4/MYSM1/ZBTB1/SHPRH/CHD4/GATAD1/SIRT1/NASP/PWWP2A/CHD3/BAZ2A/SPTY2D1/ARID1A/JARID2/FAM172A/SMARCA2/RERE/INO80D/ATF7IP/NFAT5/KDM5C/CHD9/ZNF445/ZNFX1/CDKN1C/SIN3A/CHD8/BTAF1/KDM5B/SIRT7/MECP2/CHD6/KDM6B/ERCC6L2/SUPT5H/CHD7/DPF2/KDM6A/KAT6A/SATB1/MTHFR/EZH1/KDM4C/BICRAL/L3MBTL3/NAP1L5/ZDBF2/RAD54L2/NFE2/KMT2D/SETDB1/ZNF274/YEATS2	62
GO:0045444	fat cell differentiation	31/1006	89/6309	8.77943e-06	0.00380442	0.00342038	HES1/HNRNPU/ZBTB7A/ZFP36L1/SIRT1/STK4/ADRB2/GATA2/NR4A1/WDFY2/ZFP36/SOD2/JAG1/GPS2/NR4A2/TRIO/MEX3C/ZFP36L2/RREB1/FLCN/EGR2/ASXL1/TRIB2/SMAD3/GRK5/DDIT3/ANKRD26/KLF4/SENP2/TNF/RORA	31
GO:0031016	pancreas development	13/1006	24/6309	1.77767e-05	0.00693292	0.00623308	HES1/ZNF800/RBM4/CTNNB1/MEIS2/SOX4/IL6R/GSK3A/SIDT2/GDF11/RFX3/NPHP3/CLOCK	13
GO:0002521	leukocyte differentiation	75/1006	300/6309	2.29057e-05	0.00812111	0.00730132	PIK3R3/TOB2/TCF7/FOS/CITED2/SEMA4A/ZBTB7A/ZFP36L1/FNIP1/SMAD7/ARID1B/PRKCA/JUN/TET2/STAT3/FZD7/ATM/FOXP1/NEDD9/ZBTB1/SIRT1/NFKBID/FBXW7/ITFG2/ACIN1/GAB3/IRF2BP2/ARID1A/EGR1/CASP8/PBX1/LMBR1L/GATA2/IKZF3/SMARCA2/CTNNB1/DCLRE1C/MALT1/GPS2/PTK2B/PIK3CD/PHF14/EGR3/SOX4/IL4R/TFRC/IL6R/PSEN1/ZFP36L2/HHEX/KLF10/LFNG/IRF1/IL18R1/CHD7/RC3H1/FOXO3/SASH3/JUNB/BRAF/KLF6/TSC1/STAT6/PLCG2/RNF41/ADAM17/L3MBTL3/…	75
GO:0001659	temperature homeostasis	26/1006	73/6309	2.96132e-05	0.00962431	0.00865278	ARRDC3/ATF4/GADD45G/STAT3/IP6K1/ADRB2/EGR1/DYNC1H1/ID1/OGT/LPIN1/APC/IL4R/KDM6B/IL18R1/FLCN/JAK2/ACOT11/TLE3/STAT6/KDM3A/ACOT13/ADAM17/DDIT3/SLC25A44/TNF	26
GO:0030856	regulation of epithelial cell differentiation	19/1006	46/6309	3.33205e-05	0.00999615	0.00898709	HES1/ZFP36L1/NUMA1/AHI1/SRSF6/CTNNB1/ID1/ZFP36/KLF7/IKBKB/JAG1/ZDHHC21/CDKN1C/CDKN1B/RFX3/NCOA3/PROM1/TNF/SPRY1	19
GO:1990845	adaptive thermogenesis	25/1006	70/6309	3.98239e-05	0.0110938	0.00997394	ARRDC3/HNRNPU/ATF4/GADD45G/IP6K1/ADRB2/DYNC1H1/ID1/OGT/LPIN1/APC/IL4R/KDM6B/IL18R1/FLCN/JAK2/ACOT11/TLE3/STAT6/KDM3A/ACOT13/ADAM17/DDIT3/SLC25A44/SORL1	25
GO:0060070	canonical Wnt signaling pathway	34/1006	109/6309	4.72407e-05	0.0122826	0.0110427	TLE4/DDX3X/TCF7/ZEB2/FZD7/STK4/EGR1/LMBR1L/USP8/CTNNB1/MLLT3/LATS1/APC/CHD8/SOX4/NR4A2/USP34/GSK3A/PSEN1/FZD2/HHEX/SMURF2/NPHP3/TLE3/SMAD3/TTC21B/BAMBI/TNKS/DDIT3/CTNND1/FAM53B/CSNK1E/KLF4/CCNYL1	34
GO:0042093	T-helper cell differentiation	15/1006	33/6309	5.96392e-05	0.0137661	0.0123765	SEMA4A/SMAD7/STAT3/FOXP1/NFKBID/MALT1/IL4R/IL6R/IL18R1/RC3H1/JUNB/STAT6/JAK3/GPR183/RORA	15
GO:0070076	histone lysine demethylation	9/1006	14/6309	6.01983e-05	0.0137661	0.0123765	KDM2A/JMJD1C/KDM5C/KDM5B/KDM6B/KDM6A/KDM3B/KDM3A/KDM4C	9
GO:0043484	regulation of RNA splicing	39/1006	133/6309	6.35359e-05	0.0137661	0.0123765	FUS/SLC38A2/CCNL1/DDX17/HNRNPH1/RBM39/POLR2A/TRA2B/SF1/RBM12B/SRSF7/HNRNPU/RBM5/ZBTB7A/CLK1/AHNAK/ZNF638/TRA2A/SRSF3/CDK12/HNRNPA2B1/SRSF5/SRSF6/YTHDC1/FAM172A/RBM4/CCNL2/RBM23/CELF2/PTBP1/CELF1/SFSWAP/CLK4/ERN1/HSPA1A/PTBP2/AFF2/ATXN7L3/TRRAP	39
GO:0035270	endocrine system development	17/1006	41/6309	8.13962e-05	0.0142201	0.0127847	HES1/HOXB3/CITED2/ZNF800/PBX1/GATA2/CDKN1C/SOX4/IL6R/GSK3A/SIDT2/GDF11/RFX3/BRAF/SMAD3/CLOCK/SRF	17
GO:0048638	regulation of developmental growth	32/1006	103/6309	8.54145e-05	0.0142201	0.0127847	IFRD1/CITED2/SEMA4A/SMAD7/STAT3/FOXP1/STK4/MACF1/ADRB2/MBD5/JARID2/GOLGA4/PLXNA3/DUSP6/RAI1/LATS1/BCL2L11/SIN3A/SEMA7A/IST1/CDKN1B/GSK3A/RUFY3/AGRN/CHD7/SASH3/TTL/RPS6KB1/DIP2B/ZFYVE27/SRF/SEMA6D	32
GO:0030098	lymphocyte differentiation	55/1006	211/6309	8.73023e-05	0.0142201	0.0127847	PIK3R3/TCF7/SEMA4A/ZBTB7A/ZFP36L1/FNIP1/SMAD7/ARID1B/STAT3/FZD7/ATM/FOXP1/ZBTB1/NFKBID/ITFG2/IRF2BP2/ARID1A/EGR1/PBX1/LMBR1L/IKZF3/SMARCA2/CTNNB1/DCLRE1C/MALT1/GPS2/PTK2B/PIK3CD/PHF14/EGR3/SOX4/IL4R/IL6R/ZFP36L2/HHEX/LFNG/IRF1/IL18R1/CHD7/RC3H1/FOXO3/SASH3/JUNB/BRAF/KLF6/TSC1/STAT6/PLCG2/RNF41/ADAM17/LRRC8A/SRF/JAK3/GPR183/RORA	55
GO:0031047	RNA-mediated gene silencing	25/1006	73/6309	8.83626e-05	0.0142201	0.0127847	KCNQ1OT1/NEAT1/DDX3X/DDX17/STAT3/SRSF3/HNRNPA2B1/AGO3/AGO1/FAM172A/RBM4/TNRC6A/TNRC6B/TUT7/ZFP36/HELZ/CELF1/ZNFX1/TNRC6C/NRDE2/SMAD3/MARF1/AGO4/HELZ2/MEG3	25
GO:0002287	alpha-beta T cell activation involved in immune response	15/1006	34/6309	9.11546e-05	0.0142201	0.0127847	SEMA4A/SMAD7/STAT3/FOXP1/NFKBID/MALT1/IL4R/IL6R/IL18R1/RC3H1/JUNB/STAT6/JAK3/GPR183/RORA	15
GO:0002293	alpha-beta T cell differentiation involved in immune response	15/1006	34/6309	9.11546e-05	0.0142201	0.0127847	SEMA4A/SMAD7/STAT3/FOXP1/NFKBID/MALT1/IL4R/IL6R/IL18R1/RC3H1/JUNB/STAT6/JAK3/GPR183/RORA	15
GO:0002294	CD4-positive, alpha-beta T cell differentiation involved in immune response	15/1006	34/6309	9.11546e-05	0.0142201	0.0127847	SEMA4A/SMAD7/STAT3/FOXP1/NFKBID/MALT1/IL4R/IL6R/IL18R1/RC3H1/JUNB/STAT6/JAK3/GPR183/RORA	15
GO:0048646	anatomical structure formation involved in morphogenesis	90/1006	390/6309	9.48332e-05	0.014225	0.012789	PIK3R3/BRD2/SAT1/HES1/HOXB3/CITED2/SEMA4A/SETD2/TTN/PRKCA/JUN/STAT3/FZD7/ATM/FMNL3/AHI1/SIRT1/FBXW7/STK4/SKIL/VAV3/KLHL6/AGO1/DUSP1/RHOB/CLASP2/DUSP5/CASP8/GATA2/NR4A1/EFNB2/CTNNB1/TOPORS/ID1/KLF2/PLXNA3/NFKB2/JAG1/VPS13B/PTK2B/LATS1/NBEAL2/BCL2L11/PIK3CD/PLK2/EGR3/SOX4/IL4R/EXOC4/RELT/HIPK2/PSEN1/FZD2/ITGAX/MECP2/SLC12A6/HHEX/LFNG/PIKFYVE/TSC2/KDM6B/WDR74/RC3H1/EGR2/NPHP3/MTHFR/JUNB/ADM/PLEC/PTP…	90
GO:0002292	T cell differentiation involved in immune response	16/1006	38/6309	0.000105635	0.015127	0.0136	SEMA4A/SMAD7/STAT3/FOXP1/NFKBID/MALT1/IL4R/IL6R/IL18R1/RC3H1/JUNB/TSC1/STAT6/JAK3/GPR183/RORA	16
GO:0072539	T-helper 17 cell differentiation	8/1006	6309-12-01	0.000110343	0.015127	0.0136	SMAD7/STAT3/NFKBID/MALT1/IL6R/RC3H1/JUNB/RORA	8
GO:0035194	RNA-mediated post-transcriptional gene silencing	17/1006	42/6309	0.000116697	0.015127	0.0136	KCNQ1OT1/NEAT1/STAT3/AGO3/AGO1/RBM4/TNRC6A/TNRC6B/ZFP36/HELZ/CELF1/TNRC6C/NRDE2/MARF1/AGO4/HELZ2/MEG3	17
GO:1903131	mononuclear cell differentiation	59/1006	233/6309	0.000117734	0.015127	0.0136	PIK3R3/TCF7/FOS/SEMA4A/ZBTB7A/ZFP36L1/FNIP1/SMAD7/ARID1B/JUN/STAT3/FZD7/ATM/FOXP1/ZBTB1/NFKBID/ITFG2/ACIN1/IRF2BP2/ARID1A/EGR1/PBX1/LMBR1L/IKZF3/SMARCA2/CTNNB1/DCLRE1C/MALT1/GPS2/PTK2B/PIK3CD/PHF14/EGR3/SOX4/IL4R/IL6R/PSEN1/ZFP36L2/HHEX/LFNG/IRF1/IL18R1/CHD7/RC3H1/FOXO3/SASH3/JUNB/BRAF/KLF6/TSC1/STAT6/PLCG2/RNF41/ADAM17/LRRC8A/SRF/JAK3/GPR183/RORA	59
GO:0106106	cold-induced thermogenesis	23/1006	66/6309	0.000124119	0.015127	0.0136	ARRDC3/ATF4/GADD45G/IP6K1/ADRB2/DYNC1H1/ID1/OGT/LPIN1/APC/IL4R/KDM6B/IL18R1/FLCN/JAK2/ACOT11/TLE3/STAT6/KDM3A/ACOT13/ADAM17/DDIT3/SLC25A44	23
GO:0120161	regulation of cold-induced thermogenesis	23/1006	66/6309	0.000124119	0.015127	0.0136	ARRDC3/ATF4/GADD45G/IP6K1/ADRB2/DYNC1H1/ID1/OGT/LPIN1/APC/IL4R/KDM6B/IL18R1/FLCN/JAK2/ACOT11/TLE3/STAT6/KDM3A/ACOT13/ADAM17/DDIT3/SLC25A44	23
GO:0016577	histone demethylation	9/1006	15/6309	0.000129235	0.0152732	0.0137315	KDM2A/JMJD1C/KDM5C/KDM5B/KDM6B/KDM6A/KDM3B/KDM3A/KDM4C	9
GO:0048871	multicellular organismal-level homeostasis	73/1006	305/6309	0.000134497	0.0154276	0.0138703	ARRDC3/CITED2/ZBTB7A/ZFP36L1/ATF4/GADD45G/PRKCA/MLLT6/STAT3/CLCN3/SIRT1/SKIL/IP6K1/PMAIP1/ZNF830/ACIN1/ADRB2/EGR1/GATA2/ACVR1B/TSC22D3/DYNC1H1/CTNNB1/ID1/ZFP36/KLF2/VPS13B/CD38/OGT/PTK2B/LPIN1/BCL2L11/PIK3CD/APC/IGHA1/SOX4/IL4R/TFRC/HIPK2/MEX3C/TUBA1A/HSPA1B/KDM6B/IL18R1/RC3H1/FLCN/ANKRD54/NPHP3/JAK2/FOXO3/SLC11A2/SASH3/ASXL1/HSPA1A/ACOT11/TP53INP2/TLE3/STAT6/KDM3A/PLEKHM1/ACOT13/ADAM17/L3MBTL3/D…	73
GO:0048538	thymus development	12/1006	25/6309	0.000173781	0.0193641	0.0174094	HES1/CITED2/ATM/ZBTB1/JARID2/PBX1/CTNNB1/BCL2L11/PSEN1/ASXL1/BRAF/SRF	12
GO:1905114	cell surface receptor signaling pathway involved in cell-cell signaling	49/1006	187/6309	0.000183113	0.0198372	0.0178347	TLE4/DDX3X/TCF7/ZEB2/FZD7/CALCOCO1/STK4/MACF1/ADRB2/EGR1/P2RX1/LMBR1L/USP8/ZRANB1/CTNNB1/MLLT3/PTK2B/LATS1/APC/CHD8/SOX4/NR4A2/USP34/GSK3A/PSEN1/FZD2/MECP2/HHEX/TSC2/SMURF2/NPHP3/HBP1/TLE3/SMAD3/PLCG2/TTC21B/NLK/GRK5/RAB3GAP1/BAMBI/TNKS/DDIT3/PKD1/CTNND1/FAM53B/CSNK1E/KLF4/CCNYL1/SENP2	49
GO:0061061	muscle structure development	60/1006	243/6309	0.000218381	0.0224903	0.02022	HOMER1/IFRD1/HES1/DDX17/CHD2/FOS/CITED2/HNRNPU/TTN/ZFP36L1/SMAD7/ARID1B/FZD7/FOXP1/SIRT1/SLC9A1/ARID1A/EGR1/BTG2/RBM4/NR4A1/PAXBP1/SMARCA2/EFNB2/CTNNB1/PTBP1/LUC7L/SOD2/JAG1/UTRN/EGR3/SOX4/IL4R/GSK3A/ATP2A2/FZD2/MECP2/KDM6B/SPG11/CHD7/EGR2/MEF2D/ZNF609/CCNT2/ADM/PLEC/MEF2A/TSC1/SMAD3/SYNE1/BIN3/EHD1/DDIT3/RPS6KB1/LRRC8A/FRS2/SRF/ERVFRD-1/TNF/RORA	60
GO:0032007	negative regulation of TOR signaling	13/1006	29/6309	0.000221048	0.0224903	0.02022	FNIP1/ATM/SIRT1/ITFG2/GSK3A/TNFAIP8L1/TSC2/FLCN/NPC1/UBR1/TSC1/DEPDC5/SZT2	13
GO:0016441	post-transcriptional gene silencing	17/1006	44/6309	0.000229135	0.0224903	0.02022	KCNQ1OT1/NEAT1/STAT3/AGO3/AGO1/RBM4/TNRC6A/TNRC6B/ZFP36/HELZ/CELF1/TNRC6C/NRDE2/MARF1/AGO4/HELZ2/MEG3	17
GO:0060828	regulation of canonical Wnt signaling pathway	30/1006	99/6309	0.000231172	0.0224903	0.02022	TLE4/DDX3X/ZEB2/FZD7/STK4/EGR1/LMBR1L/USP8/CTNNB1/MLLT3/LATS1/APC/CHD8/SOX4/USP34/GSK3A/PSEN1/HHEX/SMURF2/NPHP3/TLE3/SMAD3/TTC21B/BAMBI/TNKS/DDIT3/CTNND1/FAM53B/CSNK1E/CCNYL1	30
GO:0007267	cell-cell signaling	106/1006	486/6309	0.00024674	0.0224903	0.02022	TLE4/KCNQ1OT1/GLS/SLC38A2/DDX3X/HOMER1/TCF7/HES1/MIDN/ZEB2/ATF4/CLCN3/FZD7/CALCOCO1/MCTP2/STK4/MACF1/ADRB2/EGR1/P2RX1/RBM4/LMBR1L/USP8/NR4A1/ZRANB1/EFNB2/ALS2/CTNNB1/ABCC4/KLF7/CD38/MLLT3/IRS2/UTRN/PTK2B/LATS1/P2RY1/STXBP4/CACNA2D1/PLK2/APC/EGR3/CHD8/SOX4/EXOC4/NR4A2/TRIO/USP34/KCNMB1/GSK3A/ATP2A2/KDM5B/ATXN3/PSEN1/FZD2/MECP2/SIDT2/SLC12A6/HHEX/LTBP4/KLF10/TSC2/AGRN/RFX3/SLC4A8/SPG11/RAB44/ERC1/C…	106
GO:0035278	miRNA-mediated gene silencing by inhibition of translation	8/1006	13/6309	0.000246822	0.0224903	0.02022	AGO3/AGO1/RBM4/TNRC6A/TNRC6B/ZFP36/TNRC6C/AGO4	8
GO:0070306	lens fiber cell differentiation	9/1006	16/6309	0.000253736	0.0224903	0.02022	ATF4/SKIL/MAF/CDKN1C/CDKN1B/KDM5B/SMAD3/FRS2/SPRY1	9
GO:2000737	negative regulation of stem cell differentiation	9/1006	16/6309	0.000253736	0.0224903	0.02022	HES1/N4BP2L2/HNRNPU/STAT3/CDK12/CDK13/ZFP36/JAG1/ZFP36L2	9
GO:0043010	camera-type eye development	28/1006	91/6309	0.000279128	0.0241911	0.0217492	HES1/CITED2/ATF4/JUN/STAT3/AHI1/SKIL/CTNNB1/TOPORS/JAG1/MAF/CDKN1C/TGIF2/HIPK2/CDKN1B/KDM5B/PSEN1/GDF11/CHD7/SMAD3/SCAPER/RAB3GAP1/FRS2/KLF4/SRF/RET/PROM1/SPRY1	28
GO:0022603	regulation of anatomical structure morphogenesis	71/1006	302/6309	0.000294547	0.0249725	0.0224516	IFRD1/HES1/CITED2/SEMA4A/PRKCA/STAT3/FZD7/FOXP1/FMNL3/AHI1/SIRT1/SKIL/MACF1/MKLN1/AGO1/RHOB/GOLGA4/CLASP2/GATA2/ZRANB1/EFNB2/PHIP/CTNNB1/ID1/KLF2/PLXNA3/JAG1/DDHD1/MLLT3/CD44/PTK2B/PIK3CD/P2RY1/PLK2/SEMA7A/TGIF2/TFRC/IST1/HIPK2/PSEN1/FZD2/ITGAX/MECP2/HHEX/LFNG/RREB1/RUFY3/EEF2K/SMURF2/RC3H1/FGD3/NPHP3/ADM/BRAF/PRAG1/ZMYM6/BAMBI/SYNE3/AGO4/FRS2/CAMSAP1/KLF4/DIP2B/ZFYVE27/STAB1/SRF/SEMA6D/RET/TNF/S…	71
GO:0060284	regulation of cell development	78/1006	339/6309	0.000308573	0.0250218	0.022496	TOB2/TCF7/IFRD1/HES1/HOXB3/FOS/SEMA4A/ZFP36L1/SMAD7/ARID1B/PRKCA/MYSM1/STAT3/FOXP1/NEDD9/ZBTB1/NFKBID/FBXW7/SKIL/MACF1/SPEN/ACIN1/ARID1A/GOLGA4/BTG2/CASP8/GATA2/IKZF3/ACVR1B/SMARCA2/CTNNB1/ID1/MEIS2/ZFP36/PLXNA3/IKBKB/CNOT4/JAG1/PURB/ZDHHC21/MALT1/PTK2B/EGR3/SEMA7A/SOX4/IL4R/IST1/GSK3A/PSEN1/ZFP36L2/MECP2/HSPA1B/KLF10/RUFY3/IRF1/EEF2K/RFX3/CHD7/RC3H1/ANKRD54/EGR2/FOXO3/KAT6A/SASH3/JUNB/HSPA1A/BRA…	78
GO:0010977	negative regulation of neuron projection development	19/1006	53/6309	0.000313138	0.0250218	0.022496	IFRD1/HES1/MYLIP/SEMA4A/EFNB2/PLXNA3/CD38/SEMA7A/GSK3A/PSEN1/CBFA2T2/RUFY3/LRIG2/TSC1/PRAG1/PAQR3/DIP2B/SEMA6D/GFI1	19
GO:0048534	hematopoietic or lymphoid organ development	17/1006	45/6309	0.000314377	0.0250218	0.022496	HES1/CITED2/ATM/ZBTB1/JARID2/PBX1/CTNNB1/NFKB2/BCL2L11/PSEN1/RC3H1/ASXL1/BRAF/HOXB4/ADAM17/SRF/RET	17
GO:0002067	glandular epithelial cell differentiation	11/1006	23/6309	0.000338968	0.0255156	0.0229399	HES1/ZNF800/RBM4/GATA2/CTNNB1/GSK3A/SIDT2/GDF11/RFX3/KLF4/CLOCK	11
GO:0120163	negative regulation of cold-induced thermogenesis	11/1006	23/6309	0.000338968	0.0255156	0.0229399	ARRDC3/ATF4/IP6K1/ID1/IL18R1/FLCN/ACOT11/TLE3/ACOT13/ADAM17/DDIT3	11
GO:0001654	eye development	30/1006	101/6309	0.000340208	0.0255156	0.0229399	HES1/CITED2/ATF4/JUN/STAT3/AHI1/SKIL/PBX1/CTNNB1/TOPORS/MEIS2/JAG1/MAF/CDKN1C/TGIF2/HIPK2/CDKN1B/KDM5B/PSEN1/GDF11/CHD7/SMAD3/SCAPER/RAB3GAP1/FRS2/KLF4/SRF/RET/PROM1/SPRY1	30
GO:0072359	circulatory system development	86/1006	384/6309	0.000396126	0.028642	0.0257508	PIK3R3/HEXIM1/SAT1/HES1/HOXB3/CITED2/HNRNPU/SEMA4A/SETD2/TTN/ZFP36L1/MDM4/SMAD7/PRKCA/JUN/STAT3/FZD7/ATM/FOXP1/FMNL3/AHR/AHI1/SIRT1/FBXW7/STK4/SLC9A1/VAV3/AGO1/RHOB/JARID2/EGR1/CASP8/GATA2/NR4A1/EFNB2/CTNNB1/ID1/KLF2/SOD2/JAG1/NEK8/DUSP6/PTK2B/PIK3CD/PLK2/APC/EGR3/SOX4/HIPK2/IL6R/CDKN1B/GSK3A/PSEN1/FZD2/ITGAX/MECP2/SLC12A6/HHEX/TSC2/KDM6B/CHD7/EGR2/NPHP3/KDM6A/MEF2D/JUNB/ASXL1/ADM/PLEC/PTPRB/MEF2…	86
GO:0048880	sensory system development	30/1006	102/6309	0.000410173	0.028642	0.0257508	HES1/CITED2/ATF4/JUN/STAT3/AHI1/SKIL/PBX1/CTNNB1/TOPORS/MEIS2/JAG1/MAF/CDKN1C/TGIF2/HIPK2/CDKN1B/KDM5B/PSEN1/GDF11/CHD7/SMAD3/SCAPER/RAB3GAP1/FRS2/KLF4/SRF/RET/PROM1/SPRY1	30
GO:0150063	visual system development	30/1006	102/6309	0.000410173	0.028642	0.0257508	HES1/CITED2/ATF4/JUN/STAT3/AHI1/SKIL/PBX1/CTNNB1/TOPORS/MEIS2/JAG1/MAF/CDKN1C/TGIF2/HIPK2/CDKN1B/KDM5B/PSEN1/GDF11/CHD7/SMAD3/SCAPER/RAB3GAP1/FRS2/KLF4/SRF/RET/PROM1/SPRY1	30
GO:0051094	positive regulation of developmental process	103/1006	476/6309	0.000411441	0.028642	0.0257508	HES1/FOS/ZEB2/CITED2/HNRNPU/SEMA4A/ZFP36L1/ATF4/SMAD7/ARID1B/PRKCA/STAT3/NEDD9/ZBTB1/NUMA1/AHI1/SIRT1/NFKBID/STK4/SKIL/MACF1/SPEN/ACIN1/ADRB2/ING1/RHOB/ARID1A/GOLGA4/CLASP2/RBM4/CASP8/GATA2/ACVR1B/SMARCA2/WDFY2/EFNB2/CTNNB1/ZFP36/PLXNA3/SOD2/JAG1/DDHD1/OGT/KMT5C/MALT1/PTK2B/PIK3CD/SIN3A/EGR3/SEMA7A/TGIF2/SOX4/IL4R/TFRC/IST1/HIPK2/IL6R/KDM5B/PSEN1/ITGAX/MECP2/HSPA1B/TP53BP1/KLF10/RREB1/RUFY3/EEF2K…	103
GO:1990830	cellular response to leukemia inhibitory factor	17/1006	46/6309	0.000425764	0.028642	0.0257508	TLE4/EIF4A2/SRSF7/HNRNPU/SMAD7/BCLAF1/SRSF3/SIRT1/JARID2/RNMT/MAT2A/TFRC/KDM5B/ABCD4/KDM3A/UBXN2A/KLF4	17
GO:0002088	lens development in camera-type eye	12/1006	27/6309	0.000425958	0.028642	0.0257508	CITED2/ATF4/SKIL/CTNNB1/MAF/CDKN1C/HIPK2/CDKN1B/KDM5B/SMAD3/FRS2/SPRY1	12
GO:0003018	vascular process in circulatory system	22/1006	67/6309	0.000454523	0.0286798	0.0257848	SLC38A2/SLC2A3/ADRB2/P2RX1/ABCC4/KLF2/SOD2/SLCO3A1/SLC5A3/ZDHHC21/CD38/P2RY1/TFRC/KCNMB1/ABCC5/SLC4A8/ADM/PLEC/SLC7A8/ATP8A1/GCLC/TNF	22
GO:0003407	neural retina development	9/1006	17/6309	0.00046329	0.0286798	0.0257848	HES1/STAT3/AHI1/TOPORS/TGIF2/HIPK2/PSEN1/GDF11/PROM1	9
GO:0006482	protein demethylation	9/1006	17/6309	0.00046329	0.0286798	0.0257848	KDM2A/JMJD1C/KDM5C/KDM5B/KDM6B/KDM6A/KDM3B/KDM3A/KDM4C	9
GO:0008214	protein dealkylation	9/1006	17/6309	0.00046329	0.0286798	0.0257848	KDM2A/JMJD1C/KDM5C/KDM5B/KDM6B/KDM6A/KDM3B/KDM3A/KDM4C	9
GO:0031018	endocrine pancreas development	9/1006	17/6309	0.00046329	0.0286798	0.0257848	HES1/ZNF800/SOX4/IL6R/GSK3A/SIDT2/GDF11/RFX3/CLOCK	9
GO:0090092	regulation of transmembrane receptor protein serine/threonine kinase signaling pathway	30/1006	103/6309	0.000492561	0.0299395	0.0269173	KCNQ1OT1/TOB1/HES1/ZEB2/CITED2/ZBTB7A/SMAD7/NUMA1/SIRT1/SKIL/ING1/LDLRAD4/ACVR1B/ZNF451/OGT/LATS1/CDKN1C/SIN3A/HIPK2/LTBP4/GDF11/SMURF2/FLCN/JAK2/HSPA1A/SMAD3/ADAM17/BAMBI/SPRY1/SORL1	30
GO:0040008	regulation of growth	56/1006	230/6309	0.00051254	0.0299395	0.0269173	DDX3X/IFRD1/CITED2/TSPYL2/SEMA4A/SMAD7/STAT3/FOXP1/SIRT1/STK4/RICTOR/SLC9A1/MACF1/ADRB2/ING1/MBD5/CDKN2AIP/JARID2/GOLGA4/ACVR1B/CDK11A/SMARCA2/PLXNA3/CD38/DUSP6/RAI1/PTK2B/LATS1/BCL2L11/SIN3A/SEMA7A/IST1/CDKN1B/GSK3A/NET1/HSPA1B/LTBP4/RUFY3/AGRN/CHD7/FLCN/SERTAD3/SGK1/SASH3/HSPA1A/SMAD3/ADAM17/EXTL3/TTL/RPS6KB1/DIP2B/ZFYVE27/SRF/SEMA6D/MEG3/IL17RB	56
GO:0007507	heart development	49/1006	195/6309	0.000529785	0.0299395	0.0269173	HEXIM1/HES1/CITED2/HNRNPU/SETD2/TTN/ZFP36L1/MDM4/SMAD7/JUN/FZD7/ATM/FOXP1/AHI1/STK4/SLC9A1/JARID2/CASP8/EFNB2/CTNNB1/SOD2/JAG1/NEK8/DUSP6/APC/SOX4/CDKN1B/GSK3A/PSEN1/FZD2/TSC2/KDM6B/CHD7/NPHP3/KDM6A/MEF2D/ASXL1/ADM/PLEC/MEF2A/TSC1/SMAD3/TAB2/NCOA6/PKD1/FRS2/SRF/SENP2/SPRY1	49
GO:0006376	mRNA splice site selection	11/1006	24/6309	0.000536465	0.0299395	0.0269173	SF1/LUC7L3/SRSF5/SRSF6/YTHDC1/CELF2/LUC7L/CELF1/SFSWAP/KHDC4/PTBP2	11
GO:0002065	columnar/cuboidal epithelial cell differentiation	14/1006	35/6309	0.000536711	0.0299395	0.0269173	HES1/ZNF800/RBM4/GATA2/CTNNB1/JAG1/SOX4/GSK3A/CBFA2T2/SIDT2/GDF11/RFX3/KLF4/CLOCK	14
GO:0048640	negative regulation of developmental growth	14/1006	35/6309	0.000536711	0.0299395	0.0269173	IFRD1/CITED2/SEMA4A/FOXP1/STK4/ADRB2/JARID2/PLXNA3/RAI1/SEMA7A/CDKN1B/GSK3A/DIP2B/SEMA6D	14
GO:0030111	regulation of Wnt signaling pathway	35/1006	127/6309	0.000550334	0.0299395	0.0269173	TLE4/DDX3X/ZEB2/FZD7/STK4/MACF1/EGR1/LMBR1L/USP8/ZRANB1/CTNNB1/MLLT3/LATS1/APC/CHD8/SOX4/USP34/GSK3A/PSEN1/HHEX/TSC2/SMURF2/NPHP3/TLE3/SMAD3/TTC21B/NLK/BAMBI/TNKS/DDIT3/CTNND1/FAM53B/CSNK1E/CCNYL1/SENP2	35
GO:0032922	circadian regulation of gene expression	15/1006	39/6309	0.000562519	0.0299395	0.0269173	HNRNPU/KDM2A/ATF4/AHR/SIRT1/EGR1/PER1/RBM4/ID1/OGT/RAI1/NRIP1/CSNK1E/CLOCK/RORA	15
GO:0043367	CD4-positive, alpha-beta T cell differentiation	17/1006	47/6309	0.000569587	0.0299395	0.0269173	SEMA4A/SMAD7/STAT3/FOXP1/NFKBID/MALT1/IL4R/IL6R/IL18R1/RC3H1/SASH3/JUNB/BRAF/STAT6/JAK3/GPR183/RORA	17
GO:1990823	response to leukemia inhibitory factor	17/1006	47/6309	0.000569587	0.0299395	0.0269173	TLE4/EIF4A2/SRSF7/HNRNPU/SMAD7/BCLAF1/SRSF3/SIRT1/JARID2/RNMT/MAT2A/TFRC/KDM5B/ABCD4/KDM3A/UBXN2A/KLF4	17
GO:0016055	Wnt signaling pathway	44/1006	171/6309	0.00058802	0.0299395	0.0269173	TLE4/DDX3X/TCF7/ZEB2/FZD7/CALCOCO1/STK4/MACF1/EGR1/LMBR1L/USP8/ZRANB1/CTNNB1/MLLT3/LATS1/APC/CHD8/SOX4/NR4A2/USP34/GSK3A/PSEN1/FZD2/HHEX/TSC2/SMURF2/NPHP3/HBP1/TLE3/SMAD3/PLCG2/TTC21B/NLK/GRK5/BAMBI/TNKS/DDIT3/PKD1/CTNND1/FAM53B/CSNK1E/KLF4/CCNYL1/SENP2	44
GO:0198738	cell-cell signaling by wnt	44/1006	171/6309	0.00058802	0.0299395	0.0269173	TLE4/DDX3X/TCF7/ZEB2/FZD7/CALCOCO1/STK4/MACF1/EGR1/LMBR1L/USP8/ZRANB1/CTNNB1/MLLT3/LATS1/APC/CHD8/SOX4/NR4A2/USP34/GSK3A/PSEN1/FZD2/HHEX/TSC2/SMURF2/NPHP3/HBP1/TLE3/SMAD3/PLCG2/TTC21B/NLK/GRK5/BAMBI/TNKS/DDIT3/PKD1/CTNND1/FAM53B/CSNK1E/KLF4/CCNYL1/SENP2	44
GO:0048863	stem cell differentiation	30/1006	104/6309	0.000589202	0.0299395	0.0269173	HES1/CHD2/N4BP2L2/CITED2/HNRNPU/SEMA4A/SETD2/STAT3/CDK12/CHD4/CHD3/SLC9A1/CDK13/JARID2/FAM172A/LMBR1L/CTNNB1/ZFP36/JAG1/MLLT3/SEMA7A/MSI2/ZFP36L2/KDM3A/KDM4C/HOXB4/ZNF281/SRF/SEMA6D/RET	30
GO:1901701	cellular response to oxygen-containing compound	106/1006	497/6309	0.000591114	0.0299395	0.0269173	PIK3R3/SLC38A2/HES1/FOSB/TRA2B/FOS/ZFP36L1/ATF4/ARID1B/PRKCA/JUN/STAT3/FZD7/ATM/FOXP1/TAF1/AHR/SIRT1/SRSF5/SSH1/PABPN1/SLC9A1/LCOR/ADRB2/RHOB/MBD5/EGR1/RBM4/USP8/NR4A1/EFNB2/PHIP/CTNNB1/ANKZF1/ID1/ZFP36/KLF2/KLF7/SOD2/OGT/CD55/MALT1/AGAP3/IRS2/PTK2B/LPIN1/BCL2L11/P2RY1/ZBTB20/STXBP4/CACNA2D1/APC/SIN3A/ABL2/DENND4C/SOX4/NR4A2/KCNMB1/CDK19/CDKN1B/GSK3A/TUBA1A/PSEN1/TRERF1/NET1/SIDT2/ERN1/SLC12A6/TS…	106
GO:0007178	transmembrane receptor protein serine/threonine kinase signaling pathway	38/1006	143/6309	0.000705282	0.0350081	0.0314742	KCNQ1OT1/TOB1/HES1/FOS/ZEB2/CITED2/ZBTB7A/SMAD7/JUN/STAT3/USP15/NUMA1/SIRT1/SKIL/ING1/EGR1/LDLRAD4/ACVR1B/ZNF451/ID1/OGT/LATS1/CDKN1C/SIN3A/TGIF2/HIPK2/LTBP4/GDF11/SMURF2/FLCN/JAK2/HSPA1A/SMAD3/NLK/ADAM17/BAMBI/SPRY1/SORL1	38
GO:2000630	positive regulation of miRNA metabolic process	13/1006	32/6309	0.000709138	0.0350081	0.0314742	KCNQ1OT1/FOS/JUN/STAT3/EGR1/GATA2/FOXO3/ZSWIM8/SMAD3/POU2F1/KLF4/SRF/TNF	13
GO:0030183	B cell differentiation	24/1006	78/6309	0.000745519	0.0358231	0.0322069	PIK3R3/ZBTB7A/ZFP36L1/FNIP1/ATM/ZBTB1/ITFG2/IRF2BP2/IKZF3/DCLRE1C/MALT1/GPS2/PTK2B/PIK3CD/PHF14/ZFP36L2/HHEX/LFNG/KLF6/PLCG2/ADAM17/LRRC8A/JAK3/GPR183	24
GO:0061387	regulation of extent of cell growth	14/1006	36/6309	0.000751245	0.0358231	0.0322069	IFRD1/SEMA4A/MACF1/GOLGA4/PLXNA3/SIN3A/SEMA7A/IST1/RUFY3/TTL/DIP2B/ZFYVE27/SRF/SEMA6D	14
GO:0035051	cardiocyte differentiation	17/1006	48/6309	0.000753203	0.0358231	0.0322069	HES1/CITED2/HNRNPU/TTN/FZD7/FOXP1/SLC9A1/EFNB2/JAG1/GSK3A/KDM6B/PLEC/MEF2A/TSC1/FRS2/SRF/SPRY1	17
GO:0045814	negative regulation of gene expression, epigenetic	21/1006	65/6309	0.000774637	0.0363986	0.0327244	KCNQ1OT1/XIST/SIRT1/BAZ2A/SPTY2D1/JARID2/FAM172A/CREBZF/ATF7IP/ZNF445/UHRF2/ZNFX1/CDKN1C/SIN3A/GSK3A/MECP2/EZH1/L3MBTL3/ZDBF2/KMT2D/SETDB1	21
GO:0072538	T-helper 17 type immune response	9/1006	18/6309	0.000796393	0.0369754	0.0332429	SMAD7/STAT3/NFKBID/MALT1/IL6R/RC3H1/JAK2/JUNB/RORA	9
GO:0060429	epithelium development	82/1006	371/6309	0.000828439	0.0373713	0.0335988	BRD2/HES1/CITED2/SETD2/ZFP36L1/ATF4/MYADM/SMAD7/MYSM1/JUN/RBBP6/FZD7/ATM/SAFB2/FOXP1/NUMA1/AHI1/STK4/SKIL/ZNF800/SRSF6/RHOB/CLASP2/RBM4/PBX1/GATA2/ACVR1B/EFNB2/CTNNB1/ID1/ZFP36/KLF2/KLF7/IKBKB/JAG1/ZDHHC21/MLLT3/CD44/LATS1/PIK3CD/MAF/CDKN1C/SOX4/CDKN1B/GSK3A/KDM5B/PSEN1/FZD2/ITGAX/CBFA2T2/SIDT2/GDF11/LFNG/TSC2/RREB1/KDM6B/RFX3/CHD7/SMURF2/NPHP3/JAK2/NOM1/MTHFR/ASXL1/ADM/PLEC/NCOA3/TSC1/SMAD3/STAT…	82
GO:0042113	B cell activation	39/1006	149/6309	0.00083023	0.0373713	0.0335988	PIK3R3/ZBTB7A/ZFP36L1/FNIP1/ATM/ZBTB1/AHR/ITFG2/VAV3/IRF2BP2/CASP8/IKZF3/SLC39A10/DCLRE1C/CD38/KMT5C/MALT1/GPS2/IRS2/PTK2B/CD22/PIK3CD/PHF14/TFRC/ZFP36L2/PELI1/HHEX/THOC1/TP53BP1/LFNG/RC3H1/SASH3/KLF6/STAT6/PLCG2/ADAM17/LRRC8A/JAK3/GPR183	39
GO:0070848	response to growth factor	64/1006	276/6309	0.000854959	0.0373713	0.0335988	KCNQ1OT1/TOB1/HES1/FOS/ZEB2/CITED2/ZBTB7A/ZFP36L1/SMAD7/JUN/STAT3/USP15/NUMA1/SIRT1/SKIL/ING1/ADAMTS3/EGR1/LDLRAD4/IER2/USP8/NR4A1/ACVR1B/ZNF451/CTNNB1/ID1/MEIS2/ZFP36/DUSP6/OGT/CD44/LATS1/PIK3CD/P2RY1/CDKN1C/SIN3A/EGR3/HIPK2/KDM5B/ZFP36L2/ERN1/HHEX/LTBP4/EEF2K/SMURF2/DSTYK/FLCN/HSPA1A/DYNC1LI2/SMAD3/NLK/ADAM17/BAMBI/EHD1/DDIT3/RPS6KB1/CSNK1E/FRS2/GCLC/KLF4/ZFYVE27/APAF1/SPRY1/SORL1	64
GO:0007167	enzyme-linked receptor protein signaling pathway	78/1006	350/6309	0.000858354	0.0373713	0.0335988	PIK3R3/KCNQ1OT1/TOB1/HES1/FOS/ZEB2/CITED2/ZBTB7A/SMAD7/JUN/STAT3/GIGYF1/USP15/NEDD9/NUMA1/AHI1/SIRT1/FBXW7/CASS4/SKIL/ADRB2/ING1/MBD5/ADAMTS3/EGR1/RBM4/LDLRAD4/ACVR1B/EFNB2/PHIP/ZNF451/CTNNB1/ID1/CCDC88A/OGT/IRS2/PTK2B/LATS1/PIK3CD/STXBP4/CDKN1C/PHF14/APC/SIN3A/CLNK/TGIF2/TRIO/HIPK2/GSK3A/PSEN1/HHEX/LTBP4/GDF11/TSC2/INPPL1/SMURF2/DSTYK/FLCN/LRIG2/PILRB/JAK2/CBLB/HSPA1A/BRAF/SMAD3/STAT6/NLK/ADAM17…	78
GO:0003013	circulatory system process	42/1006	164/6309	0.000861506	0.0373713	0.0335988	SLC38A2/SLC2A3/TTN/SMAD7/SLC9A1/ADRB2/P2RX1/CELF2/ABCC4/KLF2/SOD2/SLCO3A1/SLC5A3/ZDHHC21/CD38/P2RY1/CACNA2D1/TFRC/KCNMB1/GSK3A/ATP2A2/MECP2/ABCC5/IER3/SLC4A8/CHD7/JAK2/SGK1/ADM/PLEC/KCNE3/SLC7A8/MEF2A/SMAD3/AKAP9/KCNK6/TMEM161B/KCNH2/ATP8A1/GCLC/TNF/ASB3	42
GO:0007610	behavior	48/1006	194/6309	0.000869035	0.0373713	0.0335988	GLS/HOMER1/ARRDC3/FOS/SPECC1/STAT3/CLCN3/NEDD9/AHI1/MBD5/VPS13A/EGR1/BTG2/P2RX1/ALS2/MEIS2/SOD2/ANKH/P2RY1/PLK2/ABL2/CHD8/NR4A2/HIPK2/TUBA1A/ATXN3/PSEN1/MECP2/SPG11/CHD7/ATXN1/EGR2/FBXL20/SLC11A2/SGK1/NPC1/BRAF/TSC1/AFF2/TTC21B/UBR3/ADCY3/ABCA7/MAP1A/ATP8A1/RPS6KB1/CSNK1E/SRF	48
GO:0048729	tissue morphogenesis	47/1006	189/6309	0.000871996	0.0373713	0.0335988	BRD2/HES1/CITED2/SETD2/TTN/MDM4/SMAD7/FZD7/FOXP1/AHI1/STK4/RHOB/CLASP2/PBX1/EFNB2/CTNNB1/JAG1/MLLT3/CD44/PIK3CD/APC/SOX4/EXOC4/KDM5B/PSEN1/FZD2/ITGAX/TSC2/RREB1/KDM6B/CHD7/SMURF2/NPHP3/MTHFR/ADM/TSC1/SMAD3/HOXB4/ADAM17/PKD1/FRS2/KLF4/SRF/RET/APAF1/TNF/SPRY1	47
GO:0009896	positive regulation of catabolic process	70/1006	308/6309	0.000896857	0.038019	0.0341811	KCNQ1OT1/TOB1/ABHD5/MYLIP/PLK3/HNRNPU/ZC3HAV1/ZFP36L1/SMAD7/TRIM8/ATM/TAF1/TRIM38/SIRT1/FBXW7/ADRB2/BTG2/TNRC6A/TMEM259/TNRC6B/TUT7/ZFP36/CNOT4/GGA1/CELF1/IRS2/PTK2B/TPCN1/BCL2L11/ZBTB20/PLK2/APC/SAMD4B/TNRC6C/CDKN1B/GSK3A/ATXN3/PSEN1/ZFP36L2/HSPA1B/TSC2/IER3/GTPBP1/SUPT5H/RC3H1/FLCN/CBLB/TRIM13/FOXO3/HSPA1A/TRIB2/RNF19B/ZSWIM8/C9orf72/TSC1/UBR3/DEPDC5/RNF41/TENT4A/RAB3GAP1/ZYG11B/L3MBTL3/CSNK1E/…	70
GO:0007389	pattern specification process	29/1006	102/6309	0.000933594	0.0389022	0.0349752	HES1/HOXB3/TRA2B/CITED2/ATM/AHI1/BTG2/PBX1/CTNNB1/MEIS2/NEK8/MLLT3/APC/OFD1/HIPK2/PSEN1/HHEX/GDF11/LFNG/RFX3/EGR2/NPHP3/SMAD3/TTC21B/HOXB4/DDIT3/FRS2/SRF/SPRY1	29
GO:0044057	regulation of system process	38/1006	145/6309	0.000939149	0.0389022	0.0349752	GLS/HOMER1/SMAD7/PRKCA/FOXP1/SLC9A1/ADRB2/JARID2/P2RX1/NR4A1/CELF2/ZDHHC21/CD38/PTK2B/LPIN1/CACNA2D1/GSK3A/ATP2A2/KDM5B/ITGAX/MECP2/EGR2/JAK2/FOXO3/GPR35/SGK1/ADM/KCNE3/MEF2A/SMAD3/AKAP9/TMEM161B/KCNH2/RPS6KB1/HIP1R/SRF/TNF/ASB3	38
GO:0031331	positive regulation of cellular catabolic process	59/1006	251/6309	0.000947618	0.0389022	0.0349752	KCNQ1OT1/TOB1/ABHD5/PLK3/HNRNPU/ZC3HAV1/ZFP36L1/SMAD7/TRIM8/ATM/TAF1/TRIM38/SIRT1/FBXW7/ADRB2/BTG2/TNRC6A/TNRC6B/TUT7/ZFP36/CNOT4/CELF1/IRS2/PTK2B/TPCN1/BCL2L11/ZBTB20/PLK2/SAMD4B/TNRC6C/GSK3A/PSEN1/ZFP36L2/HSPA1B/TSC2/GTPBP1/SUPT5H/RC3H1/FLCN/TRIM13/FOXO3/HSPA1A/TRIB2/RNF19B/ZSWIM8/C9orf72/TSC1/DEPDC5/TENT4A/RAB3GAP1/ZYG11B/L3MBTL3/CSNK1E/GCLC/TP53INP1/PIP4K2B/SMCR8/SAMD4A/TNF	59
GO:0030217	T cell differentiation	40/1006	155/6309	0.000966254	0.0392541	0.0352916	PIK3R3/TCF7/SEMA4A/ZFP36L1/SMAD7/ARID1B/STAT3/FZD7/FOXP1/ZBTB1/NFKBID/ARID1A/EGR1/LMBR1L/IKZF3/SMARCA2/CTNNB1/MALT1/PIK3CD/EGR3/SOX4/IL4R/IL6R/ZFP36L2/LFNG/IRF1/IL18R1/CHD7/RC3H1/FOXO3/SASH3/JUNB/BRAF/TSC1/STAT6/ADAM17/SRF/JAK3/GPR183/RORA	40
GO:0040029	epigenetic regulation of gene expression	31/1006	112/6309	0.00103381	0.0411465	0.036993	KCNQ1OT1/KANSL1/HNRNPU/XIST/ARID1B/SIRT1/BAZ2A/SPTY2D1/ARID1A/RLIM/YTHDC1/JARID2/FAM172A/CREBZF/ATF7IP/KLF2/OGT/ZNF445/UHRF2/ZNFX1/CDKN1C/SIN3A/GSK3A/MECP2/KANSL2/EZH1/L3MBTL3/PCGF3/ZDBF2/KMT2D/SETDB1	31
GO:0072073	kidney epithelium development	14/1006	37/6309	0.00103394	0.0411465	0.036993	HES1/SMAD7/AHI1/PBX1/EFNB2/CTNNB1/JAG1/GDF11/ASXL1/SMAD3/PKD1/RET/PROM1/SPRY1	14
GO:0034968	histone lysine methylation	20/1006	62/6309	0.0010483	0.0412966	0.0371279	KANSL1/SETD2/ASH1L/MLLT6/SIRT1/KMT2B/KMT2C/CTNNB1/PHF1/OGT/KMT5C/RLF/MECP2/KDM6A/KANSL2/EZH1/NFYA/NCOA6/KMT2D/SETDB1	20
GO:0016571	histone methylation	24/1006	80/6309	0.00111108	0.0433322	0.038958	KANSL1/SETD2/ASH1L/MLLT6/SIRT1/PRDM2/KMT2B/BAZ2A/KMT2C/PAXBP1/CTNNB1/PHF1/OGT/KMT5C/RLF/MECP2/KDM6A/KANSL2/MTHFR/EZH1/NFYA/NCOA6/KMT2D/SETDB1	24
GO:0003002	regionalization	27/1006	94/6309	0.00116808	0.0451043	0.0405512	HES1/HOXB3/TRA2B/CITED2/ATM/AHI1/BTG2/PBX1/CTNNB1/NEK8/MLLT3/OFD1/HIPK2/PSEN1/HHEX/GDF11/LFNG/RFX3/EGR2/NPHP3/SMAD3/TTC21B/HOXB4/DDIT3/FRS2/SRF/SPRY1	27
GO:1902895	positive regulation of miRNA transcription	11/1006	26/6309	0.00122117	0.046692	0.0419787	FOS/JUN/STAT3/EGR1/GATA2/FOXO3/SMAD3/POU2F1/KLF4/SRF/TNF	11
GO:0030516	regulation of axon extension	13/1006	34/6309	0.00138873	0.0525828	0.0472749	IFRD1/SEMA4A/MACF1/GOLGA4/PLXNA3/SIN3A/SEMA7A/RUFY3/TTL/DIP2B/ZFYVE27/SRF/SEMA6D	13
GO:0090287	regulation of cellular response to growth factor stimulus	31/1006	114/6309	0.00141792	0.053011	0.0476598	KCNQ1OT1/TOB1/HES1/ZEB2/CITED2/ZBTB7A/SMAD7/NUMA1/SIRT1/SKIL/ING1/ADAMTS3/LDLRAD4/ZNF451/CTNNB1/OGT/LATS1/CDKN1C/SIN3A/HIPK2/HHEX/LTBP4/SMURF2/DSTYK/FLCN/HSPA1A/SMAD3/ADAM17/BAMBI/SPRY1/SORL1	31
GO:0002009	morphogenesis of an epithelium	40/1006	158/6309	0.001436	0.053011	0.0476598	BRD2/HES1/CITED2/SETD2/FZD7/FOXP1/AHI1/STK4/RHOB/CLASP2/PBX1/EFNB2/CTNNB1/JAG1/MLLT3/CD44/PIK3CD/SOX4/KDM5B/PSEN1/FZD2/ITGAX/TSC2/RREB1/SMURF2/NPHP3/MTHFR/ADM/TSC1/SMAD3/HOXB4/ADAM17/PKD1/FRS2/KLF4/SRF/RET/APAF1/TNF/SPRY1	40
GO:0003008	system process	98/1006	465/6309	0.00144081	0.053011	0.0476598	GLS/SLC38A2/HOMER1/SLC2A3/FOS/CDC14A/TTN/SMAD7/PRKCA/SPECC1/MLLT6/FOXP1/NEDD9/PABPN1/SLC9A1/ZNF830/ADRB2/JARID2/PLCB2/BTG2/P2RX1/NR4A1/CELF2/ABCC4/MEIS2/KLF2/SOD2/SLCO3A1/SLC5A3/ZDHHC21/CD38/UTRN/PTK2B/LPIN1/P2RY1/CACNA2D1/PLK2/IGHA1/CHD8/TFRC/HIPK2/KCNMB1/CDKN1B/GSK3A/ATP2A2/KDM5B/TUBA1A/PSEN1/FZD2/ITGAX/MECP2/ABCC5/IER3/SLC4A8/SPG11/CHD7/ATXN1/LRIG2/EGR2/JAK2/FOXO3/SLC11A2/GPR35/SGK1/NPC1/ADM/P…	98
GO:0060562	epithelial tube morphogenesis	29/1006	105/6309	0.00153701	0.0560219	0.0503668	BRD2/HES1/CITED2/SETD2/FOXP1/AHI1/STK4/RHOB/PBX1/EFNB2/CTNNB1/PIK3CD/SOX4/KDM5B/PSEN1/FZD2/ITGAX/TSC2/NPHP3/MTHFR/ADM/TSC1/SMAD3/PKD1/SRF/RET/APAF1/TNF/SPRY1	29
GO:0001558	regulation of cell growth	42/1006	169/6309	0.00163007	0.0588636	0.0529216	DDX3X/IFRD1/TSPYL2/SEMA4A/SMAD7/FOXP1/SIRT1/RICTOR/SLC9A1/MACF1/ING1/CDKN2AIP/GOLGA4/ACVR1B/CDK11A/SMARCA2/PLXNA3/CD38/PTK2B/SIN3A/SEMA7A/IST1/CDKN1B/GSK3A/NET1/HSPA1B/LTBP4/RUFY3/FLCN/SERTAD3/SGK1/HSPA1A/SMAD3/ADAM17/EXTL3/TTL/DIP2B/ZFYVE27/SRF/SEMA6D/MEG3/IL17RB	42
GO:0016049	cell growth	48/1006	200/6309	0.00174241	0.0620933	0.0558253	DDX3X/IFRD1/TSPYL2/SEMA4A/SMAD7/FOXP1/SIRT1/RICTOR/SLC9A1/MACF1/ING1/CDKN2AIP/GOLGA4/ACVR1B/CDK11A/SMARCA2/CTNNB1/PLXNA3/CD38/PTK2B/SIN3A/SEMA7A/IST1/MEX3C/CDKN1B/GSK3A/NET1/HSPA1B/LTBP4/RUFY3/SPG11/FLCN/SERTAD3/SGK1/HSPA1A/C9orf72/SMAD3/ADAM17/BIN3/EXTL3/TTL/DIP2B/ZFYVE27/SRF/SEMA6D/KMT2D/MEG3/IL17RB	48
GO:0035710	CD4-positive, alpha-beta T cell activation	19/1006	60/6309	0.00177364	0.0620933	0.0558253	SEMA4A/SMAD7/STAT3/FOXP1/NFKBID/CD55/MALT1/IL4R/IL6R/IL18R1/RC3H1/CBLB/SASH3/JUNB/BRAF/STAT6/JAK3/GPR183/RORA	19
GO:0071383	cellular response to steroid hormone stimulus	29/1006	106/6309	0.00180193	0.0620933	0.0558253	DDX17/HNRNPU/ZBTB7A/ZFP36L1/SAFB2/FOXP1/CALCOCO1/SIRT1/ARID1A/PER1/USP8/ZFP36/LATS1/BCL2L11/GSK3A/ZFP36L2/TRERF1/HSPA1B/JAK2/SGK1/NPC1/HSPA1A/KDM3A/KDM4C/RXRB/PIAS2/RPS6KB1/CLOCK/KMT2D	29
GO:0048675	axon extension	15/1006	43/6309	0.00181269	0.0620933	0.0558253	IFRD1/SEMA4A/MACF1/GOLGA4/PLXNA3/SIN3A/SEMA7A/RUFY3/SPG11/C9orf72/TTL/DIP2B/ZFYVE27/SRF/SEMA6D	15
GO:0035883	enteroendocrine cell differentiation	7/1006	13/6309	0.00181503	0.0620933	0.0558253	HES1/RBM4/GSK3A/SIDT2/GDF11/RFX3/CLOCK	7
GO:0060211	regulation of nuclear-transcribed mRNA poly(A) tail shortening	7/1006	13/6309	0.00181503	0.0620933	0.0558253	TOB1/BTG2/TNRC6A/TNRC6B/ZFP36/TNRC6C/TENT4A	7
GO:0008306	associative learning	12/1006	31/6309	0.00186387	0.062445	0.0561415	FOS/SPECC1/BTG2/MEIS2/TUBA1A/MECP2/BRAF/TSC1/ADCY3/ABCA7/MAP1A/SRF	12
GO:0055123	digestive system development	12/1006	31/6309	0.00186387	0.062445	0.0561415	HES1/AHI1/CTNNB1/CDKN1C/CHD8/CBFA2T2/NPHP3/SMAD3/PKD1/HIP1R/RET/TNF	12
GO:0030888	regulation of B cell proliferation	13/1006	35/6309	0.00189219	0.062445	0.0561415	ATM/AHR/VAV3/IKZF3/SLC39A10/CD38/IRS2/CD22/TFRC/PELI1/RC3H1/SASH3/GPR183	13
GO:0071774	response to fibroblast growth factor	13/1006	35/6309	0.00189219	0.062445	0.0561415	ZFP36L1/IER2/NR4A1/CTNNB1/ZFP36/CD44/EGR3/KDM5B/ZFP36L2/DSTYK/FRS2/GCLC/SPRY1	13
GO:0051450	myoblast proliferation	6/1006	6309-10-01	0.00190537	0.062445	0.0561415	FOS/PAXBP1/CTNNB1/MEIS2/MALAT1/ZNF609	6
GO:0021675	nerve development	9/1006	20/6309	0.00203433	0.06563	0.059005	HES1/HOXB3/CITED2/CTNNB1/PLXNA3/CHD7/LRIG2/EGR2/RET	9
GO:0060537	muscle tissue development	34/1006	131/6309	0.00203621	0.06563	0.059005	HOMER1/IFRD1/DDX17/FOS/CITED2/HNRNPU/TTN/SMAD7/FZD7/FOXP1/SLC9A1/JARID2/EGR1/BTG2/NR4A1/EFNB2/CTNNB1/LUC7L/GSK3A/KDM6B/SPG11/CHD7/FLCN/EGR2/MEF2D/CCNT2/PLEC/MEF2A/TSC1/SMAD3/BIN3/RPS6KB1/FRS2/SRF	34
GO:0036293	response to decreased oxygen levels	35/1006	136/6309	0.00206043	0.0658663	0.0592174	FOS/PLK3/CITED2/ZFP36L1/ATF4/MDM4/ATM/SIRT1/SLC9A1/PMAIP1/EGR1/SOD2/CD38/MALAT1/PTK2B/NR4A2/TFRC/HIPK2/KCNMB1/CDKN1B/MECP2/EEF2K/CPEB4/NPEPPS/SLC11A2/MTHFR/ADM/TSC1/SMAD3/CPEB2/ADAM17/SRF/APAF1/TNF/RORA	35
GO:0008361	regulation of cell size	21/1006	70/6309	0.00222124	0.0698614	0.0628093	IFRD1/SEMA4A/CLCN3/VAV3/MACF1/GOLGA4/PLXNA3/SIN3A/SEMA7A/IST1/SLC12A6/RUFY3/TSC1/TTL/LRRC8A/DIP2B/ZFYVE27/SRF/SEMA6D/RET/WNK3	21
GO:0017015	regulation of transforming growth factor beta receptor signaling pathway	21/1006	70/6309	0.00222124	0.0698614	0.0628093	ZEB2/CITED2/ZBTB7A/SMAD7/SIRT1/ING1/LDLRAD4/ZNF451/OGT/LATS1/CDKN1C/SIN3A/HIPK2/LTBP4/SMURF2/FLCN/HSPA1A/SMAD3/ADAM17/BAMBI/SPRY1	21
GO:0045597	positive regulation of cell differentiation	71/1006	324/6309	0.00231403	0.0716947	0.0644575	HES1/FOS/ZEB2/HNRNPU/ZFP36L1/SMAD7/ARID1B/PRKCA/STAT3/NEDD9/ZBTB1/NUMA1/AHI1/SIRT1/NFKBID/STK4/SKIL/MACF1/SPEN/ACIN1/ARID1A/GOLGA4/RBM4/CASP8/GATA2/ACVR1B/SMARCA2/WDFY2/EFNB2/CTNNB1/ZFP36/PLXNA3/SOD2/JAG1/MALT1/SIN3A/EGR3/SEMA7A/TGIF2/SOX4/IL4R/IST1/IL6R/MECP2/HSPA1B/KLF10/RREB1/RUFY3/EEF2K/RFX3/ANKRD54/EGR2/JAK2/FOXO3/TENT5A/SASH3/JUNB/ADM/HSPA1A/NCOA3/BRAF/SMAD3/HOXB4/BAMBI/LRRC8A/CSNK1E/ZFYVE2…	71
GO:0010232	vascular transport	10/1006	24/6309	0.00233467	0.0716947	0.0644575	SLC38A2/SLC2A3/ABCC4/SLCO3A1/SLC5A3/TFRC/ABCC5/SLC4A8/SLC7A8/ATP8A1	10
GO:0150104	transport across blood-brain barrier	10/1006	24/6309	0.00233467	0.0716947	0.0644575	SLC38A2/SLC2A3/ABCC4/SLCO3A1/SLC5A3/TFRC/ABCC5/SLC4A8/SLC7A8/ATP8A1	10
GO:0007179	transforming growth factor beta receptor signaling pathway	28/1006	103/6309	0.00237552	0.0723792	0.0650729	FOS/ZEB2/CITED2/ZBTB7A/SMAD7/JUN/STAT3/USP15/SIRT1/SKIL/ING1/LDLRAD4/ZNF451/ID1/OGT/LATS1/CDKN1C/SIN3A/HIPK2/LTBP4/SMURF2/FLCN/HSPA1A/SMAD3/NLK/ADAM17/BAMBI/SPRY1	28
GO:0016570	histone modification	64/1006	287/6309	0.00241442	0.0729939	0.0656256	KANSL1/SETD2/KDM2A/RSBN1/ASH1L/SFPQ/PRKCA/MYSM1/MLLT6/USP15/TAF1/NSD1/CHD4/SIRT1/CHD3/PRDM2/KMT2B/BAZ2A/JARID2/PER1/GATA2/KMT2C/PAXBP1/JMJD1C/CTNNB1/PHF1/KDM5C/OGT/KMT5C/RLF/ELK4/SIN3A/KDM5B/SIRT7/MECP2/TRERF1/KDM6B/EED/FLCN/KDM6A/JAK2/KDM3B/KANSL2/KAT6A/MTHFR/ASXL1/NCOA3/EZH1/ATXN7L3/NFYA/AKAP8/TRRAP/KDM3A/KDM4C/NCOA6/SIN3B/HDAC10/HDAC8/PCGF3/USP36/CLOCK/KMT2D/SETDB1/YEATS2	64
GO:0018022	peptidyl-lysine methylation	20/1006	66/6309	0.00245611	0.0736834	0.0662455	KANSL1/SETD2/ASH1L/MLLT6/SIRT1/KMT2B/KMT2C/CTNNB1/PHF1/OGT/KMT5C/RLF/MECP2/KDM6A/KANSL2/EZH1/NFYA/NCOA6/KMT2D/SETDB1	20
GO:2000027	regulation of animal organ morphogenesis	11/1006	28/6309	0.00249866	0.0742487	0.0667537	CITED2/FZD7/AHI1/CTNNB1/MLLT3/FZD2/SMURF2/NPHP3/FRS2/TNF/SPRY1	11
GO:0071363	cellular response to growth factor stimulus	59/1006	261/6309	0.00253759	0.0742487	0.0667537	KCNQ1OT1/TOB1/HES1/FOS/ZEB2/CITED2/ZBTB7A/ZFP36L1/SMAD7/JUN/STAT3/USP15/NUMA1/SIRT1/SKIL/ING1/ADAMTS3/EGR1/LDLRAD4/USP8/NR4A1/ACVR1B/ZNF451/CTNNB1/ID1/ZFP36/OGT/CD44/LATS1/PIK3CD/CDKN1C/SIN3A/EGR3/HIPK2/KDM5B/ZFP36L2/ERN1/HHEX/LTBP4/EEF2K/SMURF2/DSTYK/FLCN/HSPA1A/DYNC1LI2/SMAD3/NLK/ADAM17/BAMBI/EHD1/RPS6KB1/CSNK1E/FRS2/GCLC/KLF4/ZFYVE27/APAF1/SPRY1/SORL1	59
GO:0034405	response to fluid shear stress	8/1006	17/6309	0.00256337	0.0742487	0.0667537	CITED2/SMAD7/KLF2/PTK2B/PLEC/ABCA1/PKD1/KLF4	8
GO:0098900	regulation of action potential	8/1006	17/6309	0.00256337	0.0742487	0.0667537	SLC9A1/CACNA2D1/ATP2A2/GPR35/KCNE3/AKAP9/TMEM161B/TNF	8
GO:0046649	lymphocyte activation	82/1006	385/6309	0.00257015	0.0742487	0.0667537	PIK3R3/TCF7/HES1/SEMA4A/ZBTB7A/ZFP36L1/FNIP1/SMAD7/ARID1B/CCDC88B/STAT3/FZD7/ATM/FOXP1/NEDD9/ZBTB1/AHR/NFKBID/ITFG2/VAV3/IRF2BP2/ARID1A/EGR1/CASP8/PBX1/LMBR1L/IKZF3/SMARCA2/EFNB2/SLC39A10/CTNNB1/DCLRE1C/CD38/CD44/CD55/KMT5C/MALT1/GPS2/IRS2/PTK2B/CD22/PIK3CD/PHF14/ABL2/EGR3/CLNK/SOX4/IL4R/TFRC/IL6R/PSEN1/ZFP36L2/PELI1/PIBF1/HSPH1/HHEX/THOC1/TP53BP1/LFNG/IRF1/IL18R1/CHD7/RC3H1/JAK2/CBLB/FOXO3/SASH3…	82
GO:0002286	T cell activation involved in immune response	17/1006	53/6309	0.00261027	0.0748533	0.0672973	SEMA4A/SMAD7/STAT3/FOXP1/NFKBID/MALT1/IL4R/IL6R/PSEN1/IL18R1/RC3H1/JUNB/TSC1/STAT6/JAK3/GPR183/RORA	17
GO:0045926	negative regulation of growth	27/1006	99/6309	0.00267997	0.0759832	0.0683131	DDX3X/IFRD1/CITED2/TSPYL2/SEMA4A/FOXP1/SIRT1/STK4/ADRB2/ING1/CDKN2AIP/JARID2/ACVR1B/SMARCA2/PLXNA3/RAI1/SEMA7A/CDKN1B/GSK3A/HSPA1B/FLCN/SERTAD3/HSPA1A/SMAD3/DIP2B/SEMA6D/MEG3	27
GO:1903844	regulation of cellular response to transforming growth factor beta stimulus	21/1006	71/6309	0.0026916	0.0759832	0.0683131	ZEB2/CITED2/ZBTB7A/SMAD7/SIRT1/ING1/LDLRAD4/ZNF451/OGT/LATS1/CDKN1C/SIN3A/HIPK2/LTBP4/SMURF2/FLCN/HSPA1A/SMAD3/ADAM17/BAMBI/SPRY1	21
GO:0070828	heterochromatin organization	19/1006	62/6309	0.00270812	0.0759832	0.0683131	KCNQ1OT1/XIST/SIRT1/BAZ2A/SPTY2D1/JARID2/FAM172A/ATF7IP/ZNF445/ZNFX1/CDKN1C/SIN3A/MECP2/MTHFR/EZH1/L3MBTL3/ZDBF2/KMT2D/SETDB1	19
GO:0071407	cellular response to organic cyclic compound	55/1006	241/6309	0.0028151	0.0784205	0.0705044	DDX17/HNRNPU/ZBTB7A/ZFP36L1/ATF4/SAFB2/FOXP1/TAF1/CALCOCO1/AHR/SIRT1/SSH1/SLC9A1/LCOR/ARID1A/EGR1/PER1/CASP8/USP8/CTNNB1/ID1/ZFP36/KLF2/LATS1/BCL2L11/P2RY1/SIN3A/MAVS/KCNMB1/CDKN1B/GSK3A/ZFP36L2/TRERF1/HSPA1B/ZCCHC3/EEF2K/NRIP1/JAK2/SGK1/NPC1/HSPA1A/NCOA3/EPG5/AKAP9/KDM3A/KDM4C/ADCY3/RXRB/PIAS2/RPS6KB1/GCLC/CLOCK/KMT2D/TNF/RORA	55
GO:0006814	sodium ion transport	18/1006	58/6309	0.00297578	0.0817292	0.0734791	SLC38A2/MFSD4B/MLLT6/SLC9A1/ADRB2/PER1/SLC20A1/SLC38A11/SLC5A3/UTRN/TPCN1/KLHL24/SLC4A8/SLC41A1/SGK1/KCNE3/SCN7A/WNK3	18
GO:0031507	heterochromatin formation	18/1006	58/6309	0.00297578	0.0817292	0.0734791	KCNQ1OT1/XIST/SIRT1/BAZ2A/SPTY2D1/JARID2/FAM172A/ATF7IP/ZNF445/ZNFX1/CDKN1C/SIN3A/MECP2/EZH1/L3MBTL3/ZDBF2/KMT2D/SETDB1	18
GO:1900151	regulation of nuclear-transcribed mRNA catabolic process, deadenylation-dependent decay	9/1006	21/6309	0.00306286	0.0835325	0.0751003	TOB1/HNRNPU/ZFP36L1/TNRC6B/ZFP36/TNRC6C/ZFP36L2/RC3H1/TENT4A	9
GO:0051338	regulation of transferase activity	81/1006	382/6309	0.00309574	0.083843	0.0753795	PIK3R3/HEXIM1/DDX3X/ARRDC3/MRNIP/MIDN/EIF4A2/EPM2AIP1/TSPYL2/HNRNPU/TTN/SMAD7/POLG2/NEDD9/CDK12/HNRNPA2B1/MLLT1/SIRT1/FBXW7/CASS4/PABPN1/VAV3/ADRB2/DUSP1/EGR1/SMG6/CCNK/ALS2/CTNNB1/TOPORS/ZFP36/CCDC88A/MALT1/IRS2/PTK2B/LATS1/HMBOX1/CDKN1C/APC/IL6R/CDKN1B/GSK3A/PSEN1/PIBF1/ERN1/HHEX/TSC2/MAP2K7/PNKP/DSTYK/ANKRD54/PILRB/JAK2/CBLB/GADD45B/CCNG2/CCNT2/PLEC/TRIB2/PTPRB/RANBP2/TSC1/TAB2/PIK3IP1/SPINDOC…	81
GO:0021545	cranial nerve development	7/1006	14/6309	0.00313441	0.0843049	0.0757948	HES1/HOXB3/CITED2/CTNNB1/PLXNA3/CHD7/EGR2	7
GO:0010586	miRNA metabolic process	17/1006	54/6309	0.00325629	0.0869832	0.0782027	KCNQ1OT1/DDX17/FOS/JUN/STAT3/EGR1/GATA2/TUT7/RC3H1/FOXO3/ZSWIM8/SMAD3/AGO4/POU2F1/KLF4/SRF/TNF	17
GO:0071560	cellular response to transforming growth factor beta stimulus	31/1006	120/6309	0.00339626	0.0901049	0.0810093	FOS/ZEB2/CITED2/ZBTB7A/ZFP36L1/SMAD7/JUN/STAT3/USP15/SIRT1/SKIL/ING1/LDLRAD4/ZNF451/ID1/OGT/LATS1/CDKN1C/SIN3A/HIPK2/ZFP36L2/LTBP4/SMURF2/FLCN/HSPA1A/SMAD3/NLK/ADAM17/BAMBI/APAF1/SPRY1	31
GO:0000289	nuclear-transcribed mRNA poly(A) tail shortening	11/1006	29/6309	0.00345534	0.091053	0.0818617	TOB1/BTG2/TNRC6A/TNRC6B/TUT7/ZFP36/CNOT4/SAMD4B/TNRC6C/TENT4A/SAMD4A	11
GO:0060213	positive regulation of nuclear-transcribed mRNA poly(A) tail shortening	6/1006	6309-11-01	0.00362927	0.0943611	0.0848359	TOB1/BTG2/TNRC6A/TNRC6B/ZFP36/TNRC6C	6
GO:1900153	positive regulation of nuclear-transcribed mRNA catabolic process, deadenylation-dependent decay	6/1006	6309-11-01	0.00362927	0.0943611	0.0848359	TOB1/ZFP36L1/TNRC6B/ZFP36/TNRC6C/ZFP36L2	6
GO:0040007	growth	74/1006	346/6309	0.00367289	0.0948628	0.0852869	DDX3X/IFRD1/CITED2/TSPYL2/SEMA4A/ZFP36L1/SMAD7/STAT3/RBBP6/FZD7/ATM/FOXP1/SIRT1/STK4/RICTOR/SLC9A1/ZNF830/MACF1/ADRB2/ING1/MBD5/CDKN2AIP/JARID2/GOLGA4/ACVR1B/CDK11A/SMARCA2/CTNNB1/KLF2/PLXNA3/CD38/DUSP6/RAI1/PTK2B/LATS1/BCL2L11/CDKN1C/SIN3A/SEMA7A/IST1/MEX3C/CDKN1B/GSK3A/KDM5B/NET1/HSPA1B/LTBP4/RUFY3/AGRN/SPG11/CHD7/FLCN/SERTAD3/SGK1/SASH3/ADM/HSPA1A/PLEC/C9orf72/SMAD3/SCAPER/ADAM17/BIN3/EXTL3/TT…	74
GO:0035239	tube morphogenesis	64/1006	292/6309	0.00371859	0.0954112	0.0857799	PIK3R3/BRD2/SAT1/HES1/HOXB3/CITED2/SEMA4A/SETD2/ZFP36L1/SMAD7/PRKCA/JUN/STAT3/FOXP1/FMNL3/AHI1/SIRT1/FBXW7/STK4/VAV3/AGO1/RHOB/CASP8/PBX1/GATA2/NR4A1/EFNB2/CTNNB1/ID1/KLF2/JAG1/PTK2B/BCL2L11/PIK3CD/PLK2/EGR3/SOX4/HIPK2/KDM5B/PSEN1/FZD2/ITGAX/MECP2/SLC12A6/HHEX/TSC2/CHD7/NPHP3/MTHFR/JUNB/ADM/PTPRB/TSC1/SMAD3/PKD1/HDAC7/KLF4/STAB1/SRF/RET/APAF1/TNF/SPRY1/RORA	64
GO:0009612	response to mechanical stimulus	21/1006	73/6309	0.00388594	0.0984102	0.0884763	SLC38A2/FOSB/FOS/CITED2/TTN/JUN/SLC9A1/BTG2/CASP8/MAP3K1/CTNNB1/MEIS2/PTK2B/P2RY1/TUBA1A/IRF1/PLEC/PKD1/RPS6KB1/GCLC/TNF	21
GO:0031345	negative regulation of cell projection organization	21/1006	73/6309	0.00388594	0.0984102	0.0884763	IFRD1/HES1/MYLIP/SEMA4A/EFNB2/ID1/PLXNA3/CD38/ODF2L/SEMA7A/GSK3A/PSEN1/CBFA2T2/RUFY3/LRIG2/TSC1/PRAG1/PAQR3/DIP2B/SEMA6D/GFI1	21
GO:0050771	negative regulation of axonogenesis	8/1006	18/6309	0.00397696	0.09893	0.0889435	IFRD1/SEMA4A/PLXNA3/SEMA7A/PSEN1/RUFY3/DIP2B/SEMA6D	8
GO:0009628	response to abiotic stimulus	95/1006	463/6309	0.00397897	0.09893	0.0889435	IER5/SLC38A2/DDX3X/TSC22D2/NABP1/FOSB/MRNIP/FOS/PLK3/CITED2/HSPA2/TTN/ZFP36L1/ATF4/MDM4/JUN/ATM/USP15/TAF1/ZBTB1/DNAJB1/SIRT1/SLC9A1/PMAIP1/DNAJA4/ADRB2/RHOB/EGR1/PER1/BTG2/RBM4/CASP8/NR4A1/MAP3K1/TSC22D3/CTNNB1/MEIS2/DCLRE1C/NFAT5/SOD2/CD38/XRRA1/UVSSA/MALAT1/PTK2B/P2RY1/NR4A2/TFRC/HIPK2/KCNMB1/CDKN1B/TUBA1A/ATXN3/MECP2/NET1/RAD9A/SLC12A6/TLK2/HSPA1B/TP53BP1/MAP2K7/IRF1/EEF2K/PNKP/CPEB4/NPEPPS/T…	95
GO:0009887	animal organ morphogenesis	59/1006	266/6309	0.00398256	0.09893	0.0889435	HES1/HOXB3/CITED2/SETD2/ASH1L/TTN/ATF4/MDM4/SMAD7/JUN/STAT3/FZD7/AHI1/FBXW7/SRSF6/PBX1/GATA2/EFNB2/CTNNB1/TOPORS/MEIS2/JAG1/NEK8/ANKH/MLLT3/BCL2L11/APC/SOX4/EXOC4/RELT/HIPK2/GSK3A/KDM5B/TUBA1A/PSEN1/FZD2/ITGAX/GDF11/LFNG/INPPL1/CHD7/SMURF2/NPHP3/MEF2D/ASXL1/ADM/BRAF/TLE3/SMAD3/STAT6/HOXB4/PKD1/FRS2/SRF/PROM1/TNF/SPRY1/NAB2/FREM1	59

## Sheet: GO_BP_Prolif vs other clusters
ID	Description	GeneRatio	BgRatio	pvalue	p.adjust	qvalue	geneID	Count
GO:0009117	nucleotide metabolic process	89/896	291/6309	1.45524e-13	4.30933e-10	4.00177e-10	TYMS/IDH2/RRM1/DUT/HINT1/HPRT1/RAN/PAICS/DCK/PGAM1/DTYMK/NDUFA6/NDUFS8/GAPDH/ENO1/PRPSAP1/DCTPP1/GMPS/NDUFS6/NDUFB1/NME1/LDHB/GALK1/NDUFB11/MDH1/TECR/ATP5MF/ATP5MC3/NDUFA2/NME4/PMVK/TPI1/TALDO1/RHOA/NDUFB3/NDUFA12/ARL2/IMPDH1/NDUFB2/ATP5MC1/ATP5IF1/PFKL/PKM/CMPK2/DNPH1/ADK/NAXE/NDUFB6/SLC25A1/DERA/DCXR/NDUFC2/MDH2/PGLS/NUDT5/NDUFB10/ATP5PF/NDUFS3/PARK7/ATP5F1C/NDUFA11/PANK2/IMPDH2/OLA1/SUCLG1/LDH…	89
GO:0006753	nucleoside phosphate metabolic process	89/896	293/6309	2.26628e-13	4.30933e-10	4.00177e-10	TYMS/IDH2/RRM1/DUT/HINT1/HPRT1/RAN/PAICS/DCK/PGAM1/DTYMK/NDUFA6/NDUFS8/GAPDH/ENO1/PRPSAP1/DCTPP1/GMPS/NDUFS6/NDUFB1/NME1/LDHB/GALK1/NDUFB11/MDH1/TECR/ATP5MF/ATP5MC3/NDUFA2/NME4/PMVK/TPI1/TALDO1/RHOA/NDUFB3/NDUFA12/ARL2/IMPDH1/NDUFB2/ATP5MC1/ATP5IF1/PFKL/PKM/CMPK2/DNPH1/ADK/NAXE/NDUFB6/SLC25A1/DERA/DCXR/NDUFC2/MDH2/PGLS/NUDT5/NDUFB10/ATP5PF/NDUFS3/PARK7/ATP5F1C/NDUFA11/PANK2/IMPDH2/OLA1/SUCLG1/LDH…	89
GO:0055086	nucleobase-containing small molecule metabolic process	95/896	326/6309	5.33798e-13	6.76679e-10	6.28384e-10	TYMS/IDH2/RRM1/DUT/HINT1/HPRT1/RAN/PAICS/NUDT1/DCK/PGAM1/DTYMK/NDUFA6/NDUFS8/GAPDH/ENO1/PRPSAP1/DCTPP1/GMPS/NDUFS6/NDUFB1/NME1/LDHB/GALK1/NDUFB11/MDH1/TECR/ERH/ATP5MF/ATP5MC3/ICMT/NDUFA2/NME4/PMVK/TPI1/TALDO1/RHOA/NDUFB3/NDUFA12/ARL2/IMPDH1/NDUFB2/ATP5MC1/ATP5IF1/PFKL/PKM/CMPK2/DNPH1/ADK/NAXE/NANS/NDUFB6/SLC25A1/DERA/DCXR/NDUFC2/MDH2/PGLS/NUDT5/NDUFB10/ATP5PF/NDUFS3/GMPPB/PARK7/ATP5F1C/NDUFA11/PA…	95
GO:0006091	generation of precursor metabolites and energy	84/896	277/6309	1.25415e-12	1.19239e-09	1.10729e-09	IDH2/UQCC2/BLOC1S1/PGAM1/AKR7A2/NDUFA6/NDUFS8/GAPDH/COX8A/UQCRQ/ENO1/PPP1CA/NDUFS6/NDUFB1/COX5A/COX7B/COX6C/GALK1/MSH2/NDUFB11/ETFB/MDH1/ATP5MF/PTGES3/UQCRC1/NDUFA2/COX17/TPI1/TALDO1/RHOA/NDUFB3/AKT1/NDUFA12/ARL2/NDUFB2/ATP5IF1/PFKL/CYB5A/PKM/UQCRFS1/FH/COX6A1/PRELID1/CHCHD2/CYC1/COX6B1/NDUFB6/DERA/TNF/UQCR10/NDUFC2/MDH2/BID/COX7A2/PGLS/NDUFB10/ATP5PF/NDUFS3/PARK7/ATP5F1C/NDUFA11/PANK2/SHMT2/SUCL…	84
GO:0006281	DNA repair	96/896	337/6309	1.78057e-12	1.3543e-09	1.25765e-09	MCM7/FEN1/RPA3/MCM3/MCM5/PCNA/DEK/MAD2L2/RRM1/USP1/PAXX/CENPX/SSRP1/SMC1A/HMGB2/NUDT1/HMGB1/MSH6/FAM111A/NSD2/TTF2/RFC2/PRKDC/BARD1/KIF22/RIF1/PTTG1/ACTL6A/RFC1/POLD3/SUPT16H/NUCKS1/TRIM28/TOPBP1/RNASEH2C/FANCL/POLD2/RAD21/BLM/RAD51C/ACTB/MSH2/PDS5B/CDKN2D/HMGN1/YEATS4/RBX1/SMARCB1/SMC3/UBE2N/HPF1/BCL7C/DDB2/CHD1L/POLR2I/PSMD14/RAD18/FH/NABP2/RPA2/BRD7/MGMT/RPA1/RBBP8/HDGFL2/SLF1/SMC6/PPP4C/MLH1/…	96
GO:0009060	aerobic respiration	52/896	139/6309	5.3001e-12	3.35938e-09	3.11962e-09	IDH2/UQCC2/BLOC1S1/NDUFA6/NDUFS8/COX8A/UQCRQ/NDUFS6/NDUFB1/COX5A/COX7B/COX6C/MSH2/NDUFB11/MDH1/ATP5MF/UQCRC1/NDUFA2/RHOA/NDUFB3/NDUFA12/ARL2/NDUFB2/UQCRFS1/FH/COX6A1/CHCHD2/CYC1/COX6B1/NDUFB6/TNF/UQCR10/NDUFC2/MDH2/BID/COX7A2/NDUFB10/ATP5PF/NDUFS3/PARK7/ATP5F1C/NDUFA11/PANK2/SHMT2/SUCLG1/UQCC3/NDUFA8/ATP5PD/NDUFA7/SDHA/ADSL/PPIF	52
GO:0006119	oxidative phosphorylation	43/896	105/6309	1.17883e-11	6.40439e-09	5.94731e-09	UQCC2/NDUFA6/NDUFS8/COX8A/UQCRQ/NDUFS6/NDUFB1/COX5A/COX7B/COX6C/MSH2/NDUFB11/ATP5MF/UQCRC1/NDUFA2/RHOA/NDUFB3/NDUFA12/NDUFB2/UQCRFS1/COX6A1/CHCHD2/CYC1/COX6B1/NDUFB6/TNF/UQCR10/NDUFC2/BID/COX7A2/NDUFB10/ATP5PF/NDUFS3/PARK7/ATP5F1C/NDUFA11/SHMT2/UQCC3/NDUFA8/ATP5PD/NDUFA7/SDHA/PPIF	43
GO:0072521	purine-containing compound metabolic process	79/896	269/6309	3.71894e-11	1.76789e-08	1.64172e-08	IDH2/HINT1/HPRT1/RAN/PAICS/NUDT1/DCK/PGAM1/NDUFA6/NDUFS8/GAPDH/ENO1/PRPSAP1/GMPS/NDUFS6/NDUFB1/NME1/LDHB/GALK1/NDUFB11/MDH1/TECR/ATP5MF/ATP5MC3/ICMT/NDUFA2/NME4/PMVK/TPI1/TALDO1/RHOA/NDUFB3/NDUFA12/ARL2/IMPDH1/NDUFB2/ATP5MC1/ATP5IF1/PFKL/PKM/DNPH1/ADK/NDUFB6/SLC25A1/DERA/DCXR/NDUFC2/MDH2/PGLS/NUDT5/NDUFB10/ATP5PF/NDUFS3/ATP5F1C/NDUFA11/PANK2/SHMT2/IMPDH2/OLA1/SUCLG1/LDHA/MTHFD1/UQCC3/NDUFA8/ATP5P…	79
GO:0006974	cellular response to DNA damage stimulus	123/896	500/6309	7.53996e-11	2.83028e-08	2.62828e-08	MCM7/FEN1/RPA3/MCM3/MCM5/PCNA/DEK/MAD2L2/RRM1/USP1/PAXX/CENPX/SSRP1/SMC1A/HMGB2/NUDT1/CRIP1/HMGB1/MSH6/FAM111A/NSD2/CBX5/TTF2/RFC2/PRKDC/BARD1/KIF22/RIF1/PTTG1/VRK1/ACTL6A/RFC1/TMEM109/POLD3/SUPT16H/NUCKS1/TRIM28/TOPBP1/RNASEH2C/CBX3/CBX1/FANCL/POLD2/RAD21/BLM/RAD51C/ACTB/MSH2/PDS5B/CDKN2D/HMGN1/YEATS4/COPS3/RBX1/SLFN11/SMARCB1/SMC3/UBE2N/HPF1/KMT5A/BCL7C/DDB2/CHD1L/BAZ1B/POLR2I/PSMD14/RAD18/BAX/…	123
GO:0045333	cellular respiration	55/896	161/6309	8.08582e-11	2.83028e-08	2.62828e-08	IDH2/UQCC2/BLOC1S1/NDUFA6/NDUFS8/COX8A/UQCRQ/NDUFS6/NDUFB1/COX5A/COX7B/COX6C/MSH2/NDUFB11/ETFB/MDH1/ATP5MF/UQCRC1/NDUFA2/RHOA/NDUFB3/NDUFA12/ARL2/NDUFB2/UQCRFS1/FH/COX6A1/PRELID1/CHCHD2/CYC1/COX6B1/NDUFB6/TNF/UQCR10/NDUFC2/MDH2/BID/COX7A2/NDUFB10/ATP5PF/NDUFS3/PARK7/ATP5F1C/NDUFA11/PANK2/SHMT2/SUCLG1/UQCC3/NDUFA8/ATP5PD/NDUFA7/SDHA/ETFA/ADSL/PPIF	55
GO:0000278	mitotic cell cycle	119/896	479/6309	8.18644e-11	2.83028e-08	2.62828e-08	RPA3/MCM3/RANBP1/PCNA/MAD2L2/RRM1/TUBB/CENPF/SMC2/RAN/CKAP2/SMC1A/SMC4/NCAPH2/TUBA1B/NCAPD3/KIF20B/ANAPC11/TFDP1/STMN1/CKS1B/MZT1/PRKDC/BTG3/BARD1/SKA2/KIF22/VRK1/CDK4/CDKN2C/BUB3/ACTL6A/PSME2/EIF4EBP1/TOPBP1/WEE1/BANF1/RAD21/BLM/RAD51C/ACTB/CALM3/MSH2/KPNB1/AURKA/PDS5B/CDKN2D/UBE2I/RCC2/DYNLT1/YEATS4/CFL1/SLFN11/SMARCB1/STAG1/SMC3/RHOA/AKT1/KMT5A/ANAPC15/PIN1/BCL7C/KIF2A/BAZ1B/PSMG2/AURKAIP1/DCT…	119
GO:0006163	purine nucleotide metabolic process	76/896	260/6309	1.15087e-10	3.5698e-08	3.31502e-08	IDH2/HINT1/HPRT1/RAN/PAICS/DCK/PGAM1/NDUFA6/NDUFS8/GAPDH/ENO1/PRPSAP1/GMPS/NDUFS6/NDUFB1/NME1/LDHB/GALK1/NDUFB11/MDH1/TECR/ATP5MF/ATP5MC3/NDUFA2/NME4/PMVK/TPI1/TALDO1/RHOA/NDUFB3/NDUFA12/ARL2/IMPDH1/NDUFB2/ATP5MC1/ATP5IF1/PFKL/PKM/DNPH1/ADK/NDUFB6/SLC25A1/DERA/DCXR/NDUFC2/MDH2/PGLS/NUDT5/NDUFB10/ATP5PF/NDUFS3/ATP5F1C/NDUFA11/PANK2/IMPDH2/OLA1/SUCLG1/LDHA/MTHFD1/UQCC3/NDUFA8/ATP5PD/NDUFA7/BAD/TP53…	76
GO:1903047	mitotic cell cycle process	104/896	402/6309	1.22028e-10	3.5698e-08	3.31502e-08	MCM3/RANBP1/PCNA/MAD2L2/RRM1/CENPF/SMC2/RAN/CKAP2/SMC1A/SMC4/NCAPH2/NCAPD3/KIF20B/ANAPC11/TFDP1/STMN1/CKS1B/MZT1/PRKDC/BARD1/KIF22/VRK1/CDK4/CDKN2C/BUB3/ACTL6A/PSME2/EIF4EBP1/TOPBP1/WEE1/BANF1/RAD21/BLM/RAD51C/ACTB/CALM3/MSH2/KPNB1/AURKA/PDS5B/CDKN2D/UBE2I/RCC2/DYNLT1/CFL1/SLFN11/SMARCB1/STAG1/SMC3/RHOA/AKT1/KMT5A/ANAPC15/PIN1/BCL7C/KIF2A/BAZ1B/PSMG2/AURKAIP1/NABP2/RPA2/AIF1/USP37/BRD7/RPS27L/CKS…	104
GO:0009165	nucleotide biosynthetic process	52/896	152/6309	2.5393e-10	6.43796e-08	5.97848e-08	TYMS/RRM1/DUT/HPRT1/PAICS/DCK/DTYMK/NDUFA6/NDUFS8/ENO1/PRPSAP1/GMPS/NDUFS6/NDUFB1/NME1/NDUFB11/TECR/ATP5MF/ATP5MC3/NDUFA2/NME4/NDUFB3/NDUFA12/IMPDH1/NDUFB2/ATP5MC1/CMPK2/ADK/NDUFB6/SLC25A1/NDUFC2/NDUFB10/ATP5PF/NDUFS3/ATP5F1C/NDUFA11/PANK2/IMPDH2/MTHFD1/UQCC3/NDUFA8/ATP5PD/NDUFA7/SDHA/PRPS2/NAPRT/UPP1/ELOVL6/SLC27A2/ACSL5/ELOVL1/ADSL	52
GO:1901293	nucleoside phosphate biosynthetic process	52/896	152/6309	2.5393e-10	6.43796e-08	5.97848e-08	TYMS/RRM1/DUT/HPRT1/PAICS/DCK/DTYMK/NDUFA6/NDUFS8/ENO1/PRPSAP1/GMPS/NDUFS6/NDUFB1/NME1/NDUFB11/TECR/ATP5MF/ATP5MC3/NDUFA2/NME4/NDUFB3/NDUFA12/IMPDH1/NDUFB2/ATP5MC1/CMPK2/ADK/NDUFB6/SLC25A1/NDUFC2/NDUFB10/ATP5PF/NDUFS3/ATP5F1C/NDUFA11/PANK2/IMPDH2/MTHFD1/UQCC3/NDUFA8/ATP5PD/NDUFA7/SDHA/PRPS2/NAPRT/UPP1/ELOVL6/SLC27A2/ACSL5/ELOVL1/ADSL	52
GO:0015980	energy derivation by oxidation of organic compounds	61/896	199/6309	1.11463e-09	2.64933e-07	2.46025e-07	IDH2/UQCC2/BLOC1S1/NDUFA6/NDUFS8/COX8A/UQCRQ/PPP1CA/NDUFS6/NDUFB1/COX5A/COX7B/COX6C/MSH2/NDUFB11/ETFB/MDH1/ATP5MF/PTGES3/UQCRC1/NDUFA2/RHOA/NDUFB3/AKT1/NDUFA12/ARL2/NDUFB2/UQCRFS1/FH/COX6A1/PRELID1/CHCHD2/CYC1/COX6B1/NDUFB6/TNF/UQCR10/NDUFC2/MDH2/BID/COX7A2/NDUFB10/ATP5PF/NDUFS3/PARK7/ATP5F1C/NDUFA11/PANK2/SHMT2/SUCLG1/UQCC3/NDUFA8/ATP5PD/NDUFA7/TP53/POMC/SDHA/MYC/ETFA/ADSL/PPIF	61
GO:0009260	ribonucleotide biosynthetic process	45/896	128/6309	1.55821e-09	3.44514e-07	3.19926e-07	HPRT1/PAICS/DCK/NDUFA6/NDUFS8/ENO1/GMPS/NDUFS6/NDUFB1/NME1/NDUFB11/TECR/ATP5MF/ATP5MC3/NDUFA2/NME4/NDUFB3/NDUFA12/IMPDH1/NDUFB2/ATP5MC1/ADK/NDUFB6/SLC25A1/NDUFC2/NDUFB10/ATP5PF/NDUFS3/ATP5F1C/NDUFA11/PANK2/IMPDH2/MTHFD1/UQCC3/NDUFA8/ATP5PD/NDUFA7/SDHA/PRPS2/UPP1/ELOVL6/SLC27A2/ACSL5/ELOVL1/ADSL	45
GO:0022900	electron transport chain	40/896	107/6309	1.63062e-09	3.44514e-07	3.19926e-07	AKR7A2/NDUFA6/NDUFS8/COX8A/UQCRQ/NDUFS6/NDUFB1/COX5A/COX7B/COX6C/ETFB/UQCRC1/NDUFA2/NDUFB3/NDUFA12/NDUFB2/CYB5A/UQCRFS1/COX6A1/CHCHD2/CYC1/COX6B1/NDUFB6/UQCR10/NDUFC2/BID/COX7A2/NDUFB10/NDUFS3/PARK7/UQCC3/NDUFA8/NDUFA7/NQO2/QDPR/FDX1/DEGS1/SDHA/ETFA/ALDH2	40
GO:0006302	double-strand break repair	54/896	169/6309	1.98902e-09	3.98118e-07	3.69704e-07	MCM7/FEN1/RPA3/MCM3/MCM5/DEK/MAD2L2/PAXX/HMGB2/HMGB1/NSD2/PRKDC/RIF1/ACTL6A/NUCKS1/RAD21/BLM/RAD51C/ACTB/MSH2/YEATS4/SMARCB1/UBE2N/HPF1/BCL7C/PSMD14/NABP2/RPA2/BRD7/MGMT/RPA1/RBBP8/HDGFL2/SLF1/SMC6/PPP4C/MLH1/RUVBL2/NSMCE4A/RAD51D/BABAM1/UBE2V2/SMARCA4/TP53/SPIDR/BRD8/TEX15/MPND/MAGEF1/PHF10/SFR1/OGG1/PRPF19/XRCC4	54
GO:0046390	ribose phosphate biosynthetic process	46/896	134/6309	2.48266e-09	4.72077e-07	4.38385e-07	HPRT1/PAICS/DCK/NDUFA6/NDUFS8/ENO1/PRPSAP1/GMPS/NDUFS6/NDUFB1/NME1/NDUFB11/TECR/ATP5MF/ATP5MC3/NDUFA2/NME4/NDUFB3/NDUFA12/IMPDH1/NDUFB2/ATP5MC1/ADK/NDUFB6/SLC25A1/NDUFC2/NDUFB10/ATP5PF/NDUFS3/ATP5F1C/NDUFA11/PANK2/IMPDH2/MTHFD1/UQCC3/NDUFA8/ATP5PD/NDUFA7/SDHA/PRPS2/UPP1/ELOVL6/SLC27A2/ACSL5/ELOVL1/ADSL	46
GO:0009152	purine ribonucleotide biosynthetic process	43/896	122/6309	3.31276e-09	5.99925e-07	5.57108e-07	HPRT1/PAICS/NDUFA6/NDUFS8/ENO1/GMPS/NDUFS6/NDUFB1/NME1/NDUFB11/TECR/ATP5MF/ATP5MC3/NDUFA2/NME4/NDUFB3/NDUFA12/IMPDH1/NDUFB2/ATP5MC1/ADK/NDUFB6/SLC25A1/NDUFC2/NDUFB10/ATP5PF/NDUFS3/ATP5F1C/NDUFA11/PANK2/IMPDH2/MTHFD1/UQCC3/NDUFA8/ATP5PD/NDUFA7/SDHA/PRPS2/ELOVL6/SLC27A2/ACSL5/ELOVL1/ADSL	43
GO:0072522	purine-containing compound biosynthetic process	47/896	140/6309	3.81242e-09	6.59029e-07	6.11994e-07	HPRT1/PAICS/DCK/NDUFA6/NDUFS8/ENO1/PRPSAP1/GMPS/NDUFS6/NDUFB1/NME1/NDUFB11/TECR/ATP5MF/ATP5MC3/NDUFA2/NME4/NDUFB3/NDUFA12/IMPDH1/NDUFB2/ATP5MC1/ADK/NDUFB6/SLC25A1/NDUFC2/NDUFB10/ATP5PF/NDUFS3/ATP5F1C/NDUFA11/PANK2/SHMT2/IMPDH2/MTHFD1/UQCC3/NDUFA8/ATP5PD/NDUFA7/SDHA/PRPS2/NAPRT/ELOVL6/SLC27A2/ACSL5/ELOVL1/ADSL	47
GO:0006164	purine nucleotide biosynthetic process	46/896	136/6309	4.27234e-09	7.06423e-07	6.56005e-07	HPRT1/PAICS/DCK/NDUFA6/NDUFS8/ENO1/PRPSAP1/GMPS/NDUFS6/NDUFB1/NME1/NDUFB11/TECR/ATP5MF/ATP5MC3/NDUFA2/NME4/NDUFB3/NDUFA12/IMPDH1/NDUFB2/ATP5MC1/ADK/NDUFB6/SLC25A1/NDUFC2/NDUFB10/ATP5PF/NDUFS3/ATP5F1C/NDUFA11/PANK2/IMPDH2/MTHFD1/UQCC3/NDUFA8/ATP5PD/NDUFA7/SDHA/PRPS2/NAPRT/ELOVL6/SLC27A2/ACSL5/ELOVL1/ADSL	46
GO:0006260	DNA replication	47/896	141/6309	4.95505e-09	7.85168e-07	7.29131e-07	MCM7/FEN1/RPA3/MCM3/MCM5/PCNA/RRM1/DUT/PTMS/CENPX/SSRP1/ALYREF/NASP/FAM111A/RBBP7/SET/RFC2/BARD1/ACTL6A/RFC1/POLD3/SUPT16H/NUCKS1/TOPBP1/POLD2/BLM/HMGA1/SLFN11/SMC3/POLE4/CHRAC1/RPA2/CDK2AP1/NFIC/USP37/RPA1/RBBP8/POLE3/RUVBL2/DHX9/MGME1/TP53/RBBP4/FAF1/DBF4/INO80E/ING5	47
GO:0019637	organophosphate metabolic process	111/896	468/6309	6.98551e-09	9.86665e-07	9.16246e-07	TYMS/IDH2/RRM1/DUT/HINT1/HPRT1/RAN/PAICS/FDPS/PGP/DCK/PGAM1/DTYMK/NDUFA6/NDUFS8/GAPDH/ENO1/PRPSAP1/DCTPP1/GMPS/NDUFS6/NDUFB1/FABP5/PIGX/NME1/LDHB/GALK1/NDUFB11/GPX4/MDH1/TECR/GPAA1/ATP5MF/ATP5MC3/NDUFA2/ISYNA1/NME4/PMVK/TPI1/TALDO1/RHOA/NDUFB3/NDUFA12/ARL2/IMPDH1/NDUFB2/ATP5MC1/SRD5A3/ATP5IF1/PFKL/PKM/CMPK2/DNPH1/DPM2/ADK/NAXE/AKR1A1/NDUFB6/DBI/SLC25A1/DERA/FADS1/PDXK/DCXR/GK/NDUFC2/MDH2/PGLS/NUD…	111
GO:0042773	ATP synthesis coupled electron transport	31/896	75/6309	7.00498e-09	9.86665e-07	9.16246e-07	NDUFA6/NDUFS8/COX8A/UQCRQ/NDUFS6/NDUFB1/COX5A/COX7B/COX6C/UQCRC1/NDUFA2/NDUFB3/NDUFA12/NDUFB2/UQCRFS1/COX6A1/CHCHD2/CYC1/COX6B1/NDUFB6/UQCR10/NDUFC2/BID/COX7A2/NDUFB10/NDUFS3/PARK7/UQCC3/NDUFA8/NDUFA7/SDHA	31
GO:0042775	mitochondrial ATP synthesis coupled electron transport	31/896	75/6309	7.00498e-09	9.86665e-07	9.16246e-07	NDUFA6/NDUFS8/COX8A/UQCRQ/NDUFS6/NDUFB1/COX5A/COX7B/COX6C/UQCRC1/NDUFA2/NDUFB3/NDUFA12/NDUFB2/UQCRFS1/COX6A1/CHCHD2/CYC1/COX6B1/NDUFB6/UQCR10/NDUFC2/BID/COX7A2/NDUFB10/NDUFS3/PARK7/UQCC3/NDUFA8/NDUFA7/SDHA	31
GO:0051276	chromosome organization	84/896	325/6309	9.20797e-09	1.25064e-06	1.16138e-06	MCM7/FEN1/RPA3/MCM3/MCM5/DNMT1/PCNA/MAD2L2/CENPF/SMC2/CENPX/RAN/SMC1A/HMGB2/NASP/SMC4/NCAPH2/HMGB1/NCAPD3/ANAPC11/RFC2/MZT1/PRKDC/HAT1/KIF22/RIF1/PTTG1/BUB3/ACTL6A/RFC1/TRIM28/RAD21/BLM/RAD51C/ACTB/ITGB3BP/MSH2/KPNB1/HMGA1/PDS5B/CCT5/PTGES3/SMARCB1/STAG1/SMC3/RHOA/KMT5A/ANAPC15/BCL7C/KIF2A/CHD1L/BAZ1B/PSMG2/NABP2/RPA2/BRD7/NUP107/RPA1/NUDC/SLF1/SMC6/CDK5RAP2/CCT6A/SGO2/MLH1/DOT1L/NUP62/RUVBL2/NSM…	84
GO:0009141	nucleoside triphosphate metabolic process	50/896	158/6309	1.1502e-08	1.50835e-06	1.4007e-06	TYMS/DUT/RAN/PGAM1/DTYMK/NDUFA6/NDUFS8/GAPDH/ENO1/DCTPP1/NDUFS6/NDUFB1/NME1/GALK1/NDUFB11/ATP5MF/ATP5MC3/NDUFA2/NME4/TPI1/RHOA/NDUFB3/NDUFA12/ARL2/IMPDH1/NDUFB2/ATP5MC1/ATP5IF1/PFKL/PKM/CMPK2/ADK/NDUFB6/NDUFC2/NUDT5/NDUFB10/ATP5PF/NDUFS3/ATP5F1C/NDUFA11/IMPDH2/OLA1/LDHA/UQCC3/NDUFA8/ATP5PD/NDUFA7/BAD/UCP2/SDHA	50
GO:0022904	respiratory electron transport chain	33/896	85/6309	1.49422e-08	1.89417e-06	1.75899e-06	NDUFA6/NDUFS8/COX8A/UQCRQ/NDUFS6/NDUFB1/COX5A/COX7B/COX6C/ETFB/UQCRC1/NDUFA2/NDUFB3/NDUFA12/NDUFB2/UQCRFS1/COX6A1/CHCHD2/CYC1/COX6B1/NDUFB6/UQCR10/NDUFC2/BID/COX7A2/NDUFB10/NDUFS3/PARK7/UQCC3/NDUFA8/NDUFA7/SDHA/ETFA	33
GO:0009259	ribonucleotide metabolic process	64/896	229/6309	2.54182e-08	3.11824e-06	2.89569e-06	HINT1/HPRT1/RAN/PAICS/DCK/PGAM1/NDUFA6/NDUFS8/GAPDH/ENO1/GMPS/NDUFS6/NDUFB1/NME1/GALK1/NDUFB11/TECR/ATP5MF/ATP5MC3/NDUFA2/NME4/PMVK/TPI1/RHOA/NDUFB3/NDUFA12/ARL2/IMPDH1/NDUFB2/ATP5MC1/ATP5IF1/PFKL/PKM/ADK/NDUFB6/SLC25A1/NDUFC2/NUDT5/NDUFB10/ATP5PF/NDUFS3/ATP5F1C/NDUFA11/PANK2/IMPDH2/OLA1/SUCLG1/LDHA/MTHFD1/UQCC3/NDUFA8/ATP5PD/NDUFA7/BAD/UCP2/SDHA/PRPS2/UPP1/ELOVL6/SLC27A2/DGAT1/ACSL5/ELOVL1/ADSL	64
GO:0009142	nucleoside triphosphate biosynthetic process	33/896	87/6309	2.93401e-08	3.48688e-06	3.23802e-06	TYMS/DTYMK/NDUFA6/NDUFS8/ENO1/NDUFS6/NDUFB1/NME1/NDUFB11/ATP5MF/ATP5MC3/NDUFA2/NME4/NDUFB3/NDUFA12/IMPDH1/NDUFB2/ATP5MC1/CMPK2/ADK/NDUFB6/NDUFC2/NDUFB10/ATP5PF/NDUFS3/ATP5F1C/NDUFA11/IMPDH2/UQCC3/NDUFA8/ATP5PD/NDUFA7/SDHA	33
GO:0009150	purine ribonucleotide metabolic process	62/896	221/6309	3.6271e-08	4.17995e-06	3.88163e-06	HINT1/HPRT1/RAN/PAICS/PGAM1/NDUFA6/NDUFS8/GAPDH/ENO1/GMPS/NDUFS6/NDUFB1/NME1/GALK1/NDUFB11/TECR/ATP5MF/ATP5MC3/NDUFA2/NME4/PMVK/TPI1/RHOA/NDUFB3/NDUFA12/ARL2/IMPDH1/NDUFB2/ATP5MC1/ATP5IF1/PFKL/PKM/ADK/NDUFB6/SLC25A1/NDUFC2/NUDT5/NDUFB10/ATP5PF/NDUFS3/ATP5F1C/NDUFA11/PANK2/IMPDH2/OLA1/SUCLG1/LDHA/MTHFD1/UQCC3/NDUFA8/ATP5PD/NDUFA7/BAD/UCP2/SDHA/PRPS2/ELOVL6/SLC27A2/DGAT1/ACSL5/ELOVL1/ADSL	62
GO:0019693	ribose phosphate metabolic process	65/896	237/6309	4.36612e-08	4.88364e-06	4.53509e-06	HINT1/HPRT1/RAN/PAICS/DCK/PGAM1/NDUFA6/NDUFS8/GAPDH/ENO1/PRPSAP1/GMPS/NDUFS6/NDUFB1/NME1/GALK1/NDUFB11/TECR/ATP5MF/ATP5MC3/NDUFA2/NME4/PMVK/TPI1/RHOA/NDUFB3/NDUFA12/ARL2/IMPDH1/NDUFB2/ATP5MC1/ATP5IF1/PFKL/PKM/ADK/NDUFB6/SLC25A1/NDUFC2/NUDT5/NDUFB10/ATP5PF/NDUFS3/ATP5F1C/NDUFA11/PANK2/IMPDH2/OLA1/SUCLG1/LDHA/MTHFD1/UQCC3/NDUFA8/ATP5PD/NDUFA7/BAD/UCP2/SDHA/PRPS2/UPP1/ELOVL6/SLC27A2/DGAT1/ACSL5/ELOV…	65
GO:0019646	aerobic electron transport chain	28/896	69/6309	6.08934e-08	6.6165e-06	6.14428e-06	NDUFA6/NDUFS8/COX8A/UQCRQ/NDUFS6/NDUFB1/COX5A/COX7B/COX6C/UQCRC1/NDUFA2/NDUFB3/NDUFB2/UQCRFS1/COX6A1/CYC1/COX6B1/NDUFB6/UQCR10/NDUFC2/COX7A2/NDUFB10/NDUFS3/PARK7/UQCC3/NDUFA8/NDUFA7/SDHA	28
GO:0007059	chromosome segregation	61/896	222/6309	1.07298e-07	1.13348e-05	1.05258e-05	MAD2L2/TUBB/CENPF/SLC25A5/SMC2/CENPX/RAN/SMC1A/SMC4/NCAPH2/NCAPD3/ANAPC11/MZT1/SKA2/KIF22/HAUS1/PTTG1/BUB3/ACTL6A/RAD21/RAD51C/ACTB/KPNB1/AURKA/PDS5B/UBE2I/RCC2/SMARCB1/SRPK1/STAG1/SMC3/RHOA/KMT5A/ANAPC15/BCL7C/KIF2A/BAZ1B/PSMG2/RAD18/BRD7/NUDC/SLF1/SMC6/TUBGCP3/CDK5RAP2/SGO2/MLH1/NUP62/CENPJ/PLSCR1/NDE1/RB1/SMARCA4/NTMT1/TEX15/MIS12/PHF10/TTL/NUP37/RMDN1/TUBGCP4	61
GO:0006310	DNA recombination	48/896	159/6309	1.17878e-07	1.21159e-05	1.12512e-05	MCM7/FEN1/RPA3/MCM3/MCM5/MAD2L2/CENPX/ALYREF/HMGB2/HMGB1/MSH6/NSD2/PRKDC/BARD1/RIF1/ACTL6A/NUCKS1/TOPBP1/RAD21/BLM/RAD51C/ACTB/KPNA2/MSH2/YEATS4/UBE2N/PSMD14/NABP2/RPA2/RPA1/RBBP8/HDGFL2/SLF1/SMC6/PPP4C/MLH1/RUVBL2/NSMCE4A/RAD51D/SPIDR/BRD8/TEX15/MAGEF1/EXOSC3/SFR1/KLHDC3/INO80E/XRCC4	48
GO:0019752	carboxylic acid metabolic process	84/896	343/6309	1.29028e-07	1.2913e-05	1.19914e-05	IDH2/ECI1/ACAT2/HACD3/PGAM1/HADH/SMS/GAPDH/ENO1/GMPS/HYI/FABP5/GSTP1/LDHB/GALK1/ETFB/GAMT/GPX4/MDH1/TECR/ACAA2/PTGES3/GSS/ICMT/SEPHS1/DECR1/TPI1/AKT1/MGST3/ARL2/MPST/PFKL/PKM/FH/VDAC1/GSTO1/AKR1A1/DBI/SLC27A3/FADS1/DCXR/AIG1/MDH2/ENOSF1/CD74/PARK7/PANK2/CMAS/SHMT2/ADI1/LDHA/MTHFD1/HPGD/QDPR/PNKD/TP53/UCP2/BLMH/FADS2/GRHPR/INSIG1/CBR1/MTHFS/DEGS1/PGD/ILVBL/SDHA/ETFA/SDSL/PCBD1/APIP/ECI2/ELOVL6/APO…	84
GO:0009145	purine nucleoside triphosphate biosynthetic process	30/896	80/6309	1.68789e-07	1.64591e-05	1.52844e-05	NDUFA6/NDUFS8/ENO1/NDUFS6/NDUFB1/NME1/NDUFB11/ATP5MF/ATP5MC3/NDUFA2/NME4/NDUFB3/NDUFA12/IMPDH1/NDUFB2/ATP5MC1/ADK/NDUFB6/NDUFC2/NDUFB10/ATP5PF/NDUFS3/ATP5F1C/NDUFA11/IMPDH2/UQCC3/NDUFA8/ATP5PD/NDUFA7/SDHA	30
GO:0009144	purine nucleoside triphosphate metabolic process	45/896	147/6309	1.88023e-07	1.78763e-05	1.66005e-05	RAN/PGAM1/NDUFA6/NDUFS8/GAPDH/ENO1/NDUFS6/NDUFB1/NME1/GALK1/NDUFB11/ATP5MF/ATP5MC3/NDUFA2/NME4/TPI1/RHOA/NDUFB3/NDUFA12/ARL2/IMPDH1/NDUFB2/ATP5MC1/ATP5IF1/PFKL/PKM/ADK/NDUFB6/NDUFC2/NUDT5/NDUFB10/ATP5PF/NDUFS3/ATP5F1C/NDUFA11/IMPDH2/OLA1/LDHA/UQCC3/NDUFA8/ATP5PD/NDUFA7/BAD/UCP2/SDHA	45
GO:0044282	small molecule catabolic process	44/896	144/6309	2.73188e-07	2.53399e-05	2.35314e-05	NUDT1/ECI1/ACAT2/HADH/ENO1/GALK1/ETFB/ACAA2/DECR1/TPI1/AKT1/MPST/SRD5A3/PFKL/PKM/AKR1A1/DERA/DCXR/GK/AIG1/NUDT5/ENOSF1/PARK7/SHMT2/NQO2/QDPR/PNKD/BAD/TP53/BLMH/GLB1/MTHFS/PGD/ILVBL/ETFA/UPP1/SDSL/ECI2/GOT1/SLC27A2/SLC25A44/GALE/CPT1A/ALDH2	44
GO:0000280	nuclear division	53/896	188/6309	3.08595e-07	2.79426e-05	2.59483e-05	RANBP1/MAD2L2/CENPF/SMC2/CENPX/RAN/SMC1A/SMC4/NCAPH2/NCAPD3/KIF20B/ANAPC11/MZT1/KIF22/PTTG1/BUB3/BANF1/RAD21/RAD51C/KPNB1/AURKA/PDS5B/UBE2I/STAG1/SMC3/RHOA/KMT5A/ANAPC15/PIN1/KIF2A/BAZ1B/PSMG2/AURKAIP1/CKS2/NUDC/SLF1/UBE2S/TNF/CDK5RAP2/SGO2/MLH1/NUP62/CALR/REEP4/NDE1/RAD51D/RB1/RAD1/TEX15/MIS12/KLHDC3/RGCC/RMDN1	53
GO:0043436	oxoacid metabolic process	84/896	350/6309	3.30582e-07	2.92373e-05	2.71506e-05	IDH2/ECI1/ACAT2/HACD3/PGAM1/HADH/SMS/GAPDH/ENO1/GMPS/HYI/FABP5/GSTP1/LDHB/GALK1/ETFB/GAMT/GPX4/MDH1/TECR/ACAA2/PTGES3/GSS/ICMT/SEPHS1/DECR1/TPI1/AKT1/MGST3/ARL2/MPST/PFKL/PKM/FH/VDAC1/GSTO1/AKR1A1/DBI/SLC27A3/FADS1/DCXR/AIG1/MDH2/ENOSF1/CD74/PARK7/PANK2/CMAS/SHMT2/ADI1/LDHA/MTHFD1/HPGD/QDPR/PNKD/TP53/UCP2/BLMH/FADS2/GRHPR/INSIG1/CBR1/MTHFS/DEGS1/PGD/ILVBL/SDHA/ETFA/SDSL/PCBD1/APIP/ECI2/ELOVL6/APO…	84
GO:0009205	purine ribonucleoside triphosphate metabolic process	44/896	145/6309	3.39828e-07	2.9372e-05	2.72757e-05	RAN/PGAM1/NDUFA6/NDUFS8/GAPDH/ENO1/NDUFS6/NDUFB1/NME1/GALK1/NDUFB11/ATP5MF/ATP5MC3/NDUFA2/NME4/TPI1/RHOA/NDUFB3/NDUFA12/ARL2/IMPDH1/NDUFB2/ATP5MC1/ATP5IF1/PFKL/PKM/NDUFB6/NDUFC2/NUDT5/NDUFB10/ATP5PF/NDUFS3/ATP5F1C/NDUFA11/IMPDH2/OLA1/LDHA/UQCC3/NDUFA8/ATP5PD/NDUFA7/BAD/UCP2/SDHA	44
GO:0051301	cell division	76/896	308/6309	3.85508e-07	3.25797e-05	3.02545e-05	MAD2L2/TUBB/CENPF/SMC2/CENPX/RAN/CKAP2/SMC1A/SMC4/TUBA1B/NCAPD3/KIF20B/ANAPC11/STMN1/CKS1B/SKA2/HAUS1/PTTG1/VRK1/CDK4/PPP1CA/BUB3/WEE1/RAD21/BLM/ITGB3BP/CALM3/CLTA/YBX1/AURKA/PDS5B/UBE2I/RCC2/MIS18BP1/DYNLT1/CFL1/ITGB1BP1/SSNA1/STAG1/SMC3/RHOA/KMT5A/ANAPC15/PIN1/KIF2A/TXNL4A/DCTN3/CCDC124/USP37/TUBA1C/CKS2/RBBP8/NUDC/ARL3/UBE2S/NEDD1/VEGFB/SGO2/CCND3/NUP62/ARPP19/CENPJ/CNTRL/REEP4/NDE1/CCP110/CKA…	76
GO:0051052	regulation of DNA metabolic process	75/896	303/6309	4.04371e-07	3.3431e-05	3.1045e-05	MCM7/MCM3/MCM5/PCNA/DEK/MAD2L2/USP1/HNRNPAB/ALYREF/HMGB1/MSH6/NSD2/TFDP1/RFC2/PRKDC/BARD1/RIF1/ACTL6A/NUCKS1/TRIM28/BLM/ACTB/KPNA2/MSH2/CCT5/YEATS4/PTGES3/SLFN11/SMARCB1/SMC3/UBE2N/AKT1/BCL7C/CHRAC1/BAX/NABP2/RPA2/USP37/BRD7/MGMT/RBBP8/HDGFL2/SLF1/SMC6/TNF/CCT6A/PPP4C/MLH1/POLE3/RUVBL2/NSMCE4A/DHX9/ACD/DCP2/PKIB/BABAM1/UBE2V2/SMARCA4/TP53/MBD3/SPIDR/MYC/BRD8/GFER/FAF1/TEX15/DBF4/MAGEF1/EXOSC3/PHF…	75
GO:0006082	organic acid metabolic process	84/896	352/6309	4.28958e-07	3.47091e-05	3.22319e-05	IDH2/ECI1/ACAT2/HACD3/PGAM1/HADH/SMS/GAPDH/ENO1/GMPS/HYI/FABP5/GSTP1/LDHB/GALK1/ETFB/GAMT/GPX4/MDH1/TECR/ACAA2/PTGES3/GSS/ICMT/SEPHS1/DECR1/TPI1/AKT1/MGST3/ARL2/MPST/PFKL/PKM/FH/VDAC1/GSTO1/AKR1A1/DBI/SLC27A3/FADS1/DCXR/AIG1/MDH2/ENOSF1/CD74/PARK7/PANK2/CMAS/SHMT2/ADI1/LDHA/MTHFD1/HPGD/QDPR/PNKD/TP53/UCP2/BLMH/FADS2/GRHPR/INSIG1/CBR1/MTHFS/DEGS1/PGD/ILVBL/SDHA/ETFA/SDSL/PCBD1/APIP/ECI2/ELOVL6/APO…	84
GO:0009206	purine ribonucleoside triphosphate biosynthetic process	29/896	79/6309	4.60111e-07	3.64542e-05	3.38525e-05	NDUFA6/NDUFS8/ENO1/NDUFS6/NDUFB1/NME1/NDUFB11/ATP5MF/ATP5MC3/NDUFA2/NME4/NDUFB3/NDUFA12/IMPDH1/NDUFB2/ATP5MC1/NDUFB6/NDUFC2/NDUFB10/ATP5PF/NDUFS3/ATP5F1C/NDUFA11/IMPDH2/UQCC3/NDUFA8/ATP5PD/NDUFA7/SDHA	29
GO:0000724	double-strand break repair via homologous recombination	32/896	92/6309	4.8922e-07	3.79694e-05	3.52595e-05	MCM7/FEN1/RPA3/MCM3/MCM5/MAD2L2/RIF1/ACTL6A/NUCKS1/RAD21/BLM/RAD51C/ACTB/YEATS4/UBE2N/PSMD14/NABP2/RPA2/RPA1/RBBP8/HDGFL2/SLF1/SMC6/PPP4C/RUVBL2/NSMCE4A/RAD51D/SPIDR/BRD8/TEX15/MAGEF1/SFR1	32
GO:0009199	ribonucleoside triphosphate metabolic process	44/896	147/6309	5.21191e-07	3.96418e-05	3.68126e-05	RAN/PGAM1/NDUFA6/NDUFS8/GAPDH/ENO1/NDUFS6/NDUFB1/NME1/GALK1/NDUFB11/ATP5MF/ATP5MC3/NDUFA2/NME4/TPI1/RHOA/NDUFB3/NDUFA12/ARL2/IMPDH1/NDUFB2/ATP5MC1/ATP5IF1/PFKL/PKM/NDUFB6/NDUFC2/NUDT5/NDUFB10/ATP5PF/NDUFS3/ATP5F1C/NDUFA11/IMPDH2/OLA1/LDHA/UQCC3/NDUFA8/ATP5PD/NDUFA7/BAD/UCP2/SDHA	44
GO:0044772	mitotic cell cycle phase transition	63/896	242/6309	5.52394e-07	4.11913e-05	3.82514e-05	MAD2L2/RRM1/CENPF/ANAPC11/TFDP1/CKS1B/PRKDC/BARD1/CDK4/CDKN2C/BUB3/ACTL6A/PSME2/EIF4EBP1/TOPBP1/WEE1/RAD21/BLM/RAD51C/ACTB/CALM3/AURKA/CDKN2D/RCC2/SLFN11/SMARCB1/AKT1/ANAPC15/BCL7C/PSMG2/NABP2/RPA2/AIF1/USP37/BRD7/RPS27L/CKS2/NAE1/RBBP8/UBE2S/CDK5RAP2/RDX/CCND3/ARPP19/BID/CPSF3/TMEM14B/CENPJ/CASP2/EIF4E/BABAM1/RB1/FHL1/SMARCA4/TP53/CDKN2A/MIIP/MYC/CUL1/DBF4/PHF10/RGCC/E2F3	63
GO:0009201	ribonucleoside triphosphate biosynthetic process	29/896	80/6309	6.25765e-07	4.57651e-05	4.24988e-05	NDUFA6/NDUFS8/ENO1/NDUFS6/NDUFB1/NME1/NDUFB11/ATP5MF/ATP5MC3/NDUFA2/NME4/NDUFB3/NDUFA12/IMPDH1/NDUFB2/ATP5MC1/NDUFB6/NDUFC2/NDUFB10/ATP5PF/NDUFS3/ATP5F1C/NDUFA11/IMPDH2/UQCC3/NDUFA8/ATP5PD/NDUFA7/SDHA	29
GO:0007346	regulation of mitotic cell cycle	65/896	254/6309	7.07091e-07	5.07372e-05	4.7116e-05	RPA3/MAD2L2/RRM1/CENPF/KIF20B/ANAPC11/TFDP1/CKS1B/PRKDC/BTG3/BARD1/CDK4/CDKN2C/BUB3/ACTL6A/PSME2/EIF4EBP1/TOPBP1/WEE1/RAD21/BLM/RAD51C/ACTB/MSH2/AURKA/CDKN2D/RCC2/SLFN11/SMARCB1/AKT1/ANAPC15/PIN1/BCL7C/PSMG2/AURKAIP1/NABP2/RPA2/AIF1/BRD7/RPS27L/CKS2/NAE1/RBBP8/TNF/CDK5RAP2/RDX/CCND3/NUP62/BID/CPSF3/TMEM14B/CENPJ/CASP2/SRA1/EIF4E/BABAM1/RB1/FHL1/SMARCA4/TP53/CDKN2A/MIIP/PHF10/TTL/RGCC	65
GO:1901990	regulation of mitotic cell cycle phase transition	51/896	183/6309	7.62287e-07	5.36848e-05	4.98533e-05	MAD2L2/RRM1/CENPF/ANAPC11/TFDP1/PRKDC/BARD1/CDK4/CDKN2C/BUB3/ACTL6A/PSME2/TOPBP1/WEE1/RAD21/BLM/RAD51C/ACTB/AURKA/CDKN2D/RCC2/SLFN11/SMARCB1/AKT1/ANAPC15/BCL7C/PSMG2/NABP2/RPA2/AIF1/BRD7/RPS27L/NAE1/RBBP8/CDK5RAP2/RDX/CCND3/BID/CPSF3/TMEM14B/CENPJ/CASP2/BABAM1/RB1/FHL1/SMARCA4/TP53/CDKN2A/MIIP/PHF10/RGCC	51
GO:0000725	recombinational repair	32/896	94/6309	8.49704e-07	5.87532e-05	5.456e-05	MCM7/FEN1/RPA3/MCM3/MCM5/MAD2L2/RIF1/ACTL6A/NUCKS1/RAD21/BLM/RAD51C/ACTB/YEATS4/UBE2N/PSMD14/NABP2/RPA2/RPA1/RBBP8/HDGFL2/SLF1/SMC6/PPP4C/RUVBL2/NSMCE4A/RAD51D/SPIDR/BRD8/TEX15/MAGEF1/SFR1	32
GO:0048285	organelle fission	55/896	204/6309	8.98215e-07	6.09984e-05	5.66449e-05	RANBP1/MAD2L2/CENPF/SMC2/CENPX/RAN/SMC1A/SMC4/NCAPH2/NCAPD3/KIF20B/ANAPC11/MZT1/KIF22/PTTG1/BUB3/BANF1/RAD21/RAD51C/KPNB1/AURKA/PDS5B/UBE2I/STAG1/SMC3/RHOA/KMT5A/ANAPC15/PIN1/KIF2A/BAZ1B/PSMG2/AURKAIP1/CKS2/NUDC/SLF1/UBE2S/TNF/CDK5RAP2/SGO2/MLH1/NUP62/CALR/REEP4/NDE1/RAD51D/RB1/RAD1/UCP2/TEX15/MIS12/KLHDC3/RGCC/RMDN1/CORO1C	55
GO:0140014	mitotic nuclear division	42/896	142/6309	1.34443e-06	8.96994e-05	8.32975e-05	RANBP1/MAD2L2/CENPF/SMC2/RAN/SMC1A/SMC4/NCAPH2/NCAPD3/KIF20B/ANAPC11/MZT1/KIF22/BUB3/BANF1/RAD21/KPNB1/AURKA/PDS5B/UBE2I/STAG1/SMC3/RHOA/KMT5A/ANAPC15/PIN1/KIF2A/BAZ1B/PSMG2/AURKAIP1/NUDC/SLF1/UBE2S/TNF/CDK5RAP2/NUP62/REEP4/NDE1/RB1/MIS12/RGCC/RMDN1	42
GO:0015986	proton motive force-driven ATP synthesis	23/896	59/6309	2.1397e-06	0.000139658	0.000129691	NDUFA6/NDUFS8/NDUFS6/NDUFB1/NDUFB11/ATP5MF/ATP5MC3/NDUFA2/NDUFB3/NDUFA12/NDUFB2/ATP5MC1/NDUFB6/NDUFC2/NDUFB10/ATP5PF/NDUFS3/ATP5F1C/NDUFA11/NDUFA8/ATP5PD/NDUFA7/SDHA	23
GO:0010564	regulation of cell cycle process	82/896	354/6309	2.16667e-06	0.000139658	0.000129691	FEN1/RANBP1/MAD2L2/RRM1/CENPF/SMC2/SMC4/NCAPH2/NCAPD3/KIF20B/ANAPC11/TFDP1/PRKDC/BARD1/CDK4/CDKN2C/BUB3/ACTL6A/PSME2/TOPBP1/WEE1/RAD21/BLM/RAD51C/ACTB/CALM3/MSH2/AURKA/CDKN2D/RCC2/SLFN11/SMARCB1/XPO1/RHOA/AKT1/ANAPC15/PIN1/BCL7C/BAZ1B/CEP295/PSMG2/AURKAIP1/RAD18/NABP2/RPA2/AIF1/BRD7/RPS27L/NAE1/RBBP8/SLF1/SMC6/TNF/CDK5RAP2/RDX/DOT1L/CCND3/NUP62/TRIM37/BID/CPSF3/TMEM14B/CENPJ/CALR/PLSCR1/CASP2/CCP…	82
GO:0006261	DNA-templated DNA replication	26/896	72/6309	2.5886e-06	0.000164074	0.000152364	MCM7/FEN1/MCM3/MCM5/PCNA/RRM1/CENPX/ALYREF/FAM111A/RFC2/BARD1/RFC1/POLD3/NUCKS1/TOPBP1/POLD2/BLM/HMGA1/SLFN11/POLE4/CDK2AP1/RPA1/RBBP8/POLE3/MGME1/DBF4	26
GO:0000082	G1/S transition of mitotic cell cycle	40/896	136/6309	2.80627e-06	0.000174955	0.000162468	RRM1/TFDP1/PRKDC/CDK4/CDKN2C/ACTL6A/PSME2/EIF4EBP1/WEE1/ACTB/CDKN2D/SLFN11/SMARCB1/AKT1/BCL7C/RPA2/AIF1/USP37/BRD7/RPS27L/RBBP8/RDX/CCND3/BID/CPSF3/TMEM14B/CENPJ/CASP2/EIF4E/RB1/FHL1/SMARCA4/TP53/CDKN2A/MYC/CUL1/DBF4/PHF10/RGCC/E2F3	40
GO:0032787	monocarboxylic acid metabolic process	59/896	232/6309	2.90979e-06	0.000178483	0.000165744	IDH2/ECI1/ACAT2/HACD3/PGAM1/HADH/GAPDH/ENO1/HYI/FABP5/GSTP1/LDHB/GALK1/ETFB/GAMT/GPX4/TECR/ACAA2/PTGES3/DECR1/TPI1/AKT1/ARL2/PFKL/PKM/VDAC1/AKR1A1/DBI/SLC27A3/FADS1/DCXR/AIG1/CD74/PARK7/PANK2/LDHA/HPGD/PNKD/TP53/UCP2/FADS2/GRHPR/INSIG1/CBR1/MTHFS/DEGS1/PGD/ILVBL/ETFA/ECI2/ELOVL6/APOC1/SLC27A2/CPT1A/ACSL5/ELOVL1/PRKCE/MGLL/HACD4	59
GO:0090407	organophosphate biosynthetic process	71/896	297/6309	3.29848e-06	0.000199113	0.000184902	TYMS/RRM1/DUT/HPRT1/PAICS/FDPS/DCK/DTYMK/NDUFA6/NDUFS8/ENO1/PRPSAP1/GMPS/NDUFS6/NDUFB1/FABP5/PIGX/NME1/NDUFB11/TECR/GPAA1/ATP5MF/ATP5MC3/NDUFA2/ISYNA1/NME4/PMVK/TPI1/NDUFB3/NDUFA12/IMPDH1/NDUFB2/ATP5MC1/SRD5A3/CMPK2/DPM2/ADK/AKR1A1/NDUFB6/SLC25A1/FADS1/PDXK/DCXR/GK/NDUFC2/NDUFB10/ATP5PF/NDUFS3/PLSCR1/ATP5F1C/NDUFA11/PANK2/IMPDH2/LPCAT3/MTHFD1/UQCC3/NDUFA8/ATP5PD/NDUFA7/AGPAT5/MTMR14/SDHA/PRPS2/NA…	71
GO:0051054	positive regulation of DNA metabolic process	48/896	177/6309	3.76107e-06	0.00022349	0.000207539	PCNA/MAD2L2/USP1/HNRNPAB/HMGB1/NSD2/RFC2/PRKDC/RIF1/ACTL6A/TRIM28/ACTB/MSH2/CCT5/YEATS4/PTGES3/SMARCB1/UBE2N/AKT1/BCL7C/BAX/NABP2/BRD7/MGMT/RBBP8/HDGFL2/SLF1/TNF/CCT6A/MLH1/RUVBL2/DHX9/ACD/PKIB/BABAM1/UBE2V2/SMARCA4/SPIDR/MYC/BRD8/GFER/FAF1/DBF4/EXOSC3/PHF10/INO80E/RGCC/CCDC117	48
GO:0046034	ATP metabolic process	38/896	128/6309	3.88422e-06	0.000227257	0.000211037	PGAM1/NDUFA6/NDUFS8/GAPDH/ENO1/NDUFS6/NDUFB1/GALK1/NDUFB11/ATP5MF/ATP5MC3/NDUFA2/TPI1/NDUFB3/NDUFA12/ARL2/NDUFB2/ATP5MC1/ATP5IF1/PFKL/PKM/NDUFB6/NDUFC2/NUDT5/NDUFB10/ATP5PF/NDUFS3/ATP5F1C/NDUFA11/OLA1/LDHA/UQCC3/NDUFA8/ATP5PD/NDUFA7/BAD/UCP2/SDHA	38
GO:0032543	mitochondrial translation	32/896	102/6309	6.29676e-06	0.00036275	0.000336861	UQCC2/MRPL11/MRPL17/MRPL57/MRPS16/MRPS11/MRPS26/MRPL37/MRPL12/MRPS34/MRPL14/MRPL15/MRPL51/AURKAIP1/MRPL27/MRPL41/MRPS15/MRPL55/MRPL23/COA3/MRPL52/MRPL34/MRPS12/MRPL36/SHMT2/MRPL47/MRPL13/NDUFA7/MRPL18/MRPL48/MRPS14/DROSHA	32
GO:0098813	nuclear chromosome segregation	46/896	170/6309	6.39082e-06	0.00036275	0.000336861	MAD2L2/CENPF/SMC2/CENPX/RAN/SMC1A/SMC4/NCAPH2/NCAPD3/ANAPC11/MZT1/KIF22/PTTG1/BUB3/ACTL6A/RAD21/RAD51C/ACTB/KPNB1/AURKA/PDS5B/RCC2/SMARCB1/STAG1/SMC3/RHOA/KMT5A/ANAPC15/BCL7C/KIF2A/BAZ1B/PSMG2/BRD7/NUDC/SLF1/CDK5RAP2/SGO2/MLH1/NUP62/RB1/SMARCA4/TEX15/MIS12/PHF10/TTL/RMDN1	46
GO:0045739	positive regulation of DNA repair	28/896	85/6309	8.45599e-06	0.000466514	0.000433219	PCNA/MAD2L2/USP1/HMGB1/PRKDC/RIF1/ACTL6A/TRIM28/ACTB/YEATS4/SMARCB1/UBE2N/BCL7C/BRD7/MGMT/RBBP8/HDGFL2/SLF1/RUVBL2/DHX9/BABAM1/UBE2V2/SMARCA4/SPIDR/BRD8/PHF10/INO80E/CCDC117	28
GO:0009262	deoxyribonucleotide metabolic process	13/896	25/6309	8.7028e-06	0.000466514	0.000433219	TYMS/RRM1/DUT/DCK/DTYMK/DCTPP1/CMPK2/ADK/DERA/MBD4/NTHL1/UPP1/OGG1	13
GO:0019692	deoxyribose phosphate metabolic process	13/896	25/6309	8.7028e-06	0.000466514	0.000433219	TYMS/RRM1/DUT/DCK/DTYMK/DCTPP1/CMPK2/ADK/DERA/MBD4/NTHL1/UPP1/OGG1	13
GO:0042776	proton motive force-driven mitochondrial ATP synthesis	21/896	55/6309	8.70957e-06	0.000466514	0.000433219	NDUFA6/NDUFS8/NDUFS6/NDUFB1/NDUFB11/ATP5MF/NDUFA2/NDUFB3/NDUFA12/NDUFB2/NDUFB6/NDUFC2/NDUFB10/ATP5PF/NDUFS3/ATP5F1C/NDUFA11/NDUFA8/ATP5PD/NDUFA7/SDHA	21
GO:0006754	ATP biosynthetic process	25/896	72/6309	9.02576e-06	0.000470806	0.000437205	NDUFA6/NDUFS8/ENO1/NDUFS6/NDUFB1/NDUFB11/ATP5MF/ATP5MC3/NDUFA2/NDUFB3/NDUFA12/NDUFB2/ATP5MC1/NDUFB6/NDUFC2/NDUFB10/ATP5PF/NDUFS3/ATP5F1C/NDUFA11/UQCC3/NDUFA8/ATP5PD/NDUFA7/SDHA	25
GO:1901987	regulation of cell cycle phase transition	56/896	224/6309	9.10634e-06	0.000470806	0.000437205	MAD2L2/RRM1/CENPF/ANAPC11/TFDP1/PRKDC/BARD1/CDK4/CDKN2C/BUB3/ACTL6A/PSME2/TOPBP1/WEE1/RAD21/BLM/RAD51C/ACTB/MSH2/AURKA/CDKN2D/RCC2/SLFN11/SMARCB1/AKT1/ANAPC15/BCL7C/PSMG2/NABP2/RPA2/AIF1/BRD7/RPS27L/NAE1/RBBP8/CDK5RAP2/RDX/DOT1L/CCND3/BID/CPSF3/TMEM14B/CENPJ/CASP2/BABAM1/RB1/FHL1/SMARCA4/RAD1/TP53/CDKN2A/MIIP/DBF4/PHF10/RGCC/PRPF19	56
GO:2000045	regulation of G1/S transition of mitotic cell cycle	31/896	99/6309	9.1611e-06	0.000470806	0.000437205	RRM1/TFDP1/PRKDC/CDKN2C/ACTL6A/PSME2/WEE1/ACTB/CDKN2D/SLFN11/SMARCB1/AKT1/BCL7C/RPA2/AIF1/BRD7/RPS27L/RDX/CCND3/BID/CPSF3/TMEM14B/CENPJ/CASP2/RB1/FHL1/SMARCA4/TP53/CDKN2A/PHF10/RGCC	31
GO:0044770	cell cycle phase transition	67/896	288/6309	1.65549e-05	0.000839446	0.000779535	MAD2L2/RRM1/CENPF/ANAPC11/TFDP1/CKS1B/PRKDC/BARD1/CDK4/CDKN2C/BUB3/ACTL6A/PSME2/EIF4EBP1/TOPBP1/WEE1/RAD21/BLM/RAD51C/ACTB/CALM3/MSH2/AURKA/CDKN2D/RCC2/SLFN11/SMARCB1/AKT1/ANAPC15/BCL7C/PSMG2/NABP2/RPA2/AIF1/USP37/BRD7/RPS27L/CKS2/NAE1/RBBP8/UBE2S/CDK5RAP2/RDX/DOT1L/CCND3/ARPP19/BID/CPSF3/TMEM14B/CENPJ/CASP2/EIF4E/BABAM1/RB1/FHL1/SMARCA4/RAD1/TP53/CDKN2A/MIIP/MYC/CUL1/DBF4/PHF10/RGCC/PRPF19/E2F3	67
GO:0044283	small molecule biosynthetic process	56/896	229/6309	1.83281e-05	0.000917129	0.000851673	HPRT1/FDPS/PGP/HACD3/DTYMK/EBP/FABP5/GSTP1/GAMT/GPX4/MDH1/TECR/ACAA2/PTGES3/SEPHS1/ISYNA1/PMVK/TPI1/MGST3/SLC25A11/NFKB1/SRD5A3/ADK/AKR1A1/SLC25A1/TNF/FADS1/PDXK/MDH2/ARPP19/CD74/PARK7/SHMT2/ADI1/LPCAT3/MTHFD1/FDFT1/SPTSSA/QDPR/FADS2/INSIG1/CBR1/DEGS1/PGD/ILVBL/SDSL/PCBD1/APIP/ELOVL6/APOC1/GOT1/SLC27A2/SDHAF3/ELOVL1/MGLL/HACD4	56
GO:0044843	cell cycle G1/S phase transition	40/896	147/6309	2.21816e-05	0.00108424	0.00100685	RRM1/TFDP1/PRKDC/CDK4/CDKN2C/ACTL6A/PSME2/EIF4EBP1/WEE1/ACTB/CDKN2D/SLFN11/SMARCB1/AKT1/BCL7C/RPA2/AIF1/USP37/BRD7/RPS27L/RBBP8/RDX/CCND3/BID/CPSF3/TMEM14B/CENPJ/CASP2/EIF4E/RB1/FHL1/SMARCA4/TP53/CDKN2A/MYC/CUL1/DBF4/PHF10/RGCC/E2F3	40
GO:0000819	sister chromatid segregation	39/896	142/6309	2.22378e-05	0.00108424	0.00100685	MAD2L2/CENPF/SMC2/RAN/SMC1A/SMC4/NCAPH2/NCAPD3/ANAPC11/MZT1/KIF22/BUB3/ACTL6A/RAD21/RAD51C/ACTB/KPNB1/PDS5B/SMARCB1/STAG1/SMC3/RHOA/KMT5A/ANAPC15/BCL7C/KIF2A/BAZ1B/PSMG2/BRD7/NUDC/SLF1/CDK5RAP2/SGO2/NUP62/RB1/SMARCA4/MIS12/PHF10/RMDN1	39
GO:0090068	positive regulation of cell cycle process	33/896	113/6309	2.43811e-05	0.00117369	0.00108992	FEN1/RANBP1/RRM1/SMC2/SMC4/NCAPH2/NCAPD3/KIF20B/ANAPC11/TFDP1/CDK4/RAD21/RAD51C/AURKA/RCC2/RHOA/AKT1/CEP295/RAD18/AIF1/SLF1/SMC6/TNF/RDX/CCND3/NUP62/CPSF3/CENPJ/PLSCR1/RB1/DBF4/RGCC/PRKCE	33
GO:2000779	regulation of double-strand break repair	27/896	85/6309	2.57801e-05	0.00121253	0.00112599	DEK/MAD2L2/NSD2/PRKDC/RIF1/ACTL6A/ACTB/YEATS4/SMARCB1/UBE2N/BCL7C/RPA2/BRD7/MGMT/RBBP8/HDGFL2/SLF1/PPP4C/RUVBL2/UBE2V2/SMARCA4/SPIDR/BRD8/TEX15/MAGEF1/PHF10/OGG1	27
GO:0051783	regulation of nuclear division	18/896	46/6309	2.58257e-05	0.00121253	0.00112599	MAD2L2/CENPF/KIF20B/ANAPC11/BUB3/RAD21/AURKA/ANAPC15/PIN1/PSMG2/AURKAIP1/TNF/CDK5RAP2/NUP62/CALR/RB1/RAD1/RGCC	18
GO:0051983	regulation of chromosome segregation	24/896	72/6309	2.96571e-05	0.00137544	0.00127727	MAD2L2/CENPF/SMC2/SMC4/NCAPH2/NCAPD3/ANAPC11/BUB3/ACTL6A/RAD21/ACTB/RCC2/SMARCB1/ANAPC15/BCL7C/PSMG2/RAD18/BRD7/SMC6/CDK5RAP2/PLSCR1/RB1/SMARCA4/PHF10	24
GO:0009124	nucleoside monophosphate biosynthetic process	12/896	24/6309	3.25642e-05	0.00147431	0.00136908	TYMS/DUT/HPRT1/PAICS/DCK/GMPS/IMPDH1/ADK/IMPDH2/PRPS2/UPP1/ADSL	12
GO:0009394	2'-deoxyribonucleotide metabolic process	12/896	24/6309	3.25642e-05	0.00147431	0.00136908	TYMS/RRM1/DUT/DCK/DTYMK/DCTPP1/CMPK2/ADK/MBD4/NTHL1/UPP1/OGG1	12
GO:0007088	regulation of mitotic nuclear division	16/896	39/6309	3.64384e-05	0.00163029	0.00151394	MAD2L2/CENPF/KIF20B/ANAPC11/BUB3/RAD21/AURKA/ANAPC15/PIN1/PSMG2/AURKAIP1/TNF/CDK5RAP2/NUP62/RB1/RGCC	16
GO:0006298	mismatch repair	10/896	18/6309	4.70334e-05	0.00207986	0.00193142	RPA3/PCNA/HMGB1/MSH6/POLD3/RNASEH2C/MSH2/RPA2/RPA1/MLH1	10
GO:0009127	purine nucleoside monophosphate biosynthetic process	9/896	15/6309	5.05517e-05	0.00218464	0.00202872	HPRT1/PAICS/DCK/GMPS/IMPDH1/ADK/IMPDH2/PRPS2/ADSL	9
GO:0009219	pyrimidine deoxyribonucleotide metabolic process	9/896	15/6309	5.05517e-05	0.00218464	0.00202872	TYMS/DUT/DTYMK/DCTPP1/CMPK2/MBD4/NTHL1/UPP1/OGG1	9
GO:0045786	negative regulation of cell cycle	45/896	179/6309	5.97865e-05	0.0025547	0.00237237	MAD2L2/CENPF/PRKDC/BTG3/BARD1/CDKN2C/BUB3/TOPBP1/WEE1/RAD21/BLM/MSH2/CDKN2D/SLFN11/ANAPC15/BAZ1B/PSMG2/AURKAIP1/TP53I13/NABP2/RPA2/BRD7/RPS27L/NAE1/RBBP8/IPO5/TNF/CDK5RAP2/DOT1L/TRIM37/CASP2/CCP110/HPGD/HTRA2/BABAM1/RB1/FHL1/RAD1/TP53/CDKN2A/MIIP/NUBP1/RGCC/PRPF19/ADCYAP1	45
GO:0006282	regulation of DNA repair	36/896	133/6309	6.39079e-05	0.00270047	0.00250773	PCNA/DEK/MAD2L2/USP1/HMGB1/NSD2/PRKDC/BARD1/RIF1/ACTL6A/TRIM28/ACTB/YEATS4/SMARCB1/UBE2N/BCL7C/RPA2/BRD7/MGMT/RBBP8/HDGFL2/SLF1/PPP4C/RUVBL2/DHX9/BABAM1/UBE2V2/SMARCA4/SPIDR/BRD8/TEX15/MAGEF1/PHF10/INO80E/OGG1/CCDC117	36
GO:1902806	regulation of cell cycle G1/S phase transition	31/896	109/6309	7.46555e-05	0.00307713	0.00285752	RRM1/TFDP1/PRKDC/CDKN2C/ACTL6A/PSME2/WEE1/ACTB/CDKN2D/SLFN11/SMARCB1/AKT1/BCL7C/RPA2/AIF1/BRD7/RPS27L/RDX/CCND3/BID/CPSF3/TMEM14B/CENPJ/CASP2/RB1/FHL1/SMARCA4/TP53/CDKN2A/PHF10/RGCC	31
GO:2001022	positive regulation of response to DNA damage stimulus	31/896	109/6309	7.46555e-05	0.00307713	0.00285752	PCNA/MAD2L2/USP1/HMGB1/PRKDC/RIF1/ACTL6A/TRIM28/ACTB/YEATS4/SMARCB1/UBE2N/BCL7C/BRD7/MGMT/RBBP8/HDGFL2/SLF1/RUVBL2/NSMCE4A/DHX9/BABAM1/UBE2V2/SMARCA4/EEF1E1/SPIDR/MYC/BRD8/PHF10/INO80E/CCDC117	31
GO:0072524	pyridine-containing compound metabolic process	15/896	37/6309	7.52494e-05	0.00307713	0.00285752	IDH2/PGAM1/LDHB/MDH1/TALDO1/NAXE/DERA/PDXK/DCXR/MDH2/PGLS/TP53/PGD/PRPS2/NAPRT	15
GO:0000245	spliceosomal complex assembly	20/896	58/6309	7.89384e-05	0.00319365	0.00296571	PSIP1/SNRPD1/SNRPG/SNRPB/SNRPD3/SRSF10/SNRPF/SNRPA1/SRPK1/TXNL4A/HTATSF1/SNRPE/SNRPC/SNRPD2/DDX23/PUF60/SF3B4/PHF5A/USP39/PRPF19	20
GO:0006739	NADP metabolic process	10/896	19/6309	8.67152e-05	0.00347135	0.00322359	IDH2/PGAM1/MDH1/TALDO1/DERA/DCXR/PGLS/TP53/PGD/PRPS2	10
GO:0000387	spliceosomal snRNP assembly	12/896	26/6309	8.83891e-05	0.0035015	0.00325159	SNRPD1/LSM4/SNRPG/SNRPB/SNRPD3/SRSF10/SNRPF/LSM2/SNRPE/SNRPC/SNRPD2/PRPF19	12
GO:0006177	GMP biosynthetic process	7/896	6309-10-01	9.23846e-05	0.00362205	0.00336354	HPRT1/PAICS/GMPS/IMPDH1/ADK/IMPDH2/ADSL	7
GO:2000781	positive regulation of double-strand break repair	20/896	59/6309	0.000103761	0.00402656	0.00373919	MAD2L2/PRKDC/RIF1/ACTL6A/ACTB/YEATS4/SMARCB1/UBE2N/BCL7C/BRD7/MGMT/RBBP8/HDGFL2/SLF1/RUVBL2/UBE2V2/SMARCA4/SPIDR/BRD8/PHF10	20
GO:0009168	purine ribonucleoside monophosphate biosynthetic process	8/896	13/6309	0.000106438	0.00406155	0.00377167	HPRT1/PAICS/GMPS/IMPDH1/ADK/IMPDH2/PRPS2/ADSL	8
GO:0001676	long-chain fatty acid metabolic process	14/896	34/6309	0.000106798	0.00406155	0.00377167	GSTP1/GPX4/PTGES3/SLC27A3/FADS1/AIG1/FADS2/CBR1/ELOVL6/SLC27A2/CPT1A/ACSL5/ELOVL1/MGLL	14
GO:1903241	U2-type prespliceosome assembly	11/896	23/6309	0.000117292	0.00441647	0.00410126	SNRPD1/SNRPG/SNRPB/SNRPD3/SNRPF/SNRPA1/HTATSF1/SNRPE/SNRPD2/SF3B4/PHF5A	11
GO:0033108	mitochondrial respiratory chain complex assembly	22/896	69/6309	0.000133922	0.0049932	0.00463683	UQCC2/NDUFA6/NDUFS8/NDUFB1/NDUFB11/NDUFA2/COX17/NDUFB3/NDUFA12/NDUFB2/UQCRFS1/NDUFB6/NDUFC2/COA3/NDUFAF8/NDUFB10/NDUFS3/NDUFA11/UQCC3/NDUFA8/SAMM50/SDHAF3	22
GO:2001020	regulation of response to DNA damage stimulus	46/896	191/6309	0.000150478	0.00546154	0.00507174	PCNA/DEK/MAD2L2/USP1/HMGB1/NSD2/PRKDC/BARD1/RIF1/ACTL6A/TRIM28/ACTB/CDKN2D/YEATS4/COPS3/SMARCB1/UBE2N/KMT5A/BCL7C/BAZ1B/RPA2/BRD7/MGMT/RBBP8/HDGFL2/SLF1/PPP4C/BID/CD74/RUVBL2/NSMCE4A/DHX9/BABAM1/UBE2V2/SMARCA4/TP53/EEF1E1/SPIDR/MYC/BRD8/TEX15/MAGEF1/PHF10/INO80E/OGG1/CCDC117	46
GO:0009156	ribonucleoside monophosphate biosynthetic process	10/896	20/6309	0.00015149	0.00546154	0.00507174	HPRT1/PAICS/DCK/GMPS/IMPDH1/ADK/IMPDH2/PRPS2/UPP1/ADSL	10
GO:0019362	pyridine nucleotide metabolic process	14/896	35/6309	0.000155023	0.00546154	0.00507174	IDH2/PGAM1/LDHB/MDH1/TALDO1/NAXE/DERA/DCXR/MDH2/PGLS/TP53/PGD/PRPS2/NAPRT	14
GO:0046496	nicotinamide nucleotide metabolic process	14/896	35/6309	0.000155023	0.00546154	0.00507174	IDH2/PGAM1/LDHB/MDH1/TALDO1/NAXE/DERA/DCXR/MDH2/PGLS/TP53/PGD/PRPS2/NAPRT	14
GO:1905818	regulation of chromosome separation	14/896	35/6309	0.000155023	0.00546154	0.00507174	MAD2L2/CENPF/SMC2/SMC4/NCAPH2/NCAPD3/ANAPC11/BUB3/RAD21/ANAPC15/PSMG2/CDK5RAP2/PLSCR1/RB1	14
GO:0045930	negative regulation of mitotic cell cycle	30/896	108/6309	0.0001551	0.00546154	0.00507174	MAD2L2/CENPF/PRKDC/BTG3/BARD1/BUB3/TOPBP1/WEE1/RAD21/BLM/MSH2/SLFN11/ANAPC15/PSMG2/AURKAIP1/NABP2/RPA2/BRD7/RPS27L/NAE1/RBBP8/TNF/CDK5RAP2/CASP2/BABAM1/RB1/FHL1/TP53/MIIP/RGCC	30
GO:1901137	carbohydrate derivative biosynthetic process	69/896	320/6309	0.000160529	0.00560084	0.0052011	TYMS/RRM1/DUT/HPRT1/PAICS/DCK/DTYMK/NDUFA6/NDUFS8/ENO1/PRPSAP1/GMPS/NDUFS6/NDUFB1/PIGX/NME1/NDUFB11/TECR/GPAA1/ATP5MF/ATP5MC3/SCCPDH/NDUFA2/NME4/TPI1/NDUFB3/NDUFA12/IMPDH1/NDUFB2/ATP5MC1/NFKB1/SRD5A3/CMPK2/DPM2/ADK/NANS/AKR1A1/NDUFB6/SLC25A1/DCXR/GK/VEGFB/NDUFC2/NDUFB10/ATP5PF/NDUFS3/GMPPB/ATP5F1C/NDUFA11/PANK2/IMPDH2/MTHFD1/UQCC3/NDUFA8/ATP5PD/NDUFA7/STT3A/AP2A1/B3GAT3/SDHA/PRPS2/FAM20B/UPP1/ELO…	69
GO:1901991	negative regulation of mitotic cell cycle phase transition	26/896	89/6309	0.000173445	0.00599648	0.00556851	MAD2L2/CENPF/PRKDC/BARD1/BUB3/TOPBP1/WEE1/RAD21/BLM/SLFN11/ANAPC15/PSMG2/NABP2/RPA2/BRD7/RPS27L/NAE1/RBBP8/CDK5RAP2/CASP2/BABAM1/RB1/FHL1/TP53/MIIP/RGCC	26
GO:0019320	hexose catabolic process	9/896	17/6309	0.000187754	0.00643268	0.00597358	ENO1/GALK1/TPI1/PFKL/PKM/BAD/TP53/GLB1/GALE	9
GO:0010948	negative regulation of cell cycle process	36/896	140/6309	0.000198981	0.00675646	0.00627425	MAD2L2/CENPF/PRKDC/BARD1/BUB3/TOPBP1/WEE1/RAD21/BLM/MSH2/CDKN2D/SLFN11/ANAPC15/BAZ1B/PSMG2/AURKAIP1/NABP2/RPA2/BRD7/RPS27L/NAE1/RBBP8/CDK5RAP2/DOT1L/TRIM37/CASP2/CCP110/BABAM1/RB1/FHL1/RAD1/TP53/MIIP/NUBP1/RGCC/PRPF19	36
GO:0009123	nucleoside monophosphate metabolic process	15/896	40/6309	0.000213217	0.00712256	0.00661422	TYMS/DUT/HPRT1/PAICS/DCK/DTYMK/GMPS/IMPDH1/CMPK2/DNPH1/ADK/IMPDH2/PRPS2/UPP1/ADSL	15
GO:0000018	regulation of DNA recombination	22/896	71/6309	0.000213508	0.00712256	0.00661422	MAD2L2/ALYREF/MSH6/NSD2/RIF1/ACTL6A/BLM/ACTB/KPNA2/MSH2/YEATS4/RPA2/RBBP8/HDGFL2/PPP4C/MLH1/RUVBL2/SPIDR/BRD8/TEX15/MAGEF1/EXOSC3	22
GO:0000070	mitotic sister chromatid segregation	30/896	110/6309	0.000221458	0.00718383	0.00667112	MAD2L2/CENPF/SMC2/RAN/SMC1A/SMC4/NCAPH2/NCAPD3/ANAPC11/MZT1/KIF22/BUB3/RAD21/KPNB1/PDS5B/STAG1/SMC3/RHOA/KMT5A/ANAPC15/KIF2A/BAZ1B/PSMG2/NUDC/SLF1/CDK5RAP2/NUP62/RB1/MIS12/RMDN1	30
GO:0009263	deoxyribonucleotide biosynthetic process	7/896	6309-11-01	0.000222901	0.00718383	0.00667112	TYMS/RRM1/DUT/DCK/DTYMK/CMPK2/ADK	7
GO:0009265	2'-deoxyribonucleotide biosynthetic process	7/896	6309-11-01	0.000222901	0.00718383	0.00667112	TYMS/RRM1/DUT/DCK/DTYMK/CMPK2/ADK	7
GO:0046385	deoxyribose phosphate biosynthetic process	7/896	6309-11-01	0.000222901	0.00718383	0.00667112	TYMS/RRM1/DUT/DCK/DTYMK/CMPK2/ADK	7
GO:0140053	mitochondrial gene expression	32/896	121/6309	0.00025655	0.00819883	0.00761368	UQCC2/MRPL11/MRPL17/MRPL57/MRPS16/MRPS11/MRPS26/MRPL37/MRPL12/MRPS34/MRPL14/MRPL15/MRPL51/AURKAIP1/MRPL27/MRPL41/MRPS15/MRPL55/MRPL23/COA3/MRPL52/MRPL34/MRPS12/MRPL36/SHMT2/MRPL47/MRPL13/NDUFA7/MRPL18/MRPL48/MRPS14/DROSHA	32
GO:0051304	chromosome separation	14/896	37/6309	0.000309649	0.0097322	0.00903761	MAD2L2/CENPF/SMC2/SMC4/NCAPH2/NCAPD3/ANAPC11/BUB3/RAD21/ANAPC15/PSMG2/CDK5RAP2/PLSCR1/RB1	14
GO:1901657	glycosyl compound metabolic process	14/896	37/6309	0.000309649	0.0097322	0.00903761	HPRT1/NUDT1/DTYMK/AKR7A2/ERH/ICMT/NME4/GUSB/NAGA/DNPH1/ADK/AKR1A1/DERA/UPP1	14
GO:0043094	cellular metabolic compound salvage	9/896	18/6309	0.000328474	0.0102392	0.00950846	HPRT1/DCK/ADK/PDXK/ADI1/NAPRT/UPP1/APIP/ADSL	9
GO:0045787	positive regulation of cell cycle	37/896	149/6309	0.000346196	0.0107039	0.00993998	FEN1/RANBP1/RRM1/SMC2/SMC4/NCAPH2/NCAPD3/KIF20B/ANAPC11/TFDP1/CDK4/EIF4EBP1/RAD21/RAD51C/AURKA/RCC2/RHOA/AKT1/CEP295/RAD18/AIF1/SLF1/SMC6/TNF/RDX/CCND3/NUP62/CPSF3/CENPJ/CALR/PLSCR1/EIF4E/RB1/DBF4/TTL/RGCC/PRKCE	37
GO:0010257	NADH dehydrogenase complex assembly	15/896	42/6309	0.000396538	0.0120267	0.0111683	NDUFA6/NDUFS8/NDUFB1/NDUFB11/NDUFA2/NDUFB3/NDUFA12/NDUFB2/NDUFB6/NDUFC2/NDUFAF8/NDUFB10/NDUFS3/NDUFA11/NDUFA8	15
GO:0032981	mitochondrial respiratory chain complex I assembly	15/896	42/6309	0.000396538	0.0120267	0.0111683	NDUFA6/NDUFS8/NDUFB1/NDUFB11/NDUFA2/NDUFB3/NDUFA12/NDUFB2/NDUFB6/NDUFC2/NDUFAF8/NDUFB10/NDUFS3/NDUFA11/NDUFA8	15
GO:0022616	DNA strand elongation	10/896	22/6309	0.000404789	0.0120267	0.0111683	MCM7/MCM3/PCNA/ACTL6A/POLD3/NUCKS1/POLD2/POLE3/RUVBL2/INO80E	10
GO:0035825	homologous recombination	10/896	22/6309	0.000404789	0.0120267	0.0111683	CENPX/BARD1/NUCKS1/TOPBP1/RAD21/RAD51C/RBBP8/MLH1/RAD51D/KLHDC3	10
GO:0046365	monosaccharide catabolic process	10/896	22/6309	0.000404789	0.0120267	0.0111683	ENO1/GALK1/TPI1/PFKL/PKM/NUDT5/BAD/TP53/GLB1/GALE	10
GO:0051321	meiotic cell cycle	27/896	99/6309	0.000450244	0.0132735	0.0123261	SMC2/CENPX/SMC1A/SMC4/NCAPH2/MSH6/NCAPD3/ANAPC11/PTTG1/BUB3/RAD21/RAD51C/AURKA/SMC3/ANAPC15/RPA1/CKS2/RBBP8/TUBGCP3/SGO2/MLH1/CALR/RAD51D/RAD1/TEX15/KLHDC3/TUBGCP4	27
GO:0006081	cellular aldehyde metabolic process	12/896	30/6309	0.000458054	0.0132976	0.0123485	IDH2/AKR7A2/HYI/GLO1/TPI1/TALDO1/AKR1A1/PDXK/PARK7/PNKD/GRHPR/ALDH2	12
GO:0006220	pyrimidine nucleotide metabolic process	12/896	30/6309	0.000458054	0.0132976	0.0123485	TYMS/DUT/DCK/DTYMK/DCTPP1/NME1/NME4/CMPK2/MBD4/NTHL1/UPP1/OGG1	12
GO:0006098	pentose-phosphate shunt	7/896	6309-12-01	0.000469506	0.0135267	0.0125613	PGAM1/TALDO1/DERA/PGLS/TP53/PGD/PRPS2	7
GO:1901615	organic hydroxy compound metabolic process	43/896	184/6309	0.00049068	0.0140305	0.0130291	IDH2/HPRT1/FDPS/PGP/AKR7A2/EBP/LDHB/GALK1/ACAA2/ISYNA1/PMVK/TPI1/DDT/NFKB1/SRD5A3/DPM2/AKR1A1/TNF/PDXK/GK/NPC2/SREBF2/PARK7/PANK2/LDHA/LPCAT3/FDFT1/SPTSSA/QDPR/PNKD/TP53/ITGB2/INSIG1/FDX1/ITPK1/PCBD1/SQLE/APOC1/GOT1/SLC27A2/DGAT1/ERG28/ALDH2	43
GO:0007005	mitochondrion organization	70/896	338/6309	0.000501869	0.0141875	0.013175	RRM1/SLC25A5/UQCC2/NDUFA6/NDUFS8/NDUFB1/SAE1/CALM3/NDUFB11/AURKA/PRDX3/ACAA2/NDUFA2/COX17/CHCHD3/IMMP1L/PDCD5/MTCH2/ROMO1/NDUFB3/AKT1/NDUFA12/NDUFB2/ATP5IF1/UQCRFS1/BAX/VDAC1/PRELID1/CHCHD2/GGCT/SLIRP/TIMM10/TOMM5/NDUFB6/NDUFC2/TIMM50/COA3/NDUFAF8/BID/COX7A2/NDUFB10/SREBF2/NDUFS3/PARK7/NDUFA11/PANK2/CISD2/ATG3/UQCC3/NDUFA8/HTRA2/MGME1/SAMM50/IMMT/BAD/TP53/UCP2/SHARPIN/GABPB1/TMEM11/TOMM40/TMEM70/…	70
GO:0000226	microtubule cytoskeleton organization	56/896	257/6309	0.000503633	0.0141875	0.013175	RANBP1/TUBB/RAN/CKAP2/SMC1A/TUBA1B/STMN1/MZT1/SKA2/HAUS1/GAPDH/EZR/CNTLN/WEE1/KPNB1/AURKA/DYNLT1/CFL1/SSNA1/STAG1/XPO1/SMC3/RHOA/ARL2/KIF2A/CEP295/TUBB4B/TUBA1C/ODF2/NUDC/TUBGCP3/HDGFL3/CDK5RAP2/NEDD1/MLH1/NUP62/TRIM37/CENPJ/NDE1/CCP110/CKAP5/RANBP9/NTMT1/KATNAL1/MAP7D1/CEP135/FES/CNP/TTL/NUBP1/SPRY1/CEP44/CEP70/CETN3/RMDN1/TUBGCP4	56
GO:0071897	DNA biosynthetic process	29/896	111/6309	0.000611572	0.0171015	0.015881	TYMS/PCNA/MAD2L2/RRM1/USP1/CENPF/TFDP1/RFC2/RFC1/POLD3/POLD2/CDKN2D/CCT5/PTGES3/POLE4/CHRAC1/RPA1/TNF/CCT6A/POLE3/ACD/DCP2/PKIB/NHP2/TP53/MYC/GFER/RGCC/ING5	29
GO:0070192	chromosome organization involved in meiotic cell cycle	11/896	27/6309	0.000656893	0.0182348	0.0169333	SMC2/SMC1A/SMC4/NCAPH2/NCAPD3/RAD21/RAD51C/SMC3/SGO2/MLH1/TEX15	11
GO:1901988	negative regulation of cell cycle phase transition	31/896	122/6309	0.000673851	0.01857	0.0172446	MAD2L2/CENPF/PRKDC/BARD1/BUB3/TOPBP1/WEE1/RAD21/BLM/MSH2/CDKN2D/SLFN11/ANAPC15/PSMG2/NABP2/RPA2/BRD7/RPS27L/NAE1/RBBP8/CDK5RAP2/DOT1L/CASP2/BABAM1/RB1/FHL1/RAD1/TP53/MIIP/RGCC/PRPF19	31
GO:1903046	meiotic cell cycle process	20/896	67/6309	0.000700917	0.0191769	0.0178082	SMC2/CENPX/SMC1A/SMC4/NCAPH2/MSH6/NCAPD3/PTTG1/RAD21/RAD51C/AURKA/SMC3/CKS2/SGO2/MLH1/CALR/RAD51D/RAD1/TEX15/KLHDC3	20
GO:0032200	telomere organization	29/896	112/6309	0.000716238	0.0194561	0.0180675	FEN1/RPA3/PCNA/MAD2L2/PRKDC/HAT1/RIF1/ACTL6A/RFC1/BLM/RAD51C/CCT5/PTGES3/NABP2/RPA2/RPA1/SLF1/SMC6/CCT6A/DOT1L/RUVBL2/NSMCE4A/ACD/DCP2/PKIB/RAD51D/NHP2/MYC/INO80E	29
GO:0006631	fatty acid metabolic process	35/896	144/6309	0.000757213	0.0203943	0.0189387	ECI1/ACAT2/HACD3/HADH/FABP5/GSTP1/ETFB/GPX4/TECR/ACAA2/PTGES3/DECR1/AKT1/DBI/SLC27A3/FADS1/AIG1/CD74/PANK2/HPGD/FADS2/INSIG1/CBR1/DEGS1/ILVBL/ETFA/ECI2/ELOVL6/APOC1/SLC27A2/CPT1A/ACSL5/ELOVL1/MGLL/HACD4	35
GO:0016054	organic acid catabolic process	25/896	92/6309	0.000766863	0.0203943	0.0189387	ECI1/ACAT2/HADH/ETFB/ACAA2/DECR1/AKT1/MPST/AKR1A1/DCXR/AIG1/ENOSF1/SHMT2/QDPR/BLMH/MTHFS/PGD/ILVBL/ETFA/SDSL/ECI2/GOT1/SLC27A2/SLC25A44/CPT1A	25
GO:0046395	carboxylic acid catabolic process	25/896	92/6309	0.000766863	0.0203943	0.0189387	ECI1/ACAT2/HADH/ETFB/ACAA2/DECR1/AKT1/MPST/AKR1A1/DCXR/AIG1/ENOSF1/SHMT2/QDPR/BLMH/MTHFS/PGD/ILVBL/ETFA/SDSL/ECI2/GOT1/SLC27A2/SLC25A44/CPT1A	25
GO:0006120	mitochondrial electron transport, NADH to ubiquinone	14/896	40/6309	0.000778486	0.0205028	0.0190395	NDUFA6/NDUFS8/NDUFS6/NDUFB1/NDUFA2/NDUFB3/NDUFB2/NDUFB6/NDUFC2/NDUFB10/NDUFS3/PARK7/NDUFA8/NDUFA7	14
GO:0046394	carboxylic acid biosynthetic process	31/896	123/6309	0.000781728	0.0205028	0.0190395	HACD3/FABP5/GSTP1/GAMT/GPX4/TECR/PTGES3/SEPHS1/MGST3/AKR1A1/FADS1/CD74/PARK7/SHMT2/ADI1/MTHFD1/FADS2/INSIG1/CBR1/DEGS1/ILVBL/SDSL/PCBD1/APIP/ELOVL6/APOC1/GOT1/SLC27A2/ELOVL1/MGLL/HACD4	31
GO:0030071	regulation of mitotic metaphase/anaphase transition	16/896	49/6309	0.000805833	0.0209903	0.0194922	MAD2L2/CENPF/ANAPC11/BUB3/ACTL6A/RAD21/ACTB/SMARCB1/ANAPC15/BCL7C/PSMG2/BRD7/CDK5RAP2/RB1/SMARCA4/PHF10	16
GO:0033559	unsaturated fatty acid metabolic process	13/896	36/6309	0.000851042	0.0220171	0.0204457	FABP5/GSTP1/GPX4/PTGES3/FADS1/CD74/HPGD/FADS2/CBR1/DEGS1/ELOVL6/ELOVL1/MGLL	13
GO:0006740	NADPH regeneration	7/896	13/6309	0.000893085	0.0227947	0.0211678	PGAM1/TALDO1/DERA/PGLS/TP53/PGD/PRPS2	7
GO:0097421	liver regeneration	7/896	13/6309	0.000893085	0.0227947	0.0211678	TYMS/PCNA/AURKA/TNF/UCP2/GFER/CPT1A	7
GO:0016053	organic acid biosynthetic process	31/896	124/6309	0.000904454	0.0229309	0.0212943	HACD3/FABP5/GSTP1/GAMT/GPX4/TECR/PTGES3/SEPHS1/MGST3/AKR1A1/FADS1/CD74/PARK7/SHMT2/ADI1/MTHFD1/FADS2/INSIG1/CBR1/DEGS1/ILVBL/SDSL/PCBD1/APIP/ELOVL6/APOC1/GOT1/SLC27A2/ELOVL1/MGLL/HACD4	31
GO:0002396	MHC protein complex assembly	6/896	6309-10-01	0.00101612	0.0252568	0.0234542	HLA-DPB1/HLA-DRB1/HLA-DPA1/CALR/HLA-DMA/HLA-DQB1	6
GO:0002501	peptide antigen assembly with MHC protein complex	6/896	6309-10-01	0.00101612	0.0252568	0.0234542	HLA-DPB1/HLA-DRB1/HLA-DPA1/CALR/HLA-DMA/HLA-DQB1	6
GO:0043173	nucleotide salvage	6/896	6309-10-01	0.00101612	0.0252568	0.0234542	HPRT1/DCK/ADK/NAPRT/UPP1/ADSL	6
GO:1902099	regulation of metaphase/anaphase transition of cell cycle	16/896	50/6309	0.00103187	0.0254818	0.0236632	MAD2L2/CENPF/ANAPC11/BUB3/ACTL6A/RAD21/ACTB/SMARCB1/ANAPC15/BCL7C/PSMG2/BRD7/CDK5RAP2/RB1/SMARCA4/PHF10	16
GO:0045132	meiotic chromosome segregation	13/896	37/6309	0.0011443	0.0280758	0.0260721	SMC2/CENPX/SMC1A/SMC4/NCAPH2/PTTG1/RAD21/RAD51C/AURKA/SMC3/SGO2/MLH1/TEX15	13
GO:0006221	pyrimidine nucleotide biosynthetic process	8/896	17/6309	0.00118484	0.0288843	0.0268228	TYMS/DUT/DCK/DTYMK/NME1/NME4/CMPK2/UPP1	8
GO:0140013	meiotic nuclear division	18/896	60/6309	0.00119874	0.0290371	0.0269647	SMC2/CENPX/SMC1A/SMC4/NCAPH2/PTTG1/RAD21/RAD51C/AURKA/SMC3/CKS2/SGO2/MLH1/CALR/RAD51D/RAD1/TEX15/KLHDC3	18
GO:0006338	chromatin remodeling	48/896	220/6309	0.00120914	0.0291034	0.0270263	DNMT1/DEK/ANP32B/DNAJC9/SSRP1/HMGB2/NASP/HMGB1/RBBP7/SET/SAMD1/TTF2/SUZ12/HAT1/RIF1/ACTL6A/SUPT16H/TRIM28/CBX3/ACTB/ITGB3BP/HMGA1/YEATS4/SMARCB1/BCL7C/HP1BP3/CHD1L/BAZ1B/CHRAC1/BRD7/DOT1L/NUDT5/POLE3/HDAC2/RUVBL2/DDX23/LMNB1/RB1/SMARCA4/TP53/MBD3/ASH2L/MYC/RBBP4/NPM3/TEX15/PHF10/INO80E	48
GO:0007091	metaphase/anaphase transition of mitotic cell cycle	16/896	51/6309	0.00130938	0.0308188	0.0286192	MAD2L2/CENPF/ANAPC11/BUB3/ACTL6A/RAD21/ACTB/SMARCB1/ANAPC15/BCL7C/PSMG2/BRD7/CDK5RAP2/RB1/SMARCA4/PHF10	16
GO:0010389	regulation of G2/M transition of mitotic cell cycle	16/896	51/6309	0.00130938	0.0308188	0.0286192	RRM1/CENPF/BARD1/CDK4/TOPBP1/RAD21/BLM/RAD51C/AURKA/RCC2/NABP2/NAE1/RBBP8/BABAM1/FHL1/MIIP	16
GO:0007006	mitochondrial membrane organization	22/896	80/6309	0.00131282	0.0308188	0.0286192	SLC25A5/CALM3/ACAA2/CHCHD3/PDCD5/ROMO1/ATP5IF1/BAX/TIMM10/TOMM5/TIMM50/BID/UQCC3/SAMM50/IMMT/BAD/TP53/TMEM11/TOMM40/CNP/MFN2/PPIF	22
GO:0016052	carbohydrate catabolic process	22/896	80/6309	0.00131282	0.0308188	0.0286192	PGAM1/GAPDH/ENO1/PPP1CA/GALK1/TPI1/GUSB/ARL2/NAGA/PFKL/PKM/DERA/GK/NUDT5/ENOSF1/LDHA/BAD/TP53/UCP2/GLB1/PGD/GALE	22
GO:0006766	vitamin metabolic process	11/896	29/6309	0.00132988	0.0308656	0.0286627	NFKB1/GSTO1/VKORC1/AKR1A1/TNF/PDXK/CD320/PANK2/SHMT2/CBR1/MTHFS	11
GO:0045005	DNA-templated DNA replication maintenance of fidelity	9/896	21/6309	0.00133104	0.0308656	0.0286627	PCNA/CENPX/ALYREF/FAM111A/BARD1/NUCKS1/BLM/SLFN11/RBBP8	9
GO:0006301	postreplication repair	10/896	25/6309	0.00136703	0.031508	0.0292593	PCNA/MAD2L2/USP1/POLD3/POLD2/MSH2/UBE2N/RAD18/UBE2A/UBE2V2	10
GO:0006289	nucleotide-excision repair	17/896	56/6309	0.00140743	0.0320506	0.0297632	RPA3/ACTL6A/POLD3/ACTB/HMGN1/SMARCB1/BCL7C/DDB2/POLR2I/RPA2/BRD7/RPA1/SMARCA4/TP53/NTHL1/PHF10/OGG1	17
GO:1902749	regulation of cell cycle G2/M phase transition	17/896	56/6309	0.00140743	0.0320506	0.0297632	RRM1/CENPF/BARD1/CDK4/TOPBP1/RAD21/BLM/RAD51C/AURKA/RCC2/NABP2/NAE1/RBBP8/BABAM1/FHL1/TP53/MIIP	17
GO:0072527	pyrimidine-containing compound metabolic process	13/896	38/6309	0.00151721	0.0341417	0.031705	TYMS/DUT/DCK/DTYMK/DCTPP1/NME1/ERH/NME4/CMPK2/MBD4/NTHL1/UPP1/OGG1	13
GO:1901292	nucleoside phosphate catabolic process	13/896	38/6309	0.00151721	0.0341417	0.031705	DUT/HINT1/HPRT1/DCTPP1/DNPH1/DERA/NUDT5/SUCLG1/MBD4/NTHL1/UPP1/CNP/OGG1	13
GO:1901617	organic hydroxy compound biosynthetic process	23/896	86/6309	0.00155123	0.0344833	0.0320222	FDPS/PGP/EBP/ACAA2/ISYNA1/PMVK/DDT/NFKB1/SRD5A3/TNF/PDXK/PARK7/LPCAT3/FDFT1/SPTSSA/QDPR/INSIG1/PCBD1/SQLE/GOT1/SLC27A2/ERG28/ALDH2	23
GO:0009147	pyrimidine nucleoside triphosphate metabolic process	7/896	14/6309	0.00156866	0.0344833	0.0320222	TYMS/DUT/DTYMK/DCTPP1/NME1/NME4/CMPK2	7
GO:0009264	deoxyribonucleotide catabolic process	7/896	14/6309	0.00156866	0.0344833	0.0320222	DUT/DCTPP1/DERA/MBD4/NTHL1/UPP1/OGG1	7
GO:0046386	deoxyribose phosphate catabolic process	7/896	14/6309	0.00156866	0.0344833	0.0320222	DUT/DCTPP1/DERA/MBD4/NTHL1/UPP1/OGG1	7
GO:0044784	metaphase/anaphase transition of cell cycle	16/896	52/6309	0.00164723	0.0360024	0.0334329	MAD2L2/CENPF/ANAPC11/BUB3/ACTL6A/RAD21/ACTB/SMARCB1/ANAPC15/BCL7C/PSMG2/BRD7/CDK5RAP2/RB1/SMARCA4/PHF10	16
GO:0034502	protein localization to chromosome	17/896	57/6309	0.00174607	0.0379447	0.0352366	VRK1/BUB3/RAD21/MSH2/CCT5/RCC2/NABP2/RPA2/RPA1/SLF1/CCT6A/RUVBL2/ACD/RB1/SPIDR/MIS12/XRCC4	17
GO:0002504	antigen processing and presentation of peptide or polysaccharide antigen via MHC class II	8/896	18/6309	0.00186993	0.0400908	0.0372295	HLA-DPB1/HLA-DRB1/HLA-DPA1/HLA-DMA/CD74/HLA-DQB1/UNC93B1/THBS1	8
GO:0072528	pyrimidine-containing compound biosynthetic process	8/896	18/6309	0.00186993	0.0400908	0.0372295	TYMS/DUT/DCK/DTYMK/NME1/NME4/CMPK2/UPP1	8
GO:0006275	regulation of DNA replication	20/896	72/6309	0.00187646	0.0400908	0.0372295	MCM7/MCM3/MCM5/PCNA/RFC2/ACTL6A/NUCKS1/BLM/SLFN11/SMC3/CHRAC1/USP37/POLE3/RUVBL2/DHX9/TP53/FAF1/DBF4/INO80E/ING5	20
GO:0000723	telomere maintenance	27/896	108/6309	0.00189283	0.0402147	0.0373446	FEN1/RPA3/PCNA/MAD2L2/PRKDC/RIF1/ACTL6A/RFC1/BLM/RAD51C/CCT5/PTGES3/NABP2/RPA2/RPA1/SLF1/SMC6/CCT6A/RUVBL2/NSMCE4A/ACD/DCP2/PKIB/RAD51D/NHP2/MYC/INO80E	27
GO:0006122	mitochondrial electron transport, ubiquinol to cytochrome c	6/896	6309-11-01	0.00196798	0.0409872	0.0380619	UQCRQ/UQCRC1/UQCRFS1/CYC1/UQCR10/UQCC3	6
GO:0009223	pyrimidine deoxyribonucleotide catabolic process	6/896	6309-11-01	0.00196798	0.0409872	0.0380619	DUT/DCTPP1/MBD4/NTHL1/UPP1/OGG1	6
GO:0061844	antimicrobial humoral immune response mediated by antimicrobial peptide	6/896	6309-11-01	0.00196798	0.0409872	0.0380619	HMGN2/GAPDH/CXCL2/ROMO1/CXCL8/CXCL3	6
GO:0051784	negative regulation of nuclear division	9/896	22/6309	0.0019723	0.0409872	0.0380619	MAD2L2/CENPF/BUB3/RAD21/ANAPC15/PSMG2/AURKAIP1/CDK5RAP2/RAD1	9
GO:0006334	nucleosome assembly	12/896	35/6309	0.00223836	0.0454765	0.0422309	ANP32B/DNAJC9/SSRP1/HMGB2/NASP/SET/HAT1/SUPT16H/HP1BP3/CHRAC1/POLE3/RBBP4	12
GO:0009166	nucleotide catabolic process	12/896	35/6309	0.00223836	0.0454765	0.0422309	DUT/HINT1/HPRT1/DCTPP1/DNPH1/DERA/SUCLG1/MBD4/NTHL1/UPP1/CNP/OGG1	12
GO:0000086	G2/M transition of mitotic cell cycle	19/896	68/6309	0.00224225	0.0454765	0.0422309	RRM1/CENPF/BARD1/CDK4/TOPBP1/WEE1/RAD21/BLM/RAD51C/CALM3/AURKA/RCC2/NABP2/NAE1/RBBP8/ARPP19/BABAM1/FHL1/MIIP	19
GO:0007093	mitotic cell cycle checkpoint signaling	19/896	68/6309	0.00224225	0.0454765	0.0422309	MAD2L2/CENPF/PRKDC/BARD1/BUB3/TOPBP1/BLM/MSH2/ANAPC15/PSMG2/NABP2/RPA2/RPS27L/NAE1/RBBP8/CDK5RAP2/CASP2/BABAM1/TP53	19
GO:0007098	centrosome cycle	20/896	73/6309	0.00224812	0.0454765	0.0422309	RANBP1/HAUS1/CNTLN/AURKA/XPO1/ARL2/CEP295/ODF2/CDK5RAP2/NUP62/TRIM37/CENPJ/NDE1/CCP110/CKAP5/CEP135/FES/NUBP1/CEP44/CETN3	20
GO:0006066	alcohol metabolic process	31/896	131/6309	0.00233876	0.0470599	0.0437012	IDH2/FDPS/PGP/AKR7A2/EBP/GALK1/ACAA2/ISYNA1/PMVK/TPI1/NFKB1/SRD5A3/DPM2/AKR1A1/GK/NPC2/SREBF2/PARK7/LPCAT3/FDFT1/SPTSSA/QDPR/INSIG1/FDX1/ITPK1/PCBD1/SQLE/APOC1/GOT1/DGAT1/ALDH2	31
GO:0033044	regulation of chromosome organization	36/896	159/6309	0.00247023	0.0494436	0.0459148	FEN1/DNMT1/MAD2L2/CENPF/SMC2/SMC4/NCAPH2/NCAPD3/ANAPC11/BUB3/ACTL6A/TRIM28/RAD21/ACTB/CCT5/SMARCB1/ANAPC15/BCL7C/BAZ1B/PSMG2/NABP2/BRD7/SLF1/SMC6/CDK5RAP2/CCT6A/RUVBL2/NSMCE4A/ACD/DCP2/PKIB/RB1/SMARCA4/MYC/PHF10/INO80E	36
GO:0006123	mitochondrial electron transport, cytochrome c to oxygen	7/896	15/6309	0.00258395	0.0501365	0.0465582	COX8A/COX5A/COX7B/COX6C/COX6A1/COX6B1/COX7A2	7
GO:0019886	antigen processing and presentation of exogenous peptide antigen via MHC class II	7/896	15/6309	0.00258395	0.0501365	0.0465582	HLA-DPB1/HLA-DRB1/HLA-DPA1/HLA-DMA/CD74/HLA-DQB1/UNC93B1	7
GO:0036260	RNA capping	7/896	15/6309	0.00258395	0.0501365	0.0465582	SNRPD1/SNRPG/SNRPB/SNRPD3/SNRPF/SNRPE/SNRPD2	7
GO:0051156	glucose 6-phosphate metabolic process	7/896	15/6309	0.00258395	0.0501365	0.0465582	PGAM1/TALDO1/DERA/PGLS/TP53/PGD/PRPS2	7
GO:0051984	positive regulation of chromosome segregation	7/896	15/6309	0.00258395	0.0501365	0.0465582	SMC2/SMC4/NCAPH2/NCAPD3/RCC2/RAD18/SMC6	7
GO:1905820	positive regulation of chromosome separation	7/896	15/6309	0.00258395	0.0501365	0.0465582	SMC2/SMC4/NCAPH2/NCAPD3/ANAPC11/PLSCR1/RB1	7
GO:0009116	nucleoside metabolic process	10/896	27/6309	0.00269923	0.0521075	0.0483886	HPRT1/NUDT1/DTYMK/ERH/ICMT/NME4/DNPH1/ADK/DERA/UPP1	10
GO:0010569	regulation of double-strand break repair via homologous recombination	14/896	45/6309	0.00281967	0.0536926	0.0498605	MAD2L2/RIF1/ACTL6A/ACTB/YEATS4/RPA2/RBBP8/HDGFL2/PPP4C/RUVBL2/SPIDR/BRD8/TEX15/MAGEF1	14
GO:0031297	replication fork processing	8/896	19/6309	0.00283275	0.0536926	0.0498605	PCNA/CENPX/ALYREF/FAM111A/BARD1/NUCKS1/BLM/RBBP8	8
GO:0006636	unsaturated fatty acid biosynthetic process	9/896	23/6309	0.00283781	0.0536926	0.0498605	FABP5/PTGES3/FADS1/CD74/FADS2/CBR1/DEGS1/ELOVL6/ELOVL1	9
GO:1900087	positive regulation of G1/S transition of mitotic cell cycle	9/896	23/6309	0.00283781	0.0536926	0.0498605	RRM1/TFDP1/AKT1/AIF1/RDX/CCND3/CPSF3/CENPJ/RGCC	9
GO:0046165	alcohol biosynthetic process	16/896	55/6309	0.00312621	0.0585664	0.0543865	FDPS/PGP/EBP/ACAA2/ISYNA1/PMVK/NFKB1/SRD5A3/PARK7/LPCAT3/FDFT1/SPTSSA/QDPR/INSIG1/PCBD1/GOT1	16
GO:0072329	monocarboxylic acid catabolic process	16/896	55/6309	0.00312621	0.0585664	0.0543865	ECI1/ACAT2/HADH/ETFB/ACAA2/DECR1/AKT1/AKR1A1/DCXR/AIG1/PGD/ILVBL/ETFA/ECI2/SLC27A2/CPT1A	16
GO:0044839	cell cycle G2/M phase transition	20/896	75/6309	0.00317937	0.0589813	0.0547717	RRM1/CENPF/BARD1/CDK4/TOPBP1/WEE1/RAD21/BLM/RAD51C/CALM3/AURKA/RCC2/NABP2/NAE1/RBBP8/ARPP19/BABAM1/FHL1/TP53/MIIP	20
GO:1902600	proton transmembrane transport	20/896	75/6309	0.00317937	0.0589813	0.0547717	SLC25A5/COX8A/COX5A/COX7B/ATP5MF/UQCRC1/ATP5MC3/COX17/ATP5MC1/CYB5A/UQCRFS1/CYC1/COX6B1/UQCR10/ATP5PF/PARK7/ATP5F1C/ATP5PD/UCP2/PPIF	20
GO:0006244	pyrimidine nucleotide catabolic process	6/896	6309-12-01	0.00346645	0.0636855	0.0591403	DUT/DCTPP1/MBD4/NTHL1/UPP1/OGG1	6
GO:0007076	mitotic chromosome condensation	6/896	6309-12-01	0.00346645	0.0636855	0.0591403	SMC2/SMC4/NCAPH2/NCAPD3/KMT5A/BAZ1B	6
GO:0051306	mitotic sister chromatid separation	10/896	28/6309	0.00367384	0.0671712	0.0623771	MAD2L2/CENPF/NCAPH2/ANAPC11/BUB3/RAD21/ANAPC15/PSMG2/CDK5RAP2/RB1	10
GO:0034728	nucleosome organization	15/896	51/6309	0.00370925	0.0674941	0.062677	ANP32B/DNAJC9/SSRP1/HMGB2/NASP/SET/HAT1/SUPT16H/HMGA1/SMARCB1/HP1BP3/CHRAC1/POLE3/SMARCA4/RBBP4	15
GO:0009636	response to toxic substance	20/896	76/6309	0.00375423	0.0679874	0.0631351	TYMS/GSTP1/GPX4/PRDX3/PRDX4/MGST3/DHX15/MPST/BAX/GSTO1/MGMT/TXNDC17/AKR1A1/TNF/PARK7/HTRA2/GPX7/BLMH/GFER/CNP	20
GO:0002495	antigen processing and presentation of peptide antigen via MHC class II	7/896	16/6309	0.00403709	0.07208	0.0669357	HLA-DPB1/HLA-DRB1/HLA-DPA1/HLA-DMA/CD74/HLA-DQB1/UNC93B1	7
GO:0032986	protein-DNA complex disassembly	7/896	16/6309	0.00403709	0.07208	0.0669357	SSRP1/SET/SUPT16H/HMGA1/SMARCB1/SMARCA4/MYC	7
GO:0046037	GMP metabolic process	7/896	16/6309	0.00403709	0.07208	0.0669357	HPRT1/PAICS/GMPS/IMPDH1/ADK/IMPDH2/ADSL	7
GO:0007099	centriole replication	8/896	20/6309	0.004142	0.0732652	0.0680362	CEP295/CDK5RAP2/NUP62/TRIM37/CENPJ/CCP110/CEP135/CEP44	8
GO:0045839	negative regulation of mitotic nuclear division	8/896	20/6309	0.004142	0.0732652	0.0680362	MAD2L2/CENPF/BUB3/RAD21/ANAPC15/PSMG2/AURKAIP1/CDK5RAP2	8
GO:1901992	positive regulation of mitotic cell cycle phase transition	14/896	47/6309	0.00439247	0.077336	0.0718165	RRM1/ANAPC11/TFDP1/CDK4/RAD51C/RCC2/AKT1/AIF1/RDX/CCND3/CPSF3/CENPJ/RB1/RGCC	14
GO:1903900	regulation of viral life cycle	19/896	72/6309	0.00451962	0.0792079	0.0735548	HMGB1/FAM111A/HACD3/LGALS1/PPIA/TRIM28/BANF1/KPNA2/PPIH/P4HB/IFITM3/SRPK1/CXCL8/ILF3/HLA-DRB1/TNF/CD74/PLSCR1/LY6E	19
GO:0033045	regulation of sister chromatid segregation	16/896	57/6309	0.00462062	0.0806064	0.0748535	MAD2L2/CENPF/ANAPC11/BUB3/ACTL6A/RAD21/ACTB/SMARCB1/ANAPC15/BCL7C/PSMG2/BRD7/CDK5RAP2/RB1/SMARCA4/PHF10	16
GO:0002381	immunoglobulin production involved in immunoglobulin-mediated immune response	12/896	38/6309	0.00483916	0.0836515	0.0776813	MAD2L2/MSH6/NSD2/RIF1/MSH2/HLA-DPB1/HLA-DRB1/HLA-DPA1/MLH1/HLA-DMA/HLA-DQB1/EXOSC3	12
GO:0051298	centrosome duplication	12/896	38/6309	0.00483916	0.0836515	0.0776813	XPO1/CEP295/CDK5RAP2/NUP62/TRIM37/CENPJ/NDE1/CCP110/CKAP5/CEP135/NUBP1/CEP44	12
GO:1901607	alpha-amino acid biosynthetic process	10/896	29/6309	0.0049075	0.0844489	0.0784218	SEPHS1/PARK7/SHMT2/ADI1/MTHFD1/ILVBL/SDSL/PCBD1/APIP/GOT1	10
GO:0006520	amino acid metabolic process	23/896	94/6309	0.0052931	0.0906741	0.0842026	SMS/GMPS/ETFB/GSS/ICMT/SEPHS1/MPST/ENOSF1/PARK7/SHMT2/ADI1/MTHFD1/QDPR/UCP2/BLMH/MTHFS/ILVBL/ETFA/SDSL/PCBD1/APIP/GOT1/SLC25A44	23
GO:0045931	positive regulation of mitotic cell cycle	18/896	68/6309	0.00544345	0.0918104	0.0852579	RRM1/ANAPC11/TFDP1/CDK4/EIF4EBP1/RAD51C/AURKA/RCC2/AKT1/AIF1/RDX/CCND3/CPSF3/CENPJ/EIF4E/RB1/TTL/RGCC	18
GO:1901605	alpha-amino acid metabolic process	18/896	68/6309	0.00544345	0.0918104	0.0852579	SMS/GMPS/ICMT/SEPHS1/MPST/PARK7/SHMT2/ADI1/MTHFD1/QDPR/UCP2/BLMH/MTHFS/ILVBL/SDSL/PCBD1/APIP/GOT1	18
GO:0009126	purine nucleoside monophosphate metabolic process	9/896	25/6309	0.00544615	0.0918104	0.0852579	HPRT1/PAICS/DCK/GMPS/IMPDH1/ADK/IMPDH2/PRPS2/ADSL	9
GO:0005975	carbohydrate metabolic process	53/896	266/6309	0.00549002	0.0918104	0.0852579	IDH2/PGP/PGAM1/AKR7A2/GAPDH/ENO1/PPP1CA/FABP5/GALK1/MDH1/GLO1/PTGES3/ISYNA1/TPI1/TALDO1/GUSB/AKT1/SLC25A11/ARL2/NAGA/NFKB1/PFKL/PKM/GSTO1/NANS/AKR1A1/SLC25A1/DERA/TNF/DCXR/GK/MDH2/HYAL3/ARPP19/PGLS/NUDT5/ENOSF1/LDHA/BAD/TP53/UCP2/POMC/AP2A1/GLB1/B3GAT3/PGD/ITPK1/GOT1/GALE/CPT1A/SDHAF3/ALDH2/PRKCE	53
GO:0006633	fatty acid biosynthetic process	17/896	63/6309	0.00552842	0.0918104	0.0852579	HACD3/FABP5/GSTP1/GPX4/TECR/PTGES3/FADS1/CD74/FADS2/INSIG1/CBR1/DEGS1/ELOVL6/APOC1/ELOVL1/MGLL/HACD4	17
GO:0008630	intrinsic apoptotic signaling pathway in response to DNA damage	17/896	63/6309	0.00552842	0.0918104	0.0852579	CRIP1/MSH6/PRKDC/TMEM109/MSH2/CDKN2D/BAX/RPS27L/TNF/MLH1/BID/CD74/CASP2/HTRA2/BAD/TP53/FNIP2	17
GO:0031109	microtubule polymerization or depolymerization	17/896	63/6309	0.00552842	0.0918104	0.0852579	CKAP2/STMN1/MZT1/SKA2/SSNA1/ARL2/KIF2A/TUBGCP3/HDGFL3/CDK5RAP2/NEDD1/CENPJ/NDE1/CKAP5/RANBP9/FES/TUBGCP4	17
GO:0006007	glucose catabolic process	6/896	13/6309	0.00567219	0.0929799	0.0863439	ENO1/TPI1/PFKL/PKM/BAD/TP53	6
GO:0009162	deoxyribonucleoside monophosphate metabolic process	6/896	13/6309	0.00567219	0.0929799	0.0863439	TYMS/DUT/DCK/DNPH1/ADK/UPP1	6
GO:0034508	centromere complex assembly	6/896	13/6309	0.00567219	0.0929799	0.0863439	CENPF/CENPX/NASP/ITGB3BP/RB1/MIS12	6
GO:0044275	cellular carbohydrate catabolic process	8/896	21/6309	0.00587181	0.0950234	0.0882416	PGAM1/PPP1CA/TPI1/GUSB/GK/ENOSF1/TP53/PGD	8
GO:0098534	centriole assembly	8/896	21/6309	0.00587181	0.0950234	0.0882416	CEP295/CDK5RAP2/NUP62/TRIM37/CENPJ/CCP110/CEP135/CEP44	8
GO:1903715	regulation of aerobic respiration	8/896	21/6309	0.00587181	0.0950234	0.0882416	UQCC2/RHOA/ARL2/TNF/COX7A2/PARK7/SHMT2/PPIF	8
GO:0031023	microtubule organizing center organization	20/896	79/6309	0.00601858	0.0969859	0.090064	RANBP1/HAUS1/CNTLN/AURKA/XPO1/ARL2/CEP295/ODF2/CDK5RAP2/NUP62/TRIM37/CENPJ/NDE1/CCP110/CKAP5/CEP135/FES/NUBP1/CEP44/CETN3	20

## Sheet: TGF-b signatures by timepoint
24 hour	Six day	Seven week (develomental)
EPN1	ITGA11	PRSS23
TENT5A	BLOC1S6	CLSTN2
SKI	SH3TC1	CYTIP
RAB21	STARD9	PFN2
PEX26	NFATC3	SLCO4A1
DST	KRT1	ARHGAP9
ARHGAP35	TBC1D8B	ATP1B3
MINDY2	CDC42EP3	CTSW
JUNB	IL9R	RGS3
ILF3	DR1	ESAM
DNAH1	PDXK	RGS9
ROCK1	NMNAT3	ITGB2
FNDC3B	ZNF664	HLTF
WNK1	MAP3K2	IKZF3
SEL1L	WDFY2	APOC1
PIK3C2B	HSP90B1	RTL10
CERS4	LAMP2	HK1
TTC19	ANKH	ADCY6
TEP1	OR4F17	ELSPBP1
WIPI1	TMEM182	SLC5A3
BAZ2B	ZMAT4	CD74
ZNF776	THEM4	PDLIM2
VSIG10	SMURF2	ACVRL1
SLC17A9	ADARB1	CIITA
SCCPDH	HSPA5	RGS16
RALY	TFDP2	FCGR2B
WASF3	SFXN3	GFI1B
SMC5	SPA17	MAP1A
RNF11	CAPN2	ENPP6
SMG7	TTLL3	NOX3
FAM120C	MORC4	LDLRAD3
TRANK1	ELMO1	COL13A1
REL	R3HDM4	DCAF12
WWC2	PIGQ	SV2A
PROSER1	PLPPR2	GLB1
ADORA2A	GRB10	TNFRSF11A
SPR	PIGN	C12orf57
SIK2	PAN2	CISD1
ACOT11	KLF10	TMIGD2
ATAD3B	YIPF4	FAIM2
DPY19L3	PLCXD2	BHLHE40
EMSY	PROX2	CYTL1
KIFC3	SLC41A2	CHST1
SAMD8	CELF2	ICAM3
SUGP2	UTY	STARD3NL
CD22	WASHC2C	SYTL5
DAPK3	FPGS	SCG2
TERF2	HEATR6	PPT1
FBXL20	LACC1	PTPN6
NOP2	S100A11	DNAJC18
MDM4	PAM	SPINT2
TANC2	NEDD4	NSMCE1
VPS8	HIP1	ERG
DBR1	TIMM8A	PFKFB3
PLAU	UGGT1	SLC6A6
MLEC	NARF	SRGAP2B
RPS9	TMEM260	EGFL7
FANCD2	NDFIP2	SELENOM
MFAP3L	BCL6	MINPP1
TCEANC2	ATP6V0A1	GLYATL1
VPS51	PBX1	IRAK2
ETFBKMT	LINC00674	APC
TAOK1	PRRC2B	SERTM2
TRIM16L	ASXL2	AGAP3
CCDC125	EFHC1	NME2
POLE	NCOR1	SPACA3
SRCAP	BRD3OS	OBSL1
SNAP29	ATP7A	HOXA9
RB1	MICAL2	GJA5
MICAL3	AVL9	PDLIM7
KIF23	LMO7	TMEM168
SCAI	GTF2IRD2	TNFAIP8
TMED9	CTTNBP2	ZDHHC9
NEK9	AMBRA1	RAB13
ITPR2	EFHC2	SVIP
PAQR5	PHTF1	GFOD1
RNASEH2B	GNAQ	LPAR5
PTK2	SGMS1	AEBP1
RNF213	KANSL1	GPR35
AMMECR1	RGPD8	AKR1B1
OSTM1	LRTOMT	DNPH1
PCNT	HECW2	PLXDC2
	SLC9A5	CYP4F22
	LY75-CD302	NFAM1
	ITGAM	TWF2
	SNAI3	ECM1
	TP53BP1	MPST
	PELI1	ABHD3
	S100PBP	MRPS6
	ZNF292	UBAP1
	AGRN	MAST4
	PRKD3	SLAMF9
	CERS5	DUSP14
	CYBA	NOTCH1
	ZHX1	TNFSF14
	HDGFL3	CTSS
	UBXN2B	SLFN5
	STK17B	TTC9
	ALOX12	SARAF
	PALM2AKAP2	HSD3B7
	MIPOL1	SYNPO2
	FBXW7	CCNDBP1
	PODNL1	MEIS1
	SDCCAG8	GUCY1B1
	GRAMD4	LAPTM5
	VPS36	TOP1MT
	THG1L	MFAP2
	MTMR1	HIP1R
	TBC1D22A	ENO2
	MAPK1	BPGM
	KIAA0319L	LAX1
	BSCL2	STEAP3
	ASH1L	CTSL
	BEX4	RAB34
	KHNYN	RABGGTA
	SCPEP1	TPD52L2
	PLEKHA2	IFI27L2
	AC010186.2	GRIK5
	ZFP36	APOC2
	PRRT2	PPP1R3C
	CANX	HSD17B12
	MTMR10	SHROOM2
	NOC2L	TGFB1I1
	LDLRAD4	CHRM2
	NIPAL3	DBNDD2
	NMT1	COMT
	LONP2	CXorf21
	XXYLT1	IGSF3
	RTEL1	CARMIL1
	GPATCH2	VKORC1
	RRAGB	COMMD4
	CRTC3	AMHR2
	CEMP1	BMP7
	DECR2	SLC29A2
	ADORA3	ITM2A
	MTMR3	NT5E
	MTMR14	MLKL
	PPP6R1	TGM1
	TBCD	LRBA
	CD84	SLC39A1
	PELI2	SYNJ2
	TMEM213	LTA4H
	MYLK	GFRA3
	NR3C1	SLC7A6
	ARID4B	ASPHD1
	DDX54	NINJ2
	GCLM	ARFGEF3
	TRPS1	KIF5A
	TBC1D23	MAP3K20
	INPP5D	CARD11
	RAB11FIP4	SH3PXD2A
	COL9A1	DHRS7
	PHF8	PITPNM2
	HERC6	LDOC1
	ZBTB25	SLC7A2
	FAM241A	RNASEH2C
	RIMS2	ATP2B4
	ATF7IP	CTNNA1
	NOL9	CAPZA2
	DNM1	CNST
	OR1L8	EDARADD
	PSPC1	HOXA7
	CCNL1	TFPI
	AC008758.1	FXYD5
	ATG2A	EFNB1
	PAK1	NCF1
	GPAT4	CLSTN3
		NAGA
		NAP1L3
		HGF
		ACKR2
		GPX7
		FUT10
		PPIC
		ACAP1
		SORL1
		CNIH3
		P2RY8
		STAT5A
		SPHK1
		ST6GALNAC4
		HBS1L
		HLA-DQA1
		SELENOT
		ROBO3
		CNRIP1
		LOXL1
		ARNT2
		HOXB5
		ALDOC
		SLC22A17

## Sheet: GSEA analysis
MCTC1
	SIZE	ES	NES	NOM p-val	FDR q-val	FWER p-val	RANK AT MAX	LEADING EDGE
SIG24H	37	-0.519963	-1.8627	0.00175131	0.00053135	0.001	1434	tags=57%, list=28%, signal=78%
SIG6D	76	-0.495114	-2.10373	0	0.00159405	0.001	1483	tags=54%, list=29%, signal=75%
SIG7W	79	-0.468732	-2.00674	0	0.000797024	0.001	551	tags=30%, list=11%, signal=34%
MCTC2
	SIZE	ES	NES	NOM p-val	FDR q-val	FWER p-val	RANK AT MAX	LEADING EDGE
SIG24H	37	0.315249	1.16811	0.215094	0.200707	0.281	1500	tags=46%, list=29%, signal=65%
SIG6D	76	0.3457	1.47404	0.0168856	0.0427827	0.035	1177	tags=33%, list=23%, signal=42%
SIG7W	79	-0.528979	-2.35722	0	0	0	943	tags=47%, list=18%, signal=57%
Transitional
	SIZE	ES	NES	NOM p-val	FDR q-val	FWER p-val	RANK AT MAX	LEADING EDGE
SIG24H	37	0.412186	1.67352	0.00657895	0.0030012	0.004	1307	tags=54%, list=26%, signal=72%
SIG6D	76	0.550206	2.61431	0	0	0	1015	tags=53%, list=20%, signal=65%
SIG7W	79	-0.201977	-0.936274	0.547619	0.572416	0.68	1347	tags=33%, list=26%, signal=44%
MCT1
	SIZE	ES	NES	NOM p-val	FDR q-val	FWER p-val	RANK AT MAX	LEADING EDGE
SIG24H	37	-0.368172	-1.30512	0.110891	0.163273	0.132	608	tags=30%, list=12%, signal=34%
SIG6D	76	-0.215647	-0.887124	0.692008	0.673643	0.727	385	tags=12%, list=8%, signal=13%
SIG7W	79	0.413011	1.71671	0	0.00448868	0.006	497	tags=29%, list=10%, signal=32%
MCT2
	SIZE	ES	NES	NOM p-val	FDR q-val	FWER p-val	RANK AT MAX	LEADING EDGE
SIG7W	79	0.63056	2.60768	0	0	0	1025	tags=62%, list=20%, signal=76%
SIG6D	76	0.303603	1.24561	0.114152	0.191071	0.16673	744	tags=26%, list=15%, signal=30%
SIG24H	37	0.230523	0.815999	0.770836	0.812298	0.75744	908	tags=24%, list=18%, signal=29%
Proliferating
	SIZE	ES	NES	NOM p-val	FDR q-val	FWER p-val	RANK AT MAX	LEADING EDGE
SIG6D	76	-0.456439	-1.95829	0	0.003663	0.002	1456	tags=54%, list=29%, signal=74%
SIG24H	37	-0.312596	-1.13164	0.286957	0.360501	0.292	1445	tags=43%, list=28%, signal=60%
SIG7W	79	-0.2262	-0.957215	0.549451	0.533577	0.554	1170	tags=29%, list=23%, signal=37%
