# Supplementary material for: Human intraepithelial mast cell differentiation and effector function are directed by TGF-β signaling
Source: J Clin Invest. 2025 Jan 2;135(1):e174981. doi: 10.1172/JCI174981 (PMC11684804; doi:10.1172/JCI174981)
Supplement: Supplemental table 3 [file jci-135-174981-s192.xlsx]

## Sheet: DEseq2-epithelial polyp vs non
	Gene	baseMean	log2FoldChange	lfcSE	stat	pvalue	padj	Polyp_Donor1	Polyp_Donor2	Polyp_Donor3	Polyp_Donor4	Polyp_Donor5	Polyp_Donor6	Polyp_Donor7	Polyp_Donor8	NonPolyp_Donor1	NonPolyp_Donor2	NonPolyp_Donor3	NonPolyp_Donor4
1	SERPINF1	3907.16	2.61556	0.22669	11.538	8.48334e-31	1.41875e-26	5302.83	7382.84	2981.36	7406.64	5079.51	5927.31	3767.74	5500.34	810.013	935.118	987.629	804.624
2	DCX	88.3944	-4.98614	0.500552	-9.96129	2.25128e-23	1.88252e-19	8.92921	5.28694	10.6477	7.74429	6.7071	9.86789	8.37482	5.93861	516.283	50.7933	148.846	281.313
3	ARHGAP24	464.613	1.67112	0.171254	9.75816	1.70217e-22	9.48902e-19	529.055	645.762	584.104	741.903	504.523	704.732	490.392	616.427	151.376	231.826	203.143	172.107
4	MIR205HG	1224.84	1.85496	0.206866	8.96696	3.04824e-19	1.252e-15	2096.13	1251.49	1546.96	2060.76	1737.14	1166.88	1753.13	1300.55	305.76	501.421	449.348	528.553
5	PAPSS1	914.069	-1.42807	0.159662	-8.9443	3.74312e-19	1.252e-15	489.99	582.319	585.625	692.34	737.035	496.684	613.223	477.464	1822.53	1440.45	1316.21	1714.96
6	BCAM	1209.38	1.50883	0.169522	8.90054	5.5578e-19	1.54914e-15	1845	1401.04	1344.66	1823.01	1714.04	1500.74	1070.12	1646.18	455.131	488.397	618.789	605.434
7	PRRG4	548.558	1.48532	0.170983	8.68696	3.72262e-18	8.89386e-15	585.979	716.758	809.227	677.626	713.933	694.864	572.28	813.589	178.444	303.457	291.14	225.4
8	S100A2	3138.63	3.28224	0.38274	8.57563	9.85446e-18	2.06008e-14	4979.15	7453.08	3512.23	3862.85	2750.65	2404.48	5584.15	5274.67	119.297	827.019	386.626	509.333
9	ADAMTS9	199.889	-2.57484	0.302069	-8.52403	1.54099e-17	2.86351e-14	70.3175	101.962	66.9286	68.1498	49.1854	60.0297	125.622	60.5738	374.932	243.547	545.77	631.643
10	IGSF3	1075.99	1.53627	0.182459	8.41983	3.77039e-17	6.30559e-14	1714.41	1414.63	1073.9	1814.49	1356.32	992.545	1263.67	1383.7	469.166	418.068	577.599	433.326
11	EGFEM1P	46.6903	-4.98847	0.598418	-8.3361	7.67819e-17	1.16736e-13	4.4646	3.77639	3.04221	4.64658	10.4333	0	2.79161	3.56316	115.287	54.7005	95.4864	262.093
12	C2orf40	306.487	-3.97969	0.481047	-8.27297	1.30658e-16	1.82093e-13	40.1814	36.2533	83.6607	27.105	56.6377	46.8725	69.7902	54.6352	2093.2	224.011	251.822	693.672
13	GRAMD3	467.248	-1.9027	0.232146	-8.19613	2.48251e-16	3.19365e-13	140.635	278.697	228.166	248.592	301.819	278.768	223.329	252.985	1031.56	537.888	877.164	1207.37
14	CRISPLD1	1060.01	-3.04066	0.373639	-8.13796	4.01984e-16	4.48185e-13	316.987	208.457	421.346	360.11	442.668	323.996	220.537	193.599	4259.59	588.681	2235.5	3148.61
15	SYNM	249.858	-4.02745	0.49478	-8.13988	3.95679e-16	4.48185e-13	33.4845	13.595	85.1818	16.263	32.7902	41.9385	33.4993	73.6387	1450.61	316.481	249.95	650.863
16	SLC25A5	1632.52	1.03667	0.127787	8.11245	4.96104e-16	5.18552e-13	1602.79	2365.53	1861.83	2058.43	1871.28	1897.92	2029.5	2061.88	909.26	1035.4	1069.07	827.339
17	FBN1	157.416	-2.46322	0.304516	-8.08898	6.01669e-16	5.91901e-13	49.1106	74.0172	98.8718	67.3753	50.6758	83.0548	48.3879	32.0685	519.291	239.64	354.797	271.703
18	CLDN1	4695.51	1.58403	0.197899	8.00424	1.20209e-15	1.11688e-12	6686.86	5837.54	6050.95	6188.46	5537.83	6072.04	6769.65	5146.4	1271.16	2888.71	2344.1	1552.46
19	LCP1	21.3534	-8.14908	1.03058	-7.90732	2.62997e-15	2.31492e-12	0	0	0	0	0	0	0.930536	0	34.0847	89.8651	17.7867	113.573
20	KRT23	1257.41	-2.41116	0.306901	-7.85649	3.95038e-15	3.30331e-12	292.432	386.702	853.339	453.041	705.736	491.75	579.724	362.255	3711.22	1319.32	2375.93	3557.47
21	TPSB2	31.7832	-24.47	3.14513	-7.78028	7.23655e-15	5.76305e-12	0	0	0	0	0	0	0	0	0	354.251	27.1481	0
22	DOK5	17.4911	-8.22981	1.05893	-7.77182	7.73643e-15	5.88109e-12	0	0	0	0	0	0	0	0	28.0698	33.8622	30.8926	117.068
23	TGFB1I1	255.191	-3.25715	0.421867	-7.7208	1.15598e-14	8.4055e-12	59.156	27.9453	79.0974	75.1196	105.078	85.5217	36.2909	61.7615	854.123	326.9	205.951	1145.34
24	AGPHD1	113.277	2.12889	0.276838	7.69003	1.47106e-14	1.02508e-11	151.797	164.65	117.125	123.134	165.442	211.337	104.22	180.534	30.0747	52.0957	31.8288	27.0829
25	MATN2	1166.9	-2.58072	0.336981	-7.65835	1.88343e-14	1.25994e-11	482.177	547.576	395.487	394.184	683.379	370.046	311.73	323.06	4551.31	909.07	1752.46	3282.27
26	TIMP3	2073.1	-2.99788	0.396139	-7.56776	3.79728e-14	2.44253e-11	310.29	651.049	958.296	603.28	784.73	447.344	548.086	679.377	6886.12	1669.67	1976.19	9362.82
27	MAP1B	835.026	-5.27181	0.698229	-7.55026	4.34379e-14	2.69058e-11	32.3684	10.5739	193.18	48.789	65.5805	48.5171	16.7496	79.5773	3252.08	1041.91	1014.78	4216.2
28	CSRP1	2949.83	-2.92152	0.38829	-7.52407	5.30986e-14	3.06214e-11	717.685	658.602	1399.42	1231.34	929.305	661.149	610.432	1186.53	11534.7	2423.75	2845.87	11199.2
29	LHFP	210.836	-1.62982	0.216508	-7.52776	5.16163e-14	3.06214e-11	104.918	97.4308	106.477	145.593	128.925	167.754	138.65	102.144	419.042	322.993	291.14	504.965
30	STARD5	202.998	1.59099	0.215607	7.37912	1.59344e-13	8.88288e-11	342.658	265.858	238.813	274.922	245.927	231.895	202.857	287.429	77.1919	67.7244	127.315	73.3859
31	SOX15	390.95	1.55117	0.212298	7.30656	2.74075e-13	1.47859e-10	533.52	652.56	439.599	436.004	399.445	514.775	688.597	343.251	137.341	168.009	170.378	207.927
32	IGSF10	714.239	-3.10079	0.424923	-7.2973	2.93591e-13	1.53438e-10	98.2213	126.887	275.32	110.743	311.507	125.816	298.702	274.364	2431.04	385.508	2427.41	1705.35
33	HAS3	470.999	3.14358	0.431142	7.29127	3.07036e-13	1.55602e-10	555.843	1083.07	275.32	1259.22	687.85	573.982	212.162	700.756	51.1271	134.146	34.6372	83.8696
34	ATP1B3	2317.15	1.72958	0.239006	7.23658	4.60146e-13	2.26338e-10	2635.23	3656.3	2252.76	3838.85	2496.53	2836.2	2363.56	4081.01	641.595	1376.63	962.353	664.842
35	PMP22	303.921	-2.9622	0.416005	-7.12058	1.07473e-12	5.13538e-10	80.3629	50.6036	205.349	34.8493	78.9947	68.2529	131.206	98.5809	1108.76	368.577	407.221	1014.3
36	ABCA8	19.2511	-8.00098	1.12437	-7.11599	1.11112e-12	5.16176e-10	1.11615	0	0	0	0	0	0	0	54.1345	5.20957	55.2323	115.321
37	TFRC	1234.78	1.35891	0.191245	7.10561	1.1979e-12	5.41452e-10	1908.62	1845.9	1793.38	1443.54	1535.18	1233.49	1653.56	985.809	677.684	643.382	634.703	462.157
38	PLCD4	82.9962	2.80079	0.395728	7.07757	1.46709e-12	6.45673e-10	68.0852	158.608	100.393	167.277	62.5996	124.993	156.33	90.2668	8.01993	24.7455	21.5312	13.1046
39	ANXA6	288.221	-2.28282	0.323142	-7.06444	1.61265e-12	6.91538e-10	132.822	49.8483	173.406	105.322	175.875	148.018	109.803	114.021	636.582	336.017	491.474	985.468
40	LGALS1	266.593	-2.29926	0.328873	-6.99133	2.72284e-12	1.13842e-09	121.66	60.4222	191.659	108.42	129.671	89.6334	116.317	109.27	575.43	354.251	321.096	1021.29
41	PTHLH	727.134	3.15617	0.452142	6.98048	2.94165e-12	1.19991e-09	1149.64	2434.26	673.849	1377.71	828.699	594.54	838.413	363.443	102.254	243.547	72.0828	47.1767
42	MSRB3	351.075	-3.2274	0.464011	-6.95542	3.51505e-12	1.39966e-09	74.7821	73.2619	171.885	82.0895	207.175	36.1823	53.9711	42.758	1247.1	316.481	550.451	1356.77
43	WNT4	253.949	2.92078	0.421772	6.92503	4.3587e-12	1.69523e-09	376.143	330.811	168.843	438.327	514.956	490.928	187.038	351.565	11.0274	48.1885	95.4864	34.072
44	ARHGAP23	175.776	2.5815	0.373352	6.91439	4.69896e-12	1.78603e-09	227.695	177.49	270.757	153.337	136.378	266.433	302.424	412.139	14.0349	54.7005	32.7649	61.1549
45	ANXA8	151.507	2.10843	0.307529	6.85604	7.07941e-12	2.63102e-09	248.902	74.0172	263.151	207.547	213.882	212.982	161.913	247.046	56.1395	46.8861	39.3179	46.303
46	PKM	2755.57	1.01063	0.147617	6.84632	7.57752e-12	2.75492e-09	3867.46	3149.51	2563.06	3913.19	3109.86	2783.57	3066.12	4039.44	1755.36	1601.94	1578.33	1638.95
47	ETV5	354.823	-1.96482	0.287923	-6.82411	8.84724e-12	3.14811e-09	200.907	111.781	237.292	161.856	162.461	173.51	244.731	152.028	1006.5	411.556	419.391	975.858
48	KIF5A	12.5676	-7.7512	1.13849	-6.80829	9.87663e-12	3.44118e-09	0	0	0	0	0	0	0	0	89.2218	20.8383	21.5312	19.2201
49	GCLC	510.213	2.25917	0.332015	6.80441	1.01461e-11	3.46293e-09	847.158	1203.91	608.442	664.46	820.501	604.408	406.644	387.197	81.2018	207.08	87.9972	203.559
50	SMAD9	152.524	-2.6281	0.38757	-6.78097	1.19372e-11	3.99276e-09	33.4845	27.19	118.646	26.3306	35.7712	55.0957	64.207	90.2668	452.124	317.784	281.778	327.616
51	KLF5	924.689	1.52355	0.225177	6.766	1.32389e-11	4.34131e-09	1000.07	1577.02	1332.49	812.376	1012.77	999.124	1225.52	1491.78	344.857	535.283	492.41	272.576
52	SFN	271.915	2.39165	0.353994	6.75618	1.41676e-11	4.55652e-09	460.97	586.851	191.659	452.267	290.641	226.139	390.825	377.695	44.1096	140.658	49.6155	51.5449
53	SHMT2	304.496	1.75688	0.260679	6.73964	1.5878e-11	4.92803e-09	332.613	486.399	250.982	580.047	306.291	432.543	387.103	406.201	69.1719	145.868	102.975	153.761
54	HN1	655.613	1.3081	0.1941	6.73933	1.59121e-11	4.92803e-09	887.34	1088.35	565.851	703.182	783.985	906.201	715.582	895.542	423.051	251.362	346.372	300.533
55	CRIP2	555.39	-2.29878	0.341649	-6.7285	1.71426e-11	5.21261e-09	89.2921	151.055	260.109	182.765	257.105	190.779	477.365	318.309	1478.68	1013.26	808.826	1437.14
56	PRSS35	9.72658	-7.38143	1.10245	-6.69549	2.14946e-11	6.41921e-09	0	0	0	0	0	0	0	0	53.1321	20.8383	25.2758	17.4728
57	LAMA5	2986.32	1.43357	0.216773	6.61323	3.76018e-11	1.10325e-08	4044.93	3522.61	4221.06	3385.03	2984.66	3528.59	3643.98	4906.48	813.021	1939.26	1699.1	1147.09
58	TG	152.276	2.73073	0.413698	6.60076	4.09044e-11	1.17946e-08	214.301	196.372	199.265	185.863	260.832	259.032	236.356	148.465	54.1345	1.30239	35.5734	35.8193
59	ABTB2	145.653	-1.98934	0.301973	-6.58781	4.46349e-11	1.26521e-08	83.7113	83.0805	100.393	71.2475	58.1282	70.7199	56.7627	62.9492	510.268	152.38	278.034	220.158
60	ZDHHC11	97.4486	2.36774	0.36036	6.57047	5.01573e-11	1.39805e-08	123.893	196.372	111.041	126.232	114.766	152.13	61.4154	180.534	13.0324	23.4431	41.1902	25.3356
61	ITGB4	3911.84	1.05586	0.161578	6.53472	6.37266e-11	1.74715e-08	5023.79	4661.57	3474.2	5926.71	4996.79	3957.85	4060.86	5739.07	1991.95	2251.84	2381.54	2475.9
62	TENM4	221.017	1.26972	0.194835	6.51687	7.1789e-11	1.93645e-08	217.649	275.676	287.489	292.734	257.851	210.515	292.188	363.443	92.2292	113.308	106.72	142.404
63	UGT1A8	120.585	4.42807	0.684391	6.47009	9.79463e-11	2.60009e-08	344.891	445.614	51.7175	78.2173	122.218	189.135	37.2214	144.902	0	14.3263	6.55299	12.231
64	C20orf112	1181.05	-1.95865	0.303078	-6.46253	1.02969e-10	2.69072e-08	494.455	431.263	915.705	566.882	569.358	677.595	652.306	509.532	3779.39	850.462	2017.38	2708.29
65	ABCC5	647.49	1.38351	0.214373	6.45376	1.0911e-10	2.79939e-08	944.264	1223.55	626.695	888.27	816.03	775.452	508.073	736.387	272.678	376.391	303.31	298.786
66	TPM1	1079.39	-2.43034	0.376687	-6.45187	1.10476e-10	2.79939e-08	325.916	265.102	663.201	659.039	327.902	499.973	289.397	476.276	2865.12	1482.12	759.21	4339.38
67	CNTNAP2	57.4917	4.94781	0.770784	6.41918	1.37008e-10	3.41988e-08	72.5498	108.76	103.435	185.863	137.123	40.2939	21.4023	9.50177	1.00249	2.60478	5.61685	1.74728
68	ATP2B1	482.473	-0.781067	0.121792	-6.41311	1.42577e-10	3.50655e-08	372.794	358.001	442.641	411.996	341.317	411.162	375.006	403.825	568.413	679.849	676.83	747.838
69	SHISA5	1822.94	1.56137	0.243957	6.40019	1.5518e-10	3.76121e-08	2857.35	2028.68	1959.18	2333.36	2573.29	1765.53	1912.25	3274.55	958.382	1127.87	638.448	446.431
70	CELF2	182.855	-3.16181	0.495021	-6.38722	1.6893e-10	4.03597e-08	45.7622	20.3925	100.393	54.21	38.7521	18.0911	107.012	17.8158	546.358	220.104	270.545	754.827
71	UQCRC1	2402.27	0.770152	0.120776	6.3767	1.8094e-10	4.14527e-08	2723.41	3092.86	2861.2	3236.34	2401.89	2581.28	2731.12	2665.25	1413.51	1521.19	1762.75	1836.4
72	NDRG2	904.382	-1.81834	0.28515	-6.3768	1.80832e-10	4.14527e-08	268.992	358.001	870.072	455.364	522.408	463.791	589.96	400.262	1814.51	2574.83	1373.32	1161.07
73	SPARC	1386.18	-2.70019	0.423167	-6.38089	1.76057e-10	4.14527e-08	294.664	293.048	860.945	909.18	456.828	310.839	471.782	318.309	5187.89	890.836	1938.75	4701.07
74	CALD1	1598.36	-2.47995	0.389335	-6.3697	1.89397e-10	4.28037e-08	516.778	341.385	1384.2	367.079	659.531	313.306	611.362	871.787	4305.7	2095.55	1927.51	5786.13
75	NUAK2	393.75	1.42907	0.224477	6.36622	1.93748e-10	4.32033e-08	592.676	518.12	444.162	439.876	587.244	564.937	557.391	281.49	205.511	126.332	237.78	169.487
76	LAMA4	70.1103	-4.09066	0.643241	-6.35945	2.02473e-10	4.45547e-08	14.51	1.51055	3.04221	3.87215	21.6118	15.6242	25.1245	2.37544	221.551	74.2364	145.102	312.764
77	WNT7B	195.243	2.72622	0.428844	6.35714	2.05539e-10	4.4642e-08	322.568	398.031	153.632	369.403	229.532	288.636	213.093	201.913	7.01744	87.2603	42.1263	29.7038
78	SAMD5	60.959	-2.94008	0.463663	-6.34098	2.28314e-10	4.89528e-08	14.51	6.7975	21.2955	11.6164	18.6308	34.5376	19.5413	24.9421	260.648	54.7005	111.401	152.887
79	CNNM1	37.7011	2.94246	0.466093	6.31304	2.73612e-10	5.79227e-08	60.2721	33.2322	41.0698	50.3379	50.6758	78.9431	53.9711	55.8229	2.00498	10.4191	12.1698	3.49457
80	NRP1	688.567	-2.73846	0.436203	-6.27796	3.43044e-10	7.17134e-08	138.403	123.865	541.513	134.751	321.195	251.631	321.035	74.8264	2574.4	728.037	1449.15	1604.01
81	UCP2	405.643	-2.89629	0.462455	-6.26286	3.77976e-10	7.80403e-08	244.437	79.3041	196.222	219.938	79.7399	54.2734	93.9841	64.1369	2108.24	471.466	518.622	737.354
82	CYSLTR1	56.2408	3.51645	0.562411	6.25245	4.04067e-10	8.14172e-08	102.686	103.473	71.4919	37.947	51.4211	107.724	107.012	65.3247	0	3.90718	17.7867	6.11549
83	TGFBR3	772.842	-2.3938	0.382749	-6.25423	3.99494e-10	8.14172e-08	187.513	110.27	482.19	294.283	362.928	427.609	306.146	387.197	2382.92	532.678	1452.89	2347.48
84	TXNDC17	479.216	1.76487	0.282614	6.2448	4.24354e-10	8.44869e-08	662.994	1066.45	302.7	844.128	538.803	479.415	456.893	660.373	160.399	231.826	179.739	166.866
85	ADCY9	254.045	1.85495	0.297735	6.23021	4.65802e-10	9.16479e-08	510.081	320.238	222.081	432.906	465.025	248.342	190.76	288.616	112.279	84.6555	113.273	60.2813
86	SYNE1	403.468	-2.16508	0.34799	-6.22169	4.91844e-10	9.56464e-08	108.267	152.566	330.08	116.939	349.514	136.506	184.246	116.397	1020.54	477.978	784.486	1064.1
87	TP63	5132.64	1.07471	0.173058	6.21013	5.29391e-10	1.01765e-07	7589.83	5589.05	5050.07	6705.01	6451.48	6650.14	4541.02	7201.15	3075.64	2189.32	3182.88	3366.14
88	TUBA1A	1024.2	-1.93545	0.312366	-6.19608	5.78852e-10	1.10008e-07	523.475	200.149	686.018	338.426	534.332	569.048	590.89	780.333	2359.87	1112.24	2778.47	1817.18
89	ACTN1	1069.97	-2.05361	0.331601	-6.19302	5.90235e-10	1.10911e-07	289.083	535.492	790.974	664.46	783.24	299.326	311.73	501.218	2323.78	1237.27	1612.03	3491.07
90	KIAA1522	884.56	1.18141	0.190848	6.19032	6.00434e-10	1.11574e-07	1276.88	1049.08	1000.89	1040.83	908.439	895.511	986.368	1538.1	442.099	601.705	527.983	346.836
91	PRPSAP1	382.903	-1.42902	0.231744	-6.16636	6.98779e-10	1.28422e-07	169.655	263.592	152.11	265.629	306.291	292.747	271.717	233.981	935.325	462.349	601.939	639.506
92	MFGE8	132.493	-1.95605	0.317338	-6.16395	7.09532e-10	1.28981e-07	109.383	65.7091	76.0552	75.8941	70.7971	43.5832	44.6657	55.8229	326.812	173.218	160.08	387.897
93	HMGA1	342.917	1.82061	0.295779	6.1553	7.49363e-10	1.31919e-07	649.6	552.108	276.841	629.611	402.426	431.72	276.369	384.822	69.1719	179.73	151.655	110.953
94	BPIFB2	511.793	-13.0985	2.12776	-6.156	7.46031e-10	1.31919e-07	0	0	0	0	0	0	0	0	26.0648	4761.55	1291.87	62.0286
95	SBNO2	70.5805	2.83143	0.459795	6.15803	7.36538e-10	1.31919e-07	97.1051	161.629	114.083	73.5708	44.714	44.4055	147.025	108.083	7.01744	24.7455	14.9783	9.61006
96	ITPR3	983.542	0.893469	0.145282	6.14989	7.75357e-10	1.35074e-07	1086.01	954.671	1096.72	1082.65	1125.3	1256.51	1165.96	1530.97	533.326	715.013	653.426	601.939
97	ATP2A3	71.3864	-5.41677	0.881027	-6.14824	7.83451e-10	1.35077e-07	4.4646	3.77639	0	3.09772	7.45233	5.75627	13.0275	0	28.0698	601.705	178.803	10.4837
98	FMNL3	459.445	-2.40767	0.391801	-6.14514	7.98941e-10	1.36342e-07	149.564	52.8694	415.261	185.863	160.225	191.602	248.453	108.083	1506.74	643.382	1073.75	777.541
99	ITIH5	76.0973	-2.94547	0.480081	-6.13537	8.49637e-10	1.43529e-07	50.2268	9.06333	30.4221	10.842	16.3951	41.1162	15.8191	15.4404	292.728	177.125	87.9972	165.992
100	BPIFB1	7713.73	-8.05303	1.31406	-6.12836	8.87877e-10	1.48489e-07	4.4646	31.7217	69.9708	6.96986	50.6758	45.2278	457.824	24.9421	461.146	81273.2	9658.17	480.503
101	DPYSL2	920.866	-3.8604	0.630355	-6.12417	9.1158e-10	1.50943e-07	93.7567	37.0086	319.432	101.45	254.87	59.2074	230.773	242.295	3510.73	931.21	966.097	4303.56
102	DFNA5	285.404	2.27109	0.372206	6.1017	1.04946e-09	1.72071e-07	339.31	429.753	190.138	613.348	491.854	376.625	294.049	369.381	37.0922	33.8622	137.613	111.826
103	WIPI1	303.25	2.08757	0.342972	6.08671	1.15254e-09	1.87137e-07	405.163	564.192	263.151	645.1	544.02	378.269	204.718	249.421	80.1993	164.101	78.6358	62.0286
104	ANGPTL2	179.181	-3.50263	0.575789	-6.08319	1.17814e-09	1.89455e-07	40.1814	7.55277	107.998	24.7817	50.6758	20.5581	13.958	59.3861	750.866	88.5627	526.111	459.536
105	PIGR	5775.92	-7.45045	1.22769	-6.06865	1.28987e-09	2.03507e-07	83.7113	42.2955	82.1396	26.3306	93.8993	42.7609	368.492	43.9457	32.0797	56865	11404.1	226.273
106	RHOJ	74.8399	-4.64686	0.765693	-6.06883	1.28843e-09	2.03507e-07	17.8584	0.755277	7.60552	1.54886	22.357	1.64465	11.1664	3.56316	467.161	93.7722	36.5095	234.136
107	TSLP	189.592	3.26608	0.540835	6.03896	1.55112e-09	2.416e-07	179.7	391.234	254.024	453.041	340.571	333.864	35.3604	174.595	4.00997	40.3742	42.1263	26.2093
108	SLC5A3	2028.25	1.69968	0.281496	6.03802	1.5602e-09	2.416e-07	1679.81	3547.54	2246.67	4212.89	3818.57	2263.86	1669.38	1652.12	779.939	1030.19	667.468	770.552
109	S100A3	25.2028	4.044	0.670761	6.02897	1.65009e-09	2.53175e-07	41.2976	46.0719	18.2532	20.9096	40.9878	37.0046	46.5268	42.758	3.00747	0	5.61685	0
110	LIFR	444.538	-2.21057	0.366924	-6.02458	1.69548e-09	2.57774e-07	154.029	157.853	270.757	68.9242	120.728	358.533	226.12	254.172	1523.79	589.984	672.149	937.418
111	C11orf92	197.028	-2.89684	0.481061	-6.02177	1.7252e-09	2.5993e-07	66.969	45.3166	45.6331	52.6612	63.3448	27.959	167.496	30.8808	655.63	173.218	810.698	224.526
112	LOXL2	52.7603	-4.33714	0.724247	-5.98848	2.11808e-09	3.16275e-07	4.4646	5.28694	19.7744	1.54886	12.669	3.2893	7.44429	3.56316	365.909	50.7933	16.8505	141.53
113	CSPG4	250.781	-2.46184	0.411323	-5.98516	2.16172e-09	3.19935e-07	114.964	55.8905	155.153	70.4731	190.78	53.4511	110.734	51.072	876.178	208.383	439.986	682.314
114	LTB4R2	32.8602	3.67274	0.613938	5.98227	2.20054e-09	3.22823e-07	40.1814	35.498	48.6753	61.9543	38.0069	31.2483	14.8886	109.27	3.00747	2.60478	3.74456	5.24185
115	RIPK4	1254.39	1.46991	0.246107	5.97264	2.33439e-09	3.39481e-07	1206.56	2055.11	1400.94	2035.2	2237.19	1245.82	1413.48	1154.47	489.216	794.459	651.554	368.677
116	KIAA1755	59.3397	-4.87168	0.817919	-5.95619	2.5819e-09	3.72239e-07	3.34845	0	10.6477	1.54886	1.49047	10.6902	14.8886	3.56316	412.024	18.2335	74.8913	160.75
117	KCNMB1	37.0269	-6.55628	1.10105	-5.95458	2.60736e-09	3.72696e-07	0	0	9.12662	0	0	0.822324	0.930536	0	45.1121	131.542	12.1698	244.62
118	TAX1BP3	948.428	1.48708	0.250637	5.93322	2.97048e-09	4.21003e-07	1311.48	1687.29	562.809	1526.4	1267.64	1159.48	939.841	1201.97	403.002	524.864	307.99	488.366
119	KLF3	650.085	1.02618	0.173487	5.91501	3.31862e-09	4.66391e-07	596.025	927.481	725.567	669.881	860.744	674.306	891.453	915.733	316.787	488.397	378.201	356.446
120	MPRIP	486.185	-1.3724	0.23243	-5.90456	3.53589e-09	4.92786e-07	385.072	295.313	279.883	291.96	340.571	365.112	313.591	271.988	827.056	397.23	894.015	1172.43
121	AFAP1L2	131.137	-3.00009	0.509666	-5.88639	3.94723e-09	5.43906e-07	7.81306	52.8694	44.112	62.7288	45.4592	8.22324	53.9711	39.1948	612.522	162.799	182.547	301.407
122	C20orf197	31.5901	7.98822	1.35726	5.88553	3.96775e-09	5.43906e-07	65.8529	43.8061	21.2955	27.8795	178.111	22.2028	0.930536	19.0035	0	0	0	0
123	ITPR1	401.47	-1.9435	0.330595	-5.8788	4.13245e-09	5.61879e-07	257.831	158.608	319.432	146.367	260.086	175.155	224.259	108.083	1136.83	466.256	419.391	1145.34
124	FGFR1	1389.03	-2.02667	0.344832	-5.87727	4.17082e-09	5.62522e-07	412.976	448.635	1390.29	579.273	684.869	639.768	799.33	535.662	3926.76	1026.29	2757.87	3466.61
125	NDFIP2	1061.63	1.63626	0.278748	5.87004	4.35688e-09	5.82915e-07	1209.91	1565.69	1219.93	1780.41	1906.31	1446.47	747.22	1097.45	217.541	553.517	601.939	393.139
126	CCDC8	107.961	-2.45217	0.418143	-5.86444	4.50651e-09	5.9815e-07	25.6715	16.6161	94.3085	29.4283	53.6568	31.2483	56.7627	41.5702	209.521	121.122	257.439	358.193
127	IGFBP5	1606.22	-3.56357	0.608248	-5.85875	4.66369e-09	6.14139e-07	141.751	212.988	933.958	159.532	353.24	162.82	279.161	547.539	6334.74	1078.38	2779.4	6291.1
128	PITPNM3	123.676	2.22124	0.380485	5.83791	5.28589e-09	6.90634e-07	155.145	97.4308	231.208	214.517	89.4279	164.465	156.33	231.606	15.0374	48.1885	58.0407	22.7147
129	CDR1	39.0394	-9.38526	1.61303	-5.81841	5.94116e-09	7.70232e-07	0	0	0	0	0	0	0	0	12.0299	329.505	95.4864	31.4511
130	TMEM98	723.309	-1.34329	0.231226	-5.80941	6.26921e-09	8.0651e-07	373.911	375.373	620.61	461.56	576.81	412.807	471.782	535.662	1473.66	677.244	1057.84	1642.45
131	PDGFB	101.234	-2.26995	0.390842	-5.80785	6.32811e-09	8.07873e-07	55.8075	34.7428	69.9708	27.105	38.0069	41.1162	70.7207	20.1913	228.568	114.611	147.91	366.056
132	MUC5B	5084.98	-10.5398	1.81886	-5.79476	6.84193e-09	8.66852e-07	0	0	7.60552	0.774429	5.21663	0	62.3459	5.93861	337.84	50887.1	9642.25	70.765
133	MAGI1	109.841	-0.936342	0.161751	-5.7888	7.08922e-09	8.90858e-07	75.8983	88.3675	97.3507	86.7361	81.9756	75.6538	88.4009	79.5773	163.406	168.009	156.336	156.382
134	SLC7A1	624.77	1.84593	0.318988	5.78683	7.17264e-09	8.90858e-07	775.725	1256.03	739.257	1363.77	1006.81	630.723	379.659	428.767	237.591	289.131	172.25	217.537
135	BLMH	383.37	1.05643	0.182595	5.78568	7.22192e-09	8.90858e-07	521.242	504.525	339.206	448.395	433.726	574.805	428.977	457.273	276.688	213.592	159.144	242.873
136	RCN1	1022.88	-0.890641	0.153953	-5.78516	7.24448e-09	8.90858e-07	648.484	725.066	1067.82	826.316	911.42	763.939	768.623	659.185	1361.38	1647.53	1327.45	1567.31
137	SLC25A6	3484.69	0.861238	0.149013	5.77963	7.48656e-09	9.13907e-07	4367.5	3662.34	3323.61	4307.38	4297.01	3744.86	3999.44	5085.82	2018.02	2874.38	2121.3	2014.62
138	KIAA1199	244.36	2.22266	0.38477	5.7766	7.62246e-09	9.23753e-07	236.624	714.492	142.984	480.921	208.665	259.854	200.996	403.825	52.1296	71.6316	96.4225	63.7759
139	ABCC3	334.748	1.46781	0.254771	5.7613	8.34673e-09	1.00425e-06	283.502	399.542	568.893	363.982	577.555	252.454	431.769	524.973	209.521	127.634	146.974	130.173
140	SSR3	1262.02	-1.45307	0.252489	-5.75498	8.66502e-09	1.0351e-06	706.523	592.137	991.76	642.776	927.815	641.413	722.096	1171.09	3262.11	1255.51	1857.3	2373.69
141	AQP3	17468.6	1.91568	0.333359	5.74659	9.10604e-09	1.08007e-06	15494.4	28306.3	17863.8	30386.3	16027	25925.4	25383.2	25705.9	2372.9	11889.5	4609.56	5659.45
142	NFATC2	65.9903	-4.5381	0.790367	-5.74176	9.36986e-09	1.10353e-06	0	0.755277	12.1688	0	7.45233	5.75627	28.8466	8.31405	156.389	169.311	159.144	243.746
143	LRRFIP1	957.157	1.39837	0.244179	5.72681	1.02336e-08	1.19684e-06	1245.62	1716.75	924.831	1102.01	1202.06	927.582	1137.11	1396.76	240.598	677.244	493.346	421.969
144	ADRB2	1290.44	1.15369	0.201766	5.71797	1.07805e-08	1.24699e-06	907.431	1620.07	2016.98	1733.95	1494.19	1897.1	1722.42	1251.86	578.438	708.501	826.612	727.744
145	EIF4A1	3025.85	0.711529	0.124448	5.71748	1.08117e-08	1.24699e-06	3294.88	4246.92	3242.99	3481.06	3989.98	2899.52	3446.71	3212.79	2184.43	2154.16	2237.38	1919.39
146	PAPSS2	432.726	2.05945	0.360282	5.71622	1.08922e-08	1.24768e-06	581.515	640.475	530.865	611.025	548.491	846.994	455.963	421.641	28.0698	125.03	234.035	168.613
147	C6orf58	1060.51	-10.0899	1.76578	-5.71417	1.10242e-08	1.25421e-06	0	0	1.5211	0	5.96186	0.822324	14.8886	0	134.334	10460.8	2089.47	18.3465
148	ATP6V0A1	344.846	-1.12016	0.19751	-5.6714	1.41637e-08	1.6005e-06	202.023	261.326	305.742	172.698	286.915	274.656	216.815	263.674	724.801	524.864	464.326	440.316
149	CD44	3808.07	2.52045	0.445114	5.66248	1.49199e-08	1.67463e-06	5991.5	7755.94	1880.08	9378.34	6349.38	4215.23	2712.51	3749.64	235.586	1766.04	589.769	1072.83
150	PCSK1	62.242	-5.05139	0.892566	-5.6594	1.51899e-08	1.69357e-06	0	4.53166	13.6899	3.87215	7.45233	1.64465	3.72214	8.31405	582.448	3.90718	43.0625	74.2596
151	SLC2A1	674.695	1.53201	0.270831	5.6567	1.54314e-08	1.7091e-06	775.725	1305.12	550.64	1518.66	810.813	620.855	620.667	699.568	331.825	296.945	292.076	273.45
152	PPIF	384.53	1.51451	0.267933	5.65256	1.58072e-08	1.7392e-06	391.769	839.868	311.826	508.026	535.822	452.278	312.66	573.669	121.301	210.988	191.909	164.245
153	GATA6	77.866	3.15308	0.559101	5.63956	1.70489e-08	1.86357e-06	94.8728	123.11	88.224	97.5781	61.1091	105.258	187.038	127.086	0	19.5359	26.2119	4.36821
154	EPS8L2	227.704	-1.11077	0.197083	-5.63606	1.73981e-08	1.88939e-06	171.887	126.131	159.716	164.953	184.073	183.378	130.275	192.411	371.924	475.373	302.373	269.955
155	DUOXA1	384.939	2.28236	0.405559	5.62769	1.82644e-08	1.97067e-06	695.362	658.602	264.672	466.981	421.802	715.422	501.559	463.211	30.0747	181.033	175.994	44.5557
156	TRIL	69.9939	-4.43788	0.78878	-5.62625	1.84164e-08	1.97433e-06	17.8584	4.53166	0	0	11.1785	30.426	2.79161	3.56316	260.648	147.17	92.6779	269.082
157	ADAM12	84.7097	-4.51398	0.802493	-5.62496	1.85556e-08	1.97659e-06	5.58075	0	16.7321	0	35.0259	6.57859	7.44429	10.6895	365.909	63.8172	219.057	285.681
158	DLL1	947.914	1.93915	0.344913	5.62215	1.88591e-08	1.9962e-06	795.816	1536.99	1367.47	1818.36	1622.37	1736.75	500.628	684.127	282.703	334.715	504.58	190.454
159	ANXA8L1	1094.64	1.60662	0.286493	5.60788	2.04818e-08	2.15432e-06	909.663	2055.11	1029.79	1369.19	1865.32	1504.85	815.15	1734.07	754.876	341.227	378.201	378.287
160	DEGS1	313.92	-1.22012	0.217657	-5.60572	2.07393e-08	2.16778e-06	183.049	255.284	138.42	290.411	255.615	171.043	215.884	228.042	660.642	415.463	419.391	533.795
161	TXNIP	4444.83	1.55975	0.278492	5.60069	2.13504e-08	2.21779e-06	6316.3	4990.87	4297.12	6574.13	5576.58	6964.26	5257.53	5623.86	908.257	3571.16	1832.96	1424.91
162	PNMAL1	139.06	-3.58548	0.640332	-5.59941	2.15085e-08	2.22042e-06	6.6969	7.55277	97.3507	29.4283	35.0259	23.0251	9.30536	32.0685	452.124	49.4909	336.075	590.582
163	STATH	7675.76	-7.57257	1.35268	-5.59819	2.16602e-08	2.22237e-06	18.9746	2.26583	717.961	3.87215	93.1541	19.7358	13.958	89.0791	1536.82	63311.9	24057.9	2243.51
164	SPARCL1	1071.93	-1.90403	0.34043	-5.593	2.23178e-08	2.27587e-06	371.678	1147.27	470.021	490.214	702.755	237.652	711.86	346.815	2267.64	1970.52	1393.91	2752.85
165	GBP2	148.903	-1.92894	0.345476	-5.58342	2.3583e-08	2.39031e-06	93.7567	133.684	68.4497	51.8868	70.0519	69.8976	63.2764	64.1369	266.663	234.431	138.549	532.048
166	EGLN3	455.188	2.03806	0.365517	5.57584	2.46337e-08	2.48177e-06	679.736	611.019	538.471	1040.83	640.155	772.985	377.798	206.663	113.282	264.386	134.804	82.1224
167	SORT1	150.03	-1.94266	0.348665	-5.5717	2.52266e-08	2.52629e-06	66.969	95.9202	41.0698	55.7589	82.7208	34.5376	129.345	109.27	171.426	320.388	355.734	337.226
168	SORBS1	179.42	-2.90426	0.521429	-5.56981	2.55013e-08	2.53859e-06	29.0199	46.0719	153.632	37.947	73.7781	13.1572	80.9566	21.379	530.318	152.38	407.221	607.181
169	PROS1	178.934	-2.75324	0.49462	-5.56638	2.60079e-08	2.57371e-06	39.0653	33.2322	73.013	30.2027	33.5355	132.394	47.4573	103.332	648.612	87.2603	314.543	604.56
170	LTBP4	1302.39	0.947728	0.170694	5.55221	2.82079e-08	2.77499e-06	1222.19	1190.32	1423.75	1839.27	1464.38	1544.33	1537.25	2190.16	825.051	787.947	864.994	739.101
171	ITPKB	313.574	-1.54788	0.279262	-5.54275	2.97757e-08	2.9023e-06	323.684	94.4097	214.476	169.6	189.289	148.841	177.732	212.602	800.991	471.466	413.774	546.026
172	CRLF1	12.6411	6.64497	1.19895	5.54232	2.98491e-08	2.9023e-06	21.2069	12.8397	41.0698	11.6164	7.45233	9.04557	22.3329	26.1299	0	0	0	0
173	TGM1	295.923	2.69032	0.485834	5.53753	3.06765e-08	2.96551e-06	241.089	428.242	285.968	601.731	652.824	434.187	169.358	482.215	5.01246	78.1435	107.656	64.6495
174	ETS2	4595.68	2.07926	0.375632	5.53537	3.10571e-08	2.98506e-06	4309.46	11385.8	4622.64	7789.98	7639.38	4889.54	3453.22	5221.22	791.968	3104.9	1134.6	805.498
175	MXRA8	19.7446	-5.24773	0.948917	-5.53024	3.19801e-08	3.0562e-06	4.4646	5.28694	0	0	0.745233	0	0	1.18772	84.2093	29.955	93.6141	17.4728
176	CDK6	1000.66	0.891932	0.161469	5.52387	3.3161e-08	3.15105e-06	1168.61	1101.19	1755.35	1043.93	1155.11	1184.97	996.604	1055.88	692.722	576.96	657.171	619.412
177	MIR100HG	155.503	-2.452	0.444959	-5.51061	3.57591e-08	3.37873e-06	35.7168	70.2408	36.5065	16.263	49.1854	97.0343	73.5123	121.148	432.074	246.152	166.633	521.564
178	MGAT3	32.1497	3.71024	0.67586	5.48965	4.02733e-08	3.78388e-06	99.3374	13.595	33.4643	46.4658	48.4401	74.0092	28.8466	27.3176	0	5.20957	5.61685	3.49457
179	CEACAM1	208.837	-1.75253	0.319351	-5.48777	4.07034e-08	3.80292e-06	108.267	206.191	153.632	143.269	80.4852	78.9431	79.0956	83.1405	366.912	580.867	231.227	394.013
180	PDLIM4	507.569	-1.87481	0.342542	-5.47322	4.41932e-08	4.10604e-06	245.553	234.891	311.826	387.989	302.565	207.226	218.676	241.107	1728.3	418.068	434.369	1360.26
181	PCP4	13.2985	-7.09201	1.2998	-5.45623	4.86353e-08	4.49379e-06	0	0	0	0	0	0	0	2.37544	40.0997	3.90718	7.48913	105.711
182	GDNF	29.5404	3.96922	0.728039	5.45194	4.98234e-08	4.57827e-06	80.3629	88.3675	30.4221	31.7516	26.8284	17.2688	48.3879	20.1913	0	2.60478	6.55299	1.74728
183	POSTN	28677.2	5.03102	0.92462	5.44118	5.29284e-08	4.83702e-06	35846.3	67117.7	2515.91	101697	86105.7	39554.6	2674.36	3431.33	1003.49	2207.55	887.462	1085.06
184	ACAA2	81.1594	-2.01332	0.370719	-5.43085	5.60861e-08	5.09774e-06	58.0398	36.2533	28.901	51.1123	47.6949	10.6902	57.6932	32.0685	186.463	118.518	164.761	181.718
185	TCEAL5	12.1019	-6.22142	1.14777	-5.42043	5.94551e-08	5.37474e-06	0	0	1.5211	0	0	2.46697	0	0	60.1495	6.51196	17.7867	56.7867
186	LDHB	3073.98	1.01224	0.186794	5.41902	5.99271e-08	5.38828e-06	3330.59	3827.75	2494.61	5297.87	4127.1	3587.8	2962.83	3930.17	1517.77	1962.71	1861.05	1987.54
187	PDLIM7	425.035	-1.9414	0.358554	-5.41453	6.145e-08	5.49566e-06	224.346	206.946	238.813	243.945	228.041	183.378	197.274	224.479	1291.21	336.017	282.715	1443.26
188	NOTCH2	801.33	-1.58821	0.293623	-5.40904	6.33648e-08	5.57744e-06	395.117	352.715	731.651	295.832	276.481	451.456	711.86	629.492	1754.36	866.091	1696.29	1454.61
189	GSS	519.667	0.884731	0.163551	5.40952	6.31946e-08	5.57744e-06	571.469	711.471	500.443	669.881	658.041	580.561	540.641	673.438	269.67	371.182	273.353	415.854
190	NTN4	550.262	-1.1076	0.204723	-5.41022	6.29461e-08	5.57744e-06	309.174	369.331	419.825	378.696	318.214	543.556	398.269	443.02	835.076	605.612	773.252	1209.12
191	TCEAL2	71.9542	-2.2549	0.417594	-5.39975	6.67337e-08	5.84322e-06	35.7168	27.9453	68.4497	36.3982	21.6118	13.9795	21.4023	32.0685	168.419	70.3292	133.868	233.262
192	FRMPD4	37.3265	6.80289	1.26014	5.39851	6.71967e-08	5.85312e-06	103.802	67.975	0	54.21	91.6636	73.1869	14.8886	40.3825	0	0	0.936141	0.873642
193	MVB12B	177.258	1.65871	0.307466	5.39478	6.86095e-08	5.91788e-06	258.947	222.807	273.799	205.224	183.327	228.606	127.483	336.125	30.0747	93.7722	79.572	87.3642
194	MFSD2A	305.407	1.96282	0.363845	5.39467	6.86479e-08	5.91788e-06	467.667	714.492	380.276	338.426	195.996	345.376	401.061	403.825	155.386	145.868	83.3165	33.1984
195	GJB6	12.3675	6.63599	1.23242	5.38451	7.26437e-08	6.23022e-06	24.5553	35.498	3.04221	9.29315	15.6499	13.1572	13.958	33.2562	0	0	0	0
196	BMP4	241.149	-1.67193	0.310576	-5.38332	7.3125e-08	6.2395e-06	129.473	97.4308	147.547	238.524	160.97	123.349	120.97	97.3931	757.884	234.431	372.584	413.233
197	GNAZ	41.9528	-3.28053	0.609691	-5.38065	7.42169e-08	6.30052e-06	8.92921	5.28694	9.12662	1.54886	6.7071	15.6242	26.055	13.0649	127.316	35.1646	58.0407	196.569
198	XPR1	1005.47	0.889036	0.165268	5.37935	7.47561e-08	6.31425e-06	1424.21	1369.32	1076.94	1301.82	984.453	1263.91	976.132	1103.39	542.348	696.78	526.111	800.256
199	SLC6A6	5875.91	1.30882	0.243468	5.37573	7.62749e-08	6.41016e-06	9130.11	4653.26	5655.47	10795.5	6105.69	7345	5749.78	9235.72	3864.61	2142.44	3323.3	2509.97
200	CLDN11	184.145	-2.53647	0.472368	-5.3697	7.8868e-08	6.59495e-06	40.1814	31.7217	182.532	24.0073	84.2113	42.7609	112.595	51.072	444.104	260.478	280.842	655.232
201	EFR3B	62.2433	-3.37574	0.62899	-5.36692	8.00938e-08	6.66413e-06	4.4646	13.595	13.6899	3.87215	25.3379	34.5376	13.958	10.6895	330.822	35.1646	58.9769	201.811
202	THBS1	8852.67	-1.97005	0.367455	-5.36136	8.25998e-08	6.83861e-06	3342.87	4095.11	9251.36	4233.03	5607.13	3708.68	3550.93	2115.33	25248.8	6536.71	14689.9	23852.2
203	JAKMIP2	29.1233	-2.6422	0.493146	-5.35785	8.42171e-08	6.93816e-06	7.81306	12.0844	4.56331	3.87215	12.669	15.6242	15.8191	11.8772	73.1819	27.3502	58.0407	106.584
204	DNASE1L3	11.1064	-6.45835	1.20752	-5.34845	8.8712e-08	7.27264e-06	0	0.755277	0	0.774429	0	0	0	1.18772	1.00249	59.91	48.6793	20.9674
205	BTBD2	226.103	1.20121	0.224711	5.3456	9.01161e-08	7.33441e-06	316.987	220.541	295.094	276.471	306.291	183.378	343.368	286.241	170.424	123.727	95.4864	95.227
206	MYC	2367.83	1.25992	0.235712	5.34515	9.03426e-08	7.33441e-06	2773.63	4099.65	1626.06	2877.78	4124.86	2355.96	2888.38	2759.08	1639.07	1058.84	1234.77	975.858
207	GATAD2B	467.341	-0.907565	0.169832	-5.34391	9.09614e-08	7.34898e-06	388.42	349.693	416.783	328.358	438.942	397.183	264.272	311.183	651.62	639.475	573.854	848.306
208	CYP4Z1	15.8734	4.5331	0.851022	5.32666	1.00035e-07	8.04323e-06	14.51	18.1267	12.1688	27.105	19.3761	27.1367	33.4993	34.4439	1.00249	1.30239	0.936141	0.873642
209	PDZRN4	7.04491	-6.9164	1.29947	-5.32248	1.02361e-07	8.19088e-06	0	0	0	0	0	0	0	0	7.01744	18.2335	50.5516	8.73642
210	TRPM6	175.314	2.9761	0.559361	5.32053	1.03463e-07	8.21783e-06	189.746	590.627	124.731	289.637	372.616	169.399	167.496	72.451	27.0673	76.8411	6.55299	16.5992
211	BAIAP2	702.845	1.45454	0.273402	5.32015	1.03681e-07	8.21783e-06	986.677	1225.06	647.99	827.09	882.356	801.766	923.092	837.343	146.364	459.744	463.39	233.262
212	SLC6A8	219.87	1.8402	0.345954	5.3192	1.04225e-07	8.222e-06	238.856	252.263	343.77	190.51	193.015	148.018	570.419	378.883	53.1321	74.2364	112.337	82.996
213	DLG5	985.809	1.32639	0.249982	5.30594	1.12095e-07	8.76018e-06	1855.04	1335.33	1023.7	1328.15	972.529	1207.17	754.665	1386.07	414.029	609.52	300.501	643.001
214	CAST	1249.13	0.574388	0.10824	5.30663	1.11673e-07	8.76018e-06	1324.87	1453.91	1493.72	1445.08	1518.78	1438.25	1233.89	1312.43	1051.61	914.279	987.629	815.108
215	LRRC42	224.089	1.07815	0.203674	5.29353	1.19975e-07	9.33238e-06	319.219	293.048	298.136	246.268	327.902	261.499	243.8	182.909	155.386	149.775	113.273	97.8479
216	H1F0	384.18	-0.941681	0.177963	-5.29143	1.21362e-07	9.39658e-06	306.941	267.368	263.151	301.253	324.176	258.21	352.673	277.927	779.939	438.906	457.773	581.846
217	BLVRB	701.909	1.30162	0.246169	5.28753	1.2398e-07	9.55506e-06	985.561	1102.7	574.977	1159.32	833.916	723.645	836.552	783.896	232.578	484.49	461.517	243.746
218	TNFRSF12A	201.54	2.30819	0.437076	5.28098	1.28496e-07	9.85763e-06	243.321	518.876	220.56	426.71	295.112	124.993	163.774	201.913	67.1669	104.191	17.7867	34.072
219	RYR3	60.2719	-4.29242	0.814047	-5.27293	1.34259e-07	1.02527e-05	8.92921	8.30805	0	9.29315	5.96186	0	26.9855	7.12633	201.501	32.5598	48.6793	373.919
220	ZAK	327.575	-1.43807	0.273025	-5.26718	1.38538e-07	1.04837e-05	152.913	249.242	267.714	329.132	215.372	165.287	151.677	137.776	645.605	488.397	365.095	762.69
221	IL20	33.3746	3.98722	0.756989	5.26721	1.38513e-07	1.04837e-05	44.646	89.1227	21.2955	20.1352	76.759	15.6242	77.2345	43.9457	0	0	5.61685	6.11549
222	CYCS	1202.81	0.835471	0.158769	5.26219	1.4235e-07	1.07237e-05	1526.89	1606.47	1534.79	1274.71	1561.26	1128.23	1274.83	1365.88	780.941	919.489	894.951	565.246
223	LTBP1	181.249	-2.89582	0.550419	-5.26111	1.43184e-07	1.07382e-05	72.5498	80.8147	54.7597	30.2027	87.1922	21.3804	12.097	102.144	791.968	212.29	94.5502	615.044
224	NARF	268.201	1.04468	0.198647	5.25896	1.44872e-07	1.07903e-05	283.502	441.082	292.052	306.674	345.043	347.021	363.84	211.414	151.376	130.239	173.186	172.981
225	PRELP	130.734	-2.46985	0.46968	-5.25858	1.45169e-07	1.07903e-05	29.0199	17.3714	112.562	22.4584	61.1091	32.893	66.0681	77.2019	220.548	143.263	288.331	497.976
226	PTPRQ	298.766	3.64578	0.693627	5.25611	1.47134e-07	1.08879e-05	406.279	314.951	92.7874	1215.08	837.642	329.752	98.6368	152.028	51.1271	44.2813	23.4035	19.2201
227	ZC3H12A	1649.42	1.66431	0.316702	5.25515	1.47907e-07	1.08969e-05	3342.87	3044.52	1279.25	1522.53	2767.05	1382.33	1443.26	2312.49	467.161	1151.31	556.068	524.185
228	VCAN	663.474	-3.8244	0.728256	-5.25145	1.50906e-07	1.10691e-05	135.054	3.02111	147.547	65.8265	128.925	102.791	258.689	143.714	1388.45	511.84	2747.57	2328.26
229	WWP2	347.367	-1.19995	0.228543	-5.25042	1.51751e-07	1.10824e-05	157.377	259.815	266.193	247.817	244.436	266.433	334.993	162.718	707.759	384.206	511.133	625.528
230	TRAF5	227.434	-1.64436	0.313383	-5.24713	1.54486e-07	1.12331e-05	118.312	146.524	214.476	96.8036	96.8803	151.308	93.0536	149.653	419.042	392.02	186.292	664.842
231	DDR2	368.443	-2.26724	0.433567	-5.22928	1.70174e-07	1.21106e-05	138.403	74.7725	292.052	39.4959	165.442	143.907	312.66	133.025	961.39	330.808	823.804	1005.56
232	SPHK1	146.284	-2.34224	0.447884	-5.22958	1.69899e-07	1.21106e-05	46.8783	39.2744	167.321	37.1726	43.2235	82.2324	51.1795	32.0685	400.997	123.727	276.162	455.168
233	CRABP2	41.2929	-3.23653	0.618858	-5.22984	1.69654e-07	1.21106e-05	7.81306	5.28694	7.60552	10.842	8.94279	5.75627	29.7772	10.6895	221.551	45.5837	119.826	21.8411
234	OAF	52.3191	3.34844	0.640085	5.23123	1.68382e-07	1.21106e-05	45.7622	111.781	73.013	71.2475	33.5355	63.319	120.97	78.3896	0	13.0239	15.9144	0.873642
235	ZG16B	1905.74	-5.23448	1.00067	-5.23098	1.68613e-07	1.21106e-05	118.312	64.9539	109.519	48.789	145.32	129.927	266.133	270.8	136.339	19388.7	1973.38	216.663
236	BCL6	3136.31	1.33278	0.255578	5.21476	1.8405e-07	1.30426e-05	5133.18	3657.81	3363.16	4219.86	3773.11	4709.45	3299.68	3244.85	1265.14	1917.12	2327.25	725.123
237	WDR77	344.755	1.28799	0.247777	5.19819	2.01233e-07	1.42001e-05	387.304	521.141	304.221	316.742	392.738	727.757	441.074	342.064	126.314	197.964	191.909	187.833
238	MRPL16	187.4	-0.898969	0.173106	-5.19316	2.06753e-07	1.45283e-05	147.332	146.524	149.068	164.953	136.378	102.791	165.635	152.028	222.553	266.99	281.778	312.764
239	JAM2	66.1691	-2.46785	0.475598	-5.18894	2.11498e-07	1.47995e-05	10.0454	15.8608	16.7321	12.3909	20.1213	59.2074	34.4298	41.5702	119.297	238.338	127.315	98.7216
240	CELSR1	1126.14	1.57242	0.303107	5.18768	2.12928e-07	1.48375e-05	1807.05	1382.91	1101.28	1630.17	1362.29	1292.69	1192.02	1798.21	191.476	896.046	521.43	338.099
241	GPI	1876.22	0.652474	0.12588	5.1833	2.17999e-07	1.51279e-05	2253.51	2375.35	1924.2	2486.69	1936.12	2287.71	1910.39	1903.92	1378.43	1521.19	1375.19	1161.94
242	SLC9A9	287.849	1.73451	0.335572	5.16882	2.35577e-07	1.62801e-05	450.925	569.479	103.435	406.575	346.533	444.055	301.494	380.071	106.264	118.518	73.9551	152.887
243	DMD	714.491	-3.05906	0.59208	-5.16662	2.38359e-07	1.64046e-05	186.397	94.4097	622.132	61.9543	189.289	95.3896	240.078	172.22	2481.17	902.558	884.653	2643.64
244	HIP1R	307.007	-1.26274	0.24448	-5.16502	2.40412e-07	1.64781e-05	264.528	166.161	365.065	167.277	198.977	149.663	198.204	168.656	641.595	458.442	451.22	454.294
245	ACOT11	195.921	1.39301	0.269882	5.16155	2.44916e-07	1.67182e-05	337.078	179.756	263.151	337.651	210.901	271.367	234.495	141.339	105.262	67.7244	125.443	76.8805
246	PPP4R1	656.709	1.45523	0.282415	5.1528	2.56626e-07	1.74464e-05	565.888	1151.04	622.132	1106.66	936.012	979.388	564.835	737.575	157.391	421.975	390.371	247.241
247	FER	215.013	-1.30283	0.253751	-5.13427	2.83235e-07	1.91774e-05	159.61	189.575	85.1818	121.585	186.308	157.886	149.816	103.332	446.109	251.362	286.459	442.937
248	SDC3	197.197	-2.10208	0.409746	-5.13019	2.89452e-07	1.9286e-05	43.5299	79.3041	168.843	51.1123	72.2876	54.2734	93.0536	192.411	565.405	203.173	325.777	517.196
249	LNX2	389.044	1.25747	0.24509	5.13065	2.88737e-07	1.9286e-05	496.687	366.31	549.119	422.838	460.554	473.659	442.005	648.496	114.284	311.272	232.163	151.14
250	LOC100286922	27.7603	2.96114	0.576987	5.13207	2.8657e-07	1.9286e-05	47.9945	32.4769	13.6899	40.2703	36.5164	50.9841	57.6932	33.2562	0	6.51196	9.36141	4.36821
251	SBSPON	38.4176	-2.2103	0.430753	-5.13125	2.87822e-07	1.9286e-05	13.3938	18.1267	38.0276	16.263	14.1594	7.40092	14.8886	19.0035	85.2118	37.7694	94.5502	102.216
252	REXO2	381.102	1.08122	0.211229	5.11874	3.07583e-07	2.04128e-05	578.166	638.209	395.487	422.064	520.173	420.208	339.646	383.634	195.486	270.898	162.889	246.367
253	TNFRSF18	122.955	2.64421	0.517083	5.11371	3.15899e-07	2.08818e-05	231.043	180.511	98.8718	247.043	117.002	147.196	145.164	199.537	0	28.6526	40.2541	40.1875
254	GNA15	78.8019	4.02556	0.787853	5.10953	3.22963e-07	2.12647e-05	103.802	121.6	177.969	37.1726	115.511	77.2985	53.9711	230.418	0	2.60478	25.2758	0
255	ST6GALNAC3	11.0875	-6.01665	1.17773	-5.10868	3.24413e-07	2.12764e-05	0	0	0	0	0	0	0.930536	3.56316	11.0274	57.3053	51.4877	8.73642
256	MPP6	78.9916	2.07983	0.407389	5.10527	3.3033e-07	2.15799e-05	175.236	98.1861	130.815	76.6685	84.9565	92.9226	85.6093	104.519	40.0997	3.90718	25.2758	29.7038
257	CSTA	132.695	2.77961	0.544651	5.10347	3.33484e-07	2.16994e-05	106.034	212.233	121.688	150.239	213.882	193.246	192.621	293.367	0	59.91	29.0204	20.0938
258	TKT	1135.91	1.50366	0.294676	5.10275	3.34756e-07	2.16994e-05	1607.26	2430.48	810.749	2215.64	1304.9	1219.51	1009.63	989.372	385.959	438.906	730.19	488.366
259	DCT	24.2477	-6.37999	1.2558	-5.08044	3.76568e-07	2.39892e-05	1.11615	0	0	2.32329	2.98093	0	0	0	183.456	0	35.5734	65.5232
260	F3	5957.7	1.70322	0.335262	5.08026	3.76909e-07	2.39892e-05	5377.61	10613.9	5976.42	11233.1	10689.6	8138.54	4275.81	5668.99	1055.62	4192.4	2289.8	1980.55
261	ARPC2	1819.37	1.07721	0.212045	5.08009	3.77252e-07	2.39892e-05	2203.28	2711.45	1619.98	3096.94	2021.82	2513.85	1736.38	1745.95	829.061	989.818	926.779	1437.14
262	KRT14	5758.49	-3.94881	0.777159	-5.08109	3.75283e-07	2.39892e-05	572.585	243.199	3020.91	110.743	1072.39	429.253	976.132	1500.09	26224.2	3487.81	9753.65	21710.9
263	COL16A1	889.269	-1.76732	0.347698	-5.08293	3.71659e-07	2.39892e-05	320.335	225.073	675.37	730.287	594.696	618.388	306.146	479.839	1953.86	830.926	1159.88	2776.43
264	FKBP7	114.268	-1.97087	0.388186	-5.07713	3.83169e-07	2.42732e-05	21.2069	49.8483	42.5909	57.3078	92.4089	98.6789	55.8322	43.9457	328.817	156.287	126.379	297.912
265	FAM108C1	57.886	2.90666	0.57267	5.07563	3.86215e-07	2.43738e-05	102.686	141.237	41.0698	43.368	96.8803	110.191	51.1795	64.1369	0	18.2335	17.7867	7.86278
266	MARCKS	298.055	-2.14241	0.422198	-5.07442	3.88672e-07	2.44367e-05	79.2467	139.726	199.265	63.5032	193.761	90.4557	149.816	200.725	766.906	165.404	403.477	1124.38
267	JMJD7	270.807	1.55804	0.307798	5.06191	4.15087e-07	2.59026e-05	463.203	455.432	139.942	288.088	217.608	288.636	471.782	452.522	124.309	139.356	117.954	90.8588
268	TRIM8	207.729	1.11952	0.221165	5.06194	4.1502e-07	2.59026e-05	292.432	219.786	237.292	209.096	264.558	243.408	262.411	296.93	82.2043	136.751	166.633	81.2487
269	DUSP23	284.196	1.48397	0.293273	5.06005	4.19146e-07	2.60587e-05	392.885	364.044	264.672	299.704	242.201	291.103	332.201	705.506	94.2342	190.149	110.465	123.184
270	PTAFR	181.597	1.71668	0.33936	5.05856	4.22424e-07	2.61652e-05	244.437	417.668	193.18	254.013	263.067	195.713	112.595	209.039	63.157	118.518	70.2106	37.5666
271	PLEKHA1	447.376	1.30096	0.257565	5.05101	4.39476e-07	2.70777e-05	524.591	735.64	362.023	791.467	725.857	480.237	351.743	490.529	164.409	247.455	197.526	297.038
272	SEMA3F	116.551	2.26858	0.44917	5.05061	4.40393e-07	2.70777e-05	294.664	119.334	184.054	78.2173	76.759	90.4557	200.996	223.292	36.0897	18.2335	59.913	16.5992
273	RHOD	97.1331	1.46473	0.29016	5.04802	4.46417e-07	2.72477e-05	121.66	129.908	114.083	157.984	97.6255	126.638	100.498	137.776	22.0548	62.5148	33.7011	61.1549
274	SDC1	1232.24	1.27033	0.251645	5.04809	4.4624e-07	2.72477e-05	1011.23	1961.46	1236.66	1288.65	1524	1547.61	1375.33	2304.18	385.959	506.631	799.464	845.686
275	ECE1	1830.14	1.4042	0.278236	5.04678	4.49322e-07	2.73253e-05	2131.85	2920.66	1800.99	2833.64	2646.32	1794.31	1666.59	2674.75	573.425	1622.78	718.02	578.351
276	ARL4A	713.346	1.22488	0.242795	5.04493	4.53686e-07	2.74908e-05	616.115	1184.27	670.807	1124.47	747.469	824.791	1006.84	875.351	204.508	501.421	410.966	393.139
277	SLC4A4	191.157	1.91558	0.379826	5.0433	4.57561e-07	2.761e-05	164.074	250.752	456.331	99.9014	167.677	294.392	250.314	343.251	49.1221	37.7694	109.528	70.765
278	SPSB1	160.382	1.77902	0.352789	5.04272	4.58956e-07	2.761e-05	186.397	281.718	85.1818	170.374	290.641	166.11	179.593	318.309	39.0972	104.191	50.5516	52.4185
279	CGNL1	323.665	-1.85761	0.368431	-5.04196	4.60788e-07	2.76209e-05	51.3429	130.663	208.391	75.8941	229.532	202.292	216.815	267.237	571.42	420.673	629.087	880.631
280	GPX2	395.029	2.27647	0.451714	5.03963	4.66432e-07	2.77601e-05	662.994	1420.68	150.589	446.071	330.883	416.918	379.659	488.153	51.1271	190.149	85.1888	117.942
281	WFDC8	16.4261	-3.84138	0.762188	-5.03993	4.65704e-07	2.77601e-05	2.2323	1.51055	10.6477	4.64658	2.2357	0.822324	0.930536	2.37544	24.0598	10.4191	92.6779	44.5557
282	PADI3	130.609	3.29704	0.654359	5.03859	4.6898e-07	2.78128e-05	214.301	170.693	38.0276	130.879	184.818	226.139	316.382	209.039	0	56.0029	14.0421	6.98914
283	SPON1	652.579	-3.85444	0.765461	-5.03545	4.76719e-07	2.81719e-05	47.9945	44.5614	433.515	32.526	186.308	49.3395	95.8452	62.9492	3192.94	415.463	921.163	2348.35
284	SORL1	890.407	1.64348	0.326894	5.02756	4.9676e-07	2.91502e-05	1088.25	1409.35	829.002	1485.36	1414.45	1098.63	851.44	1032.13	178.444	665.522	468.07	164.245
285	TPM2	1214.7	-2.90277	0.577316	-5.02804	4.95523e-07	2.91502e-05	287.967	115.557	1125.62	251.689	296.603	189.957	348.951	462.024	3897.69	1224.25	1679.44	4696.7
286	TMPRSS5	29.7899	-5.11158	1.01806	-5.02091	5.1427e-07	3.00722e-05	0	0	0	0	4.4714	10.6902	3.72214	0	129.321	35.1646	43.0625	131.046
287	FAM19A2	45.0257	-4.73884	0.94572	-5.01083	5.41963e-07	3.1555e-05	4.4646	24.1689	0	4.64658	0.745233	0.822324	1.86107	0	321.8	78.1435	47.7432	55.9131
288	ATP13A3	522.751	1.42709	0.28483	5.01032	5.43401e-07	3.1555e-05	769.028	753.012	949.169	535.131	579.046	564.937	336.854	802.9	117.292	278.712	285.523	301.407
289	PRKG1	137.815	-4.88913	0.976163	-5.00852	5.48505e-07	3.17412e-05	0	8.30805	6.08442	0	29.8093	14.8018	29.7772	15.4404	548.363	153.682	223.738	623.78
290	NGF	36.7865	-5.38408	1.07532	-5.00695	5.53006e-07	3.18913e-05	0	0	1.5211	0	11.1785	5.75627	0	1.18772	180.448	6.51196	115.145	119.689
291	SCRG1	31.4069	-4.17526	0.835155	-4.99938	5.75163e-07	3.30551e-05	0	0	18.2532	0.774429	1.49047	3.2893	8.37482	7.12633	133.331	52.0957	80.5081	71.6387
292	BIRC3	782.338	1.64655	0.329577	4.99594	5.85494e-07	3.35336e-05	1215.49	793.797	766.636	1036.19	1169.27	786.964	944.494	1380.13	139.346	662.918	302.373	190.454
293	FGFR3	183.633	2.63166	0.527098	4.99273	5.9531e-07	3.38638e-05	329.264	197.883	355.938	142.495	97.6255	203.114	259.62	452.522	3.00747	80.7483	54.2962	27.0829
294	SERPINE1	211.457	2.66995	0.53476	4.99279	5.95136e-07	3.38638e-05	466.551	377.639	181.011	175.795	438.197	184.201	269.855	258.923	1.00249	75.5387	72.0828	36.693
295	CCDC51	274.072	1.61858	0.324634	4.98588	6.16815e-07	3.48501e-05	235.508	429.753	392.445	485.567	333.864	326.463	320.104	304.057	32.0797	153.682	159.144	116.194
296	SSH1	377.644	0.930438	0.186607	4.98609	6.16127e-07	3.48501e-05	489.99	534.736	375.713	514.221	418.821	455.568	339.646	458.46	240.598	304.76	234.971	164.245
297	TTC3	1271.32	-0.848673	0.170598	-4.97469	6.53522e-07	3.67997e-05	780.189	1052.1	1343.13	883.624	976.255	749.137	1019.87	1226.92	1820.52	1644.92	2025.81	1733.31
298	ATP6V0E2	91.3599	-1.96965	0.396195	-4.97142	6.64638e-07	3.73e-05	27.9038	35.498	69.9708	45.6913	46.9497	58.385	75.3734	10.6895	209.521	231.826	152.591	131.92
299	C16orf74	36.7118	3.18357	0.641433	4.96321	6.93366e-07	3.87821e-05	30.1361	47.5825	76.0552	40.2703	49.1854	48.5171	20.4718	104.519	0	15.6287	4.6807	3.49457
300	CTTNBP2NL	537.298	0.990756	0.200222	4.94829	7.48675e-07	4.14598e-05	822.603	820.987	444.162	740.354	633.448	666.083	504.35	517.846	323.805	364.67	253.694	355.572
301	ELOVL5	1049.44	2.24557	0.453724	4.9492	7.45183e-07	4.14598e-05	1657.48	2016.59	673.849	2658.62	1768.44	1299.27	587.168	730.449	54.1345	381.601	372.584	393.139
302	ADAMTS2	18.7908	-5.36487	1.08414	-4.94849	7.47916e-07	4.14598e-05	0	0.755277	0	0.774429	0	6.57859	1.86107	0	28.0698	11.7215	14.9783	160.75
303	CCDC130	152.683	-0.960942	0.194418	-4.94265	7.70673e-07	4.25371e-05	122.777	83.8358	123.209	127.781	123.709	115.125	138.65	92.6423	237.591	269.595	219.057	178.223
304	TNFRSF21	872.059	1.99282	0.403286	4.94147	7.75361e-07	4.26551e-05	916.36	1456.93	832.044	1580.61	1190.14	1180.04	735.123	1403.89	56.1395	610.822	305.182	197.443
305	SLC7A11	85.8411	2.14562	0.434482	4.93836	7.87842e-07	4.31995e-05	73.666	214.499	129.294	106.871	64.8353	42.7609	144.233	148.465	23.0573	44.2813	21.5312	16.5992
306	MYL9	285.436	-2.1551	0.436613	-4.93596	7.97569e-07	4.359e-05	191.978	71.7514	158.195	173.472	208.665	63.319	64.207	130.649	596.483	285.224	242.46	1238.82
307	MPHOSPH6	168.957	1.06216	0.215235	4.93487	8.02024e-07	4.36907e-05	154.029	234.891	147.547	230.78	196.741	200.647	192.621	276.739	99.2467	121.122	93.6141	79.5014
308	CPLX2	11.5012	6.52313	1.32382	4.92752	8.32784e-07	4.52191e-05	58.0398	7.55277	9.12662	5.421	16.3951	3.2893	25.1245	13.0649	0	0	0	0
309	CH25H	1269.44	2.03569	0.41327	4.92581	8.40115e-07	4.54695e-05	2009.07	1008.3	651.033	3789.28	2023.31	1453.05	1134.32	1508.41	167.416	586.076	649.682	253.356
310	GUCD1	229.835	1.04699	0.212829	4.9194	8.68093e-07	4.68322e-05	250.018	297.579	362.023	326.035	289.15	253.276	250.314	192.411	117.292	131.542	184.42	103.963
311	PDZD4	7.93658	-3.83307	0.779905	-4.91479	8.88788e-07	4.77945e-05	1.11615	3.77639	0	0	1.49047	1.64465	0.930536	2.37544	29.0723	23.4431	12.1698	19.2201
312	REEP4	134.881	1.96583	0.400574	4.90752	9.22357e-07	4.94407e-05	101.57	398.786	89.7451	210.645	204.194	194.069	87.4704	148.465	47.1171	35.1646	39.3179	62.0286
313	TANC2	393.502	1.10429	0.225118	4.9054	9.32376e-07	4.97079e-05	660.761	641.23	290.531	360.884	479.93	467.903	490.392	439.457	216.538	203.173	188.164	283.06
314	SNAP25	4.38247	-5.84775	1.19215	-4.90521	9.33286e-07	4.97079e-05	0	0	0	0	0	0	0.930536	0	11.0274	9.11675	14.0421	17.4728
315	KCNQ3	38.3768	4.64585	0.947434	4.90361	9.409e-07	4.99543e-05	129.473	23.4136	107.998	11.6164	35.7712	48.5171	0.930536	93.83	0	2.60478	3.74456	2.62093
316	MGP	61.3597	-4.33409	0.885263	-4.89582	9.78954e-07	5.17869e-05	0	3.02111	15.211	0	4.4714	1.64465	15.8191	27.3176	60.1495	403.742	86.125	118.815
317	DUOX2	79.4704	2.38835	0.487887	4.89529	9.8161e-07	5.17869e-05	137.287	133.684	138.42	86.7361	49.1854	125.816	120.039	79.5773	26.0648	13.0239	41.1902	2.62093
318	UGT1A10	79.9934	4.05413	0.830279	4.88285	1.04565e-06	5.49921e-05	53.5752	294.558	30.4221	282.667	81.2304	78.9431	75.3734	35.6316	0	0	6.55299	20.9674
319	CRYAB	417.245	-3.4123	0.698995	-4.88173	1.05161e-06	5.51318e-05	36.833	9.06333	269.235	95.2548	78.9947	42.7609	185.177	76.0142	1809.5	468.861	695.553	1239.7
320	ANKRD36	896.115	-0.821607	0.16834	-4.88063	1.05747e-06	5.52661e-05	551.379	586.851	909.62	679.949	597.677	933.338	748.151	704.319	1232.06	1125.27	1309.66	1375.11
321	C21orf91	302.302	1.19623	0.245164	4.87931	1.06456e-06	5.5463e-05	395.117	293.803	501.964	309.772	345.043	263.966	474.573	395.511	99.2467	138.054	182.547	228.021
322	FHOD3	208.241	-2.33673	0.479128	-4.87704	1.07692e-06	5.5933e-05	66.969	20.3925	225.123	78.9918	85.7018	64.9636	88.4009	80.765	726.806	256.571	163.825	640.38
323	SERPING1	556.857	-1.30294	0.267333	-4.87384	1.09449e-06	5.66693e-05	445.344	265.102	471.542	409.673	403.916	289.458	225.19	483.403	1436.57	750.178	577.599	924.313
324	MMP2	310.07	-2.02734	0.416454	-4.86811	1.12669e-06	5.81568e-05	236.624	53.6247	241.856	66.6009	134.887	207.226	120.97	165.093	1018.53	225.314	509.261	740.849
325	ANXA8L2	650.281	1.35375	0.278404	4.86253	1.15898e-06	5.96392e-05	822.603	716.758	774.242	1427.27	587.244	630.723	713.721	853.972	539.341	263.083	209.696	264.714
326	RABGGTA	338.714	1.19535	0.246091	4.85734	1.18971e-06	6.1033e-05	302.477	453.166	295.094	393.41	457.573	443.233	426.185	566.543	215.536	89.8651	202.206	219.284
327	ACY1	327.933	1.08662	0.22387	4.8538	1.2112e-06	6.19451e-05	309.174	343.651	278.362	601.731	445.649	299.326	418.741	488.153	211.526	178.428	164.761	195.696
328	FOXN1	10.1625	6.35076	1.30862	4.85303	1.21588e-06	6.19952e-05	0	26.4347	21.2955	17.0374	11.1785	16.4465	17.6802	11.8772	0	0	0	0
329	ACTA2	3281.99	-4.34043	0.894975	-4.84978	1.23597e-06	6.26374e-05	97.1051	122.355	1950.06	72.7963	367.4	155.419	184.246	591.485	11740.2	3201.28	2990.97	17910.5
330	FMOD	519.956	-1.87309	0.38622	-4.84981	1.2358e-06	6.26374e-05	366.097	105.739	337.685	209.87	436.706	197.358	295.91	255.36	1730.3	339.924	689	1275.52
331	FAM198A	15.9192	-6.14031	1.26813	-4.84202	1.28525e-06	6.49383e-05	0	3.02111	0	0	0.745233	0	0	1.18772	89.2218	0	50.5516	46.303
332	JAM3	746.977	-1.61602	0.33394	-4.83926	1.30323e-06	6.56485e-05	321.451	332.322	454.81	644.325	377.833	597.83	378.728	432.331	1928.79	461.047	904.312	2129.94
333	CA12	486.01	1.95551	0.404309	4.83667	1.32033e-06	6.63097e-05	290.199	564.947	962.859	365.531	327.157	376.625	1279.49	998.874	100.249	261.781	136.677	167.739
334	ZBTB20	352.697	-1.48718	0.307716	-4.83297	1.34512e-06	6.73528e-05	145.1	181.267	340.727	139.397	351.75	264.788	231.703	108.083	795.978	493.607	505.516	674.452
335	MYLK	2020.8	-4.51034	0.933843	-4.82987	1.36624e-06	6.82058e-05	36.833	26.4347	902.015	43.368	345.043	92.1003	218.676	293.367	6237.5	1457.38	1610.16	12986.7
336	FSTL1	827.852	-1.83925	0.381601	-4.81984	1.43676e-06	7.15132e-05	171.887	483.378	503.485	608.701	765.354	344.554	201.926	482.215	2140.32	707.199	1139.28	2385.92
337	LOC643733	11.7703	-4.25324	0.882984	-4.81689	1.45813e-06	7.23615e-05	0	0	1.5211	1.54886	1.49047	1.64465	2.79161	4.75088	13.0324	7.81435	27.1481	79.5014
338	FABP5	313.621	1.39833	0.290515	4.81328	1.48473e-06	7.34634e-05	310.29	575.521	355.938	574.626	312.998	270.545	323.827	438.269	76.1894	224.011	167.569	133.667
339	DNAJC10	602.185	-0.760314	0.158192	-4.80628	1.53765e-06	7.58576e-05	494.455	471.293	596.273	398.831	453.847	413.629	440.144	648.496	747.859	780.133	914.61	866.653
340	DRAM1	261.069	1.88683	0.392793	4.80362	1.55826e-06	7.66478e-05	338.194	374.618	215.997	246.268	351.75	404.584	234.495	593.861	20.0498	113.308	83.3165	156.382
341	EXTL1	36.931	-5.11349	1.06754	-4.78998	1.668e-06	8.18055e-05	0	0.755277	0	1.54886	11.1785	9.86789	0	0	293.73	24.7455	39.3179	62.0286
342	LYST	487.145	-1.37284	0.286699	-4.78845	1.68076e-06	8.20893e-05	494.455	197.883	358.981	308.223	238.475	287.814	436.421	226.855	1184.95	449.325	730.19	932.176
343	PART1	27.7364	-2.9488	0.61586	-4.78811	1.68361e-06	8.20893e-05	17.8584	10.5739	7.60552	5.421	9.68803	1.64465	12.097	3.56316	46.1146	114.611	87.0611	16.5992
344	FBXO32	1479.95	-1.54548	0.322904	-4.78619	1.69974e-06	8.26351e-05	559.192	908.599	1498.29	907.631	1246.03	807.522	483.879	811.214	3557.84	1243.78	1963.09	3772.39
345	GGTA1P	10.4246	-5.90036	1.23517	-4.77696	1.77964e-06	8.57716e-05	0	0	0	0	0	0	0	4.75088	25.0623	52.0957	31.8288	11.3573
346	PAM	636.287	-1.1091	0.232156	-4.77741	1.77568e-06	8.57716e-05	367.214	611.019	501.964	549.07	538.803	393.071	329.41	381.259	791.968	1314.11	644.065	1213.49
347	SGK223	47.0768	2.96556	0.620712	4.77768	1.77331e-06	8.57716e-05	37.9491	85.3463	100.393	90.6082	55.8925	82.2324	66.0681	11.8772	4.00997	15.6287	14.0421	0.873642
348	S100A10	1258.1	1.4739	0.308723	4.7742	1.80421e-06	8.67058e-05	1396.3	3002.98	1108.88	1581.38	1029.17	986.789	1824.78	1862.35	395.984	902.558	398.796	607.181
349	OR7E156P	57.1405	-1.58361	0.332175	-4.7674	1.86622e-06	8.94288e-05	34.6007	27.19	47.1542	15.4886	33.5355	33.7153	37.2214	47.5088	138.344	66.422	105.784	98.7216
350	GPX1	1038.05	0.918636	0.19294	4.76125	1.92396e-06	9.19325e-05	1222.19	1432.76	1300.54	987.397	1020.22	1077.24	1420.93	1387.26	550.368	974.189	540.153	543.405
351	MYEF2	14.3773	-3.2311	0.678834	-4.75977	1.9381e-06	9.2344e-05	2.2323	0.755277	6.08442	6.96986	3.72616	5.75627	4.65268	0	54.1345	44.2813	29.9565	13.9783
352	MYO18A	322.523	-1.12444	0.236291	-4.75871	1.94832e-06	9.25674e-05	254.482	191.085	302.7	219.163	224.315	248.342	254.967	157.967	672.672	449.325	284.587	610.676
353	SALL1	18.0084	5.70721	1.20028	4.75488	1.98564e-06	9.4073e-05	46.8783	58.9116	6.08442	38.7215	28.3188	9.04557	13.958	11.8772	1.00249	1.30239	0	0
354	FCGR2A	12.3706	-4.20919	0.885546	-4.75321	2.00209e-06	9.45848e-05	1.11615	1.51055	1.5211	3.09772	1.49047	0.822324	4.65268	0	79.1968	40.3742	10.2975	4.36821
355	SLC16A1	252.893	1.1183	0.235312	4.75241	2.01004e-06	9.46927e-05	334.845	404.829	212.955	285.764	331.629	361	203.787	332.562	168.419	95.0746	128.251	175.602
356	PDGFD	290.375	-2.20731	0.464679	-4.75019	2.03224e-06	9.54698e-05	83.7113	21.903	313.347	160.307	137.868	118.415	129.345	90.2668	658.637	325.598	407.221	1037.89
357	CX3CL1	1122.25	1.07272	0.225936	4.74788	2.05555e-06	9.62941e-05	1756.82	1668.41	921.789	1437.34	1339.93	1337.1	1128.74	1287.49	448.114	1004.14	609.428	527.68
358	MPZL1	700.843	-1.38461	0.291902	-4.74341	2.10146e-06	9.81697e-05	481.061	280.963	605.399	300.479	429.254	555.891	343.368	654.434	1156.88	623.846	1103.71	1874.84
359	CLSTN1	1003.77	0.985428	0.20824	4.73218	2.22124e-06	0.000103477	1187.58	1040.77	1136.26	1161.64	905.458	938.272	1557.72	1691.32	549.365	433.697	718.02	725.123
360	VWA3A	15.0358	-5.47383	1.15711	-4.73059	2.23867e-06	0.000103999	0	0.755277	6.08442	0	0	0	0.930536	1.18772	9.02242	29.955	126.379	6.11549
361	GABRE	250.863	2.26811	0.479515	4.73001	2.24504e-06	0.000104006	324.8	551.352	199.265	310.546	577.555	411.984	161.913	188.848	9.02242	132.844	75.8274	66.3968
362	KLF10	2844.25	1.22862	0.260392	4.71835	2.37768e-06	0.000109846	3806.07	5259.75	2272.53	3487.25	5148.81	2423.39	3005.63	2723.44	1527.8	2125.5	1254.43	1096.42
363	ABCA4	10.279	5.64593	1.198	4.7128	2.44338e-06	0.000112571	21.2069	13.595	3.04221	22.4584	13.4142	25.4921	14.8886	8.31405	0	0	0.936141	0
364	WDR1	897.616	-0.824794	0.175149	-4.70911	2.48805e-06	0.000114314	706.523	630.657	739.257	931.638	690.086	644.702	772.345	597.424	1425.54	1113.55	917.418	1602.26
365	PP7080	373.369	1.971	0.419031	4.7037	2.55484e-06	0.000117061	460.97	1004.52	205.349	964.164	504.523	369.224	266.133	198.349	112.279	136.751	85.1888	172.981
366	ARL4D	987.188	1.16994	0.248803	4.70229	2.57257e-06	0.000117551	1233.35	1608.74	947.648	1187.2	1292.23	1263.91	1497.23	660.373	443.101	665.522	711.467	335.479
367	ENPP1	198.665	-1.69708	0.361058	-4.70031	2.59773e-06	0.000118377	74.7821	82.3252	282.925	51.8868	114.766	74.8315	116.317	115.209	332.827	358.158	389.435	390.518
368	KCNH1	74.1167	2.00512	0.426924	4.69667	2.64442e-06	0.000120177	131.706	98.9413	149.068	67.3753	56.6377	46.8725	117.248	123.523	9.02242	27.3502	20.5951	41.0612
369	TSHZ3	187.403	1.3401	0.285573	4.69267	2.69657e-06	0.000122144	306.941	287.761	107.998	345.395	192.27	214.627	173.08	249.421	103.257	91.1675	72.0828	104.837
370	LINC00842	66.5285	2.59237	0.552481	4.69224	2.7023e-06	0.000122144	146.216	33.2322	56.2809	59.631	119.237	169.399	66.0681	87.8914	5.01246	6.51196	12.1698	36.693
371	ERRFI1	2423.21	1.247	0.265897	4.68978	2.73495e-06	0.000123287	2394.14	5049.03	2257.32	2214.87	4035.44	2477.66	3167.54	2420.58	1081.69	1758.23	1418.25	803.751
372	TGFB2	380.818	1.38084	0.294473	4.68919	2.74294e-06	0.000123314	473.248	392.744	483.711	308.223	470.242	684.996	231.703	788.647	140.349	224.011	219.057	152.887
373	ELF4	133.625	1.83908	0.392695	4.68323	2.82395e-06	0.000126616	292.432	256.794	103.435	176.57	146.066	90.4557	200.996	138.963	20.0498	88.5627	40.2541	48.924
374	SIPA1L2	151.325	1.91392	0.408761	4.68225	2.83738e-06	0.000126878	198.675	257.55	133.857	226.133	193.015	158.709	190.76	244.671	9.02242	49.4909	108.592	45.4294
375	FGF2	123.031	-3.06152	0.654542	-4.67735	2.9061e-06	0.000129036	11.1615	32.4769	139.942	5.421	26.8284	13.9795	21.4023	36.8194	488.213	79.4459	215.312	405.37
376	ISOC2	299.665	1.12477	0.240483	4.67716	2.90878e-06	0.000129036	429.718	330.811	176.448	428.259	394.973	353.599	335.923	473.901	132.329	217.5	172.25	150.266
377	GM2A	535.143	1.52568	0.326197	4.67716	2.90878e-06	0.000129036	877.295	816.455	298.136	552.942	499.306	521.354	593.682	1312.43	197.491	257.874	161.016	333.731
378	RABIF	124.402	1.59062	0.340361	4.67331	2.96382e-06	0.000131129	154.029	126.131	219.039	171.923	248.163	143.907	71.6513	146.09	38.0947	40.3742	87.9972	45.4294
379	BOC	1041.96	-1.75554	0.376072	-4.6681	3.03998e-06	0.000133893	412.976	286.25	1070.86	661.363	507.504	479.415	847.718	387.197	2527.28	601.705	1924.71	2796.53
380	COL4A1	429.281	-4.38573	0.939543	-4.66794	3.0423e-06	0.000133893	87.0598	23.4136	187.096	0	35.7712	32.0706	67.9291	17.8158	1829.55	565.238	744.232	1561.2
381	BCL2L1	258.231	1.14053	0.244565	4.6635	3.10883e-06	0.000136462	313.638	337.609	311.826	359.335	425.528	219.561	357.326	199.537	153.381	174.521	159.144	87.3642
382	DZIP1L	62.1737	-2.80118	0.601001	-4.66085	3.14905e-06	0.000137866	17.8584	34.7428	38.0276	27.105	35.7712	6.57859	2.79161	3.56316	142.354	87.2603	126.379	223.652
383	CAP1	646.447	-0.728322	0.156338	-4.65862	3.18333e-06	0.000139003	587.095	597.424	538.471	512.672	542.53	569.871	446.657	447.771	1008.51	843.95	639.384	1023.03
384	UGDH	1329.84	1.37436	0.295181	4.656	3.22411e-06	0.000140199	1434.25	2521.12	1239.7	2577.3	1181.19	2038.54	1241.33	1142.59	406.009	992.423	704.914	478.756
385	PDCD5	240.324	0.750738	0.161249	4.65578	3.22749e-06	0.000140199	305.825	324.014	317.911	257.11	234.748	295.214	220.537	268.425	156.389	173.218	147.91	182.591
386	PERP	7376.97	0.764447	0.164272	4.65353	3.26296e-06	0.000141372	8003.92	9422.84	6781.08	9100.32	10130.7	10094.9	6403.02	8454.2	4058.09	5656.29	4792.11	5626.26
387	PPP1R12A	636.439	-1.12889	0.242654	-4.65225	3.28339e-06	0.000141773	275.689	512.078	427.43	441.425	532.842	483.527	382.45	592.673	1181.94	802.274	601.002	1403.94
388	PROM2	338.976	2.02305	0.434889	4.65188	3.28917e-06	0.000141773	387.304	429.753	466.979	346.944	416.585	538.622	487.601	546.352	23.0573	286.526	90.8057	47.1767
389	PI15	142.661	-5.08235	1.09588	-4.63768	3.52344e-06	0.000151092	2.2323	10.5739	38.0276	0	16.3951	14.8018	13.958	0	810.013	74.2364	150.719	580.972
390	MFSD4	442.645	2.19954	0.474259	4.63785	3.52046e-06	0.000151092	489.99	728.843	397.008	981.976	652.079	734.336	270.786	533.287	45.1121	351.646	39.3179	87.3642
391	STAT6	839.415	0.583525	0.125881	4.63553	3.56027e-06	0.000152281	1122.85	904.822	868.55	948.676	915.891	929.226	975.202	887.228	575.43	636.87	764.827	543.405
392	ITGA3	739.697	1.28834	0.278037	4.63371	3.59166e-06	0.000153232	952.077	938.055	745.341	506.477	592.46	890.577	1098.96	1644.99	274.683	354.251	386.626	491.861
393	SEMA3C	896.563	-1.8381	0.396854	-4.63169	3.62702e-06	0.000154347	286.851	197.127	973.507	294.283	736.29	439.121	434.56	500.031	1789.45	627.753	1775.86	2703.92
394	STAP2	282.08	0.908718	0.196262	4.63013	3.65441e-06	0.000155118	342.658	364.044	260.109	360.11	300.329	314.128	330.34	401.45	250.623	141.961	188.164	131.046
395	G0S2	808.646	1.54	0.332821	4.62711	3.70805e-06	0.000156996	1094.94	936.544	1101.28	597.085	858.508	1226.91	1873.17	592.673	192.478	229.221	585.088	415.854
396	MAFK	97.3609	1.79216	0.387474	4.62525	3.74142e-06	0.000158009	113.847	200.904	168.843	96.0292	109.549	83.8771	81.8872	165.093	14.0349	65.1196	41.1902	27.9565
397	HSPE1	466.593	0.825507	0.178544	4.62355	3.7722e-06	0.000158907	575.934	691.079	421.346	627.288	494.835	435.01	564.835	554.666	251.625	364.67	355.734	262.093
398	TSPAN2	117.309	-2.22432	0.481233	-4.62213	3.79814e-06	0.000159598	51.3429	24.1689	33.4643	118.488	26.0832	41.9385	76.304	49.8843	290.723	119.82	101.103	474.388
399	ALDH4A1	520.236	1.84542	0.399399	4.62049	3.82832e-06	0.000160463	788.002	860.261	378.755	612.573	668.474	831.37	564.835	774.394	57.142	405.044	73.9551	228.021
400	SNTN	43.2475	-4.03954	0.87505	-4.61635	3.90539e-06	0.000163284	7.81306	7.55277	9.12662	4.64658	7.45233	7.40092	6.51375	5.93861	7.01744	32.5598	420.327	2.62093
401	CTSL2	405.382	1.72316	0.373479	4.61379	3.95385e-06	0.000164364	500.036	1144.25	363.544	582.371	663.257	266.433	366.631	337.313	101.252	210.988	235.907	92.6061
402	C3orf70	67.647	-2.89264	0.62707	-4.61294	3.97009e-06	0.000164364	31.2522	5.28694	51.7175	3.87215	7.45233	47.6948	11.1664	15.4404	191.476	96.377	100.167	249.862
403	SLC12A4	364.768	1.27905	0.277276	4.61292	3.97052e-06	0.000164364	395.117	598.18	211.433	557.589	470.242	490.105	352.673	553.478	164.409	200.568	116.081	267.334
404	RND3	2374.36	1.07552	0.233083	4.6143	3.9442e-06	0.000164364	1736.73	4757.49	2666.5	3161.22	2851.26	2712.85	1963.43	3178.34	1545.84	1400.07	1411.7	1106.9
405	SIPA1	124.653	1.24679	0.270365	4.61149	3.99786e-06	0.000165087	185.281	155.587	114.083	184.314	148.301	134.861	102.359	209.039	54.1345	100.284	54.2962	53.2922
406	KHDRBS3	9.93878	6.32587	1.37211	4.61033	4.02031e-06	0.000165605	24.5553	24.9242	0	25.5562	11.1785	22.2028	3.72214	7.12633	0	0	0	0
407	AES	257.889	1.05364	0.228603	4.60904	4.0454e-06	0.000166229	427.486	242.444	301.179	188.186	302.565	263.144	370.353	399.074	169.421	154.985	127.315	148.519
408	MMRN1	15.105	-5.97995	1.29781	-4.60773	4.07083e-06	0.000166864	0	0.755277	0	0	0	0	4.65268	0	2.00498	122.425	24.3397	27.0829
409	ID1	5372.59	1.38157	0.300194	4.60225	4.17947e-06	0.000170898	6748.25	7333.74	4727.59	7690.08	6005.09	6182.23	9351.89	6049.06	1779.42	5171.8	2096.96	1334.93
410	ENDOD1	477.776	-0.907847	0.19737	-4.59973	4.23031e-06	0.000172555	229.927	422.955	479.148	434.455	352.495	384.848	375.937	279.114	704.752	553.517	764.827	751.332
411	ABHD3	142.205	1.31253	0.285615	4.59543	4.31848e-06	0.000175723	93.7567	200.904	184.054	178.119	152.028	236.007	125.622	249.421	64.1595	84.6555	87.0611	50.6712
412	UPF1	303.619	1.42951	0.31115	4.59429	4.34228e-06	0.000176021	458.738	611.019	366.586	273.374	404.661	212.982	355.465	389.573	58.1445	194.056	169.441	149.393
413	NFIB	4211.31	-1.43102	0.311492	-4.59407	4.34685e-06	0.000176021	1813.75	2508.28	4204.33	1847.01	2585.21	2585.39	2415.67	3564.35	8175.32	3199.98	5277.03	12359.4
414	TTC14	277.516	-1.10474	0.240636	-4.59093	4.41267e-06	0.000178255	168.539	222.052	281.404	137.074	139.359	224.495	233.565	200.725	427.061	347.739	331.394	616.791
415	CERK	177.727	1.24922	0.272182	4.58966	4.43975e-06	0.000178916	318.103	197.883	182.532	151.014	160.97	284.524	191.69	276.739	72.1794	65.1196	124.507	107.458
416	LEMD1	37.1984	2.36388	0.515465	4.58592	4.51995e-06	0.000181711	91.5244	47.5825	27.3799	76.6685	29.8093	71.5422	21.4023	40.3825	13.0324	14.3263	7.48913	5.24185
417	ADAMTS1	868.691	-1.87046	0.407919	-4.58538	4.53168e-06	0.000181745	206.488	623.104	302.7	439.876	283.188	231.073	684.874	914.545	2641.57	1512.08	636.576	1948.22
418	TSC22D1	9361.29	0.829012	0.180873	4.58339	4.57488e-06	0.000183039	9191.5	11771.8	9313.72	13072.4	11964	11725.5	10182.9	10438.9	4567.35	6862.3	8361.61	4883.66
419	WTAPP1	66.3162	2.93117	0.639632	4.58258	4.59275e-06	0.000183315	183.049	131.418	57.802	36.3982	83.4661	39.4716	133.067	81.9528	0	20.8383	5.61685	22.7147
420	ATP13A4	62.5281	3.07941	0.673505	4.57221	4.82606e-06	0.000191713	78.1306	172.203	41.0698	124.683	110.294	46.0502	25.1245	110.458	0	18.2335	20.5951	3.49457
421	NAP1L5	55.4442	-1.91768	0.419386	-4.57259	4.81723e-06	0.000191713	23.4392	16.6161	53.2386	46.4658	14.1594	30.426	13.0275	34.4439	155.386	92.4698	85.1888	100.469
422	GLB1L3	26.617	3.55057	0.777263	4.56804	4.92312e-06	0.000195105	5.58075	82.3252	7.60552	49.5635	21.6118	51.8064	17.6802	70.0756	3.00747	3.90718	1.87228	4.36821
423	GRIA2	15.7156	-6.5162	1.42706	-4.56617	4.96726e-06	0.000195465	0	0	3.04221	0	0	0	1.86107	0	0	126.332	34.6372	22.7147
424	PRDM2	776.22	0.808972	0.17715	4.5666	4.95688e-06	0.000195465	1131.78	1101.95	760.552	851.872	797.399	706.377	867.26	1027.38	446.109	673.337	459.645	490.987
425	JOSD1	345.685	1.33974	0.29338	4.56655	4.95809e-06	0.000195465	397.35	601.956	345.291	315.967	526.88	277.946	627.181	370.569	129.321	196.661	262.119	96.9743
426	SECISBP2L	478.042	-0.888767	0.19468	-4.56528	4.9883e-06	0.000195832	409.627	446.369	508.049	366.305	315.979	298.504	318.243	318.309	847.105	575.657	537.345	795.014
427	DENND5A	252.244	-0.887182	0.194432	-4.56295	5.04392e-06	0.000197551	188.629	239.423	138.42	138.623	263.067	215.449	190.76	195.974	390.972	355.553	337.011	373.045
428	MAMLD1	106.354	-2.63763	0.578124	-4.56239	5.05747e-06	0.000197619	60.2721	4.53166	53.2386	13.9397	49.1854	48.5171	70.7207	10.6895	235.586	92.4698	225.61	411.485
429	WFDC5	12.815	5.95262	1.30486	4.56189	5.06948e-06	0.000197627	17.8584	28.7005	31.9432	19.3607	16.3951	27.959	0	10.6895	0	0	0	0.873642
430	KRTCAP3	221.002	1.06719	0.234067	4.55933	5.13181e-06	0.00019917	274.573	351.959	190.138	337.651	210.156	185.023	267.064	323.06	108.269	162.799	133.868	107.458
431	DOCK10	23.8207	-5.0069	1.09818	-4.55928	5.13288e-06	0.00019917	0	0	0	0	0.745233	0	10.2359	5.93861	110.274	27.3502	82.3804	48.924
432	KRT13	86.2533	1.51332	0.332007	4.55809	5.162e-06	0.000199836	107.15	89.878	184.054	97.5781	72.2876	143.084	107.942	79.5773	20.0498	37.7694	45.8709	49.7976
433	GPR156	8.29787	-5.61768	1.23277	-4.55695	5.19017e-06	0.000200463	0	0	1.5211	0	0	0.822324	1.86107	0	4.00997	29.955	3.74456	57.6604
434	CLIP3	67.8755	-2.08301	0.457673	-4.5513	5.33163e-06	0.00020498	33.4845	22.6583	47.1542	21.684	19.3761	39.4716	18.6107	60.5738	198.493	44.2813	96.4225	212.295
435	NRBP2	200.713	-1.31276	0.288407	-4.55176	5.31977e-06	0.00020498	121.66	122.355	174.927	111.518	162.461	119.237	163.774	99.7686	426.059	141.961	293.948	470.893
436	KY	49.8429	-4.36282	0.95955	-4.54674	5.44841e-06	0.000208511	0	0	25.8588	9.29315	2.2357	0	12.097	4.75088	215.536	26.0478	157.272	145.025
437	ISYNA1	814.444	1.07406	0.236215	4.54698	5.44213e-06	0.000208511	1253.44	867.814	538.471	1367.64	999.357	939.917	845.857	1084.39	501.246	459.744	600.066	315.385
438	GPRASP1	188.159	-2.06581	0.454722	-4.54302	5.54537e-06	0.000211737	88.1759	125.376	138.42	99.1269	132.651	37.0046	71.6513	38.0071	480.194	78.1435	370.712	598.445
439	STK17A	167.835	1.6952	0.37337	4.54026	5.61862e-06	0.000214045	283.502	289.271	308.784	133.976	169.913	99.5012	173.08	287.429	32.0797	65.1196	54.2962	117.068
440	TCEAL7	38.365	-2.9025	0.639656	-4.5376	5.6899e-06	0.000216268	5.58075	8.30805	19.7744	24.7817	8.94279	9.04557	0	21.379	106.264	39.0718	73.9551	143.277
441	ZNF124	124.778	1.43958	0.317641	4.53211	5.83981e-06	0.000221462	149.564	156.342	191.659	134.751	208.665	143.084	122.831	159.155	60.1495	16.9311	85.1888	69.0177
442	TTLL4	306.339	-0.909962	0.200981	-4.52761	5.9655e-06	0.000225717	319.219	225.828	298.136	231.554	237.729	215.449	157.261	212.602	471.171	394.625	359.478	553.015
443	EPHB3	293.707	-1.33133	0.294202	-4.52522	6.03335e-06	0.000227769	160.726	101.962	275.32	213.742	143.83	166.932	294.98	205.476	703.749	312.574	378.201	566.994
444	ST6GALNAC4	169.576	1.02812	0.227222	4.52472	6.04758e-06	0.000227792	264.528	171.448	129.294	239.299	192.27	261.499	160.983	213.79	106.264	113.308	86.125	96.1006
445	BBS2	521.853	-1.15118	0.25459	-4.52168	6.13493e-06	0.000230563	304.709	288.516	292.052	374.824	586.498	407.051	403.853	308.808	886.203	549.61	603.811	1256.3
446	SH3BP2	297.739	1.35953	0.301009	4.51658	6.28475e-06	0.000235664	251.134	293.803	523.26	297.381	247.417	351.955	480.157	543.976	119.297	239.64	135.74	89.1115
447	LINC00303	7.84526	-7.07303	1.56694	-4.5139	6.3646e-06	0.000238124	0	0	0	0	0	0	0	0	40.0997	0	24.3397	29.7038
448	LMO3	40.0305	-2.96027	0.656175	-4.51139	6.44032e-06	0.000240419	4.4646	16.6161	15.211	6.19543	17.1404	4.11162	11.1664	23.7544	120.299	40.3742	13.106	207.927
449	KLF4	2274.89	0.996582	0.221062	4.50815	6.53947e-06	0.000243577	2865.16	3601.92	2570.67	2895.59	1826.57	2428.32	3102.41	2535.78	1042.59	1957.5	1553.99	918.198
450	IMPA2	84.4199	1.98381	0.440144	4.50717	6.56969e-06	0.000244159	148.448	227.338	56.2809	107.646	93.8993	96.2119	73.5123	95.0177	31.0772	42.9789	32.7649	7.86278
451	SEMA4A	1756.85	0.901568	0.200145	4.50457	6.65066e-06	0.00024662	2918.73	1714.48	2150.84	2108.77	2277.43	1773.75	2181.18	1506.03	1360.38	987.213	1316.21	787.152
452	ISCA1	199.467	-0.887657	0.197351	-4.49786	6.86419e-06	0.000253975	179.7	104.984	165.8	168.826	184.073	120.882	171.219	148.465	222.553	320.388	307.054	299.659
453	DOCK4	92.4961	-2.043	0.454353	-4.4965	6.90825e-06	0.000254602	42.4137	57.4011	44.112	13.9397	73.0328	72.3645	41.8741	16.6281	300.747	221.407	87.9972	138.035
454	IL6R	233.531	1.44978	0.322432	4.49639	6.91159e-06	0.000254602	293.548	453.166	237.292	303.576	198.977	290.28	401.061	188.848	61.152	195.359	104.848	74.2596
455	SH3BGR	43.9748	-3.04526	0.677356	-4.49581	6.93069e-06	0.000254745	6.6969	8.30805	0	10.0676	27.5736	15.6242	19.5413	14.2527	159.396	16.9311	57.1046	192.201
456	MCL1	3094.87	0.839858	0.187244	4.48536	7.27907e-06	0.000266963	3942.24	4789.21	3725.18	3440.79	3820.81	2577.16	2789.75	3942.05	1962.88	2620.41	1951.85	1576.05
457	IL4R	154.099	1.41571	0.31567	4.48478	7.29895e-06	0.000267106	187.513	187.309	199.265	135.525	169.168	144.729	187.038	345.627	45.1121	126.332	54.2962	67.2704
458	PLEKHA5	985.12	0.916866	0.204519	4.48303	7.35894e-06	0.000268714	1074.85	1458.44	1022.18	1303.36	1234.11	1263.09	1171.54	817.152	439.091	694.175	860.313	483.124
459	IRS1	336.696	1.15101	0.256894	4.48047	7.44786e-06	0.000271368	630.625	573.256	334.643	380.245	365.909	390.604	210.301	412.139	220.548	181.033	148.846	192.201
460	PLXNA1	1064.98	0.791756	0.176892	4.47591	7.60849e-06	0.000276618	1616.19	1052.1	1595.64	1301.04	1242.3	984.322	1204.11	921.672	796.981	652.499	762.955	649.99
461	FBXO33	63.1828	1.98408	0.443479	4.4739	7.68071e-06	0.000278035	61.3883	91.3886	146.026	90.6082	47.6949	48.5171	118.178	70.0756	8.01993	14.3263	38.3818	23.5883
462	SGCE	293.895	-2.36252	0.528017	-4.47432	7.66564e-06	0.000278035	110.499	12.0844	263.151	137.848	101.352	145.551	141.441	77.2019	920.287	154.985	455.901	1006.44
463	GOT2	644.617	0.650103	0.145576	4.46573	7.97954e-06	0.000288229	743.356	751.501	565.851	786.82	672.945	823.147	755.595	768.456	489.216	355.553	483.049	539.911
464	GPR155	787.926	1.89431	0.424298	4.46458	8.0225e-06	0.000289156	1219.95	1521.88	625.174	1661.15	1323.53	1170.17	348.951	463.211	153.381	247.455	568.237	152.014
465	PRODH	88.3673	3.47093	0.777772	4.46265	8.09513e-06	0.000291146	54.6914	142.747	453.289	34.8493	250.398	51.8064	13.958	13.0649	10.0249	9.11675	16.8505	9.61006
466	MVK	169.885	1.17531	0.263582	4.45898	8.23503e-06	0.000295542	244.437	183.532	153.632	180.442	314.488	268.9	135.858	186.472	75.1869	121.122	75.8274	98.7216
467	FAM129A	913.688	-1.69864	0.381364	-4.45413	8.4234e-06	0.000301655	399.582	311.174	775.763	175.795	429.999	489.283	618.806	982.245	1904.73	1121.36	964.225	2791.29
468	TPT1	20251	0.577359	0.129664	4.45275	8.47785e-06	0.000302956	24373.4	22487.6	21293.9	21808.7	21781.7	19341.9	23738.9	27190.5	14772.7	18350.7	14045.9	13826.3
469	WDR47	257.717	1.35393	0.304133	4.45177	8.51647e-06	0.000303688	434.183	423.711	126.252	275.697	444.904	386.492	263.342	231.606	123.306	110.703	167.569	104.837
470	MAF	156.7	-1.67122	0.376225	-4.44209	8.90902e-06	0.000316336	56.9237	31.7217	149.068	75.1196	55.8925	132.394	105.151	121.148	302.752	216.197	205.951	428.085
471	PTPRK	784.232	0.669386	0.15069	4.44215	8.90652e-06	0.000316336	760.099	969.021	898.973	913.826	766.845	1088.76	848.649	912.17	578.438	606.915	646.873	420.222
472	LFNG	211.941	0.88099	0.198421	4.44001	8.99551e-06	0.000318731	235.508	225.073	278.362	188.186	194.506	268.078	257.758	353.941	156.389	128.937	126.379	130.173
473	UQCRH	534.369	0.66991	0.150909	4.43918	9.03024e-06	0.000319285	650.716	648.783	567.372	535.905	504.523	502.44	737.915	732.824	391.974	358.158	365.095	416.727
474	ZNF395	313.607	0.759758	0.171241	4.43678	9.13126e-06	0.000322176	338.194	367.82	336.164	357.786	312.998	293.57	474.573	422.829	211.526	261.781	181.611	204.432
475	DACT1	7.65287	-5.0062	1.12901	-4.43415	9.24379e-06	0.000325459	0	0	0	0	0	4.11162	0.930536	0	29.0723	20.8383	15.9144	20.9674
476	PMAIP1	935.47	1.77976	0.401419	4.43366	9.26461e-06	0.000325507	1061.46	2443.32	885.283	1170.94	1442.03	1269.67	937.05	586.734	203.506	810.088	244.333	171.234
477	FHL1	126.539	-2.71376	0.612264	-4.43233	9.32194e-06	0.000326835	11.1615	27.9453	0	78.9918	40.9878	59.2074	64.207	71.2633	332.827	317.784	123.571	390.518
478	TNFRSF19	214.139	-1.9059	0.430398	-4.42823	9.50094e-06	0.000332414	148.448	28.7005	153.632	113.841	206.43	59.2074	128.414	55.8229	511.271	488.397	486.793	188.707
479	MAFG	112.964	1.86043	0.420652	4.42272	9.74643e-06	0.000340291	110.499	158.608	176.448	65.0521	100.606	118.415	269.855	191.223	24.0598	69.0268	54.2962	17.4728
480	RNF144A	35.7971	-3.06406	0.693543	-4.41798	9.96266e-06	0.000347116	2.2323	6.7975	12.1688	7.74429	29.0641	10.6902	11.1664	2.37544	10.0249	160.194	74.8913	102.216
481	SLC9A3	52.6636	2.84988	0.645687	4.41372	1.01608e-05	0.000353283	73.666	178.245	33.4643	113.067	54.402	56.7404	27.9161	52.2597	4.00997	29.955	5.61685	2.62093
482	EDARADD	238.8	1.52593	0.34581	4.41262	1.02129e-05	0.000354357	283.502	299.09	170.364	451.492	263.067	417.741	301.494	255.36	35.0872	82.0507	152.591	153.761
483	ITPR2	200.912	-1.36662	0.309814	-4.41111	1.02844e-05	0.000356098	164.074	107.249	171.885	41.0447	114.766	148.841	187.968	118.772	407.012	338.622	314.543	296.165
484	PCP4L1	749.801	3.50979	0.796027	4.40914	1.03784e-05	0.000358339	1353.89	1394.24	810.749	752.745	722.876	863.441	722.096	1998.93	0	177.125	113.273	88.2379
485	CSDA	357.627	1.28509	0.291479	4.40885	1.03919e-05	0.000358339	441.996	372.352	605.399	288.088	432.235	354.422	501.559	564.168	86.2143	280.014	234.035	131.046
486	AQP1	675.657	-4.33615	0.984498	-4.40443	1.06064e-05	0.000364806	20.0907	12.0844	182.532	1.54886	73.7781	18.0911	304.285	118.772	2791.94	2014.8	728.318	1841.64
487	PTPRU	541.275	1.79642	0.407898	4.40409	1.06231e-05	0.000364806	790.235	435.04	794.016	533.582	729.583	666.083	565.766	1162.78	54.1345	364.67	316.416	82.996
488	PAK6	196.803	1.47999	0.336118	4.40318	1.06673e-05	0.000365073	195.326	259.06	383.318	304.351	234.003	235.185	245.661	147.277	43.1071	48.1885	126.379	139.783
489	ADCY5	151.693	-1.8161	0.412466	-4.40304	1.06745e-05	0.000365073	93.7567	30.9664	127.773	71.2475	61.8543	57.5627	99.5673	118.772	433.076	184.94	104.848	435.947
490	QARS	1459.42	0.703476	0.159951	4.39808	1.09213e-05	0.000372565	1649.67	2155.56	1280.77	1880.31	1885.44	1763.06	1431.16	1350.44	948.357	1108.34	952.991	1106.9
491	RCAN1	711.082	-1.92253	0.437163	-4.39775	1.09381e-05	0.000372565	160.726	362.533	789.453	322.163	327.157	300.971	394.547	290.992	3301.21	974.189	855.633	453.42
492	PIGK	182.478	-1.21232	0.275846	-4.39492	1.10812e-05	0.000373685	181.933	201.659	126.252	96.8036	111.04	129.927	76.304	90.2668	214.533	324.296	285.523	351.204
493	KRT16	190.302	1.42416	0.324099	4.39422	1.11171e-05	0.000373685	428.602	221.296	144.505	141.721	299.584	270.545	233.565	184.097	81.2018	121.122	106.72	50.6712
494	PRKG2	11.1057	6.46918	1.47224	4.39412	1.11223e-05	0.000373685	0	11.3292	45.6331	33.3005	6.7071	2.46697	6.51375	27.3176	0	0	0	0
495	MYH11	1256.92	-4.5934	1.04538	-4.39402	1.11274e-05	0.000373685	43.5299	6.7975	681.455	8.51872	155.008	49.3395	31.6382	179.346	4181.39	2010.89	1058.78	6676.37
496	EPHB6	323.018	1.14055	0.259492	4.39531	1.10615e-05	0.000373685	392.885	358.001	310.305	400.38	383.05	317.417	316.382	680.564	221.551	203.173	193.781	98.7216
497	RPS6KA5	270.531	-1.40633	0.319924	-4.39582	1.10356e-05	0.000373685	50.2268	215.254	196.222	160.307	213.137	208.048	216.815	135.4	647.61	362.065	339.819	501.471
498	BCAP31	1398.82	0.60125	0.136756	4.39652	1.09999e-05	0.000373685	1834.95	1405.57	1385.73	1769.57	1363.03	1406.17	1805.24	1654.5	1015.52	1083.59	893.078	1168.93
499	KRT17	21293.1	1.26729	0.288508	4.39255	1.12028e-05	0.000375461	25629.1	41510	13766	31669.5	32705.3	19296.7	18113.8	28878.3	11739.2	12634.5	6304.91	13269.7
500	SETMAR	128.854	-1.27575	0.290516	-4.39133	1.12657e-05	0.000376817	140.635	52.8694	94.3085	100.676	73.0328	91.278	78.165	70.0756	235.586	114.611	256.503	238.504
501	NEXN	58.5709	-3.40089	0.775164	-4.38732	1.14754e-05	0.000383064	2.2323	13.595	19.7744	3.87215	6.7071	5.75627	6.51375	54.6352	181.451	69.0268	17.7867	321.5
502	PCDH7	376.015	2.08674	0.475701	4.38666	1.15107e-05	0.000383475	352.704	611.775	471.542	473.951	482.166	627.433	535.058	481.027	9.02242	266.99	137.613	62.9022
503	PIP5K1B	55.2678	-3.71161	0.84642	-4.38507	1.15947e-05	0.000385506	24.5553	0	1.5211	0	7.45233	12.3349	13.958	28.5053	243.605	75.5387	140.421	115.321
504	GNB5	193.444	-1.05579	0.240952	-4.38174	1.17736e-05	0.000390679	88.1759	129.908	179.49	124.683	222.079	122.526	142.372	129.462	362.902	226.616	286.459	306.648
505	ICAM4	107.009	2.074	0.473419	4.38089	1.18194e-05	0.00039142	226.579	70.9961	45.6331	129.33	183.327	85.5217	200.065	205.476	30.0747	57.3053	39.3179	10.4837
506	GRAMD2	194.723	-1.52442	0.348128	-4.3789	1.19279e-05	0.000394235	141.751	151.811	111.041	79.7662	167.677	92.9226	81.8872	131.837	606.507	127.634	261.183	382.655
507	LINC00478	78.1211	-1.98219	0.452745	-4.37816	1.19685e-05	0.000394795	66.969	6.7975	47.1542	34.8493	35.0259	37.0046	44.6657	43.9457	236.588	65.1196	163.825	155.508
508	HMGB3	516.865	2.77204	0.633768	4.3739	1.22045e-05	0.000401788	449.809	1440.31	365.065	1053.22	1288.51	555.069	217.745	408.576	74.1844	244.85	81.4443	23.5883
509	ATXN7L3B	808.999	-0.888303	0.203272	-4.37002	1.24236e-05	0.000408198	569.237	678.239	491.317	498.732	875.649	779.563	415.95	731.636	1091.71	1153.92	1077.5	1344.54
510	ETHE1	300.64	1.25398	0.287086	4.36794	1.25424e-05	0.000411293	425.253	475.825	188.617	459.237	352.495	240.119	279.161	560.604	118.294	205.778	170.378	131.92
511	SERINC2	408.899	1.87443	0.429425	4.36498	1.27133e-05	0.000416082	956.541	742.438	252.503	405.026	339.081	549.313	540.641	530.911	35.0872	317.784	128.251	109.205
512	PLEKHG3	384.337	1.11778	0.256218	4.36262	1.28514e-05	0.000418184	342.658	422.955	699.708	378.696	542.53	382.381	341.507	640.182	175.436	145.868	278.034	262.093
513	SLCO2B1	13.8112	-5.64195	1.29325	-4.3626	1.28526e-05	0.000418184	2.2323	0	0	3.09772	0	0	0.930536	0	0	45.5837	43.9986	69.8914
514	YBX1	347.444	0.839129	0.192344	4.36265	1.28497e-05	0.000418184	376.143	413.892	431.994	319.839	325.667	331.397	464.337	596.236	243.605	225.314	244.333	196.569
515	SNX31	54.1588	3.78229	0.867089	4.36206	1.28846e-05	0.000418411	81.479	37.0086	30.4221	75.8941	135.632	93.745	52.11	121.148	0	0	22.4674	0
516	ZDHHC7	164.82	1.52578	0.350191	4.357	1.31855e-05	0.000427354	103.802	461.474	188.617	181.991	244.436	137.328	203.787	163.906	69.1719	54.7005	91.7418	76.8805
517	SLC20A1	1519.33	1.29112	0.296391	4.35613	1.3238e-05	0.000428226	1914.2	2328.52	1536.32	2180.79	2354.94	1678.36	2346.81	796.961	532.323	1166.94	938.013	457.788
518	WDR52	244.734	-1.34989	0.309926	-4.35552	1.32754e-05	0.000428604	148.448	115.557	275.32	89.0594	184.073	152.952	217.745	110.458	352.877	250.059	598.194	442.063
519	RNASE4	291.211	-1.60727	0.369327	-4.3519	1.34961e-05	0.000433793	97.1051	220.541	47.1542	154.111	213.882	173.51	150.747	326.623	486.208	561.331	341.691	721.628
520	CTSA	570.762	0.631213	0.145053	4.35161	1.35139e-05	0.000433793	738.892	691.834	594.752	693.114	713.933	675.951	485.74	581.983	442.099	428.487	450.284	352.078
521	CDH1	1387.05	-1.28862	0.296082	-4.35223	1.34759e-05	0.000433793	942.031	1735.63	739.257	900.661	1000.1	865.908	748.151	559.417	3484.66	1534.22	1420.13	2714.41
522	AGTRAP	240.97	1.41556	0.325332	4.35113	1.35436e-05	0.000433913	431.95	378.394	282.925	247.817	141.594	174.333	327.549	450.146	69.1719	165.404	111.401	110.953
523	IL16	204.121	1.29739	0.298505	4.3463	1.38453e-05	0.000442731	190.862	243.199	226.645	233.878	351.75	240.941	280.091	268.425	88.2193	72.934	196.59	55.9131
524	NOP2	322.543	0.924737	0.212947	4.34256	1.40833e-05	0.000449484	266.76	397.276	407.656	425.936	408.388	338.798	517.378	302.869	192.478	135.449	230.291	247.241
525	CYP27A1	162.598	-1.65528	0.381236	-4.34188	1.41271e-05	0.000450021	65.8529	72.5066	152.11	48.0146	94.6446	34.5376	123.761	168.656	396.987	230.523	236.844	326.742
526	POLK	228.247	-0.949137	0.218687	-4.34016	1.42377e-05	0.000452685	143.983	202.414	162.758	133.202	163.951	149.663	190.76	248.234	404.004	252.664	271.481	415.854
527	BNC1	29.0615	3.28357	0.757085	4.33712	1.4436e-05	0.000458116	11.1615	34.7428	53.2386	41.0447	93.1541	12.3349	22.3329	64.1369	0	1.30239	6.55299	8.73642
528	MPST	291.942	1.39511	0.322131	4.33088	1.48513e-05	0.000470404	318.103	435.04	317.911	386.44	337.59	327.285	246.592	573.669	50.1246	218.802	182.547	109.205
529	TGIF1	982.838	1.13394	0.26217	4.32522	1.52378e-05	0.000481733	1059.23	1888.95	1145.39	1491.55	1300.43	701.443	1101.75	914.545	416.034	846.555	502.708	425.464
530	TRIB1	778.885	1.74305	0.403142	4.32366	1.53459e-05	0.000484236	928.637	1732.61	970.464	372.5	1101.45	404.584	1043.13	1577.29	252.628	557.424	269.609	136.288
531	EFCAB1	96.2049	-1.95174	0.451824	-4.31968	1.56253e-05	0.000492125	33.4845	9.81861	63.8864	51.8868	30.5545	55.0957	71.6513	78.3896	296.738	85.9579	190.037	186.959
532	TUBA4A	464.711	1.34753	0.312257	4.31546	1.59269e-05	0.000500679	584.863	551.352	721.003	685.37	442.668	738.447	575.071	359.88	131.326	433.697	234.035	118.815
533	ALDH3A1	8465.32	2.47903	0.5746	4.31435	1.60072e-05	0.000502259	6127.67	16899.3	10056	17682.5	7309.99	13312.6	9696.18	12138.5	162.404	3506.04	2620.26	2072.28
534	BCKDHB	238.049	-0.876742	0.203367	-4.31114	1.62417e-05	0.000508663	150.68	153.321	222.081	154.111	246.672	241.763	170.288	150.841	393.979	278.712	347.308	346.836
535	SVIL	462.13	-1.21027	0.280862	-4.30914	1.63889e-05	0.000512314	328.148	382.926	229.687	369.403	330.883	264.788	278.23	387.197	1020.54	304.76	595.386	1053.61
536	FGFBP1	207.08	4.17502	0.969169	4.30784	1.64855e-05	0.000514373	202.023	1857.98	222.081	757.392	249.653	226.962	227.051	340.876	0	31.2574	0	35.8193
537	STARD9	96.0139	-2.10528	0.489384	-4.30191	1.69334e-05	0.000527363	14.51	29.4558	22.8166	36.3982	22.357	55.0957	105.151	79.5773	251.625	251.362	89.8695	193.949
538	EPPK1	663.909	1.24974	0.290591	4.3007	1.70259e-05	0.000529259	1282.46	1207.69	634.3	995.142	798.89	508.196	715.582	439.457	420.044	403.742	335.138	226.273
539	GEM	1484.19	-1.57837	0.367074	-4.29986	1.70905e-05	0.000530281	652.948	626.125	2175.18	924.668	997.867	363.467	867.26	539.225	2825.02	1611.06	3143.56	3083.96
540	KCNK5	164.347	-1.67196	0.388883	-4.2994	1.71259e-05	0.000530394	80.3629	39.2744	94.3085	61.1799	95.3898	146.374	190.76	52.2597	274.683	481.885	217.185	238.504
541	KAL1	658.891	1.15919	0.269765	4.29705	1.73084e-05	0.000535056	839.345	1031.71	596.273	930.864	965.077	767.229	417.811	912.17	196.488	333.412	521.43	394.886
542	RASSF2	212.128	-3.91252	0.911117	-4.2942	1.75323e-05	0.000540977	64.7367	12.8397	39.5487	1.54886	11.1785	101.146	60.4848	7.12633	1274.17	93.7722	433.433	445.557
543	KCNQ1	35.7655	3.23192	0.753562	4.28885	1.79597e-05	0.000553145	32.3684	57.4011	27.3799	44.9169	36.5164	37.8269	39.0825	131.837	0	7.81435	14.0421	0
544	CYSTM1	483.89	0.700317	0.163325	4.28788	1.80387e-05	0.000553556	596.025	503.015	419.825	691.565	506.013	592.074	637.417	491.717	294.733	412.858	328.585	332.858
545	PGF	45.0345	2.43258	0.567316	4.28787	1.80392e-05	0.000553556	51.3429	90.6333	21.2955	89.0594	41.733	37.8269	131.206	30.8808	3.00747	20.8383	11.2337	11.3573
546	ABRACL	95.3414	1.30341	0.304017	4.28731	1.80851e-05	0.000553946	98.2213	125.376	97.3507	120.811	119.982	119.237	118.178	150.841	19.0473	79.4459	44.9348	50.6712
547	ZNF549	105.61	-1.37289	0.320475	-4.28393	1.8362e-05	0.0005614	104.918	43.0508	38.0276	62.7288	54.402	113.481	72.5818	62.9492	168.419	126.332	186.292	234.136
548	LOH12CR2	35.1539	-1.55321	0.362621	-4.28327	1.84163e-05	0.000562034	16.7423	17.3714	28.901	21.684	14.1594	25.4921	26.9855	20.1913	98.2442	61.2124	39.3179	51.5449
549	ENPP5	269.536	-1.84434	0.431118	-4.27804	1.88546e-05	0.000574361	160.726	200.149	202.307	153.337	175.875	171.866	60.4848	32.0685	773.924	418.068	689.936	195.696
550	PCMTD1	535.23	-0.945395	0.221053	-4.27677	1.89623e-05	0.000574502	349.355	345.917	368.107	476.274	495.58	366.757	315.452	554.666	763.899	810.088	493.346	1083.32
551	TIMP2	124.402	-2.1934	0.512795	-4.27735	1.89133e-05	0.000574502	37.9491	32.4769	170.364	16.263	34.2807	28.7814	40.013	97.3931	304.757	145.868	291.14	293.544
552	LAMP3	144.036	2.26255	0.52899	4.27711	1.89336e-05	0.000574502	164.074	365.554	88.224	274.148	198.977	318.24	67.9291	87.8914	6.01495	50.7933	65.5299	41.0612
553	MST1R	493.742	1.09309	0.256163	4.26718	1.97962e-05	0.000598683	517.894	803.615	298.136	904.533	528.37	518.064	683.944	543.976	215.536	317.784	337.947	255.103
554	MBP	146.1	1.15161	0.270202	4.26203	2.02579e-05	0.000610437	141.751	224.317	266.193	128.555	169.168	178.444	130.275	192.411	91.2267	87.2603	96.4225	47.1767
555	BCL3	257.38	1.99922	0.46905	4.26228	2.02355e-05	0.000610437	644.019	342.896	260.109	195.931	270.52	155.419	538.78	336.125	46.1146	195.359	81.4443	21.8411
556	TMEM63B	163.168	1.18257	0.277801	4.25692	2.07262e-05	0.000623427	354.936	195.617	202.307	179.668	160.225	134.861	176.802	199.537	99.2467	117.215	58.9769	78.6278
557	APOD	394.598	-1.70648	0.401203	-4.25341	2.10539e-05	0.000632146	226.579	62.688	314.869	152.563	220.589	353.599	374.075	95.0177	1072.67	513.143	517.686	831.707
558	TNFSF9	45.5347	2.57285	0.605035	4.25239	2.115e-05	0.000632761	118.312	111.781	22.8166	81.3151	56.6377	50.1618	46.5268	16.6281	7.01744	6.51196	24.3397	4.36821
559	PLXNA2	429.846	1.4143	0.332566	4.25269	2.11216e-05	0.000632761	573.702	533.981	511.091	514.995	425.528	538.622	706.277	538.038	49.1221	347.739	178.803	240.252
560	MDM1	99.4737	-1.4213	0.334603	-4.24773	2.15944e-05	0.000644902	85.9436	80.8147	63.8864	68.9242	88.6827	59.2074	40.9436	21.379	170.424	119.82	204.079	189.58
561	TPT1-AS1	184.748	-1.37622	0.324393	-4.24245	2.21096e-05	0.000659109	60.2721	108.005	158.195	87.5105	84.2113	134.861	186.107	147.277	345.86	153.682	322.032	428.958
562	IER3	4182.84	0.881132	0.207868	4.23891	2.2461e-05	0.000668395	4425.54	6069.41	4359.48	4290.34	6354.6	3982.52	5955.43	4038.25	2615.5	2973.36	3435.64	1693.99
563	ST3GAL4	125.068	-1.72333	0.407239	-4.23175	2.31885e-05	0.000688817	77.0144	72.5066	79.0974	61.9543	35.0259	70.7199	22.3329	148.465	236.588	345.134	220.929	131.046
564	ATP9A	353.338	-0.867212	0.204957	-4.23119	2.32463e-05	0.00068931	381.724	182.022	276.841	234.652	273.5	253.276	285.675	331.374	508.263	530.074	612.236	370.424
565	PYGB	1096.29	-1.74582	0.412679	-4.23046	2.33214e-05	0.000690313	439.763	550.597	1578.91	362.433	425.528	327.285	678.361	554.666	3310.23	1298.49	851.888	2777.31
566	COL17A1	1699.28	-2.62023	0.619577	-4.22907	2.34658e-05	0.000693361	223.23	324.769	1893.77	436.778	549.982	273.834	707.207	597.424	6323.72	1105.73	2295.42	5659.45
567	ZNF3	217.839	-0.974689	0.230497	-4.22864	2.35106e-05	0.000693459	136.17	121.6	147.547	241.622	139.359	180.089	187.968	163.906	453.126	238.338	310.799	293.544
568	TGOLN2	1727.64	-0.522687	0.123658	-4.22689	2.36941e-05	0.000697641	1487.83	1746.96	1393.33	1683.61	1301.18	1375.75	1452.57	1623.61	1835.56	2137.23	2419.92	2274.09
569	PPP1R13B	210.823	0.911361	0.215781	4.22355	2.4048e-05	0.000705671	296.896	242.444	197.744	192.058	193.761	252.454	326.618	295.743	116.289	160.194	152.591	103.09
570	COL6A2	51.9771	-2.3969	0.567512	-4.22352	2.40512e-05	0.000705671	33.4845	14.3503	34.9854	41.8192	9.68803	5.75627	29.7772	2.37544	142.354	93.7722	98.2948	117.068
571	PLAU	293.048	2.22598	0.527182	4.22242	2.41694e-05	0.000707897	185.281	1151.8	419.825	373.275	310.762	246.697	208.44	280.302	50.1246	148.473	14.0421	127.552
572	CYP2S1	1927.45	2.75662	0.653024	4.22132	2.42879e-05	0.000710125	3333.94	3648.75	1330.97	4409.6	2880.33	2467.8	1475.83	1988.25	33.0822	784.04	644.065	132.794
573	PIANP	4.82549	-5.60096	1.3283	-4.21663	2.47985e-05	0.000722888	0	0	0	0	0	0	1.86107	0	33.0822	10.4191	4.6807	7.86278
574	EGFR	1819.05	0.709064	0.168164	4.21651	2.48109e-05	0.000722888	2082.74	1745.45	2464.19	2154.46	1732.67	1766.35	2140.23	2633.18	1230.06	991.12	1621.4	1266.78
575	NFASC	122.998	-2.58159	0.612422	-4.21538	2.49356e-05	0.000725257	27.9038	2.26583	117.125	10.842	46.9497	55.9181	78.165	32.0685	361.899	165.404	221.865	355.572
576	CNP	688.751	-0.790174	0.187531	-4.21356	2.51378e-05	0.000729869	462.086	611.019	707.313	521.965	563.396	666.083	401.992	498.843	1252.11	985.911	809.762	784.531
577	FLJ41200	8.66705	-4.62243	1.10098	-4.19846	2.68739e-05	0.000777575	5.58075	0.755277	0	0	0.745233	0	0.930536	0	4.00997	40.3742	14.0421	37.5666
578	EPHB1	169.58	-5.33266	1.27011	-4.19859	2.68587e-05	0.000777575	0	0	25.8588	0	8.19756	9.04557	20.4718	33.2562	995.474	126.332	345.436	470.893
579	HYAL4	15.0338	-2.95378	0.703618	-4.19798	2.69304e-05	0.000777864	6.6969	5.28694	7.60552	3.87215	4.4714	4.11162	1.86107	3.56316	93.2317	5.20957	25.2758	19.2201
580	WIPF3	75.0318	-1.52932	0.364664	-4.19378	2.74339e-05	0.000791043	20.0907	33.9875	86.7029	36.3982	50.6758	30.426	67.9291	43.9457	107.267	134.146	112.337	176.476
581	KDM2A	557.16	0.646983	0.154299	4.19303	2.75248e-05	0.000792297	744.473	638.209	637.343	476.274	549.982	655.392	708.138	657.998	489.216	415.463	361.35	352.078
582	APOA1BP	325.791	0.825738	0.197593	4.17899	2.92801e-05	0.000841374	513.429	302.111	336.164	417.417	299.584	388.959	429.908	362.255	153.381	214.895	267.736	223.652
583	CKS2	119.386	1.59303	0.381325	4.17762	2.94576e-05	0.000845024	191.978	243.199	97.3507	138.623	160.225	171.043	148.886	76.0142	68.1694	84.6555	27.1481	25.3356
584	ZNF483	243.985	-1.03403	0.247656	-4.17527	2.97629e-05	0.000852321	203.139	158.608	281.404	128.555	179.601	194.069	149.816	154.404	521.296	231.826	379.137	345.962
585	ENOX1	50.619	4.08508	0.978505	4.17482	2.98228e-05	0.000852576	101.57	43.8061	19.7744	85.1872	193.015	87.1664	11.1664	47.5088	0	18.2335	0	0
586	MKL2	1660.62	0.996095	0.238899	4.16951	3.05249e-05	0.000870936	2512.46	1378.38	1702.12	1620.88	1699.13	2087.06	2669.71	2262.61	683.699	1315.42	1304.04	691.925
587	KRT7	1908.14	-2.53089	0.607046	-4.16918	3.05692e-05	0.000870936	340.426	245.465	2015.46	433.68	490.363	255.743	1493.51	614.052	6529.23	4234.08	2356.27	3889.45
588	SFRP1	716.868	-3.46156	0.830508	-4.168	3.07282e-05	0.000873978	83.7113	49.093	567.372	7.74429	131.906	94.5673	190.76	198.349	2784.92	640.777	713.339	3139.87
589	ITGA11	17.5423	-5.29678	1.27098	-4.16747	3.07999e-05	0.000874529	0	0.755277	0	0	0	0	9.30536	0	80.1993	20.8383	10.2975	89.1115
590	ADTRP	31.6124	-3.08911	0.74163	-4.1653	3.1095e-05	0.000881411	8.92921	3.77639	27.3799	17.0374	0.745233	4.11162	10.2359	1.18772	122.304	32.5598	38.3818	112.7
591	CYBRD1	1657.93	-1.54809	0.371772	-4.16408	3.12611e-05	0.000884621	1401.89	827.029	1054.13	794.564	1447.99	762.295	738.846	1054.7	4475.12	786.645	1669.14	4882.79
592	TMEM132A	19.4189	3.29833	0.792327	4.16284	3.14312e-05	0.00088793	13.3938	23.4136	27.3799	47.2402	11.1785	33.7153	37.2214	27.3176	0	10.4191	0	1.74728
593	SLC7A14	34.9058	-1.93667	0.465334	-4.16188	3.15638e-05	0.000890175	18.9746	21.1478	16.7321	4.64658	13.4142	13.9795	36.2909	19.0035	104.259	41.6766	70.2106	58.534
594	GPC1	340.21	0.94804	0.227934	4.15927	3.19269e-05	0.000898898	553.611	308.153	316.39	484.793	406.897	455.568	343.368	372.944	123.306	239.64	261.183	216.663
595	PCDH19	76.5336	2.11626	0.508939	4.15818	3.20799e-05	0.000901689	120.544	45.3166	39.5487	142.495	93.1541	146.374	162.844	73.6387	6.01495	13.0239	43.9986	31.4511
596	PLEK	15.6831	6.97532	1.67931	4.15369	3.27156e-05	0.000918013	77.0144	30.2111	0	42.5936	8.94279	0	0.930536	28.5053	0	0	0	0
597	PEBP1	1181.16	-0.579639	0.13959	-4.15243	3.28966e-05	0.000921547	870.598	878.388	975.028	1136.86	956.134	1087.94	1269.25	938.3	1683.18	1259.41	1543.7	1575.18
598	LOC145474	43.2953	2.70065	0.650823	4.1496	3.33062e-05	0.000931459	47.9945	72.5066	135.378	24.7817	83.4661	40.2939	45.5963	33.2562	3.00747	0	14.0421	19.2201
599	ATP1A2	14.2762	-3.19152	0.769358	-4.14829	3.34971e-05	0.000935233	4.4646	2.26583	3.04221	4.64658	6.7071	0	9.30536	0	17.0424	56.0029	47.7432	20.0938
600	DPP10	54.9606	3.08064	0.742798	4.14735	3.36343e-05	0.000937499	154.029	21.1478	76.0552	82.0895	140.104	61.6743	30.7077	57.0106	0	7.81435	27.1481	1.74728
601	TAGLN	1013.85	-3.43838	0.829294	-4.14615	3.38112e-05	0.000940862	70.3175	111.026	927.874	44.1425	250.398	70.7199	134.928	287.429	2796.95	1019.77	704.914	5747.69
602	SEC22B	279.42	-0.674505	0.162703	-4.14562	3.389e-05	0.000941488	188.629	213.743	238.813	288.862	203.449	261.499	248.453	222.104	376.937	303.457	364.159	442.937
603	DIDO1	373.122	-0.69087	0.166691	-4.14461	3.40392e-05	0.000944066	402.93	331.567	281.404	254.787	250.398	343.732	348.951	264.862	500.243	434.999	489.602	573.983
604	GSTP1	2771.98	0.845533	0.204086	4.14302	3.42758e-05	0.000949054	3258.04	4095.87	2403.34	3703.32	2825.18	2698.05	3454.15	3582.17	1588.95	2465.43	2009.89	1179.42
605	ENC1	360.301	-1.77861	0.429542	-4.14072	3.46223e-05	0.000957065	190.862	106.494	387.882	40.2703	162.461	181.734	388.034	136.588	682.697	451.93	749.849	844.812
606	STK4	335.914	0.756331	0.182731	4.13903	3.48774e-05	0.000962523	382.84	387.457	406.135	401.154	370.381	454.745	331.271	378.883	230.573	140.658	300.501	246.367
607	UGT1A9	5.62709	5.50054	1.33004	4.13562	3.53993e-05	0.000975317	12.2777	15.8608	3.04221	1.54886	5.21663	13.9795	3.72214	11.8772	0	0	0	0
608	FYCO1	232.12	-1.01313	0.245055	-4.13428	3.56068e-05	0.000977813	152.913	208.457	197.744	92.9315	183.327	195.713	136.789	218.541	391.974	449.325	306.118	251.609
609	PICALM	305.1	-0.831811	0.201187	-4.13452	3.55704e-05	0.000977813	306.941	237.157	333.122	177.344	222.079	235.185	198.204	230.418	503.251	376.391	337.011	504.091
610	KCNJ2	472.641	2.66349	0.644409	4.13323	3.57693e-05	0.000980665	526.823	1013.58	282.925	1206.56	830.189	847.816	293.119	255.36	9.02242	175.823	128.251	102.216
611	DGKG	7.82393	-4.13165	0.999782	-4.13255	3.58766e-05	0.000981998	0	2.26583	0	0	2.2357	0	4.65268	0	23.0573	16.9311	15.9144	28.8302
612	IRX6	106.849	2.81898	0.682751	4.12886	3.64571e-05	0.000996256	364.981	126.131	30.4221	209.096	140.104	56.7404	108.873	160.342	31.0772	40.3742	14.0421	0
613	C14orf132	153.288	-1.41408	0.342594	-4.12757	3.66612e-05	0.0010002	75.8983	129.908	117.125	159.532	108.804	37.8269	80.0261	79.5773	331.825	166.706	197.526	354.699
614	GOLGA8A	1985.76	0.893836	0.216637	4.12596	3.69194e-05	0.00100468	1455.46	1962.21	3188.23	1989.51	2422.75	3017.11	2450.1	2289.93	1010.51	1736.09	1202	1105.16
615	MYOF	1199.01	0.698391	0.169274	4.1258	3.69455e-05	0.00100468	1517.97	1676.72	1274.69	1317.3	1278.07	1310.78	1580.98	1041.63	781.943	920.791	631.895	1055.36
616	PTPRS	569.054	0.644917	0.156369	4.12434	3.71795e-05	0.0010094	633.974	528.694	727.088	535.905	717.659	591.251	600.196	842.094	419.042	363.367	407.221	462.157
617	ZNF215	20.2834	3.58609	0.869728	4.12323	3.73594e-05	0.00101264	8.92921	9.06333	30.4221	17.8119	35.0259	66.6083	49.3184	16.6281	0	2.60478	0	6.98914
618	LSAMP	175.58	1.38652	0.336353	4.12222	3.75241e-05	0.00101546	195.326	242.444	287.489	85.9616	159.48	268.9	200.065	328.999	126.314	91.1675	69.2744	51.5449
619	ZFYVE28	53.461	2.02881	0.492381	4.1204	3.7822e-05	0.00102187	53.5752	86.1016	66.9286	100.676	77.5042	55.9181	55.8322	76.0142	8.01993	1.30239	29.9565	29.7038
620	TFR2	7.76888	5.9695	1.44979	4.11751	3.82991e-05	0.00103309	11.1615	6.7975	1.5211	12.3909	8.94279	18.9135	33.4993	0	0	0	0	0
621	CAPN5	78.6902	-2.43227	0.590955	-4.11584	3.8578e-05	0.00103893	25.6715	3.77639	100.393	13.9397	30.5545	45.2278	18.6107	19.0035	168.419	285.224	133.868	99.5952
622	SAPCD2	25.4355	3.54934	0.862687	4.11429	3.88381e-05	0.00104426	40.1814	24.1689	44.112	14.7142	43.2235	16.4465	56.7627	53.4475	0	0	12.1698	0
623	TMEM173	1538.77	0.792912	0.192743	4.11383	3.89151e-05	0.00104465	1896.34	1914.63	1076.94	2078.57	2147.02	1633.96	1381.85	2198.47	981.439	1187.78	1058.78	909.461
624	SULF2	364.791	2.01769	0.490616	4.11256	3.91297e-05	0.00104736	339.31	496.973	322.474	861.165	668.474	374.158	252.175	580.796	9.02242	224.011	130.124	118.815
625	TNFRSF10B	403.654	1.98568	0.482841	4.11249	3.91415e-05	0.00104736	185.281	939.565	263.151	506.477	948.681	383.203	573.21	500.031	25.0623	283.922	108.592	126.678
626	SLC16A2	136.249	-1.53538	0.373454	-4.1113	3.93431e-05	0.00105101	61.3883	63.4433	120.167	52.6612	55.1472	78.9431	110.734	127.086	416.034	95.0746	196.59	257.724
627	DSC2	61.9331	-1.79069	0.435589	-4.11095	3.94033e-05	0.00105101	17.8584	74.7725	53.2386	34.0749	36.5164	22.2028	16.7496	16.6281	119.297	117.215	86.125	148.519
628	ADAM19	4.88645	-5.60812	1.36537	-4.10741	4.00115e-05	0.00106553	0	0	0	0	0	0.822324	0	1.18772	3.00747	37.7694	1.87228	13.9783
629	PDIA5	32.814	-1.65385	0.40277	-4.1062	4.02226e-05	0.00106945	16.7423	14.3503	16.7321	24.0073	26.0832	23.8474	9.30536	21.379	69.1719	74.2364	27.1481	70.765
630	NREP	68.4	-1.54773	0.376983	-4.10557	4.03324e-05	0.00107067	62.5044	29.4558	76.0552	26.3306	52.1663	33.7153	15.8191	39.1948	133.331	128.937	125.443	97.8479
631	AREG	1004.47	1.43225	0.349111	4.10256	4.08595e-05	0.00108123	1264.6	2356.47	809.227	1175.58	1241.56	852.75	1724.28	743.513	432.074	675.942	602.875	174.728
632	GLTP	721.281	1.29873	0.316543	4.10286	4.08066e-05	0.00108123	805.861	1540.01	357.459	1158.55	962.841	846.172	722.096	798.149	265.66	599.1	316.416	283.06
633	STAC2	104.821	-2.96014	0.721871	-4.10066	4.1198e-05	0.00108846	15.6261	12.0844	124.731	3.09772	20.1213	11.5125	39.0825	33.2562	622.547	62.5148	164.761	148.519
634	GPSM1	26.0857	-1.82241	0.444892	-4.0963	4.198e-05	0.00110737	15.6261	19.6372	16.7321	8.51872	12.669	9.04557	26.055	4.75088	59.147	50.7933	53.36	36.693
635	EVPL	123.512	1.37424	0.335791	4.09256	4.26632e-05	0.00112362	132.822	132.929	226.645	195.156	129.671	115.125	100.498	209.039	26.0648	96.377	63.6576	54.1658
636	LOC440894	43.8691	2.10242	0.51389	4.09118	4.29175e-05	0.00112854	30.1361	36.2533	51.7175	106.871	34.2807	100.324	78.165	33.2562	15.0374	18.2335	17.7867	4.36821
637	FAT1	2111.44	-1.17353	0.287319	-4.08441	4.41887e-05	0.00116014	1093.83	1032.46	1560.65	1622.43	1237.83	1457.16	2383.1	1521.47	4093.17	1430.03	3016.25	4888.9
638	PDE2A	26.2482	-5.1797	1.26834	-4.08383	4.42995e-05	0.00116123	4.4646	0	0	0.774429	0.745233	6.57859	3.72214	0	0	266.99	16.8505	14.8519
639	CIT	874.648	2.26142	0.553818	4.08333	4.43943e-05	0.00116189	834.881	1787.74	993.281	1678.96	1737.14	995.012	635.556	840.907	43.1071	562.633	267.736	118.815
640	FZD7	177.303	-1.46118	0.357872	-4.08297	4.44638e-05	0.00116189	69.2014	75.5277	158.195	73.5708	107.314	158.709	147.025	106.895	491.221	153.682	171.314	414.98
641	PDLIM5	1268.61	-0.911447	0.223339	-4.08101	4.48411e-05	0.00116993	1079.32	866.303	1438.96	945.578	818.266	945.673	963.105	791.022	1974.91	1492.54	1187.96	2719.65
642	ANKS6	193.917	0.873349	0.214024	4.08062	4.49156e-05	0.00117004	268.992	195.617	196.222	240.073	181.092	233.54	315.452	197.162	94.2342	123.727	163.825	117.068
643	TP53TG1	166.387	1.26103	0.309301	4.07701	4.56186e-05	0.00118651	213.185	200.149	150.589	254.013	182.582	191.602	250.314	207.851	31.0772	149.775	84.2527	81.2487
644	FAM198B	718.985	-3.51231	0.861608	-4.07646	4.57273e-05	0.00118749	72.5498	31.7217	676.891	35.6237	248.908	50.1618	71.6513	100.956	3162.86	432.394	1002.61	2741.49
645	FBLN5	265.257	-2.13091	0.522787	-4.07606	4.58053e-05	0.00118767	152.913	83.0805	270.757	61.1799	134.887	101.146	34.4298	161.53	869.16	147.17	177.867	988.963
646	GMDS	130.83	-1.41374	0.346881	-4.07559	4.58981e-05	0.00118823	42.4137	118.579	83.6607	54.21	84.2113	97.0343	40.013	153.216	171.426	264.386	228.418	232.389
647	SEMA4B	510.226	1.73225	0.4253	4.07302	4.64078e-05	0.00119957	174.12	1172.95	509.57	715.573	579.791	717.889	424.324	1026.19	99.2467	390.718	203.143	109.205
648	RHBDL3	13.6267	5.32989	1.30882	4.07229	4.65538e-05	0.00120149	30.1361	28.7005	0	5.421	31.2998	29.6037	26.9855	9.50177	0	0	1.87228	0
649	SERTAD2	512.409	0.838931	0.206063	4.07123	4.67661e-05	0.00120511	791.351	543.044	736.214	509.574	509.739	407.051	795.608	514.283	399.994	304.76	333.266	304.027
650	RNF7	714.678	0.773137	0.189936	4.07051	4.69108e-05	0.00120698	791.351	995.456	613.005	1057.1	749.704	793.543	648.584	984.621	358.892	575.657	484.921	523.312
651	FOXE1	59.2477	2.24304	0.551343	4.06831	4.73554e-05	0.00121655	73.666	142.747	50.1964	102.225	87.9375	55.0957	54.9016	76.0142	0	23.4431	29.0204	15.7256
652	OVCA2	114.102	1.13089	0.278119	4.06619	4.77876e-05	0.00122577	102.686	154.077	156.674	170.374	127.435	80.5878	159.122	165.093	58.1445	39.0718	85.1888	70.765
653	RAPGEFL1	143.966	1.58538	0.389975	4.06535	4.79599e-05	0.0012283	154.029	216.765	238.813	168.826	88.6827	136.506	188.899	287.429	56.1395	102.889	71.1467	17.4728
654	SDK1	286.529	1.53081	0.376631	4.06448	4.81402e-05	0.00123103	592.676	438.061	120.167	565.333	338.336	379.092	189.829	306.432	82.2043	192.754	146.974	86.4906
655	RIC8B	170.513	-0.960816	0.236551	-4.06178	4.87004e-05	0.00124346	135.054	154.832	138.42	92.1571	98.3707	157.886	140.511	121.148	253.63	174.521	215.312	364.309
656	FYTTD1	326.554	-0.758586	0.186844	-4.05999	4.90751e-05	0.00125112	232.159	327.035	219.039	276.471	264.558	287.814	272.647	241.107	385.959	489.699	321.096	601.066
657	CLYBL	23.3326	2.3687	0.583513	4.05938	4.92031e-05	0.00125138	34.6007	40.785	24.3377	39.4959	46.2044	9.04557	26.9855	34.4439	3.00747	1.30239	8.42527	11.3573
658	TUBB2A	1052.58	-1.07737	0.265411	-4.05923	4.92353e-05	0.00125138	674.155	861.771	1235.14	556.815	742.252	907.846	700.694	469.15	2527.28	1206.02	1184.22	1565.57
659	ZNF37BP	234.169	-0.793645	0.195714	-4.05513	5.0107e-05	0.00127161	155.145	157.098	258.588	152.563	182.582	231.895	188.899	180.534	320.797	333.412	252.758	395.76
660	LYPLA2	304.375	0.743478	0.183496	4.05174	5.08389e-05	0.00128823	410.744	324.014	289.01	396.508	318.214	462.146	304.285	307.62	184.458	201.871	186.292	267.334
661	LOC100129794	16.706	-2.33753	0.577581	-4.0471	5.1856e-05	0.00131009	8.92921	6.7975	4.56331	5.421	4.4714	4.11162	16.7496	5.93861	52.1296	10.4191	47.7432	33.1984
662	DDB2	390.671	0.936951	0.231512	4.04709	5.18584e-05	0.00131009	349.355	487.909	473.063	568.431	480.675	518.064	324.757	513.096	154.384	360.763	192.845	264.714
663	SCN4B	53.5305	2.27239	0.561673	4.04574	5.21574e-05	0.00131566	100.454	58.9116	106.477	82.0895	73.0328	47.6948	94.9147	17.8158	3.00747	31.2574	20.5951	6.11549
664	KDELR3	37.5278	-2.2208	0.548976	-4.04535	5.22448e-05	0.00131588	11.1615	9.81861	38.0276	17.0374	32.045	6.57859	3.72214	17.8158	42.1046	91.1675	104.848	76.0069
665	PGAP2	248.023	0.900886	0.222737	4.04462	5.24091e-05	0.00131803	314.755	359.512	185.575	366.305	217.608	277.123	288.466	338.501	121.301	136.751	195.653	174.728
666	SEMA3B	472.77	-2.85943	0.707233	-4.04313	5.27427e-05	0.00132443	63.6206	33.2322	393.966	109.969	237.729	52.6288	272.647	62.9492	1939.82	351.646	703.042	1451.99
667	LOC100505658	36.8167	2.59222	0.641247	4.04247	5.28913e-05	0.00132617	30.1361	53.6247	89.7451	21.684	60.3639	41.9385	66.9986	43.9457	0	3.90718	22.4674	6.98914
668	CLIC4	746.533	-1.4203	0.351377	-4.04209	5.29758e-05	0.0013263	533.52	277.942	634.3	396.508	500.051	406.228	281.952	802.9	1506.74	984.609	478.368	2155.28
669	LTB4R	353.267	1.51834	0.375753	4.0408	5.3268e-05	0.00133062	270.109	467.517	675.37	383.342	272.01	313.306	256.828	971.556	111.277	134.146	264.928	118.815
670	KDM6B	259.959	1.59981	0.39593	4.04063	5.33075e-05	0.00133062	511.197	451.656	241.856	163.405	289.896	146.374	590.89	281.49	64.1595	184.94	126.379	67.2704
671	WHAMMP3	50.1421	-1.2711	0.314782	-4.03805	5.38979e-05	0.00134335	16.7423	24.1689	31.9432	44.1425	35.0259	41.9385	48.3879	29.693	70.1744	79.4459	92.6779	87.3642
672	OCIAD2	324.63	1.01918	0.25256	4.03541	5.45078e-05	0.00135653	466.551	520.386	222.081	455.364	349.514	270.545	478.295	359.88	154.384	272.2	189.1	157.256
673	DAB2	200.495	-1.0756	0.266724	-4.03261	5.51605e-05	0.00137073	121.66	82.3252	146.026	154.886	163.206	163.643	164.705	175.783	491.221	192.754	278.034	271.703
674	IFITM1	2217.19	1.63601	0.405987	4.02971	5.58461e-05	0.00138571	3089.51	4414.6	1867.92	1952.34	2132.11	2087.06	1516.77	5857.84	597.485	1689.2	328.585	1072.83
675	MMP13	14.5057	5.42027	1.34534	4.02892	5.6033e-05	0.00138829	15.6261	12.0844	0	65.0521	26.8284	6.57859	13.958	32.0685	0	0	1.87228	0
676	LIMK1	58.7983	1.42349	0.353651	4.02513	5.69445e-05	0.00140879	109.383	57.4011	77.5763	56.5333	49.9306	91.278	93.0536	60.5738	40.0997	13.0239	25.2758	31.4511
677	SH3BGRL2	308.544	-2.10944	0.524373	-4.02278	5.7515e-05	0.0014208	94.8728	29.4558	264.672	65.8265	190.78	170.221	206.579	150.841	194.483	1432.63	662.788	239.378
678	CBLB	574.939	0.79801	0.198559	4.019	5.8445e-05	0.00144164	639.554	635.188	664.723	514.221	468.751	948.14	661.611	826.654	312.777	408.951	367.903	450.799
679	LPCAT3	488.596	1.21769	0.303109	4.01732	5.88644e-05	0.00144985	435.299	931.257	381.797	979.653	576.065	579.739	280.091	660.373	279.695	328.203	213.44	217.537
680	PPIA	4715.24	0.634122	0.157864	4.01689	5.89724e-05	0.00145037	6647.79	5971.22	4437.06	4473.1	4649.51	4514.56	6003.82	6100.14	3395.44	2986.39	3385.09	4018.75
681	FAM117B	233.432	0.968722	0.241317	4.01431	5.96194e-05	0.00146007	160.726	350.449	272.278	284.216	370.381	287.814	189.829	315.934	127.316	114.611	157.272	170.36
682	LDLRAD4	85.7671	-2.16307	0.538836	-4.01433	5.96138e-05	0.00146007	14.51	19.6372	30.4221	10.0676	40.9878	64.9636	101.428	35.6316	102.254	104.191	211.568	293.544
683	GSR	218.28	1.33405	0.332326	4.01428	5.96286e-05	0.00146007	171.887	370.841	292.052	336.877	295.857	259.032	169.358	288.616	81.2018	162.799	149.783	41.0612
684	PRDX1	4319.36	0.941891	0.23472	4.01283	5.99951e-05	0.0014669	4576.22	8505.18	3845.35	5880.24	3981.78	4739.88	5706.05	3890.97	2032.05	3503.44	2932.93	2238.27
685	IL17RD	439.561	-2.56355	0.639183	-4.01067	6.05467e-05	0.00147822	157.377	76.283	386.36	63.5032	128.925	106.08	267.994	148.465	1589.95	97.6794	1070.95	1181.16
686	IREB2	459.258	0.775821	0.193477	4.00988	6.07491e-05	0.00147885	479.945	630.657	590.188	611.025	553.708	502.44	445.727	453.71	388.967	186.242	316.416	352.078
687	PDGFC	281.826	-1.28077	0.319385	-4.0101	6.06919e-05	0.00147885	161.842	123.865	244.898	94.4804	272.755	265.611	119.109	245.858	487.211	294.341	405.349	666.589
688	ZEB2	35.235	-3.92538	0.97971	-4.00668	6.1579e-05	0.0014947	1.11615	0	0	6.19543	8.19756	0.822324	28.8466	3.56316	25.0623	213.592	91.7418	43.6821
689	FOSL1	385.218	2.47196	0.616948	4.00676	6.15562e-05	0.0014947	640.671	1219.77	346.812	356.237	470.987	128.283	745.359	331.374	58.1445	216.197	85.1888	23.5883
690	MMP12	7.80765	5.94627	1.48448	4.00563	6.18526e-05	0.00149916	2.2323	6.04222	47.1542	0.774429	2.2357	5.75627	9.30536	20.1913	0	0	0	0
691	POLR1D	762.658	0.805209	0.201181	4.00241	6.26996e-05	0.00151749	934.218	1061.92	701.229	834.06	861.489	898.8	743.498	1079.64	297.74	621.241	507.388	610.676
692	TBC1D1	113.534	-1.82209	0.455391	-4.00115	6.30364e-05	0.00152344	22.323	41.5403	132.336	20.1352	47.6949	106.902	49.3184	73.6387	315.785	197.964	145.102	209.674
693	GJB5	199.529	2.26002	0.565234	3.99838	6.37783e-05	0.00153915	206.488	260.571	243.377	227.682	214.627	294.392	393.617	326.623	0	110.703	79.572	36.693
694	EDAR	60.7874	-3.2449	0.811658	-3.99786	6.39171e-05	0.00154027	4.4646	3.02111	15.211	48.0146	12.669	40.2939	2.79161	0	90.2242	74.2364	156.336	282.186
695	CSF2RB	7.11193	-6.92644	1.73356	-3.9955	6.45577e-05	0.00155347	0	0	0	0	0	0	0	0	0	54.7005	27.1481	3.49457
696	SPTSSA	430.643	0.725183	0.181595	3.99342	6.51281e-05	0.00156347	380.607	635.944	427.43	414.32	487.382	573.16	500.628	546.352	247.615	365.972	253.694	334.605
697	GJA5	18.0298	-4.83965	1.21194	-3.9933	6.51603e-05	0.00156347	8.92921	0	0	0	5.21663	0	0	0	107.267	26.0478	37.4456	31.4511
698	CD9	7705.37	1.04964	0.262881	3.99283	6.52893e-05	0.00156432	9245.08	13382	5291.92	14579.4	10587.5	7766.03	7179.09	6442.2	3869.62	5744.85	4583.35	3793.35
699	NICN1	190.627	-0.639786	0.160344	-3.99009	6.60491e-05	0.00158026	136.17	154.832	158.195	171.923	163.951	162.82	182.385	153.216	263.655	302.155	243.397	194.822
700	IFI27L2	81.4578	1.3943	0.349507	3.98933	6.62614e-05	0.00158308	113.847	87.6122	54.7597	109.969	93.1541	74.0092	163.774	124.711	22.0548	31.2574	41.1902	61.1549
701	ARHGEF4	61.3447	1.96513	0.492836	3.98739	6.68053e-05	0.0015938	36.833	129.152	74.5341	104.548	76.0138	42.7609	64.207	124.711	4.00997	22.1407	19.659	37.5666
702	F2RL2	21.4782	-2.59234	0.650195	-3.98702	6.69075e-05	0.00159396	4.4646	11.3292	6.08442	2.32329	6.7071	1.64465	17.6802	14.2527	62.1545	13.0239	67.4021	50.6712
703	CAP2	77.2498	-2.10213	0.527402	-3.98583	6.7244e-05	0.00159855	65.8529	45.3166	30.4221	47.2402	5.96186	56.7404	29.7772	13.0649	119.297	192.754	64.5937	255.977
704	TRPV6	94.8803	1.97755	0.496166	3.98567	6.72913e-05	0.00159855	120.544	92.8991	103.435	139.397	201.213	119.237	113.525	119.96	24.0598	28.6526	73.019	2.62093
705	DTWD1	239.26	-0.854391	0.214559	-3.98207	6.8317e-05	0.00162061	169.655	205.435	235.771	159.532	217.608	221.205	156.33	143.714	274.683	257.874	356.67	472.64
706	NPC2	1026.64	0.656316	0.165022	3.97715	6.97469e-05	0.00165219	1333.8	1511.31	920.268	1187.97	1123.81	1101.91	921.231	1249.48	710.767	911.675	710.531	636.885
707	BCAN	8.77485	-6.11434	1.5403	-3.96959	7.19964e-05	0.00170307	0	0	0	0	0	0	2.79161	0	25.0623	0	21.5312	55.9131
708	TMPRSS11D	123.018	2.62976	0.662631	3.96867	7.22748e-05	0.00170724	147.332	274.166	31.9432	95.2548	98.3707	121.704	203.787	393.136	0	40.3742	43.0625	27.0829
709	TUBA1C	1722.16	0.939804	0.236847	3.96798	7.24835e-05	0.00170734	2179.84	2968.24	1688.43	2179.24	2044.92	1272.14	2096.5	1960.93	937.33	1678.78	845.335	814.234
710	P2RY12	8.75356	-4.12461	1.03942	-3.9682	7.2418e-05	0.00170734	0	4.53166	0	0	3.72616	0	1.86107	0	41.1022	15.6287	22.4674	15.7256
711	ITM2C	423.904	-1.43018	0.360483	-3.96741	7.26581e-05	0.00170905	185.281	145.013	395.487	242.396	318.214	148.841	192.621	541.601	925.3	381.601	620.661	989.836
712	MPDZ	192.686	-1.45897	0.367808	-3.96666	7.28855e-05	0.00171199	63.6206	96.6755	171.885	106.871	108.059	139.795	174.01	114.021	548.363	100.284	291.14	397.507
713	THOC3	387.004	1.03377	0.260714	3.96514	7.33518e-05	0.00172053	574.818	351.204	451.768	396.508	797.399	275.479	391.756	494.092	173.431	216.197	233.099	288.302
714	LMOD1	65.2705	-3.70024	0.93405	-3.9615	7.44812e-05	0.00174457	3.34845	0.755277	63.8864	3.09772	3.72616	17.2688	0	14.2527	261.65	66.422	56.1685	292.67
715	CALM2	3985.03	-0.512462	0.129443	-3.95897	7.52723e-05	0.00175923	3421	3823.97	3063.5	3061.32	3906.51	3874.79	3784.49	2975.24	5152.81	4369.53	4665.73	5721.48
716	ZNF550	39.6851	-1.88625	0.476507	-3.9585	7.54228e-05	0.00175923	17.8584	19.6372	9.12662	33.3005	10.4333	11.5125	21.4023	43.9457	133.331	59.91	58.9769	56.7867
717	CYP2W1	80.7744	2.52625	0.638166	3.95861	7.53884e-05	0.00175923	217.649	79.3041	44.112	160.307	133.397	111.014	69.7902	76.0142	0	28.6526	41.1902	7.86278
718	NAPRT1	354.681	0.758674	0.191702	3.95757	7.57152e-05	0.00176114	368.33	455.432	272.278	491.763	438.197	432.543	506.212	318.309	201.501	277.41	231.227	262.966
719	TSPO	1178.51	0.958733	0.242247	3.95766	7.56882e-05	0.00176114	1433.14	1455.42	775.763	1935.3	1331.73	976.921	1297.17	2041.69	578.438	907.767	647.809	760.942
720	USP40	399.778	0.797949	0.201683	3.95645	7.60724e-05	0.00176699	329.264	591.382	348.333	518.868	516.446	495.862	532.267	393.136	243.605	213.592	346.372	268.208
721	PRRX1	117.282	-2.65654	0.672151	-3.95229	7.74063e-05	0.00179548	14.51	12.0844	129.294	11.6164	40.9878	14.8018	15.8191	102.144	451.121	70.3292	202.206	342.468
722	OPLAH	104.119	1.59718	0.404635	3.94721	7.90658e-05	0.00183143	162.958	132.929	97.3507	151.014	169.913	74.8315	198.204	84.3282	59.147	52.0957	56.1685	10.4837
723	S100A11	2189.78	1.2748	0.323035	3.94632	7.93603e-05	0.00183571	3535.97	3765.06	1531.75	2285.34	2588.94	2194.78	2866.98	3006.12	516.283	2195.83	1023.2	767.058
724	LAMTOR4	532.215	0.660023	0.167282	3.94556	7.96134e-05	0.00183903	690.897	587.606	631.258	573.852	530.606	573.982	807.705	454.897	314.782	437.604	401.604	381.782
725	MAPK13	409.743	0.898908	0.227875	3.94475	7.98837e-05	0.00184272	507.849	571.745	410.698	534.356	500.796	482.704	399.2	466.774	167.416	428.487	255.566	191.328
726	PLIN2	239.399	-0.931209	0.236221	-3.94211	8.07675e-05	0.00186054	199.791	182.022	89.7451	154.886	191.525	232.718	238.217	179.346	379.944	406.346	257.439	360.814
727	SOX6	80.6396	2.00805	0.509982	3.9375	8.23346e-05	0.00189403	56.9237	170.693	25.8588	164.179	99.8612	43.5832	205.648	93.83	14.0349	27.3502	29.0204	36.693
728	RAET1L	8.67907	6.12593	1.55636	3.93605	8.28333e-05	0.00190289	29.0199	47.5825	0	0.774429	5.21663	7.40092	4.65268	9.50177	0	0	0	0
729	FAM171B	59.0195	-2.95165	0.750419	-3.93333	8.37766e-05	0.00192192	29.0199	0	3.04221	42.5936	5.21663	23.8474	8.37482	33.2562	134.334	197.964	64.5937	165.992
730	GFPT2	174.991	-3.79391	0.964846	-3.93214	8.41919e-05	0.0019288	23.4392	11.3292	127.773	0.774429	50.6758	13.1572	36.2909	2.37544	691.719	243.547	219.993	678.82
731	TPI1	2859.18	0.535122	0.136109	3.93156	8.43948e-05	0.0019308	3314.97	3289.23	3226.26	3472.54	3203.01	3292.59	3005.63	2702.07	2420.01	2371.66	2427.41	1584.79
732	NAV2	224.113	-1.34953	0.343385	-3.93007	8.49203e-05	0.00194017	142.867	37.0086	147.547	151.788	166.187	206.403	154.469	176.97	226.563	322.993	483.049	473.514
733	CAPN1	1916	0.839447	0.213717	3.92785	8.57103e-05	0.00195555	1769.1	2706.91	1846.62	3045.06	2372.82	2563.18	1875.96	1787.52	1361.38	1740	963.289	960.133
734	TUBB3	58.9121	2.92026	0.743739	3.92647	8.62034e-05	0.00196412	59.156	111.781	123.209	37.947	102.842	112.658	32.5688	81.9528	0	36.467	7.48913	0.873642
735	AIM1	566.79	0.567082	0.144522	3.92383	8.71509e-05	0.00198301	670.807	706.94	664.723	569.205	634.938	620.033	482.948	737.575	498.238	364.67	425.944	425.464
736	RALY	475.075	0.622932	0.158811	3.92246	8.76477e-05	0.0019916	477.713	477.335	594.752	576.95	532.842	586.317	506.212	552.29	255.635	367.275	320.16	453.42
737	PRKAB1	655.479	1.23402	0.314714	3.92109	8.81511e-05	0.00200032	786.886	680.505	520.218	1424.18	972.529	718.711	535.989	845.658	255.635	588.681	358.542	178.223
738	NLRP1	287.457	1.58131	0.403462	3.91935	8.87879e-05	0.00201204	173.003	364.044	375.713	611.025	391.992	478.593	241.009	318.309	129.321	255.269	69.2744	41.9348
739	ADAM11	15.8822	-2.22022	0.566683	-3.91793	8.93124e-05	0.00202119	11.1615	6.04222	3.04221	3.09772	6.7071	5.75627	17.6802	3.56316	51.1271	24.7455	26.2119	31.4511
740	CD59	3288.65	-0.744731	0.190142	-3.9167	8.97694e-05	0.00202879	1992.33	3155.55	3282.54	2320.96	2720.1	2307.44	2198.86	3497.84	3896.69	3783.45	4513.14	5794.87
741	ATF3	5207.67	1.49336	0.38187	3.91065	9.20462e-05	0.0020759	7135.55	8179.65	4075.04	10159	6615.43	6201.15	6714.75	3984.8	1059.63	5105.38	2334.74	926.934
742	CCSER2	332.597	-1.0073	0.257588	-3.91051	9.21023e-05	0.0020759	253.366	271.145	323.995	272.599	233.258	93.745	291.258	252.985	519.291	399.834	495.219	584.467
743	STMN3	70.5932	-1.6026	0.409886	-3.90986	9.23481e-05	0.00207864	26.7876	22.6583	34.9854	34.0749	59.6186	62.4966	30.7077	65.3247	183.456	49.4909	113.273	164.245
744	MBNL1	901.273	-0.619116	0.158479	-3.9066	9.36035e-05	0.00210407	766.796	804.37	926.352	879.752	599.912	690.752	752.804	698.38	1522.78	1065.36	1006.35	1101.66
745	COL12A1	536.638	-1.64836	0.422069	-3.90542	9.40622e-05	0.0021101	235.508	270.389	518.697	246.268	418.821	337.975	147.025	334.937	1672.16	237.035	485.857	1534.99
746	PKP4	1029.09	-1.10267	0.282355	-3.90526	9.41245e-05	0.0021101	628.393	472.804	1256.43	604.055	714.678	872.486	815.15	593.861	2001.98	757.992	1601.74	2029.47
747	SLC43A3	623.052	-1.58199	0.405173	-3.90449	9.44249e-05	0.00211401	267.876	332.322	508.049	127.006	417.33	230.251	320.104	793.398	1824.53	523.562	714.275	1417.92
748	KIAA1045	7.60744	5.19729	1.3321	3.90158	9.55677e-05	0.00212877	6.6969	7.55277	3.04221	0.774429	20.1213	12.3349	14.8886	24.9421	0	0	0.936141	0
749	HBEGF	900.592	1.7004	0.435793	3.90186	9.54554e-05	0.00212877	973.284	2577.01	725.567	925.443	1135.73	732.691	1332.53	962.054	304.757	760.597	301.437	76.0069
750	ARHGEF40	211.045	-1.87392	0.480305	-3.90151	9.55934e-05	0.00212877	33.4845	40.0297	232.729	75.1196	80.4852	150.485	190.76	92.6423	506.258	130.239	457.773	542.532
751	ROGDI	140.058	1.10726	0.283794	3.90164	9.55433e-05	0.00212877	166.306	128.397	89.7451	205.998	214.627	159.531	186.107	213.79	51.1271	65.1196	89.8695	110.079
752	MAP2	79.5476	-2.32908	0.59707	-3.90085	9.58549e-05	0.00213175	12.2777	9.06333	97.3507	12.3909	61.8543	16.4465	39.0825	24.9421	302.752	72.934	139.485	165.992
753	MIR22HG	835.939	1.21819	0.312352	3.90003	9.61788e-05	0.00213328	796.932	940.32	733.172	1555.05	1404.76	510.663	1463.73	850.408	375.934	657.708	497.091	245.493
754	MGRN1	302.797	-0.803389	0.20598	-3.90032	9.60662e-05	0.00213328	369.446	201.659	229.687	251.689	176.62	273.012	231.703	207.851	521.296	342.529	416.583	411.485
755	TPTE2P5	23.8214	-1.59618	0.409311	-3.89969	9.63173e-05	0.00213352	10.0454	13.595	9.12662	14.7142	26.0832	18.9135	8.37482	11.8772	35.0872	40.3742	49.6155	48.0503
756	LEF1-AS1	7.07721	-4.19323	1.07607	-3.8968	9.74705e-05	0.00215336	0	0	0	0	2.98093	0.822324	0.930536	3.56316	19.0473	42.9789	9.36141	5.24185
757	VWA2	324.342	1.16984	0.300197	3.89691	9.74284e-05	0.00215336	323.684	372.352	212.955	457.688	388.266	507.374	267.064	654.434	110.274	204.476	254.63	138.909
758	SH3RF2	414.645	1.06258	0.272728	3.89613	9.77429e-05	0.00215653	761.215	595.159	304.221	549.845	275.736	425.142	424.324	679.377	311.775	201.871	205.951	241.125
759	KLF7	82.8685	-2.18534	0.561963	-3.88876	0.000100757	0.00221762	52.4591	37.7639	6.08442	20.9096	72.2876	23.8474	66.9986	22.5667	186.463	109.401	50.5516	345.089
760	AGPAT4	149.376	-2.05262	0.527839	-3.88871	0.000100777	0.00221762	13.3938	52.8694	215.997	101.45	55.8925	22.2028	65.1375	58.1983	314.782	199.266	230.291	463.03
761	OLFM2	12.8068	4.61451	1.18711	3.88718	0.000101413	0.0022287	34.6007	33.2322	0	20.9096	8.94279	4.93395	15.8191	32.0685	0	1.30239	1.87228	0
762	GPM6B	138.893	-0.932671	0.240135	-3.88394	0.000102776	0.00224978	88.1759	117.823	115.604	72.7963	100.606	144.729	112.595	100.956	282.703	154.985	158.208	217.537
763	MIF	1046.82	0.673512	0.173396	3.88424	0.000102649	0.00224978	1427.56	1359.5	933.958	1500.84	956.879	861.796	1233.89	1288.68	710.767	780.133	745.168	762.69
764	LACTB2	139.243	1.25711	0.323621	3.8845	0.000102541	0.00224978	128.357	187.309	139.942	211.419	151.282	253.276	114.456	195.974	65.162	67.7244	33.7011	122.31
765	C10orf10	114.158	-2.42026	0.623227	-3.88344	0.000102989	0.0022515	37.9491	54.38	34.9854	35.6237	28.3188	6.57859	98.6368	76.0142	129.321	686.361	131.06	50.6712
766	APRT	451.379	0.832149	0.214445	3.88048	0.000104252	0.00227611	662.994	570.99	397.008	670.656	452.356	414.451	484.809	573.669	246.613	393.322	342.628	207.053
767	ZNF667	64.9672	-1.92311	0.495883	-3.87815	0.000105254	0.00228867	39.0653	7.55277	31.9432	46.4658	42.4783	15.6242	52.11	34.4439	78.1943	49.4909	190.037	192.201
768	DCHS1	49.0835	-2.04241	0.526684	-3.87787	0.000105374	0.00228867	5.58075	14.3503	10.6477	55.7589	40.2426	16.4465	32.5688	15.4404	82.2043	131.542	63.6576	120.563
769	CRISPLD2	87.7656	-2.45362	0.632652	-3.87831	0.000105183	0.00228867	17.8584	5.28694	4.56331	39.4959	55.8925	18.0911	108.873	30.8808	215.536	181.033	104.848	270.829
770	KRT31	11.4831	4.33866	1.1187	3.87831	0.000105183	0.00228867	8.92921	18.8819	1.5211	36.3982	14.1594	16.4465	10.2359	27.3176	0	3.90718	0	0
771	TMEM176B	4.20422	-4.70589	1.21458	-3.87449	0.00010685	0.00231772	0	0.755277	0	0.774429	1.49047	0	0	0	20.0498	2.60478	17.7867	6.98914
772	NBPF1	336.805	-0.863	0.222922	-3.8713	0.000108254	0.00234514	206.488	240.178	191.659	273.374	275.736	364.29	321.965	242.295	441.096	337.32	460.581	686.683
773	CYP2B6	67.2619	-3.01247	0.778284	-3.87065	0.000108544	0.00234837	14.51	36.2533	16.7321	13.1653	18.6308	13.1572	34.4298	13.0649	12.0299	332.11	299.565	3.49457
774	RASSF6	892.37	0.973373	0.251501	3.87025	0.000108723	0.00234921	871.714	1019.62	1268.6	1348.28	792.928	1522.94	800.261	909.794	286.713	722.828	578.535	586.214
775	CPE	155.419	-4.17073	1.07773	-3.86993	0.000108866	0.00234926	11.1615	0	80.6185	6.96986	48.4401	0.822324	16.7496	22.5667	608.512	109.401	269.609	690.177
776	EPHA2	899.066	1.53549	0.397095	3.86682	0.000110266	0.0023764	982.213	2067.19	724.046	1196.49	1431.59	564.937	1297.17	935.924	261.65	840.043	353.861	133.667
777	ELMO1	139.157	-3.17955	0.82246	-3.8659	0.000110681	0.00238228	16.7423	12.0844	135.378	3.09772	34.2807	35.3599	60.4848	5.93861	558.388	144.566	281.778	381.782
778	THY1	30.0794	-3.60569	0.933101	-3.86421	0.000111451	0.00239577	2.2323	6.7975	0	6.19543	5.21663	9.04557	0	21.379	206.513	42.9789	4.6807	55.9131
779	CYP27B1	16.8786	3.63036	0.939704	3.8633	0.000111866	0.0024016	12.2777	4.53166	65.4075	19.3607	17.1404	49.3395	10.2359	16.6281	2.00498	0	5.61685	0
780	FOXP4	96.9182	-1.59109	0.412109	-3.86083	0.000113001	0.00242287	70.3175	29.4558	98.8718	38.7215	38.7521	37.0046	104.22	48.6966	274.683	80.7483	156.336	185.212
781	ALDH3A2	5119.76	1.10323	0.286123	3.85579	0.000115355	0.00247017	7269.49	6678.92	3515.27	6914.88	7821.96	8840.81	3452.29	5343.56	1679.17	3149.18	4225.74	2545.79
782	SHC4	269.315	-2.10374	0.545714	-3.85501	0.000115723	0.00247486	78.1306	224.317	121.688	34.0749	166.932	135.684	44.6657	220.916	1337.32	122.425	267.736	477.882
783	DYSF	7.00135	-6.90352	1.79228	-3.8518	0.000117254	0.0025044	0	0	0	0	0	0	0	0	2.00498	58.6076	23.4035	0
784	SOCS2	28.0867	-3.71127	0.963762	-3.85082	0.000117725	0.00251127	4.4646	0.755277	6.08442	9.29315	1.49047	0	21.4023	1.18772	4.00997	164.101	68.3383	55.9131
785	PLA2G12A	301.093	-0.892125	0.23174	-3.84968	0.000118274	0.00251977	291.315	139.726	290.531	223.036	241.455	284.524	191.69	213.79	575.43	330.808	339.819	490.987
786	NPY1R	5.08117	-6.05849	1.57437	-3.8482	0.000118987	0.00253173	0	0	0	0.774429	0	0	0	0	1.00249	44.2813	14.0421	0.873642
787	ADIRF	693.51	1.32025	0.343199	3.84689	0.000119629	0.00254215	965.47	629.146	588.667	848.774	631.212	804.233	1631.23	833.78	154.384	558.726	475.56	200.938
788	C6orf106	297.034	0.793412	0.206296	3.846	0.000120063	0.00254814	353.82	467.517	305.742	432.906	359.202	330.574	284.744	230.418	242.603	204.476	161.952	190.454
789	PDLIM3	97.9151	-4.26777	1.11123	-3.84057	0.000122748	0.00260182	42.4137	0	42.5909	1.54886	8.94279	7.40092	7.44429	1.18772	298.743	108.099	59.913	596.698
790	TRIP10	223.552	1.01126	0.26364	3.83577	0.000125172	0.00264984	193.094	287.761	261.63	331.456	339.081	260.677	275.439	198.349	84.2093	194.056	170.378	86.4906
791	ACHE	47.9759	1.44957	0.37808	3.83403	0.000126061	0.00266529	83.7113	44.5614	41.0698	54.9845	37.2616	70.7199	80.0261	74.8264	35.0872	13.0239	16.8505	23.5883
792	FCGRT	837.437	0.573112	0.149594	3.83112	0.00012756	0.00269019	1052.53	739.417	993.281	1041.61	938.248	860.151	932.397	964.43	645.605	616.032	779.805	485.745
793	B3GNT1	154.912	-1.07345	0.280189	-3.83114	0.000127549	0.00269019	149.564	60.4222	97.3507	121.585	155.008	139.795	101.428	80.765	241.6	160.194	234.971	316.258
794	TMEM123	2940.94	0.718686	0.187781	3.82726	0.000129579	0.00272931	3265.86	3413.85	2972.24	3753.66	3863.29	4169.18	2232.36	3395.69	1554.86	2421.15	1749.65	2499.49
795	SESN2	136.866	1.37995	0.360652	3.82625	0.000130109	0.00273704	189.746	171.448	237.292	73.5708	115.511	251.631	163.774	174.595	33.0822	95.0746	44.9348	91.7324
796	FAM83G	97.1656	1.5554	0.406712	3.82432	0.000131132	0.0027551	200.907	239.423	100.393	76.6685	92.4089	62.4966	103.289	119.96	32.0797	69.0268	43.9986	25.3356
797	RBBP8	1060.47	-1.39907	0.366031	-3.82227	0.000132229	0.00276514	561.424	601.201	982.633	623.416	525.389	522.998	1011.49	661.561	2592.44	397.23	1503.44	2742.36
798	STX7	381.614	-0.803026	0.210118	-3.82179	0.000132484	0.00276514	362.749	241.689	470.021	257.885	324.922	296.859	272.647	222.104	538.338	480.583	449.348	662.221
799	LOX	186.577	1.73745	0.4546	3.82193	0.000132411	0.00276514	212.069	429.753	171.885	179.668	199.722	275.479	152.608	324.248	15.0374	169.311	64.5937	44.5557
800	TAPT1-AS1	128.643	-1.20288	0.314643	-3.82299	0.000131843	0.00276514	64.7367	80.8147	79.0974	62.7288	110.294	150.485	60.4848	108.083	156.389	273.502	268.672	128.425
801	MAP3K5	236.045	1.39111	0.364038	3.82132	0.000132738	0.00276514	283.502	304.377	339.206	173.472	286.169	279.59	262.411	450.146	24.0598	158.892	142.293	128.425
802	ANO9	79.7974	1.87292	0.490131	3.82127	0.000132768	0.00276514	112.731	132.174	57.802	135.525	166.932	78.1208	87.4704	71.2633	7.01744	39.0718	58.9769	10.4837
803	SYNPO	382.377	1.31791	0.344801	3.82224	0.000132242	0.00276514	698.71	428.998	483.711	538.228	596.932	309.194	246.592	517.846	96.2392	385.508	144.166	142.404
804	LGI1	58.8554	4.95108	1.29586	3.82069	0.000133077	0.00276812	44.646	97.4308	222.081	0	132.651	36.1823	23.2634	138.963	0	0	8.42527	2.62093
805	GOLIM4	219.172	-1.28865	0.337345	-3.81998	0.000133465	0.00277275	56.9237	104.228	194.701	240.847	169.168	139.795	151.677	127.086	322.802	186.242	445.603	490.987
806	SCN3A	15.884	-4.94434	1.29467	-3.819	0.000133991	0.00278024	1.11615	0	0	1.54886	5.21663	3.2893	0	0	115.287	0	5.61685	58.534
807	FAM122A	197.621	-1.55321	0.406859	-3.81757	0.00013477	0.00279293	121.66	105.739	249.461	93.7059	96.135	129.105	94.9147	72.451	691.719	108.099	267.736	340.72
808	REEP1	4.92496	-6.01981	1.57753	-3.81597	0.000135652	0.00280772	0	0	0	0	0	0.822324	0	0	0	11.7215	29.9565	16.5992
809	CNOT11	75.47	0.947652	0.248563	3.81253	0.000137552	0.00284353	93.7567	113.292	82.1396	94.4804	75.2685	91.278	103.289	64.1369	43.1071	62.5148	43.0625	39.3139
810	TSEN54	179.874	0.928394	0.243701	3.80957	0.000139208	0.00287422	210.953	229.604	136.899	212.968	270.52	262.321	168.427	218.541	103.257	67.7244	135.74	141.53
811	ZNF655	710.658	0.825957	0.216835	3.80915	0.000139446	0.00287557	540.217	1100.44	856.382	799.985	807.087	845.349	641.139	1059.45	413.027	617.334	511.133	336.352
812	FAM229B	94.3323	-1.04392	0.274325	-3.80542	0.000141567	0.00291571	95.989	38.5191	62.3653	67.3753	55.8925	70.7199	104.22	62.9492	119.297	144.566	143.23	166.866
813	MRPS6	982.559	1.40295	0.368769	3.80441	0.000142142	0.00292396	1067.04	2066.44	435.036	2180.79	1527.73	1235.13	711.86	691.254	551.37	429.789	295.821	598.445
814	KRT19	21458.8	1.1065	0.290908	3.80361	0.000142603	0.00292985	30122.7	25116	17220.4	28808	21889	27449.2	38877.8	19494.1	7402.4	18888.6	15353.6	6884.3
815	PIK3C2A	441.571	-0.685203	0.180182	-3.80283	0.000143051	0.00293544	395.117	346.672	401.571	394.184	368.89	321.529	226.12	484.59	635.58	618.636	548.579	557.384
816	ESRRA	134.411	1.10042	0.289494	3.80117	0.000144012	0.00295154	132.822	106.494	156.674	132.427	176.62	155.419	229.842	216.165	77.1919	121.122	49.6155	58.534
817	RAB31	298.3	2.4862	0.654278	3.79991	0.000144751	0.00296306	340.426	490.93	139.942	532.807	494.835	542.734	220.537	523.785	3.00747	114.611	123.571	52.4185
818	DIRC2	116.708	1.27831	0.336561	3.79814	0.000145786	0.00298058	175.236	170.693	146.026	140.946	122.963	125.816	127.483	153.216	47.1171	24.7455	121.698	44.5557
819	PLD2	417.028	0.56398	0.148579	3.79582	0.000147159	0.00300499	477.713	376.128	436.557	492.537	545.51	546.846	407.575	454.897	299.745	363.367	271.481	331.984
820	ATL1	60.6662	-1.82759	0.481548	-3.79524	0.000147503	0.00300834	13.3938	15.8608	68.4497	26.3306	14.1594	19.7358	43.7352	62.9492	124.309	76.8411	119.826	142.404
821	SOCS5	377.783	-0.931843	0.24556	-3.79476	0.000147784	0.00301039	260.063	219.786	482.19	281.892	326.412	198.18	277.3	277.927	501.246	382.903	552.323	773.173
822	HLA-DPB1	154.089	-2.11404	0.557452	-3.79232	0.000149245	0.00303647	40.1814	69.4855	104.956	60.4055	58.1282	32.0706	144.233	74.8264	152.379	898.651	152.591	61.1549
823	KCNJ10	5.88393	5.5532	1.46575	3.78864	0.000151473	0.00307805	3.34845	0	21.2955	16.263	9.68803	7.40092	10.2359	2.37544	0	0	0	0
824	SMOC1	20.119	-7.69055	2.03028	-3.78793	0.000151908	0.00308313	0	0	3.04221	0	0	0	0	0	62.1545	0	48.6793	127.552
825	SCN2A	65.5137	-4.60048	1.21479	-3.78705	0.000152447	0.00309033	8.92921	1.51055	0	0	8.19756	0	17.6802	23.7544	79.1968	178.428	81.4443	387.023
826	TRIM47	64.5516	1.5089	0.398598	3.78552	0.000153391	0.00310569	34.6007	148.034	54.7597	78.9918	99.8612	74.8315	54.9016	112.834	22.0548	27.3502	26.2119	40.1875
827	PHYHIPL	35.3835	-6.48943	1.71487	-3.7842	0.000154203	0.00311836	0	0	0	0	0.745233	8.22324	0	0	310.772	27.3502	61.7853	15.7256
828	SUSD4	94.9759	-2.71489	0.717935	-3.78153	0.000155869	0.00314826	29.0199	0	44.112	2.32329	52.1663	27.959	75.3734	35.6316	186.463	238.338	198.462	249.862
829	MACF1	955.661	-0.923562	0.244316	-3.78019	0.000156709	0.0031614	544.682	607.998	982.633	564.559	622.269	599.474	1182.71	783.896	1742.33	1031.49	1121.5	1684.38
830	RHOC	1047.62	0.571323	0.151188	3.77891	0.000157519	0.00317392	1330.45	1225.06	862.466	1360.67	988.179	1200.59	1243.2	1192.47	744.851	957.258	762.955	703.282
831	SIRT1	395.787	1.27641	0.337875	3.77775	0.000158251	0.00318483	319.219	1141.98	482.19	356.237	449.375	521.354	250.314	415.702	214.533	218.802	139.485	240.252
832	NBEA	398.3	-1.38489	0.366865	-3.77493	0.000160053	0.00321336	213.185	287.005	599.315	125.458	207.92	273.834	273.578	95.0177	635.58	527.469	695.553	845.686
833	FLJ46906	27.3839	2.73901	0.725543	3.77511	0.000159935	0.00321336	54.6914	104.984	4.56331	13.1653	39.4973	50.9841	22.3329	15.4404	4.00997	5.20957	9.36141	4.36821
834	CCNB2	10.5986	6.41508	1.70254	3.76794	0.000164599	0.00330066	3.34845	27.9453	0	1.54886	5.96186	56.7404	31.6382	0	0	0	0	0
835	ARL3	359.444	0.785908	0.208647	3.76668	0.000165433	0.00331342	536.869	406.339	368.107	482.469	409.878	356.066	298.702	484.59	170.424	286.526	308.926	204.432
836	ARHGEF9	134.509	-1.56019	0.414324	-3.76563	0.000166128	0.00332336	59.156	56.6458	62.3653	64.2776	85.7018	179.267	52.11	92.6423	383.954	72.934	263.056	241.999
837	PTTG1	60.2105	1.4578	0.387215	3.76483	0.000166662	0.00332607	95.989	129.908	56.2809	58.8566	64.8353	69.0752	83.7482	53.4475	27.0673	9.11675	38.3818	35.8193
838	PID1	138.372	1.54932	0.411516	3.76491	0.000166611	0.00332607	176.352	194.106	162.758	257.11	221.334	130.75	104.22	169.844	17.0424	134.146	55.2323	37.5666
839	ZNF121	110.261	0.845766	0.224681	3.76429	0.00016702	0.00332655	129.473	166.916	106.477	144.044	123.709	95.3896	132.136	137.776	83.2068	50.7933	70.2106	82.996
840	GALNT15	98.5819	-4.02824	1.07015	-3.7642	0.000167083	0.00332655	3.34845	9.06333	51.7175	2.32329	52.1663	0	2.79161	8.31405	359.895	122.425	137.613	433.326
841	VAT1	557.404	-0.731494	0.194389	-3.76303	0.000167864	0.00333812	484.409	322.503	390.924	422.064	462.79	388.959	580.654	603.362	991.464	683.756	672.149	685.809
842	NIPAL3	497.848	-0.738121	0.196172	-3.76262	0.000168145	0.00333973	481.061	524.918	477.627	393.41	444.159	326.463	310.799	299.306	661.644	696.78	528.92	829.086
843	SCNN1A	784.972	0.928198	0.246732	3.76197	0.00016858	0.00334436	1040.25	793.041	1057.17	916.15	1044.82	760.65	907.273	938.3	296.738	797.064	572.918	295.291
844	NES	42.6256	-3.83066	1.01834	-3.76168	0.000168778	0.00334436	0	0	13.6899	0	9.68803	0.822324	25.1245	14.2527	186.463	41.6766	59.913	159.877
845	CST3	4808.04	-2.98416	0.793509	-3.76072	0.000169428	0.00335326	629.509	301.356	6146.78	293.509	1485.99	500.796	1289.72	995.31	20944.1	5416.65	12300.9	7391.89
846	RAPH1	265.238	0.743745	0.197802	3.76004	0.000169887	0.00335837	209.836	370.841	261.63	278.795	304.055	314.128	276.369	434.706	162.404	197.964	195.653	176.476
847	CCP110	266.459	-1.06579	0.283773	-3.7558	0.00017279	0.00341174	150.68	223.562	319.432	144.044	183.327	174.333	199.135	169.844	680.692	255.269	288.331	408.865
848	H2AFZ	1625.08	0.671301	0.178792	3.75465	0.000173582	0.00342333	1946.57	2224.29	1787.3	1533.37	2219.3	1817.34	2093.71	1218.6	1113.77	1133.08	1436.04	977.606
849	BEX1	18.6465	-4.68787	1.24885	-3.75376	0.000174201	0.00342745	0	0	10.6477	0	0	0.822324	0	5.93861	44.1096	11.7215	16.8505	133.667
850	RPS28	3254.18	0.743199	0.197982	3.75387	0.000174127	0.00342745	4793.87	3892.7	2912.91	3285.13	2825.18	2952.97	5200.77	4204.53	1819.52	2577.43	2136.27	2448.82
851	OXCT1	231.968	-0.954251	0.25428	-3.75276	0.000174896	0.0034306	208.72	124.621	129.294	155.66	169.168	188.312	224.259	213.79	193.481	405.044	298.629	472.64
852	GLUD1	550.364	0.884361	0.23564	3.75301	0.000174723	0.0034306	519.01	608.754	938.521	587.792	576.81	732.691	604.848	630.68	213.531	256.571	463.39	471.767
853	PREPL	420.953	-1.11988	0.298424	-3.75265	0.000174976	0.0034306	356.052	145.013	290.531	241.622	401.681	286.169	295.91	405.013	1054.62	425.882	407.221	741.722
854	PRKAG2	122.45	0.818454	0.21819	3.75111	0.000176056	0.00344773	149.564	134.439	142.984	123.134	123.709	151.308	168.427	150.841	49.1221	102.889	78.6358	94.3533
855	ULK4	147.971	-1.76061	0.469607	-3.74912	0.000177459	0.00347114	136.17	80.0594	80.6185	68.1498	73.7781	120.059	93.9841	5.93861	425.056	250.059	270.545	171.234
856	WNT3A	54.8373	1.48462	0.396126	3.74785	0.000178355	0.0034846	72.5498	44.5614	24.3377	88.2849	64.8353	90.4557	81.8872	91.4545	24.0598	22.1407	15.9144	37.5666
857	CREB3L2	554.472	-0.927322	0.247649	-3.7445	0.000180751	0.00352363	668.574	333.077	526.302	396.508	364.419	395.538	424.324	304.057	1195.97	524.864	704.914	815.108
858	GCAT	118.289	-1.31476	0.35112	-3.74447	0.000180775	0.00352363	33.4845	83.0805	95.8296	72.0219	52.9115	55.9181	150.747	89.0791	280.698	186.242	139.485	179.97
859	C12orf54	5.83639	5.55929	1.48502	3.74357	0.000181426	0.00353221	5.58075	21.1478	6.08442	17.0374	8.19756	0.822324	11.1664	0	0	0	0	0
860	RBM12B	164.674	-0.799804	0.213664	-3.74327	0.000181638	0.00353223	116.08	106.494	139.942	97.5781	175.13	151.308	129.345	140.151	284.708	259.176	177.867	198.317
861	ZFP37	47.1129	-3.0227	0.807619	-3.74273	0.000182033	0.00353579	0	7.55277	7.60552	28.6539	23.1022	13.9795	24.1939	5.93861	120.299	3.90718	102.975	227.147
862	SELM	421.932	-1.14282	0.305507	-3.74073	0.000183488	0.00355993	397.35	252.263	254.024	406.575	213.137	232.718	430.838	219.728	885.2	471.466	325.777	974.111
863	CACNA1C	62.3563	-2.64623	0.708324	-3.7359	0.000187045	0.00362473	23.4392	0.755277	48.6753	0.774429	22.357	24.6697	43.7352	17.8158	172.429	144.566	92.6779	156.382
864	DHRS13	130.481	1.17361	0.314216	3.73503	0.000187694	0.0036331	125.009	111.781	209.912	111.518	125.944	175.977	161.913	258.923	81.2018	106.796	49.6155	47.1767
865	STRIP2	83.6125	-2.04178	0.546932	-3.73315	0.0001891	0.0036533	16.7423	16.6161	68.4497	14.7142	23.1022	65.7859	85.6093	38.0071	287.715	49.4909	155.399	181.718
866	MID1	848.771	0.915516	0.245246	3.73305	0.000189175	0.0036533	934.218	1351.19	822.917	1174.03	1205.79	1050.11	628.112	883.665	293.73	647.289	496.155	698.04
867	MCM7	484.236	-0.682242	0.182788	-3.73242	0.00018965	0.00365825	285.735	404.829	424.388	406.575	425.528	464.613	509.934	300.493	637.585	763.202	507.388	680.567
868	RASL11A	27.9312	2.05342	0.550252	3.73178	0.000190134	0.00366336	54.6914	5.28694	42.5909	30.9772	36.5164	41.9385	41.8741	45.1334	11.0274	11.7215	4.6807	8.73642
869	CCDC88A	269.67	-1.17966	0.316374	-3.72869	0.000192479	0.00370141	224.346	114.802	342.248	123.909	181.092	238.474	164.705	130.649	501.246	216.197	468.07	530.301
870	ALDOA	4846.16	0.748961	0.20087	3.72859	0.000192551	0.00370141	6510.51	7244.62	3682.59	7407.42	5421.57	5180.64	5167.27	4202.16	3472.63	3982.72	2885.19	2996.59
871	EDNRA	557.51	-1.32248	0.354746	-3.72795	0.000193044	0.00370431	358.284	472.048	368.107	614.122	449.375	340.442	213.093	156.779	861.14	467.559	703.042	1686.13
872	OSR1	388.25	-4.6059	1.23555	-3.72782	0.000193145	0.00370431	1.11615	3.77639	206.87	0	47.6949	27.959	31.6382	35.6316	1892.7	184.94	624.406	1602.26
873	R3HCC1L	133.386	1.07051	0.287228	3.72702	0.000193754	0.00371172	116.08	157.098	135.378	186.637	129.671	226.962	223.329	117.584	66.1644	65.1196	119.826	56.7867
874	GNG7	93.4311	-1.94064	0.520872	-3.72576	0.000194731	0.00372618	27.9038	22.6583	106.477	38.7215	82.7208	14.8018	66.9986	24.9421	344.857	80.7483	133.868	176.476
875	LRP2	13.702	-5.72818	1.53811	-3.72416	0.000195968	0.00374557	1.11615	0	0	0.774429	2.98093	0.822324	0	0	0	125.03	33.7011	0
876	DLG1	342.522	0.787527	0.211517	3.72323	0.000196688	0.00375503	429.718	456.943	314.869	450.718	497.816	447.344	306.146	281.49	240.598	274.805	158.208	251.609
877	C12orf44	322.851	1.02618	0.275658	3.72264	0.000197153	0.00375962	479.945	620.083	331.601	302.802	348.769	234.362	403.853	387.197	168.419	306.062	146.974	144.151
878	NFE2L2	1787.65	0.900628	0.241961	3.7222	0.000197496	0.00376188	2079.39	2774.89	1537.84	2775.55	2379.53	1636.43	1883.4	1850.47	688.712	1708.74	1229.15	907.714
879	SOCS3	2218.4	0.671434	0.180442	3.72106	0.000198388	0.00377456	2135.2	2781.69	2823.17	2502.18	3427.33	2008.12	2118.83	2462.15	1782.43	1831.16	1611.1	1137.48
880	STEAP1	256.291	1.33811	0.359674	3.72035	0.00019895	0.00378096	277.922	360.267	98.8718	498.732	341.317	448.167	168.427	372.944	79.1968	171.916	117.954	139.783
881	A2M	2486.23	-4.51968	1.21564	-3.71794	0.00020085	0.00381273	18.9746	0.755277	967.422	6.19543	351.75	50.9841	542.502	454.897	9471.54	5068.91	3046.2	9854.68
882	PGM5	11.367	-4.97517	1.33881	-3.7161	0.000202318	0.00383625	1.11615	0	0	0	2.2357	0	4.65268	0	70.1744	0	34.6372	23.5883
883	CHL1	1061.26	1.10363	0.29704	3.71542	0.000202865	0.00384227	1449.88	1456.93	911.141	837.158	1273.6	1069.84	829.108	2503.72	350.872	712.409	606.619	733.859
884	MPZL2	2106.13	0.9987	0.268963	3.71315	0.000204694	0.00387251	2310.43	3370.8	1187.98	3156.57	3248.47	3100.16	1647.05	2191.35	1176.93	1737.39	1163.62	982.847
885	PRR16	4.67344	-5.16799	1.39381	-3.70781	0.000209059	0.00392624	0	0	0	1.54886	0	0	0.930536	0	7.01744	35.1646	0.936141	10.4837
886	MUC7	178.195	-7.78664	2.10008	-3.70779	0.000209077	0.00392624	0	0	12.1688	0	0	0	7.44429	0	13.0324	1741.3	302.373	62.0286
887	MMP3	36.1258	3.16539	0.853494	3.70874	0.000208291	0.00392624	46.8783	23.4136	19.7744	15.4886	17.8856	35.3599	61.4154	190.035	0	13.0239	9.36141	0.873642
888	EDN2	48.5279	2.78023	0.749731	3.7083	0.000208653	0.00392624	94.8728	90.6333	41.0698	115.39	35.0259	97.8566	59.5543	8.31405	0	11.7215	25.2758	2.62093
889	IL20RB	414.569	2.72264	0.734165	3.70849	0.000208499	0.00392624	379.491	931.257	322.474	987.397	494.835	569.871	640.209	298.118	3.00747	239.64	68.3383	40.1875
890	C5orf42	402.314	-0.800128	0.215804	-3.70767	0.000209177	0.00392624	296.896	357.246	395.487	243.945	286.169	355.244	433.63	212.602	757.884	524.864	460.581	503.218
891	MIPEPP3	41.6126	-2.26116	0.609673	-3.70881	0.000208237	0.00392624	6.6969	28.7005	31.9432	3.87215	38.0069	10.6902	22.3329	4.75088	159.396	59.91	82.3804	50.6712
892	HNRNPA1P10	1537.57	1.2052	0.325256	3.70539	0.000211067	0.00395727	3408.72	1775.66	512.612	1896.58	1394.33	1911.08	1957.85	2305.37	935.325	889.534	712.403	751.332
893	BGN	619.754	-4.68413	1.26444	-3.70452	0.000211788	0.00396481	4.4646	0.755277	244.898	1.54886	186.308	23.8474	5.58322	70.0756	3964.85	537.888	529.856	1866.97
894	BCL10	256.921	1.0304	0.278161	3.70434	0.000211943	0.00396481	290.199	568.724	231.208	360.11	318.96	276.301	236.356	193.599	107.267	186.242	150.719	163.371
895	TBCCD1	198.811	-1.12134	0.302869	-3.70238	0.000213586	0.00399108	226.579	178.245	54.7597	111.518	157.244	140.617	110.734	161.53	303.755	393.322	335.138	212.295
896	NCKAP5	140.141	1.82984	0.494494	3.70044	0.000215226	0.00401723	71.4337	321.748	144.505	317.516	184.073	245.053	112.595	77.2019	11.0274	56.0029	89.8695	50.6712
897	FZD5	342.415	1.48505	0.401599	3.69785	0.000217436	0.00405396	563.656	305.132	378.755	387.215	637.174	339.62	591.821	281.49	55.137	296.945	214.376	57.6604
898	LONP2	685.374	-0.622221	0.168326	-3.69654	0.000218561	0.0040704	511.197	673.707	442.641	676.077	649.098	680.062	564.835	446.583	1073.67	798.366	894.015	814.234
899	LOC100507472	5.2401	5.40221	1.4618	3.69559	0.00021938	0.0040811	15.6261	18.8819	3.04221	11.6164	2.98093	3.2893	7.44429	0	0	0	0	0
900	QPCT	38.3183	-2.11107	0.571676	-3.69278	0.000221817	0.00412185	32.3684	20.3925	12.1688	0.774429	14.9047	17.2688	10.2359	38.0071	89.2218	79.4459	65.5299	79.5014
901	PRUNE2	25.4859	-3.14724	0.853033	-3.68947	0.000224719	0.00417114	3.34845	20.3925	0	6.19543	11.9237	0	11.1664	2.37544	47.1171	70.3292	15.9144	117.068
902	C19orf66	241.669	-0.868148	0.235515	-3.68617	0.000227653	0.00422091	121.66	263.592	171.885	223.81	160.225	253.276	169.358	150.841	438.089	303.457	274.289	369.551
903	PDZD2	602.737	1.47283	0.399682	3.68501	0.000228695	0.00423555	886.224	973.553	631.258	1029.99	619.289	837.948	499.698	649.684	42.1046	507.933	280.842	274.324
904	LMCD1-AS1	19.33	2.49947	0.678471	3.68397	0.000229631	0.00424818	17.8584	32.4769	12.1688	37.1726	34.2807	18.0911	34.4298	26.1299	0	9.11675	9.36141	0.873642
905	METTL25	95.6393	1.12193	0.304804	3.68081	0.000232491	0.00429602	126.125	56.6458	92.7874	107.646	175.13	142.262	99.5673	133.025	53.1321	54.7005	40.2541	66.3968
906	METTL7B	16.9692	-3.92388	1.06611	-3.68055	0.000232731	0.00429602	0	0.755277	9.12662	0	0	3.2893	11.1664	0	56.1395	26.0478	67.4021	29.7038
907	NTRK1	107.175	9.74792	2.65032	3.67802	0.000235049	0.00433402	208.72	339.875	0	531.258	168.423	37.8269	0	0	0	0	0	0
908	EGFLAM	18.3004	-4.70585	1.27984	-3.67692	0.000236069	0.00433883	0	1.51055	0	0	0	0	36.2909	0	63.157	19.5359	65.5299	55.9131
909	CTC1	170.918	-1.15482	0.314076	-3.6769	0.000236088	0.00433883	117.196	95.9202	188.617	137.074	98.3707	108.547	172.149	53.4475	306.762	303.457	148.846	320.627
910	HRCT1	7.32118	-5.83621	1.58718	-3.6771	0.000235901	0.00433883	0	0	1.5211	0	0	0	1.86107	0	10.0249	0	2.80842	71.6387
911	TRAF3	354.06	1.03561	0.281676	3.6766	0.000236359	0.00433905	536.869	347.428	371.149	284.216	307.781	351.132	420.602	798.149	245.61	132.844	215.312	237.631
912	UGGT2	193.864	-1.03703	0.28221	-3.67466	0.00023817	0.00436749	180.816	152.566	173.406	145.593	84.2113	185.023	108.873	118.772	453.126	227.919	180.675	315.385
913	SWT1	154.681	-1.36266	0.372021	-3.66285	0.000249421	0.00456881	93.7567	49.093	223.602	73.5708	143.085	69.0752	63.2764	98.5809	203.506	368.577	275.225	194.822
914	ARTN	3.96484	4.98134	1.36025	3.66208	0.000250174	0.00457759	2.2323	5.28694	12.1688	6.96986	3.72616	11.5125	0.930536	4.75088	0	0	0	0
915	PYCARD	196.512	0.79225	0.216426	3.66061	0.000251618	0.00459897	239.972	225.828	170.364	195.156	191.525	262.321	263.342	281.49	189.471	110.703	103.912	124.057
916	MT1IP	7.22465	-2.4464	0.668471	-3.65969	0.000252525	0.00460301	4.4646	1.51055	3.04221	2.32329	2.98093	2.46697	0.930536	5.93861	21.0523	22.1407	9.36141	10.4837
917	TRIB2	271.431	1.14143	0.311902	3.65957	0.000252637	0.00460301	379.491	304.377	301.179	307.448	332.374	274.656	217.745	536.85	71.1769	261.781	106.72	163.371
918	CSRNP1	865.132	1.27353	0.348001	3.65954	0.000252664	0.00460301	1625.12	1325.51	657.117	1004.43	1413.71	628.256	1041.27	905.044	345.86	803.576	471.815	159.877
919	TUBB6	139.873	-1.26632	0.346072	-3.65911	0.000253091	0.00460576	100.454	88.3675	126.252	127.781	76.759	60.852	120.97	61.7615	244.608	108.099	156.336	406.244
920	DKK3	1886.93	-1.44511	0.395227	-3.65641	0.00025577	0.00464946	991.142	1132.16	1642.79	2300.05	1055.99	846.994	682.083	938.3	5013.46	791.854	2482.65	4765.72
921	CLTB	128.167	0.859486	0.235413	3.65096	0.000261258	0.00474407	148.448	183.532	117.125	159.532	153.518	142.262	145.164	154.404	51.1271	118.518	67.4021	96.9743
922	RNF130	327.954	-0.992211	0.271925	-3.64885	0.000263422	0.00477816	191.978	453.922	238.813	294.283	236.984	219.561	157.261	178.158	581.445	599.1	410.03	373.919
923	C3orf65	12.8911	4.69699	1.28787	3.64709	0.000265222	0.0048056	5.58075	40.0297	24.3377	34.0749	23.1022	5.75627	0	19.0035	0	0	2.80842	0
924	MRPS28	127.341	0.959568	0.263197	3.64581	0.000266551	0.00482445	225.462	160.874	85.1818	175.795	109.549	135.684	177.732	144.902	66.1644	80.7483	91.7418	74.2596
925	NYNRIN	425.263	0.994298	0.272768	3.64522	0.000267165	0.00483034	662.994	493.196	342.248	384.117	444.159	657.859	708.138	384.822	263.655	352.948	277.098	131.92
926	KDELC1	58.5025	-1.42203	0.390475	-3.6418	0.000270739	0.00488546	11.1615	22.6583	38.0276	48.0146	28.3188	65.7859	41.8741	43.9457	124.309	93.7722	102.039	82.1224
927	FOXP2	272.595	1.96612	0.539885	3.64174	0.000270798	0.00488546	348.239	459.209	165.8	466.206	456.828	395.538	122.831	484.59	13.0324	166.706	169.441	22.7147
928	CIDEB	404.135	1.31875	0.362286	3.64007	0.00027256	0.00489909	762.331	588.361	301.179	614.122	526.134	450.634	378.728	418.078	47.1171	255.269	197.526	310.143
929	EFHC1	299.453	-1.07457	0.295183	-3.64036	0.00027226	0.00489909	219.882	240.178	311.826	133.202	181.837	298.504	146.094	219.728	301.75	553.517	702.106	284.807
930	P2RX6	4.64289	5.19915	1.42848	3.63964	0.000273018	0.00489909	11.1615	3.02111	18.2532	6.96986	1.49047	11.5125	0.930536	2.37544	0	0	0	0
931	IL1RAP	518.783	0.898052	0.24674	3.63966	0.000272995	0.00489909	504.5	612.53	632.779	717.121	644.626	624.144	448.518	723.322	161.401	457.14	267.736	431.579
932	THRB	111.012	-1.26599	0.347811	-3.63987	0.000272779	0.00489909	129.473	86.8569	62.3653	32.526	70.7971	51.8064	120.039	51.072	155.386	200.568	221.865	149.393
933	IRF6	1732.77	0.831096	0.228438	3.63817	0.000274584	0.00492192	2864.04	2348.91	1764.48	2111.87	2082.93	1101.09	2398.92	1559.48	1446.6	926.001	1184.22	1004.69
934	IL11RA	157.243	-1.79396	0.493266	-3.63691	0.000275925	0.00494065	63.6206	46.8272	136.899	30.2027	71.5424	104.435	118.178	119.96	589.465	57.3053	180.675	367.803
935	RSPH1	33.992	-3.44157	0.946648	-3.63553	0.000277407	0.00496187	14.51	15.1055	4.56331	8.51872	5.96186	0.822324	0.930536	13.0649	1.00249	41.6766	279.906	21.8411
936	ITGA6	1001.49	-1.14744	0.315674	-3.6349	0.000278091	0.00496881	415.208	820.231	1244.26	450.718	623.76	499.973	947.286	703.131	2096.21	929.908	1082.18	2205.07
937	LIMA1	1242	0.564021	0.155224	3.63359	0.000279505	0.00498874	1333.8	1524.91	1200.15	1451.28	1073.88	1667.67	1318.57	1567.79	967.404	842.648	795.72	1160.2
938	MICAL1	60.8606	-2.27257	0.62555	-3.63291	0.000280238	0.00499648	5.58075	30.2111	3.04221	48.789	36.5164	23.0251	60.4848	4.75088	162.404	100.284	106.72	148.519
939	RBMS3	1099.46	-1.32364	0.364647	-3.62993	0.000283496	0.00502245	694.246	219.786	1131.7	480.146	881.61	652.926	881.218	920.484	2799.96	817.902	1435.1	2278.46
940	ROPN1	11.7088	-4.26328	1.17422	-3.63074	0.000282613	0.00502245	0	0.755277	6.08442	0	6.7071	0	0	0	16.0399	56.0029	11.2337	43.6821
941	GPR115	7.88383	5.98493	1.64843	3.63069	0.000282664	0.00502245	4.4646	25.6794	0	18.5863	7.45233	0	2.79161	35.6316	0	0	0	0
942	AIFM3	7.49907	5.15788	1.42086	3.6301	0.000283307	0.00502245	22.323	2.26583	22.8166	10.0676	7.45233	3.2893	20.4718	0	0	1.30239	0	0
943	DMXL1	390.796	-0.764824	0.210684	-3.6302	0.000283197	0.00502245	324.8	229.604	381.797	333.005	292.131	476.126	228.912	269.613	609.515	531.376	577.599	435.074
944	SPECC1	135.388	1.01545	0.279703	3.63047	0.000282908	0.00502245	160.726	190.33	129.294	214.517	192.27	117.592	118.178	178.158	74.1844	114.611	43.0625	91.7324
945	PAR-SN	167.709	-1.21716	0.33539	-3.62908	0.000284433	0.00502839	82.5952	61.9327	112.562	89.0594	102.842	184.201	123.761	174.595	439.091	145.868	245.269	250.735
946	COL21A1	18.4516	-3.28959	0.906416	-3.62923	0.000284264	0.00502839	0	0	7.60552	6.19543	2.2357	12.3349	0	9.50177	35.0872	80.7483	32.7649	34.9457
947	LZTS1	70.5446	-2.12825	0.586529	-3.62855	0.000285015	0.00503336	47.9945	11.3292	83.6607	37.1726	11.1785	12.3349	39.0825	24.9421	189.471	27.3502	188.164	173.855
948	ADAM23	5.08713	-6.44921	1.7779	-3.62743	0.00028626	0.00505	0	0	0	0	0	0	0	0	3.00747	0	31.8288	26.2093
949	CDO1	83.9101	-3.75179	1.03464	-3.62617	0.000287661	0.00506938	10.0454	0	38.0276	6.96986	38.7521	0	16.7496	20.1913	251.625	88.5627	176.931	359.067
950	LRRC16A	254.632	-1.01579	0.280345	-3.62335	0.000290813	0.00511953	137.287	190.33	129.294	219.163	174.384	303.438	194.482	168.656	234.583	579.565	277.098	447.305
951	NAALAD2	25.8317	-3.13699	0.867499	-3.61613	0.000299037	0.00525877	12.2777	0.755277	9.12662	1.54886	6.7071	19.7358	7.44429	0	93.2317	6.51196	35.5734	117.068
952	PGM1	338.605	-0.73309	0.202971	-3.6118	0.000304076	0.00533616	291.315	286.25	241.856	363.982	310.762	227.784	208.44	288.616	560.393	350.344	360.414	573.109
953	VCL	1021.47	-1.05199	0.291261	-3.61185	0.000304019	0.00533616	1090.48	692.589	1000.89	698.535	646.117	729.402	503.42	659.185	2187.44	800.971	948.311	2300.3
954	LARGE	58.9638	-1.3592	0.376354	-3.61149	0.000304443	0.00533702	65.8529	32.4769	36.5065	50.3379	28.3188	32.893	42.8047	21.379	94.2342	45.5837	148.846	108.332
955	WNT10A	19.1034	2.66762	0.739274	3.60843	0.000308052	0.00539463	23.4392	9.81861	34.9854	29.4283	26.8284	32.0706	20.4718	35.6316	0	5.20957	0	11.3573
956	LAT	19.113	-1.85436	0.51399	-3.60778	0.00030883	0.00540258	6.6969	16.6161	18.2532	8.51872	2.98093	11.5125	4.65268	13.0649	36.0897	48.1885	37.4456	25.3356
957	IGJ	56.8552	-7.68593	2.13057	-3.60746	0.00030921	0.00540359	0	0	0	0	0	0	6.51375	0	12.0299	565.238	87.9972	10.4837
958	FAM49B	371.466	0.894978	0.248238	3.60532	0.000311765	0.00544254	440.88	564.947	249.461	529.71	575.32	540.267	265.203	345.627	217.541	261.781	227.482	239.378
959	HRH1	102.904	2.71187	0.752521	3.60371	0.000313705	0.0054707	187.513	235.647	13.6899	330.681	250.398	41.1162	17.6802	70.0756	3.00747	42.9789	28.0842	13.9783
960	PI4KAP1	69.8999	-1.63169	0.452864	-3.60305	0.000314502	0.00547889	40.1814	21.903	36.5065	40.2703	63.3448	27.959	82.8177	15.4404	198.493	134.146	123.571	54.1658
961	HCK	89.0721	3.67709	1.02214	3.59746	0.000321345	0.00559227	130.59	179.001	214.476	36.3982	160.225	79.7655	44.6657	182.909	0	36.467	0	4.36821
962	DEDD2	224.693	0.881776	0.245275	3.59505	0.000324333	0.00563841	244.437	225.073	243.377	251.689	313.743	377.447	168.427	295.743	141.351	161.497	184.42	89.1115
963	KHDRBS2	175.653	2.98246	0.829749	3.59441	0.00032513	0.00564639	383.956	182.777	138.42	302.802	326.412	355.244	80.0261	212.602	0	45.5837	73.019	6.98914
964	BAG3	637.903	1.03226	0.287305	3.59291	0.000327001	0.00567065	853.855	1132.16	637.343	504.928	700.519	643.058	1104.55	572.482	367.914	610.822	320.16	207.053
965	PPIP5K2	375.366	-0.712934	0.198437	-3.59275	0.000327205	0.00567065	279.038	248.486	386.36	371.726	397.954	249.987	290.327	252.985	616.532	380.299	468.07	562.626
966	ARHGEF17	461.297	-0.574802	0.160016	-3.59215	0.000327962	0.00567788	367.214	310.419	492.838	386.44	349.514	351.955	525.753	390.76	603.5	619.939	558.876	578.351
967	HPS5	244.98	-1.39855	0.389477	-3.59083	0.000329629	0.00569999	110.499	145.769	358.981	86.7361	169.913	163.643	108.873	125.898	806.003	250.059	249.95	363.435
968	ATP10A	23.9968	-4.0012	1.11436	-3.5906	0.00032992	0.00569999	0	3.77639	1.5211	0	0	17.2688	0.930536	8.31405	114.284	117.215	15.9144	8.73642
969	POLR2M	362.199	-0.687955	0.19163	-3.59001	0.000330661	0.00570689	330.381	271.145	285.968	277.246	428.509	303.438	200.996	309.995	481.196	405.044	467.134	585.34
970	KLHL6	32.1438	-2.49071	0.694893	-3.5843	0.000337979	0.00580921	12.2777	9.81861	27.3799	11.6164	9.68803	10.6902	7.44429	13.0649	10.0249	119.82	146.038	7.86278
971	TAGLN2	1966.09	0.739571	0.20633	3.58441	0.000337841	0.00580921	2347.27	2993.16	1626.06	2565.68	2420.52	1780.33	2251.9	2167.59	1175.92	2006.99	1218.86	1038.76
972	FRMD6	412.308	-1.59468	0.444851	-3.58476	0.000337391	0.00580921	108.267	137.46	459.373	250.141	307.036	317.417	216.815	175.783	1220.03	135.449	604.747	1015.17
973	EIF4E3	119.732	-1.55142	0.432783	-3.58475	0.000337404	0.00580921	47.9945	52.1141	184.054	68.1498	103.587	41.9385	33.4993	53.4475	168.419	190.149	141.357	352.078
974	PABPC4	409.595	0.964266	0.269053	3.58393	0.000338462	0.00581155	399.582	516.61	244.898	400.38	488.128	412.807	616.015	833.78	234.583	266.99	194.717	306.648
975	GLUL	10684.5	0.90073	0.251389	3.58302	0.000339645	0.00582587	10601.2	12069.3	9896.3	13736.1	12148.8	14144	11436.3	17096.1	3793.43	11066.4	7253.22	4972.77
976	SHE	22.5104	-2.15156	0.60069	-3.5818	0.000341228	0.00583508	24.5553	11.3292	1.5211	5.421	10.4333	9.86789	7.44429	13.0649	58.1445	63.8172	11.2337	53.2922
977	INPP4B	369.434	-1.61821	0.451752	-3.58207	0.000340881	0.00583508	337.078	93.6544	416.783	85.1872	210.901	170.221	266.133	171.032	1049.61	282.619	264.928	1085.06
978	RANGRF	53.7763	-1.45236	0.40546	-3.582	0.000340971	0.00583508	20.0907	40.785	30.4221	20.1352	52.1663	19.7358	28.8466	60.5738	137.341	58.6076	106.72	69.8914
979	FOXP1	1054.63	-0.976026	0.272711	-3.57898	0.000344937	0.00589247	398.466	734.13	1045	784.497	830.189	735.158	849.579	1004.81	1867.64	1174.76	885.589	2345.73
980	DEPTOR	239.82	-3.58167	1.00093	-3.57835	0.000345774	0.00590073	23.4392	0	123.209	48.789	40.9878	3.2893	139.58	33.2562	762.896	593.891	324.841	783.657
981	LINC00173	13.7781	-2.38359	0.666218	-3.57779	0.000346508	0.00590724	2.2323	1.51055	12.1688	10.0676	2.2357	2.46697	11.1664	4.75088	35.0872	15.6287	24.3397	43.6821
982	C5orf49	7.65023	-4.05938	1.13552	-3.57492	0.000350336	0.00596035	0	0.755277	1.5211	2.32329	1.49047	0.822324	2.79161	0	8.01993	0	62.7214	11.3573
983	POLR2L	303.345	0.696747	0.194891	3.57506	0.000350144	0.00596035	369.446	396.521	285.968	314.418	317.469	361.823	334.062	400.262	137.341	293.038	234.971	194.822
984	NMRK1	392.997	0.932178	0.260892	3.57304	0.00035286	0.0059911	486.642	400.297	403.093	453.816	565.632	475.303	380.589	568.918	168.419	423.277	253.694	136.288
985	DLX4	40.6633	-2.07618	0.581048	-3.57316	0.000352703	0.0059911	29.0199	6.04222	30.4221	2.32329	22.357	13.9795	13.958	40.3825	102.254	49.4909	58.0407	119.689
986	UXT	298.826	0.763927	0.213831	3.57257	0.000353488	0.00599568	367.214	405.584	281.404	364.756	351.75	297.681	374.075	325.436	122.304	299.55	175.994	220.158
987	MRPS7	273.684	0.556496	0.1559	3.56957	0.00035757	0.00605876	306.941	320.993	313.347	291.96	362.928	286.169	228.912	339.688	241.6	200.568	205.015	186.086
988	AZGP1	649.084	-8.96703	2.51248	-3.569	0.000358352	0.00606068	0	0	0	0	0	0	29.7772	1.18772	23.0573	6235.85	1491.27	7.86278
989	TDP2	336.211	0.775115	0.217183	3.56895	0.000358408	0.00606068	371.678	517.365	263.151	438.327	409.133	493.395	253.106	374.132	191.476	272.2	232.163	218.411
990	PFKFB3	605.167	-1.14861	0.321859	-3.56867	0.000358802	0.00606123	398.466	395.765	733.172	361.658	636.429	273.834	477.365	168.656	1334.32	659.01	1021.33	802.003
991	FAM53B	247.221	0.745999	0.209081	3.56798	0.000359742	0.00607096	350.471	229.604	304.221	243.945	310.017	342.087	244.731	260.111	196.488	186.242	103.912	194.822
992	CNN1	145.739	-5.23832	1.46872	-3.56659	0.00036165	0.00609701	0	0.755277	44.112	0	5.21663	9.04557	0	29.693	592.473	115.913	95.4864	856.169
993	NUP214	688.673	-0.515304	0.144529	-3.56541	0.000363291	0.00611851	478.829	610.264	567.372	668.332	678.162	740.914	558.322	515.471	916.277	769.714	942.694	817.729
994	C19orf33	144.289	1.89815	0.53243	3.56506	0.000363772	0.00612045	176.352	190.33	109.519	209.87	157.989	159.531	308.007	213.79	9.02242	123.727	64.5937	8.73642
995	PER2	1600.56	0.88539	0.24863	3.56107	0.000369351	0.00620806	1774.68	3515.82	1621.5	1541.89	1929.41	1315.72	2014.61	1400.32	885.2	1277.65	824.74	1105.16
996	ISLR	569.428	1.06433	0.298966	3.56004	0.000370797	0.00622321	981.097	620.083	410.698	957.969	698.283	799.299	584.377	462.024	323.805	333.412	508.324	153.761
997	GLT8D2	177.354	-2.87864	0.808629	-3.5599	0.000370996	0.00622321	1.11615	21.903	185.575	23.2329	92.4089	37.0046	47.4573	47.5088	532.323	178.428	357.606	603.687
998	CDHR3	37.684	-2.77993	0.781885	-3.55542	0.000377378	0.00631797	8.92921	5.28694	19.7744	5.421	12.669	7.40092	33.4993	9.50177	10.0249	18.2335	287.395	34.072
999	DKFZp434J0226	4.45163	-5.0977	1.43379	-3.5554	0.000377401	0.00631797	0	0	0	0	0	0	2.79161	0	24.0598	2.60478	5.61685	18.3465
1000	DMBT1	1370.92	-8.73914	2.45829	-3.55497	0.000378029	0.00632215	0	1.51055	0	6.19543	0	0	482.948	0	1.00249	15007.5	1303.11	62.9022
1001	CHPF	388.128	1.02213	0.287545	3.55469	0.000378424	0.00632243	301.361	405.584	425.909	484.793	252.634	389.782	694.18	782.708	234.583	285.224	232.163	168.613
1002	AVPI1	848.723	1.29097	0.363239	3.55406	0.000379327	0.00633121	665.226	1990.91	702.75	1543.44	846.585	446.522	1192.95	1066.57	290.723	763.202	307.99	367.803
1003	TMX1	539.179	0.75823	0.213389	3.55327	0.000380472	0.00634398	572.585	544.555	803.143	644.325	577.555	645.525	467.129	741.138	233.581	332.11	378.201	530.301
1004	LIPA	1028.75	0.818732	0.23048	3.55229	0.000381901	0.00636146	984.445	1259.8	994.802	1924.46	1196.84	1470.32	1013.35	772.019	586.458	901.255	599.13	642.127
1005	ELAC2	398.192	0.652478	0.183731	3.55126	0.000383388	0.00637988	349.355	375.373	581.062	480.921	409.878	593.718	406.644	429.955	314.782	239.64	265.864	331.11
1006	ARHGAP27	171.251	1.34425	0.378658	3.55003	0.000385188	0.00640238	193.094	204.68	238.813	295.832	218.353	99.5012	307.077	159.155	51.1271	101.587	152.591	33.1984
1007	TULP3	116.215	-1.23311	0.347374	-3.54981	0.000385505	0.00640238	126.125	98.9413	34.9854	37.947	87.9375	83.0548	77.2345	93.83	211.526	259.176	168.505	115.321
1008	STOX2	112.668	1.61637	0.455693	3.54705	0.000389577	0.00646357	102.686	107.249	39.5487	202.126	144.575	119.237	255.897	190.035	17.0424	88.5627	43.9986	41.0612
1009	BIN3	187.224	0.588351	0.165964	3.54504	0.00039255	0.00650645	219.882	208.457	196.222	206.773	194.506	178.444	280.091	201.913	156.389	131.542	129.187	143.277
1010	FGD3	81.8985	2.30684	0.650957	3.54377	0.000394454	0.00653153	93.7567	172.959	159.716	151.014	102.842	59.2074	100.498	52.2597	0	42.9789	5.61685	41.9348
1011	STK24	432.387	0.625876	0.176665	3.54272	0.000396023	0.00655102	501.152	620.838	511.091	379.47	503.777	368.401	607.64	427.58	312.777	273.502	341.691	340.72
1012	NMB	30.6631	1.45613	0.41111	3.54196	0.000397168	0.00656348	42.4137	33.9875	54.7597	29.4283	33.5355	39.4716	44.6657	33.2562	22.0548	10.4191	18.7228	5.24185
1013	MYO10	566.522	1.2935	0.365299	3.54093	0.000398724	0.00658269	665.226	1154.06	488.274	1155.45	914.401	598.652	189.829	479.839	219.546	329.505	363.223	240.252
1014	FXYD3	1358.39	0.957807	0.270572	3.53993	0.000400236	0.00660113	2022.47	2142.72	1238.18	1289.42	1044.07	1213.75	2021.12	1990.62	474.179	1234.67	944.566	684.935
1015	CSAD	247.047	-1.24509	0.351851	-3.53869	0.00040212	0.00662566	170.771	75.5277	333.122	74.3452	151.282	180.089	218.676	155.591	561.395	285.224	356.67	401.875
1016	ARMCX1	136.782	-1.19478	0.3377	-3.538	0.000403169	0.00662681	146.216	70.9961	124.731	89.8338	67.071	68.2529	94.9147	105.707	198.493	108.099	171.314	395.76
1017	ICAM1	768.411	1.12239	0.317251	3.53786	0.000403378	0.00662681	1222.19	842.134	914.184	673.753	1340.67	635.657	1421.86	446.583	356.887	718.921	351.053	297.038
1018	MTOR	291.409	-0.955832	0.27014	-3.53828	0.000402736	0.00662681	209.836	117.823	197.744	248.592	189.289	201.469	340.576	270.8	630.567	293.038	359.478	437.695
1019	NOP16	169.573	0.775049	0.219119	3.53712	0.000404519	0.00663634	187.513	240.178	203.828	195.156	125.199	182.556	263.342	176.97	130.324	110.703	128.251	90.8588
1020	AGR3	19.0057	-4.583	1.29584	-3.53671	0.000405148	0.00663634	1.11615	0	10.6477	0	0	6.57859	0	0	12.0299	52.0957	139.485	6.11549
1021	IL2RB	321.828	2.80928	0.794308	3.53676	0.000405066	0.00663634	612.767	288.516	323.995	470.853	284.679	427.609	260.55	935.924	0	62.5148	139.485	55.0395
1022	KIAA1377	131.899	-0.879755	0.248821	-3.5357	0.000406699	0.00665523	58.0398	92.8991	121.688	102.225	102.097	80.5878	147.955	119.96	164.409	158.892	233.099	200.938
1023	MAST4	786.078	0.766854	0.217215	3.5304	0.000414934	0.00678334	1052.53	831.56	821.396	666.784	837.642	718.711	925.883	1437.14	624.552	468.861	646.873	401.002
1024	LOC100128770	19.6156	2.32499	0.65888	3.5287	0.0004176	0.00682026	31.2522	37.7639	33.4643	8.51872	34.2807	18.0911	20.4718	29.693	3.00747	10.4191	8.42527	0
1025	LOC730101	239.239	-1.36778	0.387664	-3.52827	0.000418283	0.00682475	74.7821	158.608	287.489	65.8265	176.62	271.367	146.094	73.6387	468.164	259.176	454.028	435.074
1026	GPAM	95.7188	-1.44179	0.408739	-3.52741	0.000419653	0.00684043	58.0398	43.0508	88.224	54.9845	79.7399	89.6334	15.8191	58.1983	290.723	106.796	137.613	125.804
1027	SNRK	263.513	-0.688014	0.195117	-3.52617	0.000421618	0.00686576	273.457	267.368	142.984	204.449	278.717	176.8	204.718	200.725	315.785	371.182	352.925	373.045
1028	HLA-DOB	20.6492	-2.73389	0.775452	-3.52554	0.000422619	0.00687536	14.51	6.04222	10.6477	0	5.21663	9.04557	12.097	0	29.0723	85.9579	53.36	21.8411
1029	TIMM23	312.585	0.673142	0.190953	3.52517	0.000423217	0.00687841	381.724	506.791	249.461	394.959	338.336	359.356	316.382	307.62	190.473	213.592	255.566	236.757
1030	IRX4	12.4582	-3.20628	0.909632	-3.52481	0.00042379	0.00688103	0	0	6.08442	0	6.7071	1.64465	5.58322	7.12633	47.1171	14.3263	35.5734	25.3356
1031	CNOT1	1227.3	0.594695	0.168766	3.52379	0.000425417	0.00689905	1323.75	1378.38	1046.52	1882.64	1117.85	1460.45	1371.61	1483.46	1027.55	733.247	893.078	1009.06
1032	PPARGC1B	117.628	1.04409	0.296314	3.5236	0.000425725	0.00689905	127.241	121.6	164.279	96.8036	132.651	247.52	128.414	116.397	51.1271	104.191	63.6576	57.6604
1033	LAMB3	3682.36	0.954728	0.271028	3.52262	0.000427301	0.0069112	2660.9	7219.7	3582.2	6278.3	4497.48	3121.54	3599.31	4167.71	2305.73	1523.8	2111	3120.65
1034	RPLP1	14102.6	0.617324	0.175242	3.52269	0.000427195	0.0069112	21727	14434.1	12394	17039	13211.5	13992.7	18028.2	16806.3	10192.3	9192.28	9361.41	12853
1035	OTUB1	565.956	0.650161	0.184602	3.52195	0.000428382	0.0069153	849.391	742.438	558.245	700.084	560.415	509.841	570.419	659.185	341.85	468.861	325.777	504.965
1036	ABCA2	265.684	-0.743228	0.211015	-3.52215	0.000428056	0.0069153	185.281	179.756	191.659	171.149	226.551	200.647	250.314	331.374	300.747	337.32	471.815	341.594
1037	CHD9	1243.64	-0.658735	0.187087	-3.521	0.000429917	0.00693339	878.411	925.97	1321.84	919.247	1076.86	1323.12	836.552	1060.64	2106.23	1225.55	1416.38	1832.9
1038	MOXD1	775.638	-4.04056	1.14807	-3.51945	0.000432449	0.00696752	15.6261	37.7639	619.089	0	128.925	54.2734	65.1375	89.0791	2042.08	681.151	1973.38	3601.15
1039	ZNF117	102.817	-1.32379	0.376339	-3.51754	0.000435568	0.00699754	74.7821	22.6583	41.0698	59.631	89.4279	44.4055	116.317	99.7686	193.481	168.009	132.932	191.328
1040	PFN1	1203.93	0.704285	0.200193	3.51803	0.00043477	0.00699754	1945.45	1547.56	990.239	1341.31	1106.67	1041.06	1761.5	1320.75	900.238	847.857	698.361	946.154
1041	ARMCX4	88.7395	-1.44719	0.411401	-3.51772	0.000435271	0.00699754	24.5553	31.7217	71.4919	37.1726	104.333	40.2939	66.0681	74.8264	185.461	234.431	100.167	94.3533
1042	ARPC1B	343.14	1.03815	0.295286	3.51575	0.000438506	0.00703799	316.987	599.69	212.955	518.093	379.324	286.991	354.534	641.369	158.394	289.131	161.016	199.19
1043	RNASE1	239.957	-6.62629	1.88496	-3.51534	0.00043919	0.0070422	0	1.51055	10.6477	0	0	4.11162	40.9436	0	19.0473	1587.62	1209.49	6.11549
1044	NPR1	4.10012	-6.127	1.7435	-3.51419	0.00044109	0.0070659	0	0	0	0	0	0	0	0	7.01744	40.3742	0.936141	0.873642
1045	TMEM44	63.4931	2.32308	0.661239	3.51322	0.000442703	0.00708495	118.312	157.853	24.3377	58.8566	81.2304	86.3441	86.5398	78.3896	0	44.2813	6.55299	19.2201
1046	BMPR1B	378.242	1.37532	0.391524	3.51273	0.000443523	0.00709127	300.245	707.695	442.641	810.053	412.859	475.303	258.689	397.887	41.1022	203.173	222.802	266.461
1047	ZNF846	113.123	1.08962	0.310237	3.51223	0.000444361	0.00709789	93.7567	160.874	141.463	127.006	63.3448	199.002	186.107	128.274	68.1694	48.1885	61.7853	79.5014
1048	ZNF577	107.068	-1.65591	0.4726	-3.50383	0.000458626	0.00731876	45.7622	17.3714	31.9432	102.225	81.9756	51.8064	121.9	45.1334	344.857	118.518	105.784	217.537
1049	SNAPC3	95.3301	-0.921625	0.263105	-3.50288	0.000460259	0.00733782	88.1759	61.1775	57.802	83.6384	105.823	43.5832	57.6932	89.0791	146.364	151.077	131.996	127.552
1050	EIF2S1	423.325	-0.62692	0.179043	-3.50151	0.000462626	0.00736853	305.825	418.424	293.573	409.673	387.521	373.335	304.285	372.944	729.814	411.556	485.857	587.087
1051	ZNF585B	203.425	0.79083	0.225975	3.49964	0.000465887	0.00741341	242.205	148.79	243.377	244.72	185.563	273.834	232.634	324.248	144.359	104.191	172.25	124.931
1052	ANXA13	2.24878	-4.86634	1.39154	-3.49709	0.000470367	0.00747758	0	0	0	0	0.745233	0	0	0	4.00997	7.81435	6.55299	7.86278
1053	JPH1	53.9349	1.72828	0.494381	3.49584	0.000472566	0.00750541	15.6261	105.739	65.4075	101.45	103.587	84.6994	26.9855	58.1983	23.0573	29.955	15.9144	16.5992
1054	USP32	196.864	-0.88346	0.252773	-3.49508	0.000473927	0.00751988	184.165	86.1016	161.237	207.547	137.123	139.795	124.692	190.035	325.81	187.544	271.481	346.836
1055	TBX3	45.1082	-3.19596	0.91507	-3.49259	0.000478368	0.00757902	35.7168	3.77639	34.9854	3.09772	17.8856	1.64465	0.930536	0	241.6	45.5837	73.9551	82.1224
1056	RASGRF2	27.1994	-2.20026	0.629999	-3.49248	0.00047856	0.00757902	13.3938	7.55277	9.12662	10.842	4.4714	3.2893	37.2214	13.0649	35.0872	118.518	32.7649	41.0612
1057	PGRMC1	1101.28	-0.624772	0.178935	-3.49161	0.000480127	0.00759664	799.164	863.282	889.846	1314.21	988.179	994.19	658.819	953.74	1596.97	1302.39	1196.39	1658.17
1058	CCNT2	243.289	-0.70016	0.200573	-3.49081	0.00048156	0.0076121	177.468	188.819	170.364	226.908	149.047	202.292	199.135	298.118	287.715	277.41	347.308	394.886
1059	CSNK2A1	381.516	0.683607	0.195921	3.4892	0.000484471	0.00765088	601.605	456.943	407.656	411.222	468.006	442.41	294.049	409.764	215.536	280.014	241.524	349.457
1060	ACTN4	2149.27	-0.769887	0.22068	-3.48871	0.000485359	0.00765768	2158.64	1851.18	1712.76	2300.05	1657.4	1258.16	1785.7	1198.41	3630.02	2137.23	2266.4	3835.29
1061	SPRY2	495.316	0.97828	0.280468	3.48803	0.000486593	0.00766992	527.939	286.25	590.188	394.184	445.649	846.172	779.789	870.6	247.615	345.134	334.202	276.071
1062	BMPR2	721.028	-0.807249	0.23156	-3.48614	0.000490046	0.00771708	633.974	492.441	830.523	377.147	590.97	524.643	452.24	716.196	1380.43	764.504	778.869	1110.4
1063	MAFB	162.939	1.41706	0.406676	3.4845	0.000493054	0.00775713	126.125	105.739	222.081	92.9315	209.41	344.554	254.967	290.992	34.0847	93.7722	127.315	53.2922
1064	ADAMTS9-AS2	53.3412	-1.86676	0.536193	-3.48151	0.000498593	0.00783691	14.51	33.9875	77.5763	24.0073	30.5545	18.0911	23.2634	5.93861	193.481	67.7244	75.8274	75.1332
1065	DISC1	119.615	1.8855	0.541623	3.4812	0.00049917	0.00783861	109.383	110.27	431.994	82.0895	128.925	194.891	126.553	80.765	8.01993	33.8622	94.5502	34.072
1066	NABP1	1179.19	0.994211	0.285623	3.48084	0.000499837	0.00784172	1334.92	1756.02	1435.92	1609.26	2234.95	1456.34	828.177	655.622	734.826	510.538	970.778	622.907
1067	PTPRZ1	1255.07	0.703901	0.202352	3.47859	0.000504052	0.00790043	1551.45	950.139	2029.15	1411.78	1401.04	1505.68	1151.07	1526.22	930.312	638.172	1114.94	850.927
1068	BAALC	12.1972	4.25115	1.22223	3.47819	0.000504811	0.00790493	2.2323	14.3503	22.8166	41.0447	5.21663	23.0251	0.930536	33.2562	0	0	0	3.49457
1069	GRM4	11.6851	5.80753	1.67017	3.47721	0.000506652	0.00792634	0	0	85.1818	3.09772	3.72616	17.2688	7.44429	22.5667	0	0	0.936141	0
1070	ITGBL1	79.0241	-4.77674	1.37449	-3.47528	0.000510328	0.00797155	0	10.5739	19.7744	0	30.5545	0.822324	2.79161	0	382.952	75.5387	49.6155	375.666
1071	ATP2B4	925.657	0.760186	0.218752	3.47511	0.000510647	0.00797155	1296.97	1631.4	897.451	789.918	836.897	743.381	1200.39	1179.41	587.46	692.873	546.706	705.029
1072	OSMR	1265.92	0.875053	0.251818	3.47494	0.000510972	0.00797155	1562.61	2086.83	1187.98	1289.42	2305.01	842.882	1076.63	1585.61	837.081	686.361	704.914	1025.66
1073	CERS2	517.563	0.574955	0.165497	3.47412	0.00051254	0.00798855	521.242	666.155	549.119	611.799	640.155	703.91	478.295	477.464	324.807	423.277	475.56	338.973
1074	CALU	797.393	-0.745487	0.214892	-3.46912	0.000522158	0.00812332	625.044	601.956	611.484	751.971	774.297	560.825	445.727	833.78	1541.83	1060.15	712.403	1049.24
1075	CTSC	2029.67	1.4597	0.420744	3.46932	0.000521773	0.00812332	2187.66	3296.03	1133.22	5417.13	3501.85	2564.01	1183.64	1324.31	539.341	1749.11	980.139	479.63
1076	EPT1	207.591	0.787753	0.227303	3.46565	0.00052896	0.00821427	204.256	333.077	296.615	199.028	231.022	245.875	168.427	254.172	118.294	122.425	194.717	123.184
1077	HSD17B12	430.594	-0.458421	0.132276	-3.46563	0.000528986	0.00821427	402.93	421.445	349.854	370.952	432.98	385.67	299.633	399.074	555.38	483.188	486.793	579.225
1078	NCALD	177.351	-4.10805	1.18562	-3.46489	0.00053045	0.00822936	3.34845	0	76.0552	10.0676	29.0641	0	55.8322	47.5088	624.552	414.161	289.268	578.351
1079	LNX1-AS2	5.24026	-4.27775	1.23476	-3.46444	0.000531343	0.00823556	1.11615	0	0	0.774429	0	0.822324	0.930536	2.37544	24.0598	23.4431	9.36141	0
1080	STARD7	1213.39	0.744698	0.21501	3.46355	0.000533105	0.00823608	1394.07	1360.25	1283.81	1943.82	1792.29	1531.99	1004.98	902.668	652.622	807.483	831.293	1055.36
1081	CDCP1	497.103	0.93013	0.26853	3.46379	0.000532624	0.00823608	660.761	920.683	389.403	726.415	579.791	518.887	503.42	426.392	270.673	187.544	474.623	306.648
1082	NDUFA8	201.458	0.824645	0.238086	3.46364	0.000532921	0.00823608	187.513	259.06	171.885	347.719	251.143	195.713	289.397	181.721	108.269	145.868	112.337	166.866
1083	MIR143HG	479.354	-2.45935	0.710092	-3.46342	0.000533346	0.00823608	97.1051	68.7302	708.835	45.6913	223.57	110.191	214.023	67.7001	1649.1	497.514	669.341	1400.45
1084	SLC25A44	566.606	1.01793	0.293955	3.46286	0.000534458	0.00824565	888.456	765.851	657.117	339.974	890.553	558.358	971.48	380.071	423.051	420.673	268.672	235.01
1085	ABHD5	384.262	0.863118	0.249445	3.46016	0.000539859	0.00832129	320.335	509.812	717.961	318.29	462.044	578.916	428.977	280.302	248.618	298.248	227.482	220.158
1086	RSU1	334.404	-0.969049	0.280183	-3.45863	0.000542935	0.00835849	159.61	226.583	219.039	394.959	263.067	270.545	163.774	330.186	660.642	338.622	345.436	640.38
1087	RXRA	144.757	0.938498	0.271363	3.45846	0.000543272	0.00835849	123.893	209.212	261.63	144.818	140.104	128.283	181.455	190.035	89.2218	57.3053	126.379	84.7433
1088	FGF1	115.678	-2.34096	0.677178	-3.45693	0.000546359	0.00839827	60.2721	37.0086	89.7451	91.3826	41.733	57.5627	3.72214	11.8772	507.261	48.1885	64.5937	374.792
1089	PKD2	253.137	-1.38884	0.401803	-3.45651	0.000547209	0.0084036	110.499	92.8991	196.222	106.097	76.0138	255.743	194.482	285.053	437.086	199.266	302.373	781.91
1090	SOSTDC1	220.387	-1.51941	0.43972	-3.45541	0.000549461	0.00843044	128.357	15.1055	147.547	153.337	221.334	215.449	115.386	90.2668	467.161	274.805	365.095	450.799
1091	ZNF302	235.463	-1.03995	0.301015	-3.45481	0.000550689	0.00843381	128.357	123.11	212.955	179.668	203.449	319.062	139.58	86.7036	364.907	302.155	462.454	303.154
1092	ZNF649	139.938	-1.31249	0.379886	-3.45496	0.000550379	0.00843381	131.706	80.0594	101.914	147.916	57.3829	82.2324	76.304	71.2633	390.972	319.086	108.592	111.826
1093	VIM	4482.51	-3.39331	0.983076	-3.45173	0.000557001	0.00851831	405.163	33.2322	2955.51	27.8795	1381.66	263.144	2394.27	1141.4	15236.9	7487.45	8408.42	14055.2
1094	ODC1	164.676	1.35919	0.39381	3.45138	0.000557734	0.00851831	143.983	290.027	136.899	105.322	143.83	188.312	248.453	396.699	36.0897	101.587	126.379	58.534
1095	C1orf74	312.713	1.01452	0.29393	3.45155	0.00055737	0.00851831	481.061	574.011	310.305	376.373	407.642	233.54	448.518	175.783	227.566	194.056	203.143	120.563
1096	ANKDD1A	51.3542	2.15856	0.626281	3.44663	0.000567633	0.00865692	74.7821	38.5191	1.5211	85.1872	94.6446	87.9887	66.0681	105.707	23.0573	6.51196	12.1698	20.0938
1097	VSTM4	63.6601	-1.77795	0.515868	-3.44653	0.000567845	0.00865692	26.7876	23.4136	39.5487	36.3982	31.2998	8.22324	100.498	15.4404	131.326	78.1435	161.016	111.826
1098	LRRC2	178.78	0.942047	0.273377	3.44596	0.000569026	0.00866702	171.887	188.064	138.42	238.524	272.01	227.784	279.161	185.285	79.1968	127.634	166.633	70.765
1099	LOC100499484-C9ORF174	41.2097	-1.78226	0.517249	-3.44566	0.000569664	0.00866885	2.2323	14.3503	42.5909	14.7142	24.5927	25.4921	41.8741	16.6281	75.1869	66.422	105.784	64.6495
1100	ZSCAN20	24.8152	3.51982	1.02165	3.44522	0.000570602	0.00867523	31.2522	77.0383	12.1688	45.6913	6.7071	52.6288	1.86107	58.1983	1.00249	0	11.2337	0
1101	SLC20A2	577.669	0.957344	0.278097	3.44248	0.000576412	0.0087556	765.679	801.349	666.244	1026.89	690.086	778.741	425.255	356.316	298.743	524.864	357.606	240.252
1102	CD81	647.98	1.0439	0.303345	3.44131	0.000578904	0.00878547	784.654	527.939	1146.91	474.725	491.854	526.288	934.258	1371.82	308.767	511.84	359.478	337.226
1103	MAGED2	1423.7	-0.784954	0.228173	-3.44017	0.000581348	0.00881457	1179.77	1030.95	760.552	1559.7	1493.45	1376.57	1044.99	729.261	2624.52	1609.76	1824.54	1850.37
1104	CISH	342.754	1.48532	0.431902	3.43901	0.00058384	0.00884433	303.593	476.58	241.856	975.006	826.463	297.681	240.078	128.274	162.404	130.239	140.421	190.454
1105	UBE2H	574.013	0.804547	0.233982	3.4385	0.000584948	0.0088531	502.268	972.042	777.284	556.04	652.824	523.821	531.336	838.531	272.678	513.143	437.178	311.017
1106	TPPP	90.2632	1.95894	0.569801	3.43793	0.000586174	0.00886362	108.267	180.511	56.2809	191.284	172.149	93.745	60.4848	96.2054	41.1022	49.4909	32.7649	0.873642
1107	NMU	7.38818	5.88811	1.71298	3.43735	0.000587443	0.00887479	8.92921	25.6794	16.7321	0	0.745233	4.93395	31.6382	0	0	0	0	0
1108	EML3	146.669	0.879554	0.256015	3.43555	0.000591351	0.00892578	200.907	86.8569	196.222	158.758	163.206	137.328	215.884	225.667	89.2218	95.0746	85.1888	105.711
1109	GBP1	332.092	-1.18748	0.346051	-3.43151	0.000600241	0.00902789	114.964	320.238	433.515	190.51	159.48	333.864	200.996	110.458	501.246	603.008	365.095	651.737
1110	ZNF512	220.82	-0.781497	0.227698	-3.43217	0.00059878	0.00902789	208.72	104.984	158.195	187.412	195.251	245.875	155.4	169.844	331.825	221.407	300.501	370.424
1111	FAM213A	398.755	0.976927	0.284695	3.43149	0.000600276	0.00902789	471.016	569.479	404.614	527.386	470.242	477.77	344.298	548.727	104.259	438.906	213.44	214.916
1112	ADAMTS18	15.3052	-4.45284	1.29763	-3.43152	0.000600214	0.00902789	0	0	4.56331	0	0	0	11.1664	0	24.0598	26.0478	76.7635	41.0612
1113	LRP6	586.737	-1.27105	0.370603	-3.42968	0.000604295	0.00908017	199.791	212.988	996.323	278.02	444.904	245.053	409.436	407.388	1143.84	642.079	943.63	1117.39
1114	RHBDD2	656.997	0.822343	0.239859	3.42845	0.000607042	0.00910509	781.306	591.382	530.865	1311.88	820.501	888.11	484.809	736.387	450.119	423.277	464.326	401.002
1115	C5AR1	153.066	1.55543	0.453675	3.42852	0.000606885	0.00910509	178.584	217.52	50.1964	90.6082	173.639	396.36	363.84	98.5809	52.1296	75.5387	65.5299	74.2596
1116	RPH3AL	36.6534	1.50613	0.439861	3.4241	0.000616834	0.00924366	62.5044	33.2322	65.4075	66.6009	57.3829	39.4716	24.1939	24.9421	19.0473	19.5359	19.659	7.86278
1117	FHL5	6.69177	-6.08883	1.77899	-3.42264	0.000620162	0.00927691	0	0	0	0	0.745233	0.822324	0	0	0	53.3981	0	25.3356
1118	MFAP2	181.639	1.12671	0.329186	3.4227	0.000620022	0.00927691	335.961	311.93	158.195	307.448	238.475	125.816	144.233	152.028	77.1919	67.7244	135.74	124.931
1119	CCDC148	69.1493	-2.12089	0.620151	-3.41995	0.000626321	0.00936067	7.81306	11.3292	80.6185	7.74429	17.8856	14.8018	75.3734	47.5088	172.429	88.5627	130.124	175.602
1120	LAMP5	5.73066	-6.61309	1.93439	-3.4187	0.000629201	0.00939532	0	0	0	0	0	0	0	0	1.00249	61.2124	6.55299	0
1121	PRMT2	750.825	-0.599421	0.175432	-3.41682	0.000633575	0.00944378	611.651	549.087	924.831	588.566	629.722	457.212	619.737	749.452	1029.56	979.399	866.866	1003.81
1122	IL1R2	121.623	4.47998	1.31114	3.41686	0.000633474	0.00944378	333.729	83.0805	22.8166	709.377	105.078	121.704	12.097	39.1948	0	28.6526	3.74456	0
1123	SRGAP3	579.971	0.772175	0.226056	3.41585	0.000635829	0.00946892	619.464	549.087	690.581	646.648	947.191	694.864	551.808	681.752	332.827	562.633	452.156	230.642
1124	GIN1	56.0173	-1.72929	0.506324	-3.41539	0.000636918	0.0094767	50.2268	29.4558	4.56331	29.4283	47.6949	49.3395	9.30536	32.0685	163.406	72.934	83.3165	100.469
1125	TMEM171	6.91582	5.7885	1.6962	3.41263	0.000643393	0.00956454	0	0.755277	24.3377	0	11.9237	13.9795	26.055	5.93861	0	0	0	0
1126	FERMT2	206.493	-1.05294	0.308667	-3.41126	0.000646637	0.00960423	126.125	167.672	249.461	130.879	137.868	103.613	212.162	90.2668	422.049	175.823	258.375	403.623
1127	DAG1	651.706	-1.18823	0.348378	-3.41076	0.000647825	0.00961333	546.914	262.081	692.102	479.372	425.528	387.315	461.546	402.637	1896.71	302.155	970.778	993.331
1128	ROPN1B	5.86123	-4.70383	1.37933	-3.41021	0.00064912	0.00961342	0	4.53166	0	0	0	0	0	0	12.0299	23.4431	22.4674	7.86278
1129	NR4A3	542.305	1.46181	0.428678	3.41003	0.000649555	0.00961342	909.663	756.033	451.768	1083.43	604.384	601.941	827.246	271.988	145.361	461.047	338.883	55.9131
1130	SERTAD1	2165.32	0.796678	0.233618	3.41017	0.000649216	0.00961342	2893.06	3525.63	2412.47	2167.63	2563.6	1913.55	2918.16	1780.39	1672.16	1836.37	1498.76	802.003
1131	GJB2	383.136	3.03295	0.890185	3.4071	0.000656568	0.00970862	692.014	1113.28	494.359	346.944	348.024	226.962	105.151	1006	0	122.425	66.466	76.0069
1132	SLC52A1	86.2442	1.94904	0.572162	3.40645	0.000658144	0.00972332	129.473	154.832	19.7744	85.9616	125.199	127.46	101.428	172.22	7.01744	23.4431	76.7635	11.3573
1133	CD63	2692.72	-0.506508	0.148766	-3.40474	0.00066228	0.00977579	2154.17	1913.87	2517.43	2495.21	2048.65	2142.15	2736.71	2887.35	3890.67	3046.3	2871.14	3609.02
1134	BMPR1A	221.348	-0.852857	0.25051	-3.40448	0.000662911	0.00977648	122.777	126.887	174.927	114.616	226.551	190.779	212.162	226.855	252.628	406.346	244.333	357.32
1135	ARIH2	439.03	-0.664329	0.195149	-3.4042	0.000663572	0.00977761	357.168	382.926	400.05	350.816	418.076	372.513	308.007	348.002	692.722	763.202	528.92	345.962
1136	NADSYN1	178.376	0.871764	0.256294	3.40142	0.000670366	0.00986901	251.134	337.609	164.279	221.487	169.168	159.531	181.455	195.974	151.376	105.494	122.634	80.3751
1137	COL4A6	434.515	0.762712	0.224266	3.40093	0.000671571	0.00987806	396.234	476.58	445.684	580.822	500.051	522.176	462.476	642.557	226.563	369.879	178.803	412.359
1138	KRTAP3-1	28.8381	2.42673	0.714161	3.39801	0.000678772	0.00995641	99.3374	61.1775	3.04221	17.0374	53.6568	32.893	26.9855	22.5667	2.00498	6.51196	11.2337	9.61006
1139	ADAMTSL5	153.072	2.84409	0.83693	3.39824	0.000678214	0.00995641	273.457	196.372	111.041	351.591	237.729	268.078	68.8597	210.227	2.00498	22.1407	93.6141	1.74728
1140	SESN1	232.229	-0.788817	0.232138	-3.39805	0.000678669	0.00995641	165.19	196.372	237.292	171.149	230.277	246.697	125.622	122.335	280.698	347.739	265.864	397.507
1141	MTERFD2	221.612	-0.671627	0.197665	-3.39781	0.000679279	0.00995641	171.887	185.043	111.041	233.878	204.194	240.119	159.122	172.22	301.75	282.619	299.565	297.912
1142	AHR	1009.87	1.12808	0.332041	3.3974	0.000680302	0.00995652	1331.57	1266.6	1038.91	1352.15	2082.93	1235.13	545.294	1008.38	238.593	853.067	737.679	428.085
1143	MBOAT2	56.7993	-1.84026	0.541679	-3.39733	0.000680477	0.00995652	4.4646	12.8397	33.4643	17.8119	42.4783	15.6242	67.9291	49.8843	123.306	138.054	80.5081	95.227
1144	MINK1	271.709	0.885982	0.260827	3.39682	0.00068173	0.00996613	347.123	219.786	343.77	338.426	179.601	262.321	384.311	491.717	122.304	187.544	184.42	199.19
1145	F2R	422.649	1.56346	0.460396	3.3959	0.000684034	0.00999108	702.059	532.471	523.26	724.866	517.937	777.096	233.565	325.436	29.0723	385.508	220.929	99.5952
1146	BMP8A	101.536	1.42899	0.420913	3.39498	0.000686329	0.0100144	109.383	111.781	199.265	73.5708	204.939	175.977	43.7352	109.27	41.1022	39.0718	82.3804	27.9565
1147	LYPD1	4.41924	5.16645	1.52188	3.39478	0.000686829	0.0100144	0	18.1267	3.04221	4.64658	14.9047	7.40092	3.72214	1.18772	0	0	0	0
1148	NME6	91.2121	1.19058	0.350743	3.39444	0.00068768	0.0100181	91.5244	145.769	103.435	111.518	89.4279	124.993	66.0681	165.093	33.0822	49.4909	87.0611	27.0829
1149	HEPN1	37.3396	-3.85301	1.13559	-3.39297	0.000691391	0.0100634	0	0	41.0698	0	1.49047	4.11162	4.65268	4.75088	165.411	10.4191	58.0407	158.129
1150	IL34	50.4127	-1.66581	0.491097	-3.39202	0.000693792	0.0100895	62.5044	19.6372	9.12662	34.0749	41.733	9.86789	35.3604	21.379	117.292	52.0957	79.572	122.31
1151	PDZRN3	79.8451	-4.23604	1.24913	-3.39119	0.000695904	0.0100994	10.0454	0.755277	36.5065	0	26.8284	0	1.86107	16.6281	164.409	33.8622	323.905	343.341
1152	ZBTB33	413.099	-0.940511	0.277352	-3.39104	0.00069628	0.0100994	303.593	206.191	479.148	285.764	387.521	379.092	254.036	236.357	759.889	304.76	806.953	553.889
1153	PLEK2	101.536	1.29679	0.382412	3.39109	0.000696162	0.0100994	71.4337	161.629	100.393	138.623	104.333	198.18	103.289	134.212	16.0399	65.1196	43.0625	82.1224
1154	LRP5	433.674	-0.694258	0.204784	-3.3902	0.000698416	0.0101128	312.522	354.98	438.078	403.478	333.864	239.296	442.005	353.941	795.978	489.699	440.922	599.318
1155	SERTAD4	52.321	1.35409	0.3994	3.3903	0.000698159	0.0101128	40.1814	75.5277	74.5341	48.789	58.8734	68.2529	29.7772	129.462	21.0523	26.0478	30.8926	24.462
1156	NRN1L	2.08924	-4.75684	1.40438	-3.38715	0.000706217	0.0102169	0	0	0	0	0.745233	0	0	0	7.01744	6.51196	4.6807	6.11549
1157	FAM129B	78.2903	1.22047	0.360349	3.38691	0.000706855	0.0102173	89.2921	69.4855	91.2662	87.5105	70.0519	84.6994	184.246	96.2054	20.0498	66.422	37.4456	42.8085
1158	ZNF358	44.5563	1.33537	0.39445	3.3854	0.000710733	0.0102645	60.2721	30.9664	60.8442	58.0822	40.9878	44.4055	61.4154	90.2668	19.0473	11.7215	37.4456	19.2201
1159	KIAA0195	545.486	0.818076	0.241683	3.38492	0.000712	0.0102739	646.251	908.599	547.597	671.43	382.304	435.01	773.275	735.199	430.069	320.388	436.242	259.472
1160	MESDC1	24.3782	2.30265	0.680432	3.3841	0.00071413	0.0102958	80.3629	31.7217	28.901	12.3909	17.1404	13.9795	52.11	28.5053	1.00249	15.6287	4.6807	6.11549
1161	HIGD2A	383.346	0.780526	0.230674	3.38367	0.000715243	0.0103029	587.095	473.559	322.474	477.823	394.973	407.873	523.892	372.944	184.458	384.206	287.395	183.465
1162	RPS2	2366.66	0.627849	0.185623	3.38238	0.000718606	0.0103425	2692.16	2154.81	3224.74	2571.1	1841.47	2150.38	3124.74	3699.75	1722.28	1676.18	1801.13	1741.17
1163	TINAGL1	96.5149	-1.49535	0.442195	-3.38165	0.000720526	0.0103612	55.8075	63.4433	31.9432	57.3078	96.8803	11.5125	83.7482	79.5773	188.468	152.38	89.8695	247.241
1164	HPGD	273.425	2.47614	0.73238	3.38096	0.000722337	0.0103783	477.713	478.846	147.547	1081.88	266.048	316.595	124.692	117.584	30.0747	13.0239	169.441	57.6604
1165	ZC3HC1	84.5641	1.1549	0.341723	3.37965	0.000725791	0.010419	141.751	135.195	57.802	91.3826	137.123	110.191	86.5398	68.8878	32.0797	32.5598	75.8274	45.4294
1166	UBXN11	116.749	-1.21523	0.359701	-3.37845	0.00072895	0.0104554	54.6914	58.1564	33.4643	122.36	87.9375	97.0343	133.997	59.3861	159.396	127.634	280.842	186.086
1167	DSTN	2070.72	-0.822524	0.243564	-3.37704	0.000732705	0.0104733	1468.85	1936.53	1895.3	1835.4	1664.85	1689.05	1212.49	1485.84	3290.18	2236.21	1533.4	4600.6
1168	TPTE2P3	4.82452	-4.43197	1.31222	-3.37747	0.000731555	0.0104733	0	0	1.5211	0	0	0	3.72214	0	19.0473	5.20957	6.55299	21.8411
1169	TTC40	8.13953	-5.01605	1.48526	-3.37722	0.000732236	0.0104733	0	1.51055	0	0	3.72616	0	0	0	24.0598	23.4431	44.9348	0
1170	ACP5	306.674	-1.28617	0.380791	-3.37763	0.000731141	0.0104733	209.836	179.001	234.25	236.975	158.735	152.13	200.996	287.429	954.372	190.149	182.547	693.672
1171	GSDMC	161.646	1.78719	0.529353	3.37618	0.000734998	0.0104971	184.165	355.736	112.562	185.089	340.571	131.572	133.997	249.421	5.01246	141.961	53.36	46.303
1172	SERPINB9	92.4372	-1.69287	0.501617	-3.37484	0.000738596	0.0105395	56.9237	73.2619	7.60552	22.4584	91.6636	62.4966	73.5123	34.4439	228.568	250.059	135.74	72.5123
1173	DOPEY1	342.992	-0.933439	0.276638	-3.37422	0.00074025	0.0105541	199.791	292.292	483.711	247.817	222.079	201.469	288.466	171.032	621.545	643.382	379.137	365.182
1174	USP28	404.275	1.09002	0.323242	3.37216	0.00074581	0.0106243	379.491	595.159	325.516	720.219	921.853	430.898	255.897	299.306	242.603	169.311	234.971	276.071
1175	RAB13	377.841	0.652315	0.193459	3.37185	0.000746647	0.0106272	406.279	392.744	363.544	411.996	374.852	356.889	519.239	615.24	350.872	230.523	234.971	276.945
1176	C4orf33	73.1758	1.22978	0.364894	3.37023	0.000751045	0.0106807	68.0852	126.887	54.7597	65.8265	58.1282	118.415	105.151	125.898	20.0498	52.0957	49.6155	33.1984
1177	STARD13	111.121	-1.68286	0.499526	-3.36892	0.000754644	0.0107227	109.383	13.595	120.167	29.4283	62.5996	16.4465	75.3734	86.7036	210.523	235.733	216.249	157.256
1178	TMEM66	2083.26	-0.522058	0.155016	-3.36777	0.000757788	0.0107569	1809.28	1749.22	2027.63	1863.28	2457.78	1693.99	1332.53	1617.68	2362.87	2578.74	2650.21	2855.94
1179	NBPF15	232.517	-0.873592	0.259419	-3.36749	0.000758549	0.0107569	125.009	185.043	144.505	146.367	222.079	277.946	237.287	116.397	423.051	266.99	351.989	293.544
1180	TUBB2B	141.525	-2.08244	0.618435	-3.36728	0.000759146	0.0107569	49.1106	3.02111	118.646	40.2703	70.0519	155.419	79.0956	29.693	506.258	88.5627	338.883	219.284
1181	C6orf132	98.1753	1.43095	0.424981	3.3671	0.000759623	0.0107569	94.8728	138.971	80.6185	78.9918	135.632	102.791	193.551	167.469	20.0498	75.5387	73.019	16.5992
1182	ARL14	4.53241	5.18782	1.54137	3.36573	0.000763427	0.0108017	1.11615	17.3714	7.60552	13.1653	1.49047	0	6.51375	7.12633	0	0	0	0
1183	NPNT	193.039	-2.91342	0.866196	-3.36347	0.000769697	0.0108812	29.0199	12.8397	237.292	3.87215	64.8353	37.0046	27.9161	74.8264	762.896	87.2603	422.2	556.51
1184	NRF1	141.238	-0.937714	0.278916	-3.362	0.000773813	0.0109301	137.287	73.2619	162.758	78.2173	111.785	85.5217	93.9841	124.711	218.543	266.99	120.762	221.031
1185	RGN	44.0049	-2.18218	0.649468	-3.35996	0.000779549	0.0110018	10.0454	6.04222	28.901	14.7142	21.6118	41.1162	25.1245	14.2527	213.531	7.81435	63.6576	81.2487
1186	UPK1B	104.697	-4.37461	1.30264	-3.35827	0.000784321	0.0110571	6.6969	9.81861	4.56331	6.96986	10.4333	2.46697	53.9711	15.4404	18.0448	1054.94	73.019	0
1187	TP53I13	147.48	0.892201	0.265686	3.3581	0.000784789	0.0110571	132.822	150.3	112.562	257.11	177.365	127.46	177.732	258.923	93.2317	82.0507	93.6141	106.584
1188	ZNF641	100.172	1.65584	0.493162	3.35759	0.000786245	0.0110681	82.5952	202.414	123.209	124.683	108.804	190.779	60.4848	144.902	8.01993	24.7455	97.3586	34.072
1189	ZNF788	89.0748	-1.55714	0.463799	-3.35736	0.000786892	0.0110681	41.2976	52.8694	57.802	58.0822	24.5927	54.2734	120.97	22.5667	317.79	108.099	78.6358	131.92
1190	LOC100128252	139.578	-1.59341	0.474901	-3.35525	0.000792928	0.0111436	70.3175	16.6161	127.773	41.8192	56.6377	54.2734	135.858	166.281	238.593	171.916	194.717	400.128
1191	GRB7	96.9021	1.4551	0.433762	3.35462	0.000794742	0.0111598	136.17	164.65	115.604	95.2548	93.8993	120.059	85.6093	171.032	9.02242	95.0746	45.8709	30.5775
1192	ANXA2	8200.84	0.975094	0.290802	3.35312	0.000799072	0.0112111	9809.85	15899.3	7214.6	11537.4	9762.55	7710.94	9302.57	7215.41	2396.96	8132.14	5443.66	3984.68
1193	ERN2	80.0547	-2.58136	0.770224	-3.35144	0.000803932	0.0112699	18.9746	40.785	13.6899	17.8119	23.8475	60.852	43.7352	20.1913	8.01993	489.699	213.44	9.61006
1194	CORO2A	411.822	1.38911	0.414534	3.35101	0.000805184	0.011278	585.979	674.463	374.192	431.357	544.765	430.076	527.614	579.608	42.1046	427.185	241.524	82.996
1195	BTG3	279.325	0.859612	0.256562	3.35051	0.000806626	0.0112887	363.865	331.567	258.588	321.388	310.762	268.078	196.343	578.42	180.448	138.054	194.717	209.674
1196	CCSAP	285.667	-1.06667	0.318469	-3.34936	0.000809976	0.0113261	222.114	162.385	346.812	198.254	187.799	295.214	163.774	99.7686	600.493	229.221	373.52	548.647
1197	MSTN	11.6828	-5.39358	1.61095	-3.34807	0.000813773	0.0113602	0	0	0	0	0.745233	0	0	5.93861	115.287	0	11.2337	6.98914
1198	ELN	583.318	0.739966	0.221011	3.34809	0.000813701	0.0113602	914.128	409.36	743.82	473.951	760.883	683.352	669.055	734.012	510.268	317.784	438.114	345.089
1199	TTC30A	47.7704	-1.40338	0.419341	-3.34663	0.000818011	0.0114099	32.3684	35.498	16.7321	24.0073	40.2426	24.6697	54.9016	17.8158	80.1993	41.6766	141.357	63.7759
1200	SNPH	70.4605	-2.80148	0.837245	-3.34607	0.000819649	0.0114232	14.51	6.7975	69.9708	24.7817	5.96186	0	65.1375	2.37544	232.578	101.587	135.74	186.086
1201	COX8A	495.386	0.753138	0.225141	3.34518	0.000822294	0.0114505	725.498	643.496	454.81	564.559	431.49	396.36	807.705	559.417	251.625	445.418	357.606	306.648
1202	LETM2	50.4719	1.29839	0.388265	3.34408	0.000825549	0.0114863	120.544	77.7936	47.1542	56.5333	35.0259	52.6288	41.8741	72.451	26.0648	16.9311	28.0842	30.5775
1203	RNF144B	527.44	1.40638	0.420637	3.34346	0.0008274	0.0114929	806.977	790.775	333.122	683.047	919.617	711.311	624.39	453.71	85.2118	549.61	291.14	80.3751
1204	ATP1A1	2525.92	0.576021	0.172278	3.34357	0.000827092	0.0114929	2571.61	3591.34	2955.51	3639.82	2754.38	2173.4	2718.1	2293.49	1900.72	1771.25	2322.57	1618.86
1205	PCSK5	191.968	0.816653	0.244385	3.34166	0.000832788	0.0115581	150.68	334.588	244.898	248.592	187.053	238.474	206.579	181.721	146.364	165.404	92.6779	106.584
1206	TWF2	260.327	0.684417	0.204952	3.3394	0.000839605	0.0116431	334.845	332.322	407.656	277.246	317.469	255.743	264.272	194.786	203.506	147.17	172.25	216.663
1207	MMP11	13.068	4.31139	1.29142	3.33849	0.000842356	0.0116716	0	35.498	4.56331	45.6913	41.733	8.22324	10.2359	7.12633	0	0	3.74456	0
1208	KRT16P3	71.9591	1.42784	0.427969	3.33633	0.000848928	0.0117529	133.938	67.2197	118.646	79.7662	58.8734	157.064	41.8741	70.0756	17.0424	59.91	34.6372	24.462
1209	SLC1A3	130.579	1.59099	0.477191	3.33409	0.000855803	0.0118382	147.332	143.503	65.4075	251.689	59.6186	341.265	191.69	143.714	20.0498	41.6766	56.1685	104.837
1210	SIRPA	177.728	-0.930011	0.278983	-3.33358	0.000857367	0.0118501	116.08	89.1227	133.857	181.991	140.849	126.638	92.1231	212.602	365.909	177.125	212.504	283.934
1211	HS3ST1	797.711	1.39663	0.419324	3.33067	0.000866373	0.0119647	848.275	2125.35	400.05	1729.3	880.12	554.247	592.751	913.358	261.65	608.217	491.474	167.739
1212	AGL	588.913	0.686157	0.206033	3.33032	0.000867448	0.0119696	710.988	625.37	640.385	439.876	888.318	733.513	683.013	671.062	303.755	352.948	574.79	442.937
1213	ANXA3	352.881	-1.25332	0.376572	-3.32824	0.000873965	0.0120397	151.797	309.664	141.463	536.679	255.615	223.672	162.844	148.465	310.772	530.074	473.687	989.836
1214	TGM5	4.41887	-6.23717	1.87389	-3.32846	0.000873283	0.0120397	0	0	0	0	0	0	0	0	0	42.9789	6.55299	3.49457
1215	IFI16	1210.51	0.668664	0.20095	3.32752	0.000876226	0.012051	1257.9	1669.92	1204.71	899.887	1634.3	1479.36	1458.15	1444.27	581.445	1139.59	845.335	911.209
1216	SLC1A5	3093.73	0.629753	0.189246	3.3277	0.000875676	0.012051	3323.9	3333.04	2318.16	4978.03	4127.1	3986.63	2800.91	3189.03	2125.28	2103.36	2292.61	2546.67
1217	ZFP69	14.2591	4.16799	1.2529	3.32669	0.000878852	0.0120772	43.5299	2.26583	25.8588	13.1653	26.8284	12.3349	0	42.758	0	0	0	4.36821
1218	TBC1D24	197.663	-0.738733	0.22211	-3.32598	0.000881087	0.012098	147.332	136.705	179.49	120.811	175.875	183.378	217.745	133.025	249.62	204.476	244.333	379.161
1219	RPP21	135.617	0.660171	0.198568	3.32466	0.000885248	0.0121451	190.862	129.908	129.294	168.826	131.161	138.973	167.496	180.534	85.2118	93.7722	90.8057	120.563
1220	LOC100130899	270.63	0.764955	0.230274	3.32193	0.000893956	0.0122436	395.117	339.12	222.081	289.637	232.513	303.438	414.089	313.558	250.623	151.077	130.124	206.18
1221	SLC22A17	200.725	-1.42165	0.427951	-3.322	0.000893738	0.0122436	147.332	46.8272	237.292	82.8639	81.9756	110.191	215.884	109.27	642.597	138.054	296.757	299.659
1222	EGFR-AS1	88.9636	1.42265	0.428285	3.32173	0.00089462	0.0122436	120.544	169.182	146.026	64.2776	94.6446	62.4966	134.928	108.083	81.2018	20.8383	49.6155	15.7256
1223	FBXL2	116.13	-2.18894	0.659168	-3.32075	0.00089775	0.0122763	0	87.6122	79.0974	44.1425	35.0259	49.3395	115.386	14.2527	274.683	119.82	317.352	256.851
1224	ARAP1	482.474	0.557334	0.167861	3.32021	0.000899484	0.01228	555.843	599.69	599.315	478.597	581.282	370.046	656.958	479.839	428.064	360.763	347.308	331.984
1225	TCN1	509.962	-6.01037	1.81017	-3.32034	0.000899082	0.01228	1.11615	0	42.5909	0	30.5545	5.75627	104.22	0	39.0972	4850.11	999.798	46.303
1226	RPS6KA1	167.265	1.30043	0.391791	3.31919	0.000902805	0.0123052	162.958	276.432	170.364	173.472	154.263	173.51	137.719	420.453	28.0698	74.2364	88.9334	146.772
1227	ADRA2C	5.25075	5.39635	1.6257	3.3194	0.000902127	0.0123052	14.51	8.30805	3.04221	0	1.49047	1.64465	31.6382	2.37544	0	0	0	0
1228	FOLH1	89.5057	-5.02511	1.51442	-3.31817	0.000906078	0.0123197	12.2777	10.5739	33.4643	0	0	0	6.51375	0	443.101	58.6076	94.5502	414.98
1229	SNRPF	206.209	0.70517	0.212499	3.31846	0.000905161	0.0123197	203.139	211.478	290.531	204.449	182.582	205.581	255.897	342.064	124.309	134.146	139.485	180.844
1230	PPT2-EGFL8	129.325	-1.26443	0.38104	-3.31838	0.000905417	0.0123197	106.034	124.621	95.8296	119.262	80.4852	39.4716	104.22	34.4439	326.812	250.059	154.463	116.194
1231	TMEM231	171.404	-1.1633	0.35076	-3.3165	0.000911526	0.0123837	117.196	74.7725	74.5341	170.374	102.842	227.784	115.386	86.7036	292.728	136.751	417.519	240.252
1232	CTSD	4377.32	0.516778	0.155925	3.31428	0.000918798	0.0124724	4683.37	4638.91	4304.72	4819.27	4295.52	5049.07	5726.52	5404.13	2972.39	4619.59	3286.79	2727.51
1233	ZNF324	163.277	-0.913147	0.275571	-3.31366	0.00092084	0.01249	132.822	138.216	161.237	149.465	115.511	138.973	57.6932	116.397	186.463	169.311	340.755	252.483
1234	SYTL4	34.1908	2.05753	0.620987	3.31333	0.000921922	0.0124909	41.2976	12.8397	59.3231	50.3379	60.3639	64.9636	64.207	13.0649	15.0374	6.51196	20.5951	1.74728
1235	SATB1	174.409	1.38934	0.419337	3.31318	0.000922405	0.0124909	236.624	237.157	191.659	137.074	173.639	205.581	225.19	350.378	13.0324	112.006	144.166	66.3968
1236	PDGFRA	18.9954	-3.95378	1.1936	-3.31247	0.000924749	0.0125125	11.1615	0	9.12662	0	0	0.822324	0	5.93861	4.00997	61.2124	95.4864	40.1875
1237	TBC1D4	45.3763	-1.9948	0.602324	-3.31184	0.00092685	0.0125308	8.92921	28.7005	69.9708	3.09772	29.8093	13.9795	20.4718	8.31405	112.279	85.9579	86.125	76.8805
1238	SNX30	149.148	-1.23378	0.372597	-3.31129	0.000928678	0.0125454	68.0852	136.705	167.321	59.631	73.7781	55.9181	177.732	84.3282	306.762	266.99	121.698	270.829
1239	SEC62	503.978	-0.529446	0.159908	-3.31094	0.000929838	0.0125509	448.693	394.255	375.713	385.666	410.623	544.379	421.533	533.287	617.535	518.352	613.172	784.531
1240	STK35	249.843	1.09847	0.331802	3.31062	0.000930893	0.012555	356.052	175.224	480.669	254.013	277.972	299.326	294.98	290.992	88.2193	277.41	126.379	76.8805
1241	LTBR	825.121	0.699305	0.211275	3.30993	0.000933197	0.012576	1069.27	1272.64	614.526	1081.88	760.138	1075.6	716.513	977.495	495.231	733.247	624.406	480.503
1242	BCR	331.077	0.828482	0.25036	3.30916	0.000935765	0.0126004	368.33	456.188	226.645	378.696	339.826	245.875	532.267	551.103	217.541	268.293	187.228	200.938
1243	NPIPL3	1034.61	-0.741283	0.224049	-3.30857	0.000937738	0.0126168	822.603	860.261	1052.6	875.879	684.869	844.527	959.383	663.936	2314.75	959.863	1274.09	1102.54
1244	TMX4	162.311	-0.963205	0.29124	-3.30726	0.000942133	0.0126658	94.8728	94.4097	121.688	109.195	183.327	130.75	90.262	162.718	197.491	132.844	265.864	364.309
1245	COX6B1	367.039	0.740993	0.224074	3.30691	0.000943326	0.0126716	455.39	444.103	360.502	344.621	342.807	322.351	719.304	401.45	207.516	247.455	285.523	273.45
1246	CTSH	793.744	1.2774	0.386315	3.30662	0.000944278	0.0126742	668.574	1133.67	836.607	1520.98	1308.63	722.823	472.712	1230.48	143.356	816.6	425.008	245.493
1247	NPC1	292.846	-0.813931	0.2462	-3.30598	0.000946448	0.0126932	260.063	266.613	132.336	221.487	334.61	203.114	213.093	237.544	508.263	338.622	273.353	525.059
1248	SUCO	422.874	-1.09871	0.332416	-3.30524	0.000948955	0.0127166	360.517	151.055	521.739	181.216	244.436	293.57	308.007	393.136	930.312	302.155	590.705	797.635
1249	RNF103	252.675	1.08361	0.328009	3.3036	0.000954527	0.012781	304.709	214.499	593.231	171.923	167.677	303.438	388.964	309.995	89.2218	152.38	178.803	157.256
1250	MMAB	182.161	0.699454	0.211825	3.30204	0.000959827	0.0128417	233.276	170.693	173.406	200.577	214.627	207.226	246.592	225.667	97.2417	109.401	191.909	115.321
1251	RHBDL2	120.373	1.31979	0.399883	3.30045	0.000965303	0.012898	162.958	145.769	217.518	97.5781	116.256	126.638	187.968	148.465	24.0598	85.9579	108.592	22.7147
1252	ZBTB47	91.2076	-1.29318	0.391829	-3.30037	0.000965576	0.012898	35.7168	46.0719	136.899	50.3379	41.733	46.0502	69.7902	67.7001	102.254	128.937	109.528	259.472
1253	CAPN6	49.6674	-5.34869	1.62108	-3.29947	0.000968676	0.0129291	18.9746	0.755277	0	0	8.19756	0	0	0	206.513	41.6766	132.932	186.959
1254	ZNF23	149.573	-0.873683	0.264876	-3.29847	0.000972149	0.0129651	150.68	184.288	133.857	89.0594	83.4661	80.5878	113.525	102.144	204.508	200.568	177.867	274.324
1255	COL6A6	103.188	-3.37623	1.02387	-3.29752	0.00097543	0.0129985	10.0454	0	106.477	6.96986	27.5736	30.426	14.8886	4.75088	376.937	62.5148	420.327	177.349
1256	PRICKLE1	300.757	1.23239	0.373797	3.29695	0.000977395	0.0130039	331.497	311.93	249.461	784.497	303.31	606.875	238.217	149.653	107.267	161.497	152.591	212.295
1257	SPG20	413.17	-0.919783	0.278969	-3.29708	0.000976962	0.0130039	213.185	302.866	406.135	252.464	311.507	505.729	179.593	377.695	799.988	363.367	636.576	608.929
1258	MEF2A	320.524	-1.06864	0.324209	-3.29613	0.000980254	0.0130213	158.493	169.182	383.318	212.194	244.436	210.515	243.8	257.736	758.886	190.149	363.223	654.358
1259	ALS2CL	522.848	1.50753	0.457351	3.29623	0.000979933	0.0130213	399.582	518.876	721.003	700.858	495.58	963.764	1062.67	472.713	31.0772	405.044	376.329	126.678
1260	IFFO2	240.039	0.986218	0.299251	3.29562	0.000982052	0.0130348	360.517	354.98	375.713	205.224	257.105	173.51	353.604	218.541	193.481	199.266	75.8274	112.7
1261	SIAE	131.671	1.20377	0.365297	3.29532	0.00098308	0.0130381	87.0598	166.916	98.8718	133.976	152.028	190.779	133.997	333.75	40.0997	109.401	71.1467	62.0286
1262	FLRT3	590.918	1.5688	0.476198	3.29442	0.000986237	0.0130696	543.565	641.986	267.714	988.946	905.458	1522.12	477.365	720.947	48.1196	240.943	562.621	171.234
1263	MAMDC2	138.877	-4.1179	1.25013	-3.29398	0.000987806	0.01308	0	3.77639	98.8718	3.87215	3.72616	50.1618	10.2359	2.37544	914.272	40.3742	128.251	410.612
1264	SNCA	1178.65	0.939315	0.285243	3.29304	0.000991115	0.01311	1180.89	1685.78	915.705	2632.28	1587.35	1350.26	782.581	1083.2	953.37	608.217	582.28	781.91
1265	WDR85	157.126	-1.01412	0.307973	-3.29289	0.000991634	0.01311	104.918	80.8147	71.4919	94.4804	86.447	210.515	163.774	124.711	238.593	285.224	156.336	268.208
1266	EFHD2	57.8516	1.93163	0.586694	3.29239	0.000993382	0.0131227	56.9237	115.557	50.1964	85.9616	66.3257	52.6288	79.0956	105.707	2.00498	59.91	10.2975	9.61006
1267	CXCR2P1	10.5272	4.85955	1.47639	3.2915	0.000996559	0.0131543	33.4845	18.1267	38.0276	7.74429	5.21663	0	0.930536	20.1913	0	2.60478	0	0
1268	SERINC5	565.88	1.36979	0.416335	3.29013	0.00100141	0.0132079	692.014	1459.95	237.292	678.4	913.656	544.379	427.116	735.199	123.306	545.702	264.928	168.613
1269	ANKRD20A8P	74.0594	1.97079	0.599202	3.28902	0.00100536	0.0132495	93.7567	89.878	45.6331	142.495	59.6186	64.1413	111.664	180.534	0	46.8861	25.2758	28.8302
1270	PKP1	408.624	0.870257	0.264666	3.28813	0.00100856	0.0132812	621.696	530.205	456.331	570.754	544.765	306.727	373.145	447.771	421.046	139.356	233.099	258.598
1271	PEG3	175.806	-1.61036	0.489841	-3.2875	0.0010108	0.0133002	146.216	6.04222	181.011	92.1571	99.8612	78.9431	131.206	100.956	451.121	257.874	299.565	264.714
1272	CCDC13	7.61369	-4.31379	1.31346	-3.2843	0.00102237	0.0134419	0	0	7.60552	0	0	0	1.86107	0	8.01993	11.7215	28.0842	34.072
1273	SYNPO2	853.652	-1.42847	0.435238	-3.28203	0.00103062	0.0135303	443.112	118.579	798.58	576.95	535.077	547.668	548.086	800.524	1086.7	591.286	907.12	3290.14
1274	F11R	1211.81	0.977958	0.297976	3.28201	0.00103071	0.0135303	1622.88	2367.04	947.648	1509.36	1298.2	1203.88	1393.01	1253.05	465.156	1319.32	748.913	413.233
1275	LZTS2	176.615	-0.943992	0.287761	-3.28047	0.00103633	0.0135934	146.216	145.769	142.984	95.2548	126.69	92.9226	111.664	220.916	318.792	138.054	235.907	344.215
1276	KIAA0556	197.05	-1.02385	0.312333	-3.27806	0.00104523	0.0136994	177.468	98.9413	196.222	139.397	94.6446	110.191	153.538	204.288	498.238	197.964	315.479	178.223
1277	RAB6B	36.3872	-2.37927	0.725887	-3.27775	0.0010464	0.013704	30.1361	4.53166	9.12662	51.8868	1.49047	8.22324	7.44429	8.31405	63.157	35.1646	86.125	131.046
1278	ROBO3	48.1108	1.13246	0.345549	3.27727	0.00104815	0.0137054	73.666	52.1141	48.6753	41.0447	70.0519	44.4055	69.7902	70.0756	26.0648	29.955	38.3818	13.1046
1279	LHFPL3	9.13868	5.45245	1.66362	3.27747	0.00104742	0.0137054	0	0	59.3231	24.0073	2.98093	9.86789	10.2359	2.37544	0	0	0	0.873642
1280	PKHD1L1	30.5243	-3.50182	1.06866	-3.27684	0.00104976	0.0137157	0	0	10.6477	12.3909	14.1594	0	17.6802	0	157.391	49.4909	60.8492	43.6821
1281	CACNA1I	9.10917	3.76563	1.14974	3.27519	0.0010559	0.0137852	12.2777	7.55277	7.60552	35.6237	14.1594	5.75627	21.4023	1.18772	0	0	3.74456	0
1282	NALCN	13.8597	-4.60235	1.40535	-3.27488	0.00105707	0.0137897	0	0	0	0.774429	0	11.5125	0	0	38.0947	2.60478	61.7853	51.5449
1283	DPYSL3	414.309	-1.19694	0.365679	-3.2732	0.00106337	0.0138611	385.072	266.613	181.011	542.875	386.031	150.485	128.414	275.551	606.507	378.996	611.3	1058.85
1284	SPINT1	752.174	0.777554	0.237635	3.27205	0.00106771	0.0139068	594.908	1180.5	903.536	894.466	930.051	760.65	694.18	1028.57	275.685	659.01	618.789	485.745
1285	DDX27	275.785	-0.592851	0.181236	-3.27115	0.0010711	0.0139401	167.423	299.845	208.391	255.562	188.544	248.342	265.203	252.985	368.917	291.736	376.329	386.15
1286	ZNF254	200.937	-0.794462	0.242901	-3.27073	0.00107271	0.0139502	217.649	96.6755	179.49	165.728	181.092	195.713	104.22	152.028	331.825	218.802	316.416	251.609
1287	FLNA	3263.73	-0.854374	0.261261	-3.2702	0.00107473	0.0139656	2852.88	2001.49	3069.59	2840.61	2515.91	2301.69	2414.74	2574.98	6487.12	2430.26	2785.96	6889.54
1288	NT5C	316.541	0.675644	0.206629	3.26985	0.00107606	0.0139721	383.956	314.195	275.32	366.305	311.507	312.483	496.906	433.518	286.713	157.589	216.249	243.746
1289	LRRC8A	604.749	0.827669	0.253185	3.26903	0.00107919	0.0140018	512.313	1299.08	704.271	734.159	595.441	592.074	741.637	482.215	303.755	440.209	366.967	484.871
1290	CPPED1	163.374	1.02413	0.313445	3.26732	0.0010857	0.0140617	356.052	246.22	167.321	230.78	135.632	195.713	113.525	128.274	95.2367	93.7722	125.443	72.5123
1291	RPF1	121.457	0.717126	0.219468	3.26757	0.00108477	0.0140617	110.499	156.342	149.068	121.585	199.722	124.171	125.622	129.462	72.1794	102.889	77.6997	88.2379
1292	RPS20	4259.98	0.549505	0.168191	3.26716	0.00108632	0.0140617	6363.18	4219.73	4157.18	4597.01	3792.49	4252.24	5641.84	5078.7	2579.41	3829.03	3348.58	3260.43
1293	HSPH1	581.07	0.818996	0.250776	3.26585	0.00109137	0.014116	584.863	769.628	682.976	580.047	677.417	717.889	591.821	830.217	362.902	187.544	645.937	341.594
1294	FBLN2	155.249	-3.24979	0.995311	-3.2651	0.00109426	0.0141347	0	9.06333	95.8296	75.1196	58.1282	14.8018	56.7627	14.2527	864.148	123.727	76.7635	474.388
1295	BRAT1	681.405	0.74812	0.229145	3.26483	0.00109528	0.0141347	535.752	865.548	730.13	800.76	845.839	1279.54	490.392	751.828	518.288	517.05	411.902	429.832
1296	GOT1	231.51	0.981024	0.300483	3.26482	0.00109534	0.0141347	150.68	394.255	229.687	320.614	220.589	202.292	408.505	288.616	83.2068	207.08	144.166	128.425
1297	NUP160	347.902	-0.871592	0.266988	-3.26453	0.00109646	0.0141382	149.564	236.402	307.263	288.088	383.795	311.661	231.703	271.988	737.834	283.922	540.153	432.453
1298	IGFBP6	68.0374	-1.73011	0.530076	-3.2639	0.00109891	0.0141588	14.51	12.8397	97.3507	70.4731	37.2616	18.0911	40.013	17.8158	154.384	80.7483	110.465	162.497
1299	FLOT2	1321.38	0.5683	0.17419	3.26253	0.00110423	0.0142164	1995.68	1496.96	1116.49	1373.84	1454.69	1399.6	1753.13	1267.3	957.38	997.632	804.145	1239.7
1300	MMP14	131.239	1.00285	0.30749	3.26142	0.00110854	0.014257	143.983	198.638	205.349	152.563	107.314	181.734	134.928	134.212	76.1894	139.356	41.1902	59.4077
1301	WNK3	215.845	-1.1093	0.34016	-3.2611	0.00110982	0.014257	87.0598	129.908	167.321	120.811	291.386	175.977	208.44	64.1369	331.825	341.227	238.716	433.326
1302	FAM133DP	353.929	0.997665	0.305932	3.26107	0.00110994	0.014257	385.072	459.964	351.375	349.268	361.438	301.793	660.681	526.16	86.2143	307.365	288.331	169.487
1303	RSPH10B	7.05984	-4.48762	1.3764	-3.26039	0.00111258	0.014269	1.11615	0	0	2.32329	1.49047	0.822324	0.930536	0	6.01495	0	71.1467	0.873642
1304	RSPH10B2	7.05984	-4.48762	1.3764	-3.26039	0.00111258	0.014269	1.11615	0	0	2.32329	1.49047	0.822324	0.930536	0	6.01495	0	71.1467	0.873642
1305	MUM1	266.238	-0.84725	0.259882	-3.26014	0.00111358	0.0142709	205.372	182.022	147.547	193.607	235.494	366.757	226.12	123.523	340.847	336.017	349.181	488.366
1306	DUOX1	1036.65	2.14796	0.658969	3.25958	0.00111576	0.0142879	1853.93	1595.9	660.159	1345.18	1178.21	1673.43	1665.66	1205.54	12.0299	647.289	425.944	176.476
1307	PDE5A	129.66	-1.32463	0.406558	-3.25816	0.00112138	0.0143489	51.3429	91.3886	209.912	92.1571	61.1091	91.278	44.6657	51.072	248.618	102.889	267.736	243.746
1308	ABCC10	416.605	0.707935	0.217353	3.25708	0.00112566	0.0143927	495.571	522.652	457.852	671.43	492.599	506.552	393.617	286.241	293.73	296.945	369.776	212.295
1309	LOC145837	7.71691	5.22726	1.60501	3.25684	0.00112661	0.0143938	2.2323	12.8397	0	29.4283	20.1213	24.6697	0	2.37544	0	0	0.936141	0
1310	PIP4K2B	294.685	-0.839749	0.257996	-3.25489	0.00113437	0.0144819	265.644	123.11	243.377	205.998	169.913	236.829	370.353	251.797	528.313	454.535	361.35	324.995
1311	RNF17	24.2712	2.53981	0.780409	3.25446	0.00113607	0.0144925	10.0454	30.2111	21.2955	22.4584	27.5736	64.1413	51.1795	40.3825	0	19.5359	0.936141	3.49457
1312	CD36	38.7732	-3.13613	0.965019	-3.24982	0.0011548	0.0147201	32.3684	25.6794	4.56331	3.87215	5.96186	3.2893	5.58322	4.75088	2.00498	266.99	106.72	3.49457
1313	BAHD1	49.7104	1.24517	0.383225	3.24918	0.00115738	0.0147418	58.0398	55.1352	57.802	51.1123	90.9184	34.5376	62.3459	81.9528	11.0274	42.9789	26.2119	24.462
1314	GLRX3	397.149	0.823046	0.253367	3.24843	0.00116043	0.0147615	579.282	641.986	331.601	574.626	429.254	535.333	251.245	371.757	201.501	272.2	241.524	335.479
1315	CLTC	777.821	-0.406555	0.125166	-3.24812	0.00116171	0.0147615	675.271	729.598	687.539	628.062	689.34	651.281	712.791	839.719	991.464	1004.14	747.04	977.606
1316	SLC39A14	272.657	-1.05158	0.323768	-3.24794	0.00116246	0.0147615	140.635	261.326	144.505	308.223	240.71	166.932	210.301	133.025	489.216	240.943	241.524	694.545
1317	KANK4	110.006	-3.10902	0.9572	-3.24803	0.00116207	0.0147615	3.34845	6.04222	95.8296	0	34.2807	57.5627	26.055	26.1299	198.493	207.08	280.842	384.403
1318	LRRC19	13.6087	-2.0304	0.625284	-3.24717	0.00116559	0.0147901	2.2323	6.04222	13.6899	3.09772	5.96186	4.93395	11.1664	7.12633	47.1171	35.1646	8.42527	18.3465
1319	CDH26	493.64	3.98334	1.22694	3.24656	0.00116811	0.0148108	802.512	1351.95	69.9708	1048.58	1573.93	553.424	170.288	171.032	1.00249	157.589	23.4035	0
1320	HERC1	621.705	-0.762335	0.234859	-3.24592	0.00117073	0.0148224	256.715	409.36	684.497	499.507	496.325	576.449	580.654	534.475	1178.93	712.409	819.123	712.018
1321	S1PR5	208.541	1.51353	0.46629	3.2459	0.0011708	0.0148224	265.644	276.432	69.9708	547.521	172.894	360.178	115.386	320.685	34.0847	147.17	122.634	69.8914
1322	PSMD7	409.039	0.564163	0.17384	3.2453	0.00117327	0.0148425	530.172	442.593	514.133	535.131	336.845	383.203	476.434	450.146	247.615	330.808	380.073	281.313
1323	SLC5A7	21.9996	7.46419	2.3003	3.24488	0.00117502	0.0148534	79.2467	55.8905	0	70.4731	23.8475	34.5376	0	0	0	0	0	0
1324	KRT16P1	30.2616	1.29259	0.398394	3.24451	0.00117652	0.0148611	50.2268	38.5191	44.112	30.2027	24.5927	37.8269	41.8741	33.2562	13.0324	28.6526	11.2337	9.61006
1325	JOSD2	74.5703	1.12545	0.347014	3.24324	0.0011818	0.0148911	98.2213	80.0594	60.8442	102.999	76.0138	72.3645	120.039	117.584	19.0473	46.8861	30.8926	69.8914
1326	SURF4	964.619	0.483251	0.14901	3.24308	0.00118246	0.0148911	1059.23	1302.1	962.859	1221.27	1164.8	1001.59	918.439	891.979	700.742	935.118	671.213	746.09
1327	WDR17	42.8541	-1.32938	0.409837	-3.24367	0.00117999	0.0148911	32.3684	17.3714	31.9432	22.4584	27.5736	20.5581	21.4023	55.8229	48.1196	41.6766	80.5081	114.447
1328	C2	41.0631	-4.89895	1.51045	-3.24337	0.00118124	0.0148911	2.2323	1.51055	0	1.54886	20.8665	2.46697	1.86107	0	46.1146	394.625	21.5312	0
1329	BTF3	3597.16	0.497198	0.153403	3.24113	0.00119057	0.0149821	4063.91	4345.87	3316.01	4706.21	4071.21	3842.72	2979.58	4548.97	2966.37	2663.39	2350.65	3311.1
1330	ZNF248	210.618	-1.19292	0.368251	-3.23943	0.00119768	0.0150547	141.751	138.971	161.237	130.879	132.651	161.176	254.967	58.1983	390.972	119.82	298.629	538.164
1331	CEP72	126.212	1.38465	0.427451	3.23932	0.00119815	0.0150547	289.083	188.819	76.0552	258.659	178.111	116.77	111.664	51.072	78.1943	82.0507	42.1263	41.9348
1332	LOC400027	147.618	-0.901999	0.278508	-3.23868	0.00120083	0.015077	176.352	138.216	77.5763	101.45	133.397	91.278	140.511	55.8229	244.608	209.685	205.951	196.569
1333	CCDC107	50.1953	-1.2928	0.39974	-3.2341	0.00122028	0.0153098	32.3684	26.4347	33.4643	33.3005	34.2807	36.1823	50.2489	24.9421	59.147	37.7694	66.466	167.739
1334	FTSJD1	198.441	-0.857649	0.265259	-3.23325	0.00122389	0.0153436	179.7	225.073	158.195	94.4804	91.6636	210.515	137.719	152.028	248.618	328.203	227.482	327.616
1335	MGC16025	6.12822	4.89661	1.51495	3.2322	0.00122841	0.0153887	0	12.8397	0	18.5863	22.357	5.75627	8.37482	4.75088	0	0	0	0.873642
1336	UCHL3	188.995	0.670547	0.207492	3.23168	0.00123065	0.0153932	233.276	296.069	212.955	208.321	163.206	178.444	250.314	181.721	121.301	174.521	126.379	121.436
1337	FUT1	171.35	0.915316	0.283307	3.23083	0.00123431	0.0153932	189.746	305.132	279.883	136.3	242.201	161.998	120.039	190.035	73.1819	125.03	121.698	110.953
1338	SLC29A1	44.2678	-3.21036	0.993559	-3.23117	0.00123285	0.0153932	1.11615	3.02111	41.0698	0	0	14.8018	17.6802	17.8158	182.453	157.589	19.659	76.0069
1339	EPB41L3	21.8621	-4.09565	1.26765	-3.23089	0.00123406	0.0153932	0	0.755277	0	0	5.96186	0	20.4718	0	132.329	42.9789	32.7649	27.0829
1340	HLCS	187.087	-1.12059	0.346805	-3.23119	0.00123274	0.0153932	61.3883	169.182	225.123	174.247	111.785	113.481	160.983	59.3861	359.895	372.484	200.334	236.757
1341	NDUFB5	287.152	0.501002	0.155075	3.23071	0.00123482	0.0153932	281.27	367.065	304.221	266.404	346.533	372.513	297.772	309.995	180.448	229.221	239.652	250.735
1342	PTPRF	1711.88	0.752491	0.23294	3.23041	0.00123613	0.0153932	2352.85	1757.53	1522.63	1987.19	1642.49	1752.37	2053.69	2772.14	673.674	1362.3	1678.5	987.216
1343	NRXN3	179.985	1.38818	0.429707	3.23054	0.00123559	0.0153932	339.31	160.874	269.235	288.088	311.507	194.891	138.65	110.458	30.0747	117.215	161.952	37.5666
1344	KLHL28	429.694	-0.564116	0.174656	-3.22987	0.00123845	0.0154106	440.88	382.17	482.19	333.005	269.774	355.244	404.783	298.118	541.345	640.777	482.113	525.933
1345	NEK10	13.316	-4.20405	1.30182	-3.22936	0.00124067	0.0154268	0	0	0	0.774429	5.96186	6.57859	1.86107	0	20.0498	0	99.2309	25.3356
1346	RANBP6	192.968	-0.794905	0.246256	-3.22797	0.00124674	0.0154907	128.357	107.249	149.068	201.352	159.48	201.469	107.012	186.472	351.875	181.033	270.545	271.703
1347	HINT1	1523.97	0.500454	0.155136	3.22591	0.00125572	0.015556	1876.25	1861	1078.46	1952.34	1698.39	1528.7	1796.86	1718.63	1251.11	1120.06	1162.69	1243.19
1348	CSRNP3	135.487	-1.19408	0.370152	-3.22591	0.00125571	0.015556	79.2467	46.8272	136.899	106.871	122.963	90.4557	83.7482	92.6423	91.2267	128.937	267.736	378.287
1349	C2orf66	18.8584	2.10987	0.654031	3.22595	0.00125556	0.015556	39.0653	13.595	45.6331	11.6164	18.6308	29.6037	18.6107	26.1299	0	7.81435	11.2337	4.36821
1350	THSD7B	32.04	-6.34021	1.96512	-3.22636	0.00125374	0.015556	0	0	0	0	8.94279	0	0	0	44.1096	20.8383	98.2948	212.295
1351	ALDH3B1	120.094	-1.82695	0.566595	-3.22444	0.00126219	0.0156246	70.3175	41.5403	65.4075	72.7963	121.473	77.2985	33.4993	36.8194	70.1744	240.943	578.535	32.3248
1352	TREML2	27.5796	4.00575	1.24242	3.22414	0.00126352	0.0156295	8.92921	2.26583	1.5211	135.525	102.097	18.9135	1.86107	49.8843	9.02242	0	0.936141	0
1353	LRRC17	102.449	2.47407	0.767586	3.22318	0.00126774	0.0156702	252.25	152.566	34.9854	348.493	227.296	50.1618	8.37482	53.4475	6.01495	39.0718	51.4877	5.24185
1354	MAP7D1	42.4258	1.54565	0.479654	3.22243	0.00127108	0.0156928	36.833	58.1564	95.8296	51.1123	31.2998	28.7814	66.0681	67.7001	13.0324	7.81435	14.0421	38.4403
1355	ZNF385A	129.567	1.21994	0.378586	3.22235	0.00127145	0.0156928	286.851	142.747	76.0552	134.751	123.709	140.617	237.287	137.776	107.267	61.2124	77.6997	28.8302
1356	RBM10	298.99	-0.55538	0.172401	-3.22144	0.00127549	0.0157311	235.508	370.841	212.955	278.02	266.793	221.205	218.676	262.486	399.994	355.553	361.35	404.496
1357	EYA4	234.379	1.38057	0.42868	3.22052	0.0012796	0.0157701	325.916	304.377	184.054	194.382	348.769	424.319	294.98	281.49	15.0374	218.802	108.592	111.826
1358	PI4KAP2	45.9205	-2.0569	0.639067	-3.21859	0.00128822	0.0158607	31.2522	12.0844	0	27.105	20.8665	9.04557	61.4154	16.6281	120.299	63.8172	128.251	60.2813
1359	DNAH14	34.3455	1.98802	0.617696	3.21845	0.00128885	0.0158607	25.6715	34.7428	10.6477	57.3078	32.7902	87.1664	40.9436	76.0142	4.00997	23.4431	15.9144	3.49457
1360	UG0898H09	231.621	-0.968054	0.301067	-3.21541	0.0013026	0.0160182	143.983	118.579	290.531	112.292	181.837	179.267	214.023	166.281	501.246	316.481	381.945	172.981
1361	IFIT2	135.286	-1.78481	0.555199	-3.21473	0.00130569	0.0160325	8.92921	109.515	28.901	107.646	86.447	122.526	38.152	92.6423	118.294	539.19	116.081	255.103
1362	ADHFE1	130.6	-1.20398	0.3745	-3.2149	0.00130491	0.0160325	83.7113	91.3886	95.8296	72.7963	76.759	93.745	148.886	64.1369	103.257	441.511	181.611	113.573
1363	ZSWIM6	200.558	0.945783	0.294343	3.2132	0.00131267	0.0161064	263.412	201.659	381.797	202.9	182.582	231.073	140.511	306.432	94.2342	188.847	131.996	81.2487
1364	FAM46B	165.402	-1.48883	0.463437	-3.21259	0.00131546	0.0161288	128.357	104.984	167.321	80.5406	49.9306	45.2278	214.954	35.6316	465.156	175.823	152.591	364.309
1365	UBR2	666.065	-0.424225	0.132084	-3.21177	0.00131918	0.0161626	560.308	682.771	590.188	610.25	579.791	600.297	536.919	622.366	664.652	856.974	712.403	975.858
1366	GSK3A	20.0473	1.63225	0.508398	3.21059	0.00132464	0.0162177	30.1361	19.6372	41.0698	19.3607	28.3188	10.6902	37.2214	21.379	6.01495	5.20957	8.42527	13.1046
1367	PTPN13	769.413	0.622938	0.194198	3.20775	0.00133779	0.0163666	637.322	919.173	710.356	1194.94	878.63	893.044	768.623	966.805	423.051	623.846	499.899	717.26
1368	EFCAB4A	29.1399	-3.07518	0.958789	-3.20736	0.00133959	0.0163683	5.58075	1.51055	13.6899	9.29315	15.6499	2.46697	17.6802	1.18772	7.01744	168.009	106.72	0.873642
1369	DEPDC5	111.22	0.932733	0.290816	3.2073	0.00133988	0.0163683	119.428	111.781	83.6607	148.69	152.773	190.779	169.358	80.765	58.1445	65.1196	58.0407	96.1006
1370	PCIF1	574.302	-0.678852	0.211701	-3.20665	0.0013429	0.0163932	525.707	398.786	476.106	497.184	470.242	578.094	445.727	437.081	1050.61	434.999	931.46	645.622
1371	EBF4	42.8889	1.23983	0.386772	3.20559	0.00134784	0.0164414	68.0852	23.4136	57.802	39.4959	60.3639	52.6288	68.8597	53.4475	15.0374	36.467	22.4674	16.5992
1372	RPLP0	10350.2	0.500606	0.156186	3.20519	0.00134975	0.0164528	12917.2	10828.4	10615.8	11045.7	9337.02	9399.17	11878.3	15749.2	7658.03	9063.35	8085.45	7625.15
1373	IL24	7.82332	5.9772	1.86616	3.20294	0.00136031	0.0165694	1.11615	14.3503	0	0	17.8856	27.959	32.5688	0	0	0	0	0
1374	DCAF8	620.749	-0.544595	0.17005	-3.20255	0.00136217	0.0165711	424.137	567.969	511.091	593.987	602.148	625.789	610.432	370.569	788.961	648.591	889.334	815.982
1375	SOD1	1794.83	0.47735	0.149056	3.20249	0.00136243	0.0165711	2089.43	2363.26	1492.2	2058.43	1636.53	1719.48	2290.05	2197.28	1377.42	1307.6	1493.14	1513.15
1376	SOGA2	31.1167	2.02637	0.632879	3.20183	0.00136559	0.0165975	31.2522	41.5403	18.2532	27.8795	38.0069	58.385	59.5543	58.1983	20.0498	0	2.80842	17.4728
1377	SOX21	26.7435	1.74362	0.544634	3.20146	0.00136735	0.0166027	24.5553	44.5614	63.8864	31.7516	21.6118	17.2688	22.3329	53.4475	4.00997	11.7215	19.659	6.11549
1378	TUBB4B	3083.4	0.715142	0.22339	3.20132	0.001368	0.0166027	4023.72	4070.19	2531.12	4228.38	3774.6	3227.62	3320.15	3185.47	1814.51	2232.3	3298.02	1294.74
1379	CBR1	882.915	1.05813	0.330905	3.19769	0.00138533	0.0168008	1059.23	1660.1	599.315	1601.52	1129.77	1017.22	334.993	1141.4	557.385	360.763	513.005	620.286
1380	KLHL2	57.3908	1.20954	0.378389	3.19656	0.00139077	0.0168545	91.5244	65.7091	66.9286	68.1498	38.0069	55.9181	62.3459	118.772	40.0997	13.0239	40.2541	27.9565
1381	IPPK	157.842	1.51918	0.475308	3.1962	0.00139251	0.0168634	157.377	324.014	74.5341	231.554	249.653	233.54	75.3734	267.237	115.287	14.3263	53.36	97.8479
1382	PLXNB2	2232.15	0.4665	0.146005	3.19509	0.00139788	0.0169161	3010.26	2323.23	2429.2	2748.45	2164.16	2575.52	2297.49	2120.08	2252.6	1691.81	1687.86	1485.19
1383	SEPT7P2	85.1977	-0.862166	0.269946	-3.19384	0.00140392	0.016977	40.1814	60.4222	71.4919	79.7662	61.1091	69.8976	68.8597	84.3282	112.279	113.308	84.2527	176.476
1384	EPM2AIP1	510.055	-0.895824	0.280565	-3.19293	0.00140836	0.0170184	379.491	413.892	470.021	511.123	428.509	508.196	244.731	214.978	958.382	462.349	525.175	1003.81
1385	DENND2D	187.935	0.823901	0.258125	3.19187	0.00141355	0.0170687	243.321	296.824	226.645	166.502	208.665	243.408	218.676	154.404	67.1669	130.239	178.803	120.563
1386	SLC19A2	293.62	1.02229	0.320453	3.19013	0.00142207	0.0171592	391.769	602.711	273.799	188.961	450.866	298.504	259.62	361.067	192.478	143.263	268.672	91.7324
1387	SEC14L3	71.7069	-7.76001	2.43305	-3.18942	0.00142557	0.017189	5.58075	0	0	2.32329	0	0	0	0	8.01993	63.8172	780.741	0
1388	LTF	6220.61	-5.80913	1.82216	-3.18805	0.00143233	0.0172582	1.11615	23.4136	848.776	0	21.6118	13.9795	568.557	1093.89	32.0797	64338.2	7447.94	257.724
1389	EGR4	7.72531	4.41988	1.388	3.18436	0.00145074	0.0174674	0	3.02111	24.3377	18.5863	6.7071	22.2028	9.30536	5.93861	0	2.60478	0	0
1390	LGMN	264.954	-0.785474	0.246792	-3.18273	0.00145891	0.0175129	175.236	235.647	158.195	253.238	212.391	236.007	282.883	152.028	569.415	347.739	303.31	253.356
1391	PHLDA1	935.107	-0.747039	0.234678	-3.18325	0.0014563	0.0175129	690.897	1283.22	862.466	479.372	767.59	649.636	761.178	606.926	997.479	1269.83	1207.62	1645.07
1392	CCDC66	113.043	-0.940111	0.295362	-3.18291	0.00145801	0.0175129	79.2467	89.1227	80.6185	48.0146	131.906	97.8566	49.3184	116.397	131.326	157.589	175.058	200.064
1393	STAT5B	155.979	-1.10625	0.347593	-3.18259	0.00145965	0.0175129	93.7567	73.2619	76.0552	75.8941	106.568	178.444	223.329	73.6387	316.787	160.194	251.822	241.999
1394	NBPF9	100.564	-0.857548	0.269452	-3.18257	0.00145976	0.0175129	63.6206	86.1016	100.393	72.0219	74.5233	86.3441	87.4704	61.7615	151.376	213.592	129.187	80.3751
1395	NBPF10	1449.24	-0.907318	0.285154	-3.18185	0.00146335	0.0175435	693.13	796.818	1580.43	615.671	843.604	1099.45	1495.37	1852.85	2232.55	1689.2	2321.63	2170.13
1396	LINC00673	159.655	1.61825	0.508773	3.1807	0.0014692	0.0175943	173.003	216.009	159.716	357.786	155.754	197.358	202.857	184.097	4.00997	134.146	92.6779	38.4403
1397	CRNDE	61.9407	-2.47512	0.778192	-3.1806	0.0014697	0.0175943	17.8584	6.7975	74.5341	4.64658	36.5164	0	45.5963	11.8772	144.359	115.913	84.2527	200.938
1398	STAU2	177.891	1.03528	0.325856	3.1771	0.00148757	0.0177955	216.533	282.474	86.7029	287.313	181.092	194.891	199.135	266.05	69.1719	171.916	109.528	69.8914
1399	NAB1	585.853	-0.690636	0.217428	-3.17639	0.00149118	0.0178132	424.137	373.862	690.581	456.139	371.126	456.39	435.491	686.503	850.113	682.454	606.619	996.826
1400	FAM101A	16.9286	-3.04498	0.958598	-3.1765	0.00149066	0.0178132	0	0.755277	10.6477	3.09772	2.2357	7.40092	15.8191	0	76.1894	9.11675	14.9783	62.9022
1401	TSPAN17	71.9109	1.1679	0.367839	3.17504	0.00149817	0.0178839	58.0398	121.6	42.5909	125.458	90.9184	82.2324	89.3315	95.0177	19.0473	45.5837	59.913	33.1984
1402	RICTOR	712.742	0.533492	0.168048	3.17465	0.00150019	0.0178952	601.605	993.19	971.986	763.587	845.839	749.137	673.708	758.954	529.316	513.143	472.751	679.694
1403	IRX1	5.38254	-3.33559	1.05078	-3.17441	0.00150143	0.0178973	0	0.755277	7.60552	0	0.745233	1.64465	0.930536	0	25.0623	7.81435	12.1698	7.86278
1404	TMEM189	227.222	1.04926	0.330738	3.17247	0.00151146	0.018004	229.927	418.424	307.263	325.26	188.544	228.606	280.091	217.353	40.0997	186.242	156.336	148.519
1405	GTF3C2	419.388	0.518798	0.16366	3.16997	0.00152457	0.0181473	500.036	466.006	381.797	600.183	523.153	404.584	394.547	459.648	336.837	299.55	388.498	277.818
1406	SRPK1	369.255	0.628981	0.198567	3.16761	0.00153699	0.0182821	452.041	584.585	465.458	432.131	366.655	304.26	352.673	390.76	192.478	293.038	305.182	291.796
1407	OXA1L	764.57	0.486109	0.153477	3.1673	0.00153862	0.0182833	761.215	852.708	891.367	1057.1	808.578	1007.35	614.154	768.456	568.413	593.891	649.682	601.939
1408	FRZB	326.665	-4.60953	1.45541	-3.16717	0.00153928	0.0182833	0	0	95.8296	0	28.3188	13.9795	38.152	121.148	1149.86	690.268	735.807	1046.62
1409	GUSBP2	22.278	-1.26123	0.398312	-3.16643	0.00154325	0.0183174	6.6969	13.595	15.211	12.3909	26.8284	13.1572	16.7496	16.6281	36.0897	35.1646	34.6372	40.1875
1410	NAP1L2	92.6089	-1.30952	0.413823	-3.16444	0.00155382	0.0184299	60.2721	39.2744	30.4221	37.1726	50.6758	134.039	93.9841	49.8843	187.466	117.215	89.8695	221.031
1411	HAUS4	312.964	0.722437	0.228365	3.16352	0.00155872	0.0184618	235.508	480.356	381.797	374.049	345.788	362.645	277.3	425.204	138.344	210.988	239.652	283.934
1412	SOWAHC	177.636	0.912139	0.288326	3.16357	0.00155849	0.0184618	195.326	330.056	232.729	155.66	201.958	98.6789	206.579	263.674	98.2442	109.401	90.8057	148.519
1413	SLC38A1	708.328	-0.621631	0.196559	-3.16257	0.00156381	0.018509	618.348	673.707	819.875	528.161	514.211	468.725	482.018	703.131	855.125	674.639	990.437	1171.55
1414	GRAMD1B	6.32556	4.91179	1.55323	3.1623	0.00156528	0.0185133	34.6007	2.26583	1.5211	0	2.2357	11.5125	4.65268	17.8158	0	1.30239	0	0
1415	MLLT1	156.214	0.549224	0.173732	3.16133	0.00157053	0.0185622	185.281	174.469	226.645	172.698	158.735	147.196	161.913	171.032	104.259	135.449	106.72	130.173
1416	ARIH1	395.566	0.90208	0.285388	3.16089	0.00157287	0.0185672	489.99	616.306	606.921	219.938	455.337	240.119	613.223	503.594	190.473	261.781	294.884	254.23
1417	PLN	8.4296	-3.22758	1.02112	-3.16084	0.00157317	0.0185672	1.11615	0.755277	0	0	2.98093	1.64465	6.51375	4.75088	1.00249	27.3502	13.106	41.9348
1418	CENPW	39.8191	-1.75317	0.554719	-3.16046	0.0015752	0.0185781	22.323	32.4769	34.9854	5.421	19.3761	6.57859	31.6382	26.1299	102.254	28.6526	43.0625	124.931
1419	TBC1D14	410.31	0.8127	0.257229	3.15945	0.00158069	0.0186297	524.591	593.648	290.531	628.837	683.379	462.969	316.382	331.374	201.501	273.502	317.352	299.659
1420	TCEAL1	125.932	-0.923508	0.292367	-3.15873	0.00158458	0.0186624	63.6206	93.6544	97.3507	103.774	104.333	101.968	64.207	147.277	277.69	130.239	122.634	204.432
1421	GUSBP1	113.792	-0.918171	0.290819	-3.15719	0.00159296	0.0187478	82.5952	37.7639	107.998	103.774	95.3898	120.882	72.5818	81.9528	206.513	131.542	136.677	187.833
1422	ARSG	92.3795	-1.18948	0.376871	-3.15618	0.00159848	0.0187995	99.3374	40.0297	88.224	89.8338	64.09	36.1823	77.2345	23.7544	197.491	105.494	161.952	124.931
1423	KIAA1841	62.5835	-1.41841	0.449524	-3.15535	0.00160303	0.0188266	56.9237	49.093	62.3653	37.1726	11.1785	44.4055	46.5268	14.2527	57.142	149.775	121.698	100.469
1424	ADAM9	836.459	1.26332	0.400359	3.15546	0.00160247	0.0188266	705.407	1694.09	430.472	1610.81	1613.43	1261.45	269.855	720.947	346.862	475.373	395.988	512.828
1425	ANO6	427.98	-1.04386	0.33085	-3.1551	0.00160443	0.0188299	443.112	307.398	366.586	285.764	362.183	221.205	171.219	372.944	1033.57	263.083	431.561	877.137
1426	MCOLN3	50.9811	-1.42151	0.450633	-3.15448	0.00160785	0.0188303	8.92921	38.5191	18.2532	46.4658	46.2044	50.9841	17.6802	33.2562	135.336	65.1196	89.8695	61.1549
1427	COL8A1	65.0497	-2.34114	0.742089	-3.15479	0.00160612	0.0188303	39.0653	25.6794	44.112	9.29315	64.8353	0.822324	5.58322	32.0685	125.311	61.2124	45.8709	326.742
1428	NXN	200.838	0.758617	0.240477	3.15463	0.001607	0.0188303	328.148	249.997	246.419	168.051	164.696	156.242	244.731	302.869	114.284	145.868	150.719	138.035
1429	ELMO2	234.451	-0.785331	0.249042	-3.15341	0.00161375	0.0188861	160.726	223.562	91.2662	195.156	145.32	212.16	206.579	275.551	313.78	291.736	293.948	403.623
1430	CREB3	339.799	-0.758168	0.240622	-3.15086	0.00162789	0.0190383	310.29	253.773	138.42	291.96	244.436	375.802	295.91	296.93	659.64	450.628	362.287	397.507
1431	KIF19	5.95185	-5.17396	1.64229	-3.15045	0.0016302	0.0190521	0	0	0	0	1.49047	0	1.86107	0	0	32.5598	34.6372	0.873642
1432	SOX2	166.565	1.01553	0.322606	3.14791	0.00164443	0.0192049	290.199	101.207	252.503	183.54	144.575	231.895	181.455	217.353	44.1096	123.727	133.868	94.3533
1433	RNF207	296.925	0.742728	0.236081	3.14607	0.0016548	0.0193126	402.93	317.217	298.136	378.696	444.904	222.028	407.575	270.8	126.314	261.781	200.334	232.389
1434	FAM71E2	108.967	1.67875	0.533658	3.14574	0.00165669	0.0193211	254.482	51.3589	44.112	295.058	111.04	167.754	99.5673	106.895	27.0673	71.6316	65.5299	13.1046
1435	WNT5A	175.809	1.37984	0.438675	3.14548	0.00165816	0.0193248	176.352	320.993	190.138	360.884	143.085	207.226	61.4154	309.995	28.0698	66.422	138.549	106.584
1436	DOK1	43.6476	1.59833	0.5082	3.14509	0.00166037	0.0193371	20.0907	83.8358	60.8442	63.5032	55.1472	47.6948	74.4429	42.758	6.01495	42.9789	16.8505	9.61006
1437	TNFAIP1	648.322	0.782428	0.248921	3.14328	0.00167065	0.0194432	978.864	1097.42	407.656	575.401	874.158	765.584	736.054	590.297	397.989	583.472	428.753	344.215
1438	EVA1A	33.4614	2.49238	0.793695	3.14023	0.00168817	0.0196334	42.4137	40.0297	59.3231	51.8868	40.2426	37.8269	85.6093	11.8772	0	0	26.2119	6.11549
1439	NTN1	302.94	2.38375	0.759574	3.13827	0.0016995	0.0197515	328.148	492.441	371.149	534.356	521.663	318.24	361.048	389.573	1.00249	227.919	61.7853	27.9565
1440	CNKSR2	19.8013	-2.52248	0.803963	-3.13756	0.00170359	0.0197853	0	4.53166	1.5211	3.87215	8.94279	24.6697	15.8191	1.18772	64.1595	46.8861	33.7011	32.3248
1441	BPIFB4	63.0949	4.92208	1.56923	3.13662	0.00170906	0.0198044	22.323	3.77639	132.336	0	3.72616	37.0046	487.601	58.1983	1.00249	0	10.2975	0.873642
1442	SLC5A1	57.4176	-4.79401	1.52822	-3.13698	0.00170695	0.0198044	2.2323	0	6.08442	24.0073	1.49047	0	6.51375	5.93861	40.0997	541.795	60.8492	0
1443	CASP1	276.177	-0.653676	0.208411	-3.13647	0.00170997	0.0198044	282.386	245.465	240.334	186.637	271.265	236.829	147.025	245.858	498.238	304.76	315.479	339.847
1444	CCL28	34.3238	-3.2619	1.03996	-3.13657	0.00170934	0.0198044	1.11615	2.26583	25.8588	23.2329	0.745233	9.04557	0.930536	8.31405	1.00249	268.293	43.9986	27.0829
1445	MPP1	34.4668	-2.11406	0.67412	-3.13603	0.00171251	0.0198063	0	16.6161	6.08442	16.263	23.8475	27.1367	31.6382	8.31405	118.294	24.7455	52.4239	88.2379
1446	EPGN	13.5521	2.29225	0.730921	3.13611	0.00171207	0.0198063	3.34845	14.3503	21.2955	10.842	39.4973	24.6697	7.44429	26.1299	6.01495	2.60478	4.6807	1.74728
1447	DSC3	354.382	-1.22403	0.390474	-3.13474	0.00172007	0.01988	156.261	266.613	193.18	247.817	157.989	275.479	214.954	450.146	637.585	130.239	556.068	966.248
1448	RGS5	179.977	-3.33999	1.06586	-3.13362	0.00172665	0.0199423	5.58075	16.6161	53.2386	7.74429	32.7902	35.3599	160.983	43.9457	11.0274	1557.66	114.209	120.563
1449	HSPB11	172.076	0.662056	0.211464	3.13082	0.00174318	0.020093	215.417	254.528	167.321	161.081	216.863	151.308	200.996	201.913	111.277	105.494	170.378	108.332
1450	APOE	25.0151	-3.85483	1.23119	-3.13099	0.0017422	0.020093	0	0	21.2955	0	8.19756	0.822324	0	7.12633	7.01744	33.8622	169.441	52.4185
1451	SIX2	384.597	0.77367	0.247118	3.13077	0.00174348	0.020093	670.807	264.347	418.304	290.411	388.266	427.609	566.696	545.164	246.613	257.874	314.543	224.526
1452	ENTPD3	579.749	1.30113	0.415618	3.1306	0.0017445	0.020093	978.864	840.624	392.445	1097.37	733.309	780.386	294.98	665.124	74.1844	345.134	558.876	195.696
1453	MYH10	322.431	-0.793169	0.253407	-3.13002	0.00174792	0.0201185	271.225	166.161	355.938	224.584	256.36	300.971	265.203	235.169	570.418	222.709	551.387	449.052
1454	NDUFV2	564.838	0.52078	0.166517	3.12748	0.00176311	0.0202669	613.883	812.678	536.95	703.182	497.07	666.083	583.446	610.489	355.885	541.795	451.22	405.37
1455	MMP19	10.1941	-3.44706	1.10219	-3.12746	0.00176324	0.0202669	1.11615	3.02111	0	0	5.21663	1.64465	7.44429	0	2.00498	74.2364	8.42527	19.2201
1456	N6AMT1	40.5292	-1.08776	0.347972	-3.126	0.00177202	0.0203539	36.833	27.9453	39.5487	30.9772	25.3379	32.893	20.4718	22.5667	101.252	40.3742	62.7214	45.4294
1457	ZNHIT6	220.81	-0.800643	0.256203	-3.12503	0.00177785	0.0203905	133.938	194.862	187.096	168.826	152.773	223.672	126.553	228.042	382.952	392.02	161.952	297.038
1458	SERPINB13	236.622	3.0836	0.986794	3.12487	0.00177886	0.0203905	165.19	1157.08	150.589	494.86	365.164	68.2529	228.912	51.072	0	67.7244	48.6793	41.9348
1459	KIAA1671	664.56	1.06056	0.339352	3.12524	0.00177662	0.0203905	1013.46	788.51	562.809	741.903	857.018	814.101	730.471	922.859	161.401	660.313	566.365	155.508
1460	GPX4	1558.93	0.785122	0.251279	3.12451	0.00178104	0.0203938	2262.44	2110.25	1131.7	2810.4	2194.71	1499.1	1298.1	1191.28	996.477	1308.9	904.312	999.447
1461	BICD2	313.115	0.988661	0.316431	3.12441	0.00178159	0.0203938	187.513	522.652	523.26	354.689	400.935	279.59	366.631	367.006	160.399	105.494	339.819	149.393
1462	LOC100134229	136.035	1.4168	0.45376	3.12236	0.00179405	0.0205224	207.604	256.794	120.167	192.058	159.48	84.6994	275.439	77.2019	37.0922	135.449	64.5937	21.8411
1463	CCSER1	139.357	-0.855794	0.274118	-3.12199	0.00179632	0.0205343	90.4082	93.6544	101.914	73.5708	91.6636	115.948	161.913	148.465	221.551	280.014	138.549	154.635
1464	AHCY	892.506	0.749137	0.240018	3.12117	0.00180135	0.0205777	1043.6	822.497	1261	1089.62	883.846	837.126	707.207	1610.55	378.942	708.501	614.108	753.079
1465	LOC344595	79.3288	-2.04254	0.654484	-3.12083	0.0018034	0.0205871	26.7876	3.77639	104.956	20.9096	53.6568	64.1413	16.7496	21.379	248.618	29.955	146.974	214.042
1466	RBBP9	180.895	-0.848342	0.271866	-3.12044	0.00180581	0.0206005	137.287	154.077	69.9708	148.69	143.085	118.415	181.455	188.848	353.88	181.033	189.1	304.901
1467	IRS4	18.63	3.34485	1.0726	3.11846	0.00181802	0.0207256	39.0653	20.3925	0	29.4283	20.8665	45.2278	29.7772	28.5053	0	0	10.2975	0
1468	PMEPA1	141.395	0.812788	0.260666	3.11812	0.00182006	0.0207348	126.125	156.342	132.336	152.563	259.341	134.861	138.65	219.728	65.162	114.611	98.2948	98.7216
1469	ZBTB42	70.8129	1.29163	0.414289	3.11769	0.00182273	0.0207511	60.2721	73.2619	147.547	44.9169	67.8162	121.704	94.9147	96.2054	56.1395	13.0239	47.7432	26.2093
1470	FRY	128.741	-1.72002	0.551823	-3.11698	0.00182715	0.0207873	46.8783	6.7975	150.589	72.7963	146.066	77.2985	57.6932	26.1299	157.391	214.895	189.1	399.254
1471	PPP4R2	115.073	0.731563	0.23489	3.1145	0.00184259	0.0209028	133.938	108.76	115.604	141.721	126.69	120.882	170.288	142.527	59.147	105.494	57.1046	98.7216
1472	CXCL14	287.444	-3.44372	1.10589	-3.114	0.00184572	0.0209028	52.4591	69.4855	80.6185	0	26.0832	10.6902	60.4848	236.357	1298.23	183.637	82.3804	1348.9
1473	ATP11A	172.64	0.763748	0.245267	3.11394	0.00184606	0.0209028	227.695	225.828	181.011	261.757	183.327	116.77	253.106	150.841	88.2193	117.215	135.74	130.173
1474	CDH13	271.248	2.16211	0.694275	3.11421	0.0018444	0.0209028	131.706	242.444	453.289	909.18	235.494	166.11	103.289	686.503	124.309	66.422	12.1698	124.057
1475	ZNF449	100.851	-1.52909	0.490947	-3.11457	0.00184212	0.0209028	75.8983	31.7217	83.6607	41.0447	70.0519	67.4306	13.958	112.834	341.85	87.2603	87.0611	197.443
1476	GALNT18	290.471	2.00661	0.644289	3.11446	0.00184285	0.0209028	196.443	507.546	433.515	683.821	479.185	183.378	162.844	453.71	10.0249	48.1885	108.592	218.411
1477	CAPRIN1	1386.24	-0.643551	0.206666	-3.11397	0.00184585	0.0209028	1157.45	1395.75	825.96	1319.63	1220.69	1399.6	1082.21	937.112	2314.75	1262.02	1435.1	2284.57
1478	KBTBD2	437.223	0.663192	0.213138	3.11156	0.00186104	0.0210582	516.778	463.74	669.286	454.59	485.147	527.11	549.016	320.685	258.643	449.325	238.716	313.638
1479	KIAA1147	238.372	0.890891	0.286367	3.11101	0.0018645	0.0210831	251.134	234.891	188.617	302.027	365.164	366.757	227.981	314.746	90.2242	217.5	209.696	91.7324
1480	MROH8	41.0648	2.3667	0.760831	3.11067	0.00186662	0.0210928	51.3429	71.7514	21.2955	116.939	34.2807	53.4511	24.1939	74.8264	2.00498	39.0718	1.87228	1.74728
1481	ZNF131	126.017	0.883223	0.284034	3.10957	0.00187361	0.0211575	85.9436	179.001	132.336	202.126	155.754	120.059	145.164	169.844	107.267	45.5837	99.2309	69.8914
1482	UBE2QL1	28.064	2.02639	0.651767	3.10908	0.00187672	0.0211784	31.2522	69.4855	31.9432	41.8192	12.669	37.8269	26.9855	48.6966	5.01246	0	7.48913	23.5883
1483	HNRNPU-AS1	380.17	0.59725	0.192113	3.10884	0.00187823	0.0211811	293.548	391.989	509.57	377.921	481.42	458.857	489.462	426.392	379.944	250.059	282.715	220.158
1484	BMP2	37.1261	1.2748	0.410139	3.10821	0.00188223	0.0212118	26.7876	33.2322	51.7175	38.7215	31.2998	51.8064	55.8322	80.765	21.0523	9.11675	22.4674	22.7147
1485	TNFAIP8	342.678	1.49465	0.481331	3.10526	0.00190115	0.0214106	440.88	616.306	272.278	638.13	280.953	513.13	268.925	460.836	22.0548	320.388	58.9769	219.284
1486	MRC2	70.7599	-1.80015	0.579893	-3.10428	0.0019074	0.0214666	12.2777	10.5739	83.6607	40.2703	73.0328	55.0957	26.9855	8.31405	199.496	72.934	170.378	96.1006
1487	LRG1	290.832	1.41818	0.456945	3.10361	0.00191172	0.0215007	330.381	324.014	212.955	273.374	549.237	303.438	458.754	486.966	38.0947	224.011	255.566	33.1984
1488	MITF	43.8041	-2.00289	0.645719	-3.1018	0.00192349	0.0216185	16.7423	3.02111	22.8166	2.32329	31.2998	44.4055	26.055	28.5053	59.147	105.494	35.5734	150.266
1489	CECR7	34.0136	-1.75692	0.566473	-3.10152	0.00192532	0.0216246	21.2069	11.3292	7.60552	20.1352	29.0641	31.2483	22.3329	8.31405	82.2043	11.7215	46.807	116.194
1490	COX7B	352.997	0.719952	0.232215	3.10037	0.00193282	0.0216797	427.486	474.314	340.727	346.17	362.928	330.574	631.834	333.75	181.451	338.622	272.417	195.696
1491	ZNF706	524.563	0.526851	0.169923	3.10053	0.00193174	0.0216797	620.58	659.357	555.203	714.024	458.318	634.834	495.976	534.475	483.201	388.113	304.246	446.431
1492	LPP	2737.04	-0.523551	0.168975	-3.09839	0.00194577	0.0218104	2380.75	2150.27	2923.56	1923.68	2040.45	2231.79	2667.85	2795.9	3759.34	2453.71	3433.76	4083.4
1493	FAHD2CP	47.7674	-1.30837	0.422664	-3.09554	0.00196457	0.0219607	26.7876	30.2111	48.6753	33.3005	43.9687	28.7814	26.055	19.0035	124.309	24.7455	59.913	107.458
1494	NAPSA	8.44941	4.59593	1.48457	3.09581	0.00196279	0.0219607	0	13.595	13.6899	1.54886	9.68803	1.64465	4.65268	54.6352	1.00249	0	0.936141	0
1495	EYA2	669.102	0.603094	0.194838	3.09536	0.00196575	0.0219607	791.351	999.232	611.484	865.812	922.598	688.285	635.556	526.16	550.368	393.322	473.687	571.362
1496	PCDHAC1	7.07404	5.82199	1.88072	3.09562	0.001964	0.0219607	8.92921	4.53166	0	7.74429	0	0	10.2359	53.4475	0	0	0	0
1497	C14orf64	15.5955	1.62792	0.52591	3.09544	0.00196524	0.0219607	12.2777	22.6583	12.1688	27.8795	16.3951	23.8474	26.055	20.1913	8.01993	1.30239	9.36141	6.98914
1498	CDKL5	81.0929	-1.14893	0.371241	-3.09483	0.00196929	0.0219856	80.3629	61.1775	21.2955	78.2173	53.6568	33.7153	67.9291	64.1369	164.409	151.077	60.8492	136.288
1499	RNF146	204.482	-0.9384	0.303275	-3.09422	0.00197331	0.0220158	79.2467	114.047	155.153	228.457	207.175	130.75	167.496	169.844	225.561	394.625	176.931	404.496
1500	RIF1	942.54	-0.707157	0.228558	-3.094	0.00197479	0.0220176	500.036	731.109	1251.87	883.624	714.678	842.06	750.012	555.854	1505.74	1015.87	1084.05	1475.58
1501	LPPR1	43.5138	-1.6896	0.546181	-3.09349	0.00197819	0.0220293	26.7876	25.6794	48.6753	11.6164	10.4333	34.5376	33.4993	9.50177	178.444	46.8861	39.3179	56.7867
1502	WHAMMP1	24.0559	-1.17783	0.380751	-3.09344	0.00197848	0.0220293	21.2069	15.1055	12.1688	8.51872	17.1404	23.8474	20.4718	16.6281	31.0772	49.4909	33.7011	39.3139
1503	CPQ	209.85	-1.0111	0.326899	-3.093	0.00198141	0.0220473	132.822	157.853	132.336	102.225	147.556	251.631	154.469	175.783	500.243	119.82	255.566	387.897
1504	EMP1	450.667	1.90437	0.615871	3.09215	0.0019871	0.022084	618.348	1092.13	562.809	580.822	370.381	198.18	734.193	612.864	30.0747	421.975	106.72	79.5014
1505	FBXW5	413.983	0.92668	0.299691	3.09212	0.00198735	0.022084	475.48	682.015	372.671	585.468	379.324	430.076	395.478	610.489	127.316	483.188	208.759	217.537
1506	HERC2	481.006	-0.611327	0.197738	-3.0916	0.00199082	0.0221033	370.562	370.086	441.12	464.658	409.133	288.636	590.89	337.313	739.839	631.66	475.56	652.611
1507	ASAP3	73.6905	-1.59424	0.515691	-3.09146	0.00199173	0.0221033	23.4392	77.7936	38.0276	44.9169	46.2044	74.0092	11.1664	35.6316	173.431	237.035	83.3165	39.3139
1508	NFKB1	231.626	0.712433	0.230476	3.09114	0.0019939	0.0221128	225.462	223.562	209.912	240.073	269.029	254.098	426.185	281.49	221.551	132.844	131.06	164.245
1509	ITIH6	8.09105	-4.7943	1.55119	-3.09073	0.00199664	0.0221285	0	0	7.60552	0	0	0	0	0	48.1196	31.2574	7.48913	2.62093
1510	ADAMTSL1	18.4485	-3.67973	1.19079	-3.09015	0.00200053	0.0221569	0	0.755277	0	0	1.49047	4.11162	23.2634	0	65.162	63.8172	50.5516	12.231
1511	PLEKHB1	45.3304	-4.28264	1.38635	-3.08916	0.00200725	0.0221944	7.81306	9.06333	10.6477	0	23.1022	0	0	0	64.1595	268.293	106.72	54.1658
1512	DNASE2	322.667	0.789797	0.255675	3.08906	0.0020079	0.0221944	292.432	372.352	331.601	612.573	368.145	420.208	284.744	319.497	132.329	311.272	190.973	235.883
1513	RGS1	42.5031	-9.50832	3.07778	-3.08934	0.002006	0.0221944	0	0	0	0	0	0	0	0	0	450.628	13.106	46.303
1514	ZMAT4	3.02263	-5.69796	1.84633	-3.08611	0.00202797	0.0223825	0	0	0	0	0	0	0	0	19.0473	0	9.36141	7.86278
1515	PHYHIP	65.3156	2.41686	0.783179	3.08596	0.00202893	0.0223825	121.66	73.2619	24.3377	183.54	92.4089	60.0297	7.44429	154.404	1.00249	2.60478	42.1263	20.9674
1516	HS3ST4	6.57859	4.97761	1.61292	3.08608	0.00202815	0.0223825	4.4646	21.1478	27.3799	0	6.7071	16.4465	1.86107	0	0	0	0.936141	0
1517	SPON2	19.1857	-3.28736	1.06555	-3.08512	0.00203468	0.0224311	12.2777	4.53166	1.5211	3.87215	7.45233	0	0	9.50177	1.00249	143.263	33.7011	13.1046
1518	SCGB3A1	142.919	-7.92463	2.56933	-3.08431	0.00204022	0.0224672	0	0	0	0	0	0	13.958	0	9.02242	1505.57	175.994	10.4837
1519	COL19A1	29.6151	2.57124	0.833667	3.08425	0.00204064	0.0224672	30.1361	10.5739	39.5487	10.0676	8.19756	52.6288	105.151	71.2633	0	13.0239	12.1698	2.62093
1520	NPDC1	28.6974	-2.24707	0.72862	-3.08401	0.00204233	0.0224711	5.58075	13.595	16.7321	5.421	14.9047	9.86789	11.1664	24.9421	2.00498	157.589	45.8709	36.693
1521	DHX57	142.301	-1.14446	0.371511	-3.08056	0.00206609	0.0226962	87.0598	38.5191	60.8442	72.0219	85.7018	211.337	120.97	134.212	283.705	233.128	197.526	182.591
1522	DBN1	220.903	-0.991892	0.322016	-3.08026	0.00206822	0.0226962	114.964	115.557	208.391	194.382	131.161	201.469	238.217	125.898	523.301	157.589	228.418	411.485
1523	MIR31HG	10.5132	3.31122	1.07481	3.08074	0.0020649	0.0226962	5.58075	8.30805	21.2955	17.0374	26.0832	26.3144	0	15.4404	0	2.60478	0	3.49457
1524	GIT1	191.79	0.947181	0.307501	3.08026	0.00206823	0.0226962	180.816	295.313	179.49	370.952	185.563	190.779	208.44	213.79	86.2143	216.197	92.6779	81.2487
1525	INTU	107.133	-1.01914	0.331003	-3.07894	0.00207736	0.0227814	128.357	66.4644	62.3653	76.6685	63.3448	76.4762	130.275	34.4439	203.506	132.844	180.675	130.173
1526	C11orf63	47.0079	-1.50559	0.489115	-3.0782	0.00208258	0.0228137	52.4591	21.903	12.1688	36.3982	27.5736	37.8269	33.4993	10.6895	125.311	58.6076	117.954	29.7038
1527	SLC24A1	116.502	0.889642	0.28902	3.07813	0.00208302	0.0228137	173.003	211.478	80.6185	99.9014	150.537	97.0343	142.372	144.902	80.1993	91.1675	54.2962	72.5123
1528	NAT1	23.8074	3.05896	0.994006	3.0774	0.00208814	0.0228398	8.92921	51.3589	56.2809	30.2027	23.1022	10.6902	72.5818	16.6281	0	0	15.9144	0
1529	PTGDR2	4.91757	-4.91094	1.59571	-3.07759	0.00208679	0.0228398	0	2.26583	0	0	0	0	0	1.18772	27.0673	24.7455	3.74456	0
1530	ZNF627	156.772	-1.45104	0.471571	-3.07703	0.00209074	0.0228533	7.81306	61.1775	168.843	147.142	91.6636	95.3896	89.3315	134.212	224.558	239.64	240.588	380.908
1531	HID1	71.6651	-3.42971	1.1149	-3.07625	0.00209619	0.0228979	32.3684	3.77639	0	6.96986	12.669	0	40.9436	38.0071	54.1345	420.673	165.697	84.7433
1532	CRELD2	99.6598	-0.899861	0.292584	-3.07557	0.002101	0.0229205	66.969	78.5488	132.336	85.9616	64.09	85.5217	41.8741	64.1369	142.354	195.359	121.698	117.068
1533	CRTC1	200.514	0.850805	0.276625	3.07566	0.00210036	0.0229205	279.038	233.381	162.758	288.862	231.022	316.595	174.941	198.349	114.284	71.6316	128.251	207.053
1534	CDC42EP4	913.422	0.590503	0.192028	3.0751	0.00210435	0.0229421	1149.64	1432.76	777.284	961.841	1108.91	782.853	986.368	1026.19	697.734	890.836	582.28	564.373
1535	ABCA7	229.896	1.13444	0.369061	3.07385	0.00211316	0.0230231	354.936	308.153	179.49	130.879	342.062	150.485	462.476	317.122	80.1993	233.128	101.103	98.7216
1536	LOC441666	60.3427	-1.71252	0.557642	-3.071	0.00213346	0.0232292	36.833	14.3503	51.7175	28.6539	46.9497	18.0911	57.6932	20.1913	160.399	222.709	28.0842	38.4403
1537	MYBPC1	2.15238	-5.20947	1.69662	-3.07049	0.00213707	0.0232534	0	0	0	0	0	0	0	0	2.00498	2.60478	16.8505	4.36821
1538	KIFAP3	227.89	-0.859798	0.280072	-3.06992	0.00214119	0.023283	229.927	111.781	295.094	164.179	187.799	152.952	145.164	149.653	249.62	263.083	275.225	510.207
1539	SLC43A1	43.7606	-2.18216	0.710928	-3.06945	0.00214454	0.0233043	31.2522	1.51055	33.4643	14.7142	22.357	10.6902	4.65268	42.758	43.1071	233.128	41.1902	46.303
1540	CEP128	57.1739	-1.62199	0.528615	-3.06838	0.00215224	0.0233728	52.4591	9.06333	39.5487	10.842	23.8475	41.1162	72.5818	21.379	172.429	89.8651	53.36	99.5952
1541	ZNF480	279.004	0.851018	0.277454	3.06724	0.00216047	0.0234469	409.627	188.819	512.612	279.569	242.201	385.67	270.786	333.75	110.274	173.218	201.27	240.252
1542	SPATA17	12.9986	-4.53515	1.47878	-3.06681	0.0021636	0.0234657	0	0	0	0.774429	0.745233	5.75627	3.72214	1.18772	0	28.6526	115.145	0
1543	UNC13B	151.852	-1.6075	0.524708	-3.06361	0.00218685	0.0237025	113.847	52.8694	51.7175	85.9616	46.2044	9.86789	189.829	172.22	153.381	339.924	315.479	290.923
1544	ETNK1	1618.42	-0.742362	0.242371	-3.06292	0.00219188	0.0237416	853.855	1404.06	1720.37	1445.86	1715.53	1317.36	1259.95	858.722	3053.59	1445.66	1814.24	2531.81
1545	PSAP	5620.9	-0.43881	0.143324	-3.06167	0.00220106	0.0238255	5051.7	5123.05	4758.01	5743.17	5238.99	5931.43	4597.78	3757.95	7832.47	5842.53	6359.2	7214.54
1546	SLC35F2	196.078	0.791428	0.258544	3.0611	0.00220527	0.0238557	155.145	183.532	284.446	258.659	228.786	207.226	309.868	198.349	70.1744	139.356	147.91	169.487
1547	PDS5B	506.95	-0.738568	0.241307	-3.0607	0.00220823	0.0238568	256.715	405.584	654.075	349.268	345.043	557.536	391.756	358.692	799.988	545.702	566.365	852.675
1548	RNF157	16.4172	-1.91953	0.627129	-3.06082	0.00220733	0.0238568	7.81306	5.28694	3.04221	12.3909	9.68803	12.3349	7.44429	9.50177	66.1644	40.3742	16.8505	6.11549
1549	LOC400680	6.64544	-4.05245	1.32427	-3.06014	0.00221236	0.0238707	2.2323	0	1.5211	1.54886	2.2357	0	0	1.18772	49.1221	1.30239	20.5951	0
1550	CNTRL	177.922	-0.760608	0.248546	-3.06023	0.00221169	0.0238707	166.306	126.131	219.039	89.8338	157.244	104.435	121.9	173.407	268.668	253.966	272.417	181.718
1551	EZR	4925.55	1.29517	0.423314	3.0596	0.00221631	0.0238708	6158.92	10918.3	3694.76	5297.87	7289.12	4901.88	6999.49	3839.9	848.108	5766.99	2443.33	947.902
1552	NUCB2	265.679	-1.18516	0.387364	-3.05956	0.00221666	0.0238708	202.023	237.912	95.8296	186.637	146.066	179.267	310.799	131.837	166.414	716.316	614.108	200.938
1553	EIF4A2	3122.52	-0.434756	0.142086	-3.05981	0.00221476	0.0238708	2702.2	3246.94	2637.59	2688.82	3323.74	2908.56	2139.3	2710.38	3884.66	3778.24	3118.29	4331.52
1554	SRBD1	108.336	-0.863244	0.282282	-3.05809	0.00222754	0.0239305	42.4137	103.473	106.477	117.713	90.9184	68.2529	93.0536	58.1983	129.321	139.356	190.973	159.877
1555	JUP	2214.4	0.555671	0.181705	3.05808	0.00222757	0.0239305	2931.01	3313.4	1659.52	2760.84	2686.56	2271.26	2195.13	2008.44	1464.64	1755.62	1680.37	1846.01
1556	ARHGEF12	580.019	0.558139	0.182516	3.05804	0.00222793	0.0239305	776.841	619.327	745.341	803.858	560.415	530.399	525.753	635.431	568.413	351.646	467.134	375.666
1557	KRT42P	67.7935	2.18621	0.714864	3.05822	0.0022266	0.0239305	121.66	173.714	48.6753	90.6082	96.135	80.5878	53.9711	66.5124	0	65.1196	12.1698	4.36821
1558	FAM153A	4.21447	5.08836	1.66412	3.05769	0.00223047	0.0239421	6.6969	9.06333	0	6.19543	0.745233	7.40092	20.4718	0	0	0	0	0
1559	ATP1B1	954.349	0.704571	0.23044	3.05751	0.00223187	0.0239421	961.006	1081.56	1537.84	1108.98	832.425	1044.35	1026.38	1169.91	633.575	950.746	749.849	355.572
1560	TESC	3.26209	-5.7992	1.89735	-3.05647	0.0022396	0.0240096	0	0	0	0	0	0	0	0	0	27.3502	6.55299	5.24185
1561	ZNF621	300.558	-0.776491	0.254066	-3.05626	0.00224118	0.0240112	187.513	233.381	345.291	199.803	263.812	243.408	265.203	205.476	708.762	322.993	305.182	325.869
1562	C5	62.8713	-1.28398	0.420508	-3.05339	0.00226271	0.0242263	51.3429	45.3166	62.3653	61.9543	17.8856	10.6902	42.8047	48.6966	111.277	127.634	87.9972	86.4906
1563	CXCR4	74.9702	-2.54643	0.834429	-3.05171	0.00227542	0.0243468	51.3429	13.595	31.9432	0	8.19756	35.3599	85.6093	3.56316	55.137	359.46	175.058	80.3751
1564	NOTCH4	411.127	-0.845083	0.276962	-3.05126	0.00227882	0.0243677	501.152	150.3	202.307	455.364	371.126	277.946	273.578	367.006	646.607	561.331	586.024	540.784
1565	LOC100506795	6.74757	5.74879	1.8855	3.04895	0.00229645	0.0245405	0	0	41.0698	6.96986	2.98093	5.75627	24.1939	0	0	0	0	0
1566	PTPRO	28.5199	3.39351	1.11308	3.04875	0.00229794	0.0245407	0	16.6161	48.6753	3.87215	20.1213	68.2529	40.013	129.462	0	0	5.61685	9.61006
1567	ARMCX3	291.344	-0.711621	0.233441	-3.04839	0.0023007	0.0245546	161.842	266.613	162.758	186.637	245.182	342.087	251.245	305.244	436.084	295.643	375.392	467.399
1568	SMTNL2	25.6477	2.97318	0.975781	3.04698	0.00231156	0.0246547	63.6206	22.6583	3.04221	74.3452	49.9306	51.8064	18.6107	4.75088	0	14.3263	4.6807	0
1569	ROR2	54.7672	-2.75066	0.903224	-3.04538	0.00232383	0.0247398	0	10.5739	3.04221	0	21.6118	16.4465	54.9016	43.9457	186.463	57.3053	117.018	145.898
1570	TREM2	120.814	1.81394	0.595638	3.04537	0.00232398	0.0247398	174.12	110.27	135.378	162.63	102.097	146.374	112.595	326.623	3.00747	9.11675	102.039	65.5232
1571	CYB561D2	124.906	0.994604	0.326594	3.04539	0.00232381	0.0247398	170.771	197.883	150.589	155.66	102.842	92.1003	150.747	176.97	63.157	98.9818	108.592	30.5775
1572	UBE2E3	276.629	-0.787699	0.258685	-3.04501	0.00232669	0.0247529	181.933	193.351	307.263	142.495	180.346	337.975	160.983	279.114	280.698	385.508	454.028	415.854
1573	FAM95B1	13.3451	2.41682	0.793996	3.04387	0.00233556	0.0248314	26.7876	17.3714	1.5211	23.2329	14.1594	36.1823	17.6802	9.50177	0	3.90718	2.80842	6.98914
1574	PLEKHH1	484.058	1.08072	0.355115	3.04329	0.00234007	0.0248636	465.435	660.112	649.511	501.83	514.956	676.773	620.667	608.113	51.1271	428.487	366.967	264.714
1575	LDLRAP1	394.925	0.582037	0.191378	3.0413	0.00235562	0.0250129	361.633	567.969	395.487	449.943	327.157	509.019	445.727	496.467	310.772	239.64	250.886	384.403
1576	MAX	373.326	0.58253	0.191666	3.0393	0.00237128	0.0251632	597.141	468.272	424.388	291.96	406.152	409.518	377.798	383.634	241.6	306.062	239.652	333.731
1577	NUDT22	151.76	0.590222	0.194252	3.03844	0.00237806	0.0252032	177.468	189.575	162.758	205.224	143.085	170.221	135.858	182.909	81.2018	118.518	131.996	122.31
1578	TBX2	3.79164	-5.24528	1.72624	-3.03855	0.00237718	0.0252032	0	0	0	1.54886	0	0	0	0	0	27.3502	13.106	3.49457
1579	TSC22D3	2405.14	0.974695	0.320842	3.03793	0.00238213	0.0252304	2563.8	3015.07	2356.19	4144.75	3853.6	2892.11	2636.21	1544.04	1323.29	2333.89	1684.12	514.575
1580	STRIP1	211.456	-0.590146	0.19429	-3.03745	0.00238585	0.0252538	210.953	218.275	231.208	144.044	199.722	151.308	133.997	159.155	268.668	299.55	234.035	286.555
1581	RGS16	145.457	-1.5525	0.511216	-3.03688	0.0023904	0.025286	68.0852	37.7639	200.786	86.7361	63.3448	111.836	121.9	17.8158	236.588	515.747	105.784	179.097
1582	ASB13	123.485	-1.15666	0.38102	-3.03569	0.00239986	0.0253699	112.731	81.57	27.3799	49.5635	91.6636	135.684	100.498	100.956	334.832	132.844	176.931	137.162
1583	FLT1	52.8497	-2.56167	0.843982	-3.03521	0.00240365	0.0253939	3.34845	21.903	25.8588	15.4886	15.6499	11.5125	60.4848	5.93861	60.1495	392.02	13.106	8.73642
1584	OSBPL1A	168.471	-0.989783	0.326423	-3.03221	0.00242772	0.0256321	91.5244	87.6122	217.518	102.999	141.594	73.1869	112.595	190.035	342.852	143.263	228.418	290.049
1585	KRT6C	10.8934	4.10372	1.35362	3.03167	0.00243206	0.0256617	5.58075	6.7975	1.5211	24.0073	40.9878	11.5125	0	36.8194	0	0	0	3.49457
1586	ANGPTL6	2.09747	-5.16842	1.7058	-3.02991	0.00244627	0.0257953	0	0	0	0	0	0	0	0	11.0274	3.90718	9.36141	0.873642
1587	RPP30	202.893	-0.659496	0.21769	-3.02952	0.00244946	0.0258127	157.377	113.292	223.602	205.998	174.384	139.795	184.246	163.906	336.837	188.847	267.736	278.692
1588	SFPQ	459.96	0.67611	0.223287	3.02799	0.00246183	0.0259152	492.223	677.484	682.976	328.358	406.897	437.477	571.349	608.113	406.009	309.969	356.67	241.999
1589	KCNS1	14.6548	3.88746	1.28386	3.02794	0.00246228	0.0259152	46.8783	18.8819	1.5211	0	52.9115	23.0251	13.958	13.0649	0	0	5.61685	0
1590	GDE1	626.644	0.788899	0.260629	3.0269	0.00247075	0.0259879	626.161	962.223	555.203	895.24	807.832	941.561	518.309	522.597	291.725	682.454	340.755	375.666
1591	GPT	33.3841	-2.20944	0.730427	-3.02485	0.00248753	0.026148	4.4646	5.28694	24.3377	0	13.4142	17.2688	44.6657	11.8772	48.1196	96.377	69.2744	65.5232
1592	ZNF614	104.791	-1.34878	0.445995	-3.0242	0.00249292	0.0261882	84.8275	26.4347	34.9854	41.8192	79.7399	68.2529	71.6513	146.09	288.718	83.3531	112.337	219.284
1593	ANKRD46	176.673	-1.04353	0.345343	-3.02172	0.00251339	0.0263866	176.352	83.8358	100.393	173.472	226.551	110.191	71.6513	100.956	426.059	213.592	160.08	276.945
1594	SBF2	277.999	0.676272	0.223845	3.02116	0.00251809	0.0264194	408.511	330.056	310.305	332.23	245.927	333.864	324.757	255.36	112.279	213.592	274.289	194.822
1595	LOC389023	13.3496	2.42252	0.801986	3.02065	0.00252232	0.0264326	24.5553	7.55277	9.12662	13.1653	32.045	24.6697	14.8886	20.1913	0	6.51196	7.48913	0
1596	MXD1	424.136	1.09655	0.363022	3.02063	0.0025225	0.0264326	523.475	989.413	384.839	472.402	585.753	497.506	435.491	233.981	157.391	484.49	155.399	169.487
1597	GAB1	326.669	-0.527087	0.174529	-3.02006	0.00252727	0.0264633	303.593	259.815	257.067	251.689	303.31	304.26	295.91	300.493	390.972	552.214	419.391	281.313
1598	C15orf41	176.853	0.749121	0.248108	3.01933	0.00253335	0.0264633	184.165	179.001	215.997	264.08	229.532	199.825	194.482	169.844	127.316	65.1196	186.292	106.584
1599	COX4I1	2095.36	0.480147	0.159019	3.01944	0.00253244	0.0264633	2518.04	2092.12	2032.2	2154.46	1972.63	1922.59	3172.2	2645.06	1533.81	1845.49	1500.63	1755.15
1600	TMEM59L	13.135	3.12192	1.03388	3.01962	0.00253096	0.0264633	33.4845	22.6583	9.12662	13.1653	5.96186	30.426	0	34.4439	0	1.30239	0.936141	6.11549
1601	SLC10A3	92.1321	0.866162	0.286827	3.0198	0.00252938	0.0264633	136.17	102.718	76.0552	123.909	106.568	87.1664	105.151	128.274	64.1595	91.1675	31.8288	52.4185
1602	FIGN	37.7857	-2.75548	0.912757	-3.01885	0.00253734	0.0264884	1.11615	1.51055	24.3377	13.9397	18.6308	1.64465	39.0825	3.56316	205.511	59.91	4.6807	79.5014
1603	SLC22A4	37.4001	-1.95614	0.648215	-3.01774	0.00254671	0.0265697	8.92921	38.5191	6.08442	11.6164	35.0259	33.7153	4.65268	13.0649	70.1744	53.3981	153.527	20.0938
1604	HECTD2	224.43	-1.20176	0.398322	-3.01705	0.00255252	0.0266136	250.018	71.7514	174.927	103.774	193.761	177.622	179.593	102.144	568.413	113.308	241.524	516.322
1605	UGT1A6	580.085	2.50176	0.829338	3.01658	0.00255646	0.0266382	773.493	1356.48	631.258	833.286	879.375	720.356	417.811	783.896	0	302.155	143.23	119.689
1606	HLTF	224.112	-0.614283	0.20369	-3.01577	0.00256327	0.0266759	173.003	187.309	220.56	151.014	163.951	268.078	200.065	160.342	220.548	266.99	359.478	318.006
1607	BAP1	438.191	0.720973	0.239054	3.01595	0.00256179	0.0266759	548.03	491.686	462.416	882.849	436.706	497.506	351.743	363.443	286.713	263.083	387.562	286.555
1608	PLEKHH3	52.3625	1.06105	0.351921	3.01502	0.00256962	0.0267253	59.156	53.6247	69.9708	82.8639	62.5996	76.4762	47.4573	54.6352	10.0249	36.467	38.3818	36.693
1609	IL1R1	510.493	1.30237	0.431999	3.01476	0.00257183	0.0267317	600.489	865.548	556.724	505.702	815.285	420.208	419.672	908.607	58.1445	491.002	387.562	96.9743
1610	LOC150381	25.3167	-1.43024	0.474606	-3.01353	0.00258225	0.0268233	34.6007	12.8397	13.6899	18.5863	8.19756	18.9135	15.8191	7.12633	62.1545	23.4431	42.1263	46.303
1611	C9orf117	5.02719	-4.13802	1.37371	-3.0123	0.00259276	0.0268945	1.11615	0	1.5211	0	0	0.822324	1.86107	1.18772	2.00498	7.81435	43.9986	0
1612	UGT1A5	46.4151	2.46406	0.818036	3.01216	0.00259393	0.0268945	68.0852	145.013	27.3799	89.0594	109.549	9.86789	11.1664	49.8843	0	32.5598	6.55299	7.86278
1613	HSBP1L1	119.85	1.12307	0.372824	3.01235	0.00259237	0.0268945	176.352	157.853	121.688	142.495	191.525	106.902	128.414	142.527	31.0772	143.263	65.5299	30.5775
1614	CROT	431.945	0.968623	0.32167	3.01124	0.00260187	0.0269602	775.725	624.614	232.729	545.198	617.798	508.196	268.925	555.854	368.917	132.844	254.63	297.912
1615	EIF4EBP2	1242.26	0.51477	0.170999	3.01037	0.00260931	0.0270006	1459.93	1079.29	1950.06	1244.51	1122.32	1473.61	1227.38	1487.03	995.474	1074.47	986.692	806.372
1616	GLYCTK	42.116	1.12118	0.372459	3.01022	0.00261055	0.0270006	39.0653	50.6036	56.2809	52.6612	35.7712	47.6948	57.6932	72.451	16.0399	10.4191	30.8926	35.8193
1617	DZIP3	227.547	-0.866337	0.287799	-3.01022	0.00261061	0.0270006	173.003	139.726	187.096	211.419	166.187	138.15	172.149	242.295	476.184	136.751	419.391	268.208
1618	PHF17	329.838	-1.02361	0.340111	-3.00964	0.00261556	0.027035	213.185	353.47	333.122	218.389	179.601	167.754	268.925	229.23	1052.62	290.433	307.99	343.341
1619	ALOX15	15632.7	3.5086	1.16606	3.00892	0.00262177	0.0270825	27854.7	27560.1	4029.4	57401.5	34427.5	18971	6571.45	2881.41	2.00498	5502.61	2157.8	232.389
1620	CREB3L4	103.227	-1.12402	0.373763	-3.0073	0.00263581	0.0272107	33.4845	46.0719	98.8718	110.743	82.7208	92.1003	87.4704	40.3825	153.381	261.781	133.868	97.8479
1621	GEN1	203.286	0.9619	0.319914	3.00675	0.00264058	0.0272431	263.412	263.592	214.476	154.886	242.946	228.606	138.65	434.706	64.1595	154.985	109.528	169.487
1622	PPP1R15A	7067.67	0.621398	0.206701	3.00627	0.00264474	0.0272645	8781.87	10654.7	6809.98	7604.12	9716.35	6990.58	7778.35	5668.99	5041.53	7240	4837.98	3687.64
1623	SPTBN2	59.6062	1.20506	0.400892	3.00595	0.00264755	0.0272645	73.666	49.8483	94.3085	113.067	52.9115	66.6083	82.8177	53.4475	24.0598	58.6076	33.7011	12.231
1624	APC	408.228	0.630516	0.209752	3.006	0.00264707	0.0272645	497.803	415.403	363.544	540.552	476.204	407.051	589.96	413.327	361.899	181.033	382.882	269.082
1625	LOC100507118	3.57044	-4.0498	1.34758	-3.00523	0.00265381	0.0273121	2.2323	0	0	0	2.2357	0	0	0	2.00498	11.7215	15.9144	8.73642
1626	PXN	628.852	0.573247	0.190809	3.0043	0.00266195	0.0273791	815.906	594.403	708.835	940.157	628.231	733.513	664.403	564.168	573.425	341.227	405.349	576.604
1627	MNF1	135.963	0.758909	0.252625	3.00409	0.00266377	0.027381	212.069	153.321	117.125	191.284	151.282	140.617	101.428	191.223	70.1744	122.425	101.103	79.5014
1628	C10orf54	301.73	-0.897583	0.298903	-3.00293	0.00267396	0.0274688	118.312	239.423	260.109	426.71	156.499	238.474	256.828	176.97	422.049	597.798	298.629	428.958
1629	DIXDC1	131.744	-1.26583	0.421653	-3.00207	0.00268154	0.0275298	49.1106	36.2533	181.011	100.676	132.651	47.6948	94.9147	77.2019	167.416	112.006	237.78	344.215
1630	NDUFA1	526.958	0.622402	0.207491	2.99965	0.00270286	0.0277317	664.11	709.205	500.443	542.1	534.332	444.877	798.4	578.42	260.648	487.095	459.645	344.215
1631	TBC1D22A	323.84	0.922723	0.307771	2.99809	0.00271681	0.0278547	319.219	462.23	215.997	576.95	415.095	298.504	322.896	462.024	114.284	350.344	143.23	205.306
1632	C4orf19	87.8815	-1.19912	0.399982	-2.99793	0.00271818	0.0278547	46.8783	85.3463	36.5065	60.4055	68.5614	37.0046	66.9986	87.8914	116.289	270.898	124.507	53.2922
1633	GALNT3	184.283	-0.878469	0.293065	-2.99753	0.0027218	0.0278747	75.8983	224.317	86.7029	123.134	204.939	108.547	152.608	174.595	320.797	225.314	274.289	240.252
1634	SLC38A5	215.518	1.61179	0.537753	2.99726	0.00272418	0.027882	160.726	545.31	126.252	578.499	424.783	160.353	77.2345	148.465	27.0673	173.218	66.466	97.8479
1635	CEBPD	243.318	1.03975	0.34717	2.99492	0.00274514	0.0280255	392.885	262.081	316.39	199.028	245.927	170.221	474.573	286.241	142.354	248.757	125.443	55.9131
1636	MTCH2	417.252	0.575013	0.191982	2.99515	0.00274313	0.0280255	492.223	451.656	362.023	558.363	508.249	516.42	335.923	523.785	359.895	283.922	228.418	386.15
1637	C14orf37	48.511	-2.1817	0.728422	-2.99511	0.00274345	0.0280255	3.34845	9.81861	0	65.0521	11.9237	22.2028	30.7077	34.4439	116.289	45.5837	142.293	100.469
1638	CEP170	241.704	-0.752414	0.251212	-2.99514	0.00274317	0.0280255	204.256	200.149	162.758	172.698	199.722	212.16	306.146	116.397	371.924	201.871	355.734	396.634
1639	SIPA1L3	172.172	0.616617	0.205899	2.99476	0.00274658	0.0280255	219.882	146.524	205.349	196.705	195.251	140.617	251.245	201.913	135.336	151.077	121.698	100.469
1640	CRY2	281.985	-0.724207	0.241859	-2.99433	0.00275047	0.0280481	155.145	242.444	296.615	261.757	251.889	216.271	264.272	163.906	458.139	477.978	216.249	379.161
1641	AKR1B10	71.9229	2.39671	0.800743	2.9931	0.00276157	0.0280973	11.1615	361.778	51.7175	44.9169	36.5164	87.1664	60.4848	134.212	0	32.5598	22.4674	20.0938
1642	IL33	1620.17	2.50468	0.836805	2.99315	0.00276118	0.0280973	2001.26	2897.24	1232.09	3234.79	1747.57	2981.75	1123.16	2649.81	1.00249	673.337	435.305	464.778
1643	CIB1	447.603	0.843478	0.28176	2.99361	0.00275701	0.0280973	450.925	697.121	415.261	531.258	477.694	462.969	573.21	590.297	122.304	487.095	334.202	228.894
1644	RRP12	208.968	0.732322	0.244674	2.99305	0.00276201	0.0280973	292.432	318.727	246.419	202.126	250.398	282.88	152.608	180.534	175.436	182.335	105.784	117.942
1645	DUSP7	253.448	0.924368	0.308888	2.99257	0.00276639	0.0281247	271.225	499.238	264.672	219.938	270.52	189.135	352.673	340.876	213.531	76.8411	121.698	221.031
1646	HPSE	108.186	0.831268	0.277802	2.99231	0.00276876	0.0281317	69.2014	150.3	162.758	119.262	101.352	135.684	177.732	97.3931	59.147	71.6316	65.5299	88.2379
1647	CYP3A5	12.1355	-1.91787	0.640993	-2.99202	0.00277138	0.028138	1.11615	9.06333	6.08442	3.87215	5.96186	15.6242	5.58322	2.37544	23.0573	40.3742	15.9144	16.5992
1648	RERGL	8.29589	-5.05141	1.68838	-2.99187	0.00277275	0.028138	0	0	0	0	0	0	5.58322	0	0	32.5598	29.9565	31.4511
1649	LINC00260	15.7	1.81831	0.60786	2.99133	0.00277766	0.0281537	17.8584	21.1478	18.2532	6.96986	14.9047	25.4921	17.6802	42.758	7.01744	5.20957	9.36141	1.74728
1650	S100B	211.673	-3.74288	1.25124	-2.99134	0.00277757	0.0281537	11.1615	0	146.026	0	40.9878	9.86789	62.3459	60.5738	628.562	217.5	408.157	954.891
1651	MUSTN1	13.6258	-2.88522	0.965112	-2.98951	0.00279422	0.0283044	0	2.26583	7.60552	0.774429	1.49047	7.40092	13.0275	2.37544	3.00747	89.8651	24.3397	11.3573
1652	NDUFA4L2	56.0711	2.34387	0.784178	2.98896	0.00279932	0.0283389	135.054	40.0297	4.56331	133.976	49.1854	99.5012	65.1375	84.3282	0	42.9789	9.36141	8.73642
1653	ZMYND12	20.9166	-3.16817	1.06017	-2.98836	0.00280476	0.0283669	0	12.8397	9.12662	0	2.2357	16.4465	3.72214	1.18772	20.0498	63.8172	119.826	1.74728
1654	RAPGEF4	12.299	-3.30182	1.10492	-2.98828	0.00280548	0.0283669	1.11615	0	0	1.54886	6.7071	0	13.958	1.18772	8.01993	74.2364	22.4674	18.3465
1655	MTPN	307.772	-0.575766	0.192731	-2.98741	0.00281356	0.02838	213.185	286.25	279.883	258.659	254.87	233.54	238.217	353.941	455.131	255.269	410.03	454.294
1656	LUZP6	307.772	-0.575766	0.192731	-2.98741	0.00281356	0.02838	213.185	286.25	279.883	258.659	254.87	233.54	238.217	353.941	455.131	255.269	410.03	454.294
1657	DUSP1	2733.86	1.18392	0.396251	2.98779	0.00280999	0.02838	2491.25	2150.27	4773.22	1806.74	1883.95	1666.03	3825.43	8292.67	915.275	1474.31	2163.42	1363.76
1658	STK17B	601.9	0.728084	0.243701	2.98761	0.00281167	0.02838	686.433	1035.49	578.02	782.948	678.162	683.352	598.335	502.406	310.772	659.01	422.2	285.681
1659	NRON	8.00762	2.90144	0.971433	2.98676	0.00281949	0.0284126	1.11615	9.81861	27.3799	5.421	13.4142	18.0911	1.86107	13.0649	1.00249	1.30239	1.87228	1.74728
1660	FAHD2A	83.6907	-1.05481	0.353171	-2.98669	0.00282019	0.0284126	90.4082	71.7514	53.2386	82.8639	53.6568	40.2939	57.6932	41.5702	69.1719	230.523	103.912	109.205
1661	TSPAN7	100.134	-1.84509	0.618076	-2.98521	0.00283382	0.0285327	16.7423	19.6372	92.7874	8.51872	18.6308	111.014	107.012	55.8229	145.361	375.089	108.592	142.404
1662	MAP6	37.0936	-1.49153	0.499837	-2.98403	0.00284477	0.0286257	18.9746	13.595	15.211	15.4886	27.5736	16.4465	63.2764	14.2527	106.264	36.467	59.913	57.6604
1663	FGF7	212.555	-3.68208	1.2341	-2.98361	0.00284866	0.0286476	0	0.755277	152.11	2.32329	74.5233	11.5125	16.7496	86.7036	503.251	200.568	594.449	907.714
1664	LOC100506013	9.34924	-3.67882	1.23336	-2.98276	0.00285661	0.0287103	2.2323	3.77639	1.5211	3.87215	0.745233	0	2.79161	0	0	66.422	29.9565	0.873642
1665	KLHL23	29.3956	-2.26179	0.758409	-2.98228	0.00286107	0.0287379	0	37.7639	6.08442	16.263	16.3951	10.6902	8.37482	7.12633	61.152	140.658	15.9144	32.3248
1666	PLCB1	88.4115	-3.65782	1.22687	-2.98142	0.00286917	0.0288019	1.11615	12.0844	38.0276	0	18.6308	0	66.0681	9.50177	286.713	61.2124	283.651	283.934
1667	DLX6-AS1	12.1555	-1.67516	0.562064	-2.98037	0.00287896	0.0288829	11.1615	4.53166	3.04221	3.87215	8.94279	4.11162	11.1664	9.50177	34.0847	14.3263	14.0421	27.0829
1668	CYP4F11	56.9529	2.14453	0.71965	2.97996	0.00288287	0.0289047	102.686	124.621	36.5065	71.2475	90.1732	7.40092	65.1375	116.397	1.00249	11.7215	48.6793	7.86278
1669	TNFRSF25	75.4564	0.943942	0.316823	2.97939	0.0028882	0.0289235	56.9237	136.705	77.5763	91.3826	58.1282	85.5217	133.067	79.5773	53.1321	33.8622	52.4239	47.1767
1670	LOC441455	1.93833	-4.15911	1.39589	-2.97954	0.00288686	0.0289235	0	0	38.0276	0	0	0	0	1.18772	9.02242	2.60478	2.80842	6.11549
1671	ARHGAP35	486.851	0.453075	0.152097	2.97886	0.00289319	0.0289561	625.044	471.293	561.287	534.356	517.937	454.745	530.406	587.922	416.034	283.922	399.732	459.536
1672	HIPK1	712.641	0.600026	0.201484	2.97804	0.002901	0.0290159	1098.29	786.244	512.612	985.848	886.082	630.723	679.291	850.408	430.069	573.053	574.79	544.279
1673	CDH23	41.4838	-2.11707	0.710981	-2.97768	0.00290437	0.0290159	20.0907	6.7975	22.8166	33.3005	10.4333	17.2688	33.4993	13.0649	234.583	13.0239	83.3165	9.61006
1674	KIAA0226L	28.9268	-3.51039	1.1789	-2.97769	0.00290434	0.0290159	0	3.02111	0	0	10.4333	0	1.86107	36.8194	34.0847	92.4698	62.7214	105.711
1675	DSCAM	3.08961	-4.94065	1.65939	-2.97738	0.0029072	0.0290269	0	0	0	0	0	0.822324	0.930536	0	16.0399	0	0.936141	18.3465
1676	EXTL2	155.75	-0.861152	0.289293	-2.97675	0.00291325	0.0290699	176.352	113.292	124.731	102.225	81.9756	137.328	141.441	103.332	356.887	121.122	178.803	231.515
1677	SERPINB10	114.433	5.3845	1.80909	2.97637	0.00291684	0.0290884	154.029	302.866	0	639.679	187.053	59.2074	13.958	0	0	11.7215	4.6807	0
1678	FOXK1	731.06	0.390471	0.131213	2.97587	0.00292161	0.0291175	821.487	719.779	871.593	905.308	885.337	764.762	625.32	757.766	679.689	561.331	576.663	603.687
1679	TMEM69	147.963	0.932651	0.313423	2.9757	0.00292324	0.0291175	235.508	163.14	214.476	140.172	145.32	255.743	66.9986	186.472	74.1844	82.0507	92.6779	118.815
1680	ABCA10	29.423	-1.7928	0.602608	-2.97507	0.00292919	0.0291248	11.1615	15.8608	9.12662	4.64658	24.5927	30.426	17.6802	15.4404	103.257	9.11675	38.3818	73.3859
1681	MRAS	60.7829	-1.59722	0.536859	-2.97513	0.00292864	0.0291248	81.479	49.093	4.56331	24.7817	38.7521	26.3144	49.3184	15.4404	132.329	83.3531	57.1046	166.866
1682	ASB8	249.634	-1.11795	0.37577	-2.9751	0.00292893	0.0291248	198.675	185.798	38.0276	278.795	220.589	239.296	166.566	106.895	470.169	367.275	237.78	485.745
1683	ACAT1	347.084	-0.584973	0.196637	-2.97489	0.00293094	0.0291248	238.856	366.31	261.63	302.802	282.443	345.376	189.829	391.948	388.967	477.978	441.858	477.009
1684	GIMAP1	7.66766	-2.16147	0.726721	-2.97427	0.00293684	0.0291374	1.11615	4.53166	4.56331	2.32329	1.49047	4.11162	5.58322	4.75088	3.00747	29.955	13.106	17.4728
1685	SMCR5	228.099	1.1277	0.379134	2.9744	0.00293559	0.0291374	447.576	197.127	176.448	339.2	283.934	146.374	401.992	233.981	121.301	175.823	174.122	39.3139
1686	ZNF462	879.907	-0.700202	0.235424	-2.97421	0.00293743	0.0291374	896.269	540.023	1003.93	621.092	610.346	735.158	940.772	481.027	1491.71	798.366	1061.58	1378.61
1687	COL4A5	993.823	0.583107	0.196075	2.97389	0.00294047	0.0291502	1113.92	1390.47	1201.67	1218.95	1237.09	1166.88	647.653	965.617	904.247	576.96	716.148	786.278
1688	PIK3C3	288.08	0.704733	0.237015	2.97336	0.00294557	0.0291834	411.86	369.331	290.531	437.552	281.698	367.579	313.591	172.22	149.371	233.128	226.546	203.559
1689	KCNJ1	63.5006	2.75527	0.926974	2.97233	0.00295553	0.0292648	66.969	175.224	3.04221	103.774	122.963	104.435	66.9986	65.3247	0	42.9789	10.2975	0
1690	ABI2	492.843	-0.702948	0.236536	-2.97184	0.00296024	0.0292941	491.106	405.584	301.179	444.522	432.235	362.645	397.339	426.392	944.347	315.179	682.447	711.145
1691	FZD1	140.173	-1.38408	0.465797	-2.97143	0.00296415	0.0293154	58.0398	77.7936	73.013	154.111	134.142	69.8976	73.5123	89.0791	271.675	27.3502	352.925	300.533
1692	FAM110A	29.5792	1.34742	0.453646	2.9702	0.00297605	0.0294157	43.5299	37.7639	30.4221	35.6237	11.9237	55.0957	43.7352	38.0071	17.0424	20.8383	13.106	7.86278
1693	PECAM1	36.7257	-1.87179	0.630284	-2.96977	0.00298027	0.02944	21.2069	11.3292	44.112	8.51872	9.68803	14.8018	32.5688	14.2527	18.0448	186.242	45.8709	34.072
1694	STOML2	452.649	0.461512	0.155464	2.96862	0.00299144	0.029533	574.818	447.124	503.485	594.762	561.16	385.67	481.087	437.081	309.77	354.251	415.647	366.93
1695	C7orf61	16.1321	-1.90831	0.642896	-2.9683	0.00299449	0.0295456	16.7423	4.53166	15.211	1.54886	9.68803	7.40092	8.37482	4.75088	50.1246	7.81435	28.0842	39.3139
1696	GPBAR1	23.0404	1.55167	0.522897	2.96744	0.00300293	0.0296114	29.0199	28.7005	15.211	15.4886	43.9687	25.4921	35.3604	42.758	3.00747	14.3263	6.55299	16.5992
1697	VWA7	18.7903	-2.25615	0.760483	-2.96674	0.00300978	0.0296615	0	15.1055	3.04221	2.32329	2.98093	17.2688	20.4718	4.75088	41.1022	41.6766	50.5516	26.2093
1698	CLCN1	3.08443	4.62666	1.55972	2.96634	0.00301369	0.0296825	7.81306	9.06333	1.5211	4.64658	0.745233	0	3.72214	9.50177	0	0	0	0
1699	ESAM	40.4226	-3.33223	1.12349	-2.96597	0.00301731	0.0297007	1.11615	4.53166	7.60552	6.96986	14.9047	0	39.0825	5.93861	1.00249	355.553	43.9986	4.36821
1700	FUCA1	727.112	0.441342	0.14883	2.96541	0.00302277	0.029737	904.082	672.197	818.354	685.37	933.032	929.226	732.332	704.319	626.557	485.792	570.11	663.968
1701	ALAS1	488.157	0.924742	0.311979	2.96412	0.00303552	0.0298449	604.954	896.514	313.347	675.302	529.115	657.859	593.682	363.443	222.553	511.84	327.649	161.624
1702	ANGPTL7	103.757	-3.99662	1.34974	-2.96102	0.00306621	0.0301288	4.4646	1.51055	109.519	5.421	5.21663	9.04557	4.65268	0	548.363	2.60478	162.889	391.392
1703	TMEM176A	4.65972	-5.9306	2.0039	-2.95952	0.00308116	0.030258	0	0	0	0	0	0	0.930536	0	0	39.0718	15.9144	0
1704	B3GALTL	121.709	1.20222	0.406297	2.95896	0.00308677	0.0302953	184.165	229.604	65.4075	140.172	154.263	231.895	53.0406	141.339	35.0872	50.7933	91.7418	82.996
1705	HOOK1	293.052	1.26849	0.42883	2.95802	0.00309623	0.0303703	405.163	446.369	281.404	383.342	432.98	285.347	297.772	378.883	36.0897	251.362	273.353	44.5557
1706	IL22RA1	59.4043	-1.32488	0.448078	-2.9568	0.00310848	0.0304633	54.6914	58.9116	24.3377	23.2329	11.9237	30.426	59.5543	53.4475	58.1445	128.937	72.0828	137.162
1707	S100A9	616.069	4.19353	1.41831	2.95671	0.00310936	0.0304633	763.447	496.973	284.446	4.64658	57.3829	207.226	376.867	5005.06	0	115.913	7.48913	73.3859
1708	CHODL	19.5837	-2.9328	0.991992	-2.95648	0.00311176	0.030469	2.2323	6.04222	6.08442	0	21.6118	12.3349	0	0	76.1894	41.6766	23.4035	45.4294
1709	TUBA3FP	45.5818	-1.18574	0.401214	-2.95539	0.00312278	0.030559	31.2522	19.6372	34.9854	30.9772	35.0259	42.7609	26.9855	34.4439	146.364	57.3053	50.5516	36.693
1710	IL3RA	15.162	-2.72834	0.923305	-2.95497	0.00312697	0.0305821	2.2323	9.81861	0	3.09772	2.98093	2.46697	18.6107	2.37544	4.00997	91.1675	35.5734	9.61006
1711	RDH11	423.227	-0.677212	0.229209	-2.95456	0.00313117	0.0306033	399.582	296.824	272.278	442.974	476.949	365.112	302.424	263.674	770.916	643.382	454.964	389.644
1712	CCDC137	94.9693	1.10884	0.375317	2.9544	0.00313279	0.0306033	122.777	115.557	101.914	151.014	54.402	101.146	137.719	141.339	38.0947	31.2574	108.592	35.8193
1713	PCDHB19P	8.54112	-2.14775	0.727389	-2.95269	0.00315018	0.0307551	3.34845	2.26583	3.04221	3.09772	2.2357	1.64465	3.72214	13.0649	5.01246	24.7455	14.9783	25.3356
1714	DZIP1	110.944	-1.72043	0.582861	-2.9517	0.0031603	0.0308359	15.6261	52.8694	212.955	25.5562	31.2998	57.5627	29.7772	79.5773	260.648	69.0268	186.292	310.143
1715	RAI2	30.5481	-1.4868	0.503742	-2.95152	0.00316213	0.0308359	12.2777	30.2111	30.4221	3.87215	14.9047	32.0706	19.5413	9.50177	65.162	56.0029	52.4239	40.1875
1716	PADI2	169.479	-4.79871	1.62661	-2.95013	0.00317638	0.0309567	0	0	3.04221	0	54.402	0.822324	5.58322	9.50177	429.066	448.023	436.242	584.467
1717	TRAM2	215.067	-0.623477	0.21136	-2.94984	0.0031794	0.0309681	155.145	165.406	249.461	231.554	146.066	217.094	131.206	162.718	325.81	291.736	230.291	274.324
1718	ATHL1	111.753	1.22738	0.416168	2.94924	0.00318554	0.0310099	188.629	193.351	114.083	133.976	150.537	73.1869	128.414	121.148	25.0623	134.146	50.5516	27.9565
1719	TBC1D2	651.983	0.945489	0.320641	2.94875	0.00319061	0.0310411	714.337	1236.39	435.036	982.751	1079.1	677.595	439.213	644.933	208.518	631.66	356.67	417.601
1720	GTF3C4	58.3828	-1.15999	0.393444	-2.9483	0.00319531	0.0310688	23.4392	46.0719	91.2662	34.0749	47.6949	21.3804	44.6657	23.7544	113.282	74.2364	89.8695	90.8588
1721	C10orf55	4.04732	4.28092	1.45251	2.94726	0.00320605	0.0311551	8.92921	15.8608	0	3.09772	11.1785	3.2893	3.72214	1.18772	0	1.30239	0	0
1722	PPP1R14A	4.81516	-3.84714	1.30557	-2.94672	0.00321165	0.0311914	0	0	1.5211	0	0	1.64465	1.86107	2.37544	7.01744	1.30239	1.87228	40.1875
1723	KIF24	40.1843	-1.54812	0.525417	-2.94645	0.00321441	0.0312001	60.2721	12.8397	39.5487	13.1653	31.2998	13.1572	15.8191	10.6895	36.0897	87.2603	98.2948	63.7759
1724	CKMT2	5.80802	4.79697	1.62832	2.94597	0.00321948	0.0312312	20.0907	0	13.6899	0.774429	16.3951	13.1572	4.65268	0	0	0	0.936141	0
1725	TVP23B	484.52	0.716198	0.243226	2.94458	0.00323395	0.0313534	338.194	740.927	711.877	572.303	551.472	585.495	294.98	662.748	287.715	337.32	352.925	378.287
1726	LOC399744	142.149	-0.578477	0.196502	-2.94388	0.00324125	0.0314059	138.403	123.865	149.068	96.8036	137.123	109.369	114.456	109.27	230.573	143.263	192.845	160.75
1727	NOTCH2NL	621.513	-0.876619	0.297881	-2.94285	0.00325201	0.031492	318.103	268.123	686.018	226.908	491.108	606.053	698.833	595.048	1099.73	738.456	850.016	879.758
1728	MTMR6	174.202	-0.9897	0.336413	-2.94192	0.00326188	0.0315687	164.074	122.355	77.5763	169.6	162.461	125.816	59.5543	167.469	346.862	136.751	190.973	366.93
1729	TSPAN3	2049.73	0.93695	0.318502	2.94174	0.00326371	0.0315687	1973.35	3029.42	1373.56	4028.58	3060.67	2339.51	1259.02	2437.2	673.674	1970.52	1384.55	1066.72
1730	VEPH1	53.9929	-2.5759	0.875782	-2.94126	0.00326885	0.0316001	18.9746	0	44.112	24.7817	53.6568	0	12.097	9.50177	180.448	62.5148	154.463	87.3642
1731	KIAA1715	240.63	-1.14096	0.387998	-2.94063	0.0032755	0.0316044	62.5044	199.393	226.645	113.067	181.837	285.347	77.2345	228.042	453.126	174.521	379.137	506.712
1732	MGA	573.778	-0.674087	0.229243	-2.9405	0.00327685	0.0316044	404.047	552.108	418.304	360.11	540.294	691.575	491.323	371.757	965.399	487.095	657.171	946.154
1733	TAB3	127.417	-0.881536	0.299767	-2.94074	0.00327434	0.0316044	65.8529	116.313	117.125	96.8036	78.9947	87.9887	96.7757	135.4	144.359	315.179	168.505	105.711
1734	CXorf22	4.73786	-5.95963	2.02665	-2.94063	0.00327541	0.0316044	0	0	0	0	0	0	0.930536	0	0	9.11675	46.807	0
1735	TINCR	31.8309	1.25977	0.428507	2.93992	0.00328302	0.0316457	62.5044	46.0719	45.6331	36.3982	35.7712	23.0251	26.055	40.3825	23.0573	18.2335	18.7228	6.11549
1736	SPP1	24.8684	-3.84547	1.30813	-2.93967	0.00328563	0.0316526	0	0	24.3377	0.774429	0	0	6.51375	5.93861	1.00249	80.7483	91.7418	87.3642
1737	IGFBP2	127.965	1.07555	0.366011	2.93858	0.00329722	0.031746	167.423	114.802	185.575	157.209	166.187	70.7199	128.414	251.797	30.0747	65.1196	77.6997	120.563
1738	KCNF1	4.99509	5.32374	1.81179	2.93839	0.00329924	0.0317471	18.9746	10.5739	0	9.29315	4.4714	0	0	16.6281	0	0	0	0
1739	RAB36	80.1297	-1.4118	0.480737	-2.93675	0.00331675	0.0318973	61.3883	51.3589	31.9432	92.9315	51.4211	28.7814	57.6932	36.8194	183.456	31.2574	260.247	74.2596
1740	PEG10	471.439	-1.80791	0.615705	-2.93633	0.00332119	0.0319033	196.443	24.1689	471.542	140.172	358.457	411.162	337.785	117.584	1169.91	442.813	1290.94	696.293
1741	SLC27A6	109.308	-4.03348	1.37359	-2.93646	0.00331987	0.0319033	0	0	50.1964	0	17.1404	41.1162	7.44429	27.3176	481.196	48.1885	229.355	409.738
1742	GPR110	67.8267	1.46272	0.498182	2.93612	0.00332345	0.0319067	80.3629	121.6	144.505	43.368	85.7018	39.4716	57.6932	115.209	23.0573	72.934	17.7867	12.231
1743	PIK3R1	877.584	-1.17692	0.400943	-2.93539	0.00333126	0.0319633	554.727	364.799	973.507	339.974	541.039	722.001	610.432	838.531	2574.4	289.131	1298.43	1424.04
1744	MICB	32.8612	2.00105	0.681846	2.93476	0.00333806	0.0320101	34.6007	99.6966	62.3653	48.789	56.6377	21.3804	20.4718	7.12633	7.01744	1.30239	13.106	21.8411
1745	DNAH12	28.1829	-3.39984	1.15887	-2.93374	0.00334902	0.0320424	6.6969	2.26583	1.5211	2.32329	0.745233	20.5581	19.5413	0	1.00249	27.3502	251.822	4.36821
1746	UNC5B-AS1	10.7981	2.11011	0.719201	2.93396	0.00334664	0.0320424	15.6261	29.4558	4.56331	9.29315	9.68803	7.40092	19.5413	20.1913	1.00249	6.51196	2.80842	3.49457
1747	GALNT2	590.251	0.81382	0.277399	2.93375	0.00334894	0.0320424	766.796	861.771	544.555	786.046	772.806	698.153	301.494	781.521	219.546	562.633	374.456	413.233
1748	PPP1CA	510.989	0.681308	0.232232	2.93374	0.00334909	0.0320424	646.251	805.881	349.854	739.58	601.403	509.019	525.753	494.092	444.104	455.837	289.268	270.829
1749	EPHA4	170.601	-1.1254	0.383744	-2.93269	0.00336044	0.0321327	154.029	231.87	59.3231	58.0822	58.1282	175.977	111.664	129.462	282.703	252.664	175.994	357.32
1750	CTSO	247.079	-1.02402	0.349212	-2.93237	0.00336382	0.0321466	145.1	213.743	228.166	113.841	298.093	148.018	129.345	194.786	501.246	122.425	340.755	529.427
1751	PLCL1	5.37232	-4.59561	1.56845	-2.93004	0.00338918	0.0323705	0	0	0	0.774429	3.72616	0	0	0	12.0299	18.2335	0	29.7038
1752	SLC7A6	295.266	0.762034	0.260136	2.92937	0.00339655	0.0324223	423.021	327.79	390.924	411.996	368.89	304.26	284.744	224.479	91.2267	250.059	224.674	241.125
1753	NOVA1	12.5974	-2.76797	0.945261	-2.92826	0.0034086	0.0325188	6.6969	0	7.60552	0	5.21663	3.2893	2.79161	9.50177	18.0448	2.60478	29.0204	66.3968
1754	LOC100129961	7.94403	-1.99333	0.681223	-2.92611	0.00343228	0.032726	1.11615	7.55277	1.5211	5.421	1.49047	6.57859	2.79161	4.75088	11.0274	24.7455	18.7228	9.61006
1755	FZD3	481.514	-0.891525	0.304835	-2.92462	0.00344882	0.032865	246.669	341.385	790.974	252.464	339.826	398.005	294.98	336.125	461.146	694.175	602.875	1019.54
1756	OAZ1	1757.46	0.493287	0.168748	2.92322	0.00346432	0.0329939	2136.31	2351.93	1230.57	2277.6	2024.05	1771.29	1870.38	1896.79	1339.33	1585.01	1205.75	1400.45
1757	KLHDC3	281.124	-0.612845	0.21006	-2.91748	0.00352877	0.0335694	331.497	205.435	142.984	262.531	261.577	255.743	202.857	247.046	382.952	440.209	292.076	348.583
1758	AGPAT3	124.476	1.03027	0.353129	2.91754	0.00352805	0.0335694	285.735	143.503	94.3085	171.149	136.378	85.5217	137.719	146.09	64.1595	52.0957	126.379	50.6712
1759	IFITM3	3017.12	0.914475	0.313572	2.91632	0.00354186	0.0336749	3819.47	4891.93	2733.42	2472.75	2469.7	2508.91	2494.77	7223.72	1238.08	2525.34	1569.91	2257.49
1760	TCEAL3	70.1597	-1.12025	0.384187	-2.9159	0.00354661	0.0337008	41.2976	43.0508	69.9708	58.0822	36.5164	43.5832	90.262	21.379	140.349	59.91	89.8695	147.646
1761	TRPV3	5.06556	5.35665	1.83825	2.914	0.00356828	0.0338875	2.2323	26.4347	0	10.842	8.94279	12.3349	0	0	0	0	0	0
1762	PDE4B	93.0984	-1.97309	0.677362	-2.91291	0.00358077	0.0339398	1.11615	12.8397	146.026	41.0447	58.1282	25.4921	48.3879	45.1334	90.2242	356.855	119.826	172.107
1763	CEP95	221.799	-0.606843	0.208326	-2.91295	0.00358034	0.0339398	243.321	172.959	174.927	214.517	149.047	170.221	225.19	161.53	401.999	218.802	269.609	259.472
1764	TFB2M	146.414	0.760122	0.260958	2.91281	0.0035819	0.0339398	126.125	203.17	127.773	184.314	213.882	178.444	164.705	157.967	58.1445	85.9579	151.655	104.837
1765	CBR3-AS1	23.7999	-1.54227	0.529454	-2.91295	0.00358037	0.0339398	3.34845	18.1267	6.08442	34.0749	14.9047	17.2688	13.958	7.12633	37.0922	49.4909	43.0625	41.0612
1766	PIGC	185.703	-0.772661	0.265348	-2.91188	0.00359259	0.0340218	159.61	185.043	66.9286	189.735	190.78	115.948	153.538	137.776	314.782	280.014	184.42	249.862
1767	HN1L	615.877	0.70969	0.243738	2.91169	0.00359475	0.034023	537.985	943.341	463.937	1127.57	831.68	589.607	555.53	608.113	393.979	541.795	422.2	374.792
1768	MINOS1	346.052	0.474857	0.16311	2.91126	0.0035997	0.0340313	477.713	390.478	352.896	351.591	355.476	359.356	427.116	339.688	348.867	238.338	288.331	222.779
1769	GPC6	88.7647	-3.76713	1.29392	-2.91141	0.00359805	0.0340313	0	8.30805	63.8864	0	23.8475	37.8269	1.86107	1.18772	382.952	187.544	58.9769	298.786
1770	CCNE2	73.854	1.84186	0.632776	2.91076	0.00360548	0.0340667	168.539	153.321	74.5341	89.8338	78.2495	163.643	39.0825	10.6895	38.0947	11.7215	52.4239	6.11549
1771	LGALS7	97.336	1.96097	0.673877	2.90999	0.00361443	0.034132	61.3883	302.111	83.6607	58.8566	15.6499	17.2688	224.259	271.988	37.0922	26.0478	49.6155	20.0938
1772	PRKAB2	217.242	-0.776382	0.266852	-2.90941	0.0036211	0.0341756	225.462	157.098	191.659	242.396	215.372	118.415	133.067	121.148	437.086	204.476	298.629	262.093
1773	GNAL	217.832	0.603174	0.20737	2.90868	0.00362958	0.0342363	255.599	302.866	212.955	227.682	184.073	185.023	298.702	300.493	145.361	143.263	205.951	152.014
1774	DKFZP586I1420	62.5368	1.82124	0.626317	2.90785	0.00363921	0.0343079	13.3938	54.38	146.026	42.5936	84.9565	102.791	163.774	49.8843	3.00747	16.9311	42.1263	30.5775
1775	ALDH6A1	167.561	-1.20778	0.41538	-2.90765	0.00364155	0.0343106	69.2014	72.5066	80.6185	130.104	175.13	261.499	87.4704	54.6352	204.508	461.047	247.141	166.866
1776	ZMYND8	166.747	0.526222	0.181028	2.90685	0.00365083	0.0343787	213.185	188.064	152.11	228.457	157.989	189.135	157.261	198.349	141.351	128.937	140.421	105.711
1777	FAM154B	77.2772	-2.12779	0.732182	-2.9061	0.00365966	0.0344424	15.6261	0.755277	60.8442	17.8119	95.3898	20.5581	43.7352	36.8194	163.406	27.3502	332.33	112.7
1778	BMS1P4	44.4861	-1.46316	0.503603	-2.90539	0.00366792	0.0345008	11.1615	33.9875	9.12662	51.1123	18.6308	58.385	25.1245	15.4404	109.272	76.8411	75.8274	48.924
1779	CDR2L	18.6563	-1.49916	0.516193	-2.90427	0.0036811	0.0345858	4.4646	7.55277	6.08442	17.8119	8.19756	7.40092	18.6107	22.5667	26.0648	35.1646	27.1481	42.8085
1780	STMN1	511.586	-0.910363	0.313451	-2.90433	0.00368043	0.0345858	264.528	413.137	584.104	281.118	321.941	412.807	535.989	352.753	1176.93	345.134	973.586	477.009
1781	BEX4	606.252	-0.569109	0.195991	-2.90375	0.0036872	0.0346237	504.5	436.55	582.583	619.543	415.84	488.461	436.421	694.817	1017.53	673.337	571.982	833.455
1782	PSEN2	61.4702	-0.867212	0.298718	-2.90311	0.00369476	0.0346751	27.9038	49.8483	44.112	65.8265	40.2426	58.385	53.9711	43.9457	96.2392	121.122	74.8913	61.1549
1783	HPDL	51.9077	1.70174	0.586287	2.90258	0.00370107	0.0347023	139.519	107.249	12.1688	78.2173	77.5042	71.5422	16.7496	36.8194	14.0349	19.5359	35.5734	13.9783
1784	PTK2B	1406.32	-0.899516	0.309909	-2.90251	0.0037018	0.0347023	1279.11	755.277	1978.96	586.243	1363.78	999.124	984.507	787.459	2548.33	1000.24	2238.31	2354.47
1785	MCAM	326.943	-1.23609	0.426024	-2.90146	0.00371431	0.0348001	162.958	233.381	168.843	349.268	135.632	218.738	91.1925	441.832	829.061	328.203	178.803	785.404
1786	NCKAP5L	210.068	0.826186	0.284793	2.901	0.00371972	0.0348312	412.976	195.617	200.786	198.254	216.863	181.734	351.743	209.039	204.508	97.6794	131.06	120.563
1787	SVIP	38.2312	-1.64797	0.568267	-2.89999	0.00373178	0.0349246	12.2777	21.903	13.6899	7.74429	26.8284	47.6948	25.1245	22.5667	38.0947	154.985	20.5951	67.2704
1788	TAF1B	107.146	-0.837868	0.289023	-2.89896	0.00374398	0.0350192	72.5498	69.4855	127.773	58.0822	61.8543	90.4557	58.6238	142.527	157.391	149.775	146.974	150.266
1789	HDHD2	211.342	-0.89429	0.308595	-2.89794	0.00375623	0.0351142	199.791	115.557	150.589	73.5708	195.996	155.419	213.093	210.227	203.506	497.514	250.886	269.955
1790	CD40	363.067	0.628041	0.21681	2.89674	0.00377062	0.0352093	443.112	453.922	275.32	473.176	390.502	441.588	259.62	553.478	292.728	295.643	206.887	270.829
1791	SPTAN1	660.001	-0.859871	0.296838	-2.89677	0.00377029	0.0352093	669.69	362.533	690.581	383.342	566.377	573.982	642.07	264.862	1536.82	543.098	884.653	802.003
1792	C9orf152	20.167	-3.5207	1.21575	-2.89591	0.00378062	0.035283	0	6.04222	3.04221	2.32329	18.6308	0	1.86107	3.56316	2.00498	184.94	18.7228	0.873642
1793	MTMR7	21.7777	1.72022	0.594128	2.89538	0.00378701	0.0353229	25.6715	11.3292	65.4075	44.9169	22.357	24.6697	17.6802	15.4404	13.0324	2.60478	11.2337	6.98914
1794	GTF2IP1	337.684	0.877804	0.30322	2.89494	0.0037923	0.0353328	506.732	362.533	562.809	378.696	312.253	215.449	602.987	243.483	267.665	290.433	168.505	140.656
1795	NMT2	167.151	-0.636212	0.219764	-2.89498	0.00379189	0.0353328	108.267	124.621	150.589	164.953	144.575	101.146	160.052	175.783	277.69	162.799	187.228	248.114
1796	DSTYK	241.221	-0.537796	0.185798	-2.89453	0.00379732	0.0353599	212.069	157.098	229.687	233.878	251.889	200.647	219.606	172.22	215.536	334.715	337.947	329.363
1797	SYNGR2	982.732	1.00958	0.348874	2.89383	0.00380572	0.0354184	1322.64	2030.19	539.992	1353.7	1076.12	1105.2	1009.63	1007.19	237.591	1104.43	492.41	513.702
1798	JAG1	619.314	0.612263	0.211705	2.89206	0.0038273	0.0355994	700.943	916.151	644.948	630.385	775.042	416.096	851.44	666.312	480.194	313.877	513.941	522.438
1799	NPTN	787.106	-0.734078	0.253936	-2.8908	0.00384266	0.0357224	642.903	610.264	453.289	779.076	721.385	642.235	395.478	912.17	1206	794.459	718.956	1569.06
1800	GLS	316.513	-0.741289	0.256454	-2.89054	0.00384581	0.0357319	191.978	322.503	352.896	158.758	283.188	226.139	234.495	300.493	548.363	359.46	267.736	552.142
1801	KIAA0586	195.506	-0.586871	0.203096	-2.88963	0.00385701	0.035816	161.842	115.557	196.222	162.63	166.187	166.932	143.303	228.042	247.615	317.784	204.079	235.883
1802	FAAH	80.8101	1.44776	0.501106	2.88912	0.00386318	0.0358534	54.6914	107.249	136.899	60.4055	117.747	38.6492	109.803	193.599	8.01993	70.3292	36.5095	35.8193
1803	TBC1D8	173.224	1.05194	0.364339	2.88724	0.00388635	0.0360485	174.12	220.541	296.615	138.623	106.568	199.002	342.437	197.162	88.2193	100.284	173.186	41.9348
1804	SIX5	56.1096	-1.01386	0.351212	-2.88674	0.00389252	0.0360856	41.2976	37.0086	45.6331	19.3607	38.0069	46.0502	63.2764	45.1334	130.324	63.8172	54.2962	89.1115
1805	DRD2	32.6244	-2.58741	0.896651	-2.88564	0.00390619	0.0361923	23.4392	0.755277	38.0276	9.29315	10.4333	0.822324	14.8886	1.18772	141.351	6.51196	74.8913	69.8914
1806	CSNK1D	481.241	0.695503	0.241096	2.88475	0.0039172	0.0362542	521.242	530.205	559.766	564.559	538.803	392.249	670.916	633.055	457.136	477.978	222.802	206.18
1807	SLC39A11	243.232	1.41045	0.48893	2.88478	0.0039169	0.0362542	181.933	571.745	112.562	524.289	355.476	282.057	139.58	287.429	38.0947	268.293	66.466	90.8588
1808	GTF2H2B	131.734	-0.778083	0.269746	-2.88451	0.00392027	0.0362625	90.4082	97.4308	144.505	139.397	114.021	103.613	95.8452	65.3247	243.605	217.5	158.208	110.953
1809	C5orf4	251.99	-0.864251	0.299719	-2.88354	0.0039323	0.0363363	131.706	142.747	336.164	166.502	260.832	172.688	235.426	138.963	403.002	203.173	328.585	504.091
1810	H2AFY2	81.588	-0.979747	0.339775	-2.88352	0.00393259	0.0363363	74.7821	53.6247	62.3653	106.871	56.6377	54.2734	33.4993	51.072	188.468	74.2364	98.2948	124.931
1811	PLXDC1	147.757	1.65285	0.573427	2.8824	0.00394656	0.0364452	156.261	242.444	24.3377	81.3151	133.397	157.064	108.873	625.929	49.1221	87.2603	33.7011	73.3859
1812	SH3TC2	107.074	-1.67405	0.580851	-2.88206	0.00395081	0.0364643	43.5299	27.19	60.8442	6.96986	26.0832	124.993	153.538	52.2597	202.503	101.587	177.867	307.522
1813	C1orf61	2.65911	-5.10983	1.77319	-2.88172	0.00395514	0.0364841	0	0	0	0	0	0	0.930536	0	22.0548	0	2.80842	6.11549
1814	PRSS1	4.75859	-6.34787	2.20355	-2.88074	0.00396738	0.0365769	0	0	0	0	0	0	0	0	0	29.955	27.1481	0
1815	APLN	2.75957	-5.56276	1.93151	-2.88	0.00397674	0.036643	0	0	0	0	0	0	0	0	20.0498	6.51196	6.55299	0
1816	UPK3B	63.4385	2.01329	0.699208	2.87938	0.00398454	0.0366946	206.488	86.1016	7.60552	162.63	71.5424	42.7609	71.6513	28.5053	2.00498	24.7455	32.7649	24.462
1817	LBR	243.292	1.32144	0.459027	2.87878	0.00399218	0.0367417	415.208	292.292	278.362	257.11	333.864	348.666	309.868	195.974	14.0349	286.526	101.103	86.4906
1818	LOC100134868	21.8822	-1.23173	0.427889	-2.87863	0.00399404	0.0367417	25.6715	14.3503	15.211	13.1653	16.3951	13.9795	15.8191	5.93861	22.0548	50.7933	29.0204	40.1875
1819	PTRF	835.639	-0.702084	0.243914	-2.87841	0.00399682	0.036747	558.075	735.64	832.044	764.362	688.595	531.222	496.906	925.235	1191.96	582.169	1178.6	1542.85
1820	MTHFR	178.095	0.908371	0.315713	2.8772	0.00401218	0.0368679	103.802	262.837	272.278	142.495	280.208	149.663	223.329	251.797	113.282	175.823	78.6358	82.996
1821	STARD4-AS1	22.9598	-1.58688	0.551623	-2.87674	0.00401808	0.0369019	6.6969	22.6583	3.04221	14.7142	20.1213	16.4465	21.4023	3.56316	38.0947	54.7005	49.6155	24.462
1822	NOSTRIN	18.6485	-3.70898	1.28961	-2.87605	0.00402681	0.0369618	1.11615	0.755277	7.60552	0	0	0	20.4718	0	22.0548	134.146	27.1481	10.4837
1823	LOC730102	103.566	0.948146	0.329865	2.87435	0.00404863	0.0371213	112.731	81.57	107.998	92.1571	105.078	147.196	215.884	124.711	35.0872	66.422	55.2323	98.7216
1824	KAT2B	104.159	0.609866	0.212172	2.87439	0.00404803	0.0371213	117.196	150.3	129.294	96.0292	128.925	99.5012	130.275	90.2668	70.1744	71.6316	83.3165	82.996
1825	MED8	149.514	-0.761289	0.264879	-2.8741	0.00405178	0.0371299	112.731	118.579	120.167	149.465	92.4089	148.841	75.3734	153.216	293.73	226.616	168.505	134.541
1826	ZNF217	834.534	0.720218	0.25062	2.87375	0.00405629	0.0371508	1365.05	847.421	1037.39	826.316	903.967	1262.27	823.524	615.24	587.46	817.902	602.875	324.995
1827	RBBP7	880.178	-0.555145	0.193281	-2.87222	0.00407599	0.0373109	758.983	669.931	652.554	926.992	912.165	918.536	734.193	513.096	1433.56	1135.69	839.718	1066.72
1828	PDLIM1	3007.37	0.333601	0.116167	2.87175	0.00408209	0.0373462	3195.54	3172.92	3081.76	3223.17	3194.81	3665.92	3255.95	3048.88	2912.24	2055.17	2433.97	2848.07
1829	SLC5A12	4.4575	5.17179	1.80109	2.87148	0.00408556	0.0373575	5.58075	2.26583	0	37.1726	0.745233	4.93395	2.79161	0	0	0	0	0
1830	POLR2H	161.912	0.606961	0.211482	2.87004	0.00410416	0.0375071	225.462	175.224	184.054	173.472	144.575	159.531	161.913	237.544	109.272	166.706	102.975	102.216
1831	UNC5B	298.782	1.10928	0.386743	2.86826	0.00412732	0.0376982	354.936	356.491	285.968	523.514	319.705	411.984	465.268	193.599	55.137	114.611	131.996	372.172
1832	C1orf210	80.7193	-1.00644	0.350912	-2.86808	0.00412971	0.0376994	65.8529	49.8483	77.5763	44.9169	50.6758	95.3896	46.5268	52.2597	75.1869	197.964	146.038	66.3968
1833	WNK2	76.5665	-2.1546	0.751409	-2.86741	0.00413843	0.0377584	14.51	2.26583	120.167	6.96986	11.1785	15.6242	93.0536	22.5667	231.576	141.961	148.846	110.079
1834	THAP5	225.794	-0.772279	0.269362	-2.86707	0.00414297	0.0377792	93.7567	196.372	161.237	235.426	228.041	190.779	171.219	184.097	299.745	233.128	225.61	490.113
1835	SEMA6A	325.411	0.793111	0.276662	2.86672	0.00414753	0.0378002	458.738	488.664	393.966	401.154	421.057	221.205	168.427	477.464	209.521	230.523	170.378	263.84
1836	SLC43A2	24.6394	-1.82155	0.635641	-2.8657	0.00416092	0.0379016	2.2323	5.28694	13.6899	5.421	9.68803	17.2688	43.7352	9.50177	43.1071	56.0029	35.5734	54.1658
1837	MAP1LC3A	74.9934	-0.958383	0.334556	-2.86465	0.00417477	0.0379656	34.6007	43.0508	68.4497	79.7662	69.3067	27.1367	80.9566	53.4475	131.326	93.7722	87.0611	131.046
1838	SERTAD3	232.822	0.821211	0.286656	2.86479	0.00417284	0.0379656	279.038	201.659	264.672	222.261	188.544	432.543	370.353	217.353	168.419	209.685	156.336	82.996
1839	KIAA0355	206.03	-0.783608	0.273518	-2.86492	0.00417112	0.0379656	152.913	127.642	106.477	168.826	194.506	173.51	241.009	163.906	318.792	136.751	321.096	366.93
1840	COL4A2	601.331	-3.95021	1.37922	-2.86409	0.0041821	0.0379754	11.1615	0.755277	578.02	0	70.7971	17.2688	120.039	29.693	2545.33	466.256	890.27	2486.39
1841	ODAM	124.321	-1.96837	0.687206	-2.8643	0.00417927	0.0379754	35.7168	16.6161	206.87	62.7288	119.237	21.3804	12.097	30.8808	110.274	601.705	196.59	77.7541
1842	GFOD2	218.967	-0.640748	0.223721	-2.86405	0.00418265	0.0379754	174.12	163.14	237.292	160.307	195.996	115.948	228.912	203.1	363.904	210.988	325.777	248.114
1843	CAPN7	353.776	-0.645737	0.225495	-2.86365	0.00418791	0.0379909	347.123	267.368	249.461	390.312	352.495	352.777	247.523	173.407	369.919	479.28	412.838	602.813
1844	RPP25L	82.5446	0.950733	0.332028	2.86341	0.00419102	0.0379909	83.7113	105.739	54.7597	71.2475	72.2876	112.658	167.496	118.772	55.137	48.1885	66.466	34.072
1845	DLK1	924.318	-3.42328	1.19553	-2.8634	0.00419117	0.0379909	13.3938	0	371.149	22.4584	508.994	83.8771	473.643	269.613	4865.09	752.783	1759.01	1971.81
1846	OSBPL3	177.891	0.949537	0.331723	2.86244	0.00420395	0.038086	232.159	294.558	234.25	176.57	181.837	187.49	274.508	114.021	41.1022	132.844	166.633	98.7216
1847	RPS7	3025.04	0.378671	0.132307	2.86207	0.00420882	0.0381095	3784.87	2965.22	2658.89	3312.23	3032.35	3036.02	3871.03	3556.04	2206.48	2788.42	2486.39	2602.58
1848	EHD3	393.828	-1.04205	0.364116	-2.86186	0.00421157	0.0381138	117.196	152.566	539.992	223.036	326.412	431.72	379.659	159.155	774.926	425.882	566.365	629.022
1849	SNRNP200	1607.49	-0.437898	0.153024	-2.86164	0.00421461	0.0381207	1275.76	1395	1466.34	1761.83	1277.33	1630.67	1617.27	1074.89	2313.75	1878.05	1720.63	1878.33
1850	SLC13A2	78.907	-8.61829	3.0122	-2.86112	0.00422144	0.0381618	0	0	0	0	0	0	4.65268	0	1.00249	827.019	114.209	0
1851	ENTPD7	186.261	1.00003	0.349753	2.85925	0.00424651	0.0383677	268.992	212.988	139.942	240.847	126.69	259.032	107.942	431.143	86.2143	158.892	87.9972	114.447
1852	TNIP3	17.0718	2.68185	0.938086	2.85886	0.00425172	0.0383941	24.5553	56.6458	1.5211	4.64658	20.1213	7.40092	2.79161	72.451	4.00997	2.60478	3.74456	4.36821
1853	SMC6	301.77	0.719409	0.251706	2.85813	0.00426146	0.038399	231.043	354.225	474.584	377.921	299.584	393.893	250.314	396.699	118.294	226.616	289.268	208.8
1854	SYTL2	56.4221	-2.40727	0.842128	-2.85856	0.00425565	0.038399	21.2069	27.19	68.4497	13.9397	20.1213	22.2028	4.65268	8.31405	0	234.431	178.803	77.7541
1855	FAM114A1	424.226	-0.758895	0.265512	-2.85823	0.00426005	0.038399	390.653	504.525	444.162	361.658	263.812	198.18	310.799	285.053	571.42	491.002	393.179	876.263
1856	CDH3	2553.64	0.678197	0.237287	2.85813	0.00426142	0.038399	2725.64	4460.67	2175.18	3004.01	2918.33	2479.31	2289.12	3295.93	1579.93	1661.85	1231.03	2822.74
1857	LOXL4	2226.74	0.896136	0.313576	2.85779	0.00426601	0.0384194	2225.6	3715.21	2079.35	4767.39	3235.8	2004.83	1290.65	1743.57	1138.83	965.073	1802.07	1752.53
1858	CANX	3413.33	-0.508614	0.178012	-2.85719	0.00427405	0.038471	3224.56	2805.1	2604.13	3177.48	3603.95	2998.19	2095.57	3425.39	4189.41	4042.63	3225.01	5568.59
1859	RCSD1	11.8931	-7.67139	2.68531	-2.85679	0.00427943	0.0384988	0	0	0	0	0	0	0	0	108.269	0	18.7228	15.7256
1860	SACS	244.871	-1.23764	0.433384	-2.85576	0.00429337	0.0386034	216.533	119.334	349.854	205.224	78.9947	90.4557	66.0681	224.479	612.522	156.287	367.903	450.799
1861	XRCC6BP1	52.2603	1.02509	0.359123	2.85441	0.00431166	0.0387054	82.5952	91.3886	51.7175	68.9242	48.4401	72.3645	53.9711	34.4439	26.0648	22.1407	25.2758	49.7976
1862	ATP5L	680.42	0.395783	0.138647	2.85462	0.00430885	0.0387054	729.963	693.345	771.2	704.731	655.805	602.764	921.231	839.719	616.532	506.631	543.898	579.225
1863	CENPC1	618.79	0.479842	0.168096	2.85457	0.00430946	0.0387054	779.073	662.378	608.442	704.731	675.181	732.691	714.652	589.11	690.717	373.787	472.751	421.969
1864	TADA2A	62.8015	0.986087	0.345494	2.85414	0.00431535	0.0387177	99.3374	75.5277	71.4919	76.6685	103.587	80.5878	40.013	53.4475	50.1246	52.0957	27.1481	23.5883
1865	TPRXL	5.65295	5.50853	1.93014	2.85394	0.004318	0.0387208	1.11615	24.9242	0	0	8.19756	0	28.8466	4.75088	0	0	0	0
1866	CCDC129	16.4044	-3.25218	1.13964	-2.85368	0.00432156	0.0387319	2.2323	0	19.7744	2.32329	9.68803	0	0.930536	0	54.1345	61.2124	43.0625	3.49457
1867	SERPINI1	191.52	-1.08476	0.38022	-2.85299	0.00433101	0.0387958	112.731	151.055	138.42	248.592	88.6827	166.932	116.317	92.6423	490.218	88.5627	241.524	362.561
1868	ANAPC11	346.468	0.493757	0.173083	2.85271	0.00433483	0.0388092	419.673	474.314	285.968	423.613	292.877	334.686	451.31	384.822	250.623	280.014	270.545	289.176
1869	CXCL12	39.0192	-2.7967	0.981809	-2.84852	0.00439229	0.0393026	3.34845	3.02111	0	0.774429	16.3951	14.8018	26.9855	39.1948	10.0249	285.224	43.9986	24.462
1870	TNK1	339.275	0.625844	0.219744	2.84806	0.00439866	0.0393386	492.223	574.011	384.839	271.825	350.259	333.041	324.757	344.439	243.605	221.407	322.969	207.927
1871	ZBTB7B	27.3798	1.73048	0.607736	2.84743	0.00440741	0.0393958	54.6914	13.595	28.901	22.4584	20.8665	27.959	72.5818	43.9457	3.00747	22.1407	14.0421	4.36821
1872	CYP4F12	71.7954	2.20854	0.775688	2.84721	0.00441047	0.0394021	4.4646	129.908	86.7029	65.0521	66.3257	144.729	156.33	123.523	3.00747	40.3742	40.2541	0.873642
1873	LAPTM4A	2517	-0.412147	0.14481	-2.84612	0.00442549	0.0395152	2401.96	2408.58	2188.87	2447.2	2699.98	2026.21	1949.47	2014.38	3522.76	2630.83	2461.11	3452.63
1874	EFNA1	1803.12	1.17672	0.414018	2.84219	0.00448052	0.0399851	2064.88	3416.87	1402.46	3376.51	2936.22	1935.75	1430.23	1153.28	504.253	2293.51	719.892	403.623
1875	SETD5-AS1	162.007	0.775075	0.272838	2.84079	0.00450017	0.0401391	174.12	179.756	292.052	141.721	157.244	152.13	187.968	220.916	136.339	84.6555	151.655	65.5232
1876	DYNC1I2	344.857	-0.670865	0.236178	-2.84051	0.00450417	0.0401534	207.604	188.064	439.599	213.742	312.253	250.809	332.201	362.255	408.014	507.933	395.988	519.817
1877	MX2	52.8809	1.63738	0.576501	2.84021	0.00450836	0.0401693	52.4591	62.688	41.0698	68.1498	115.511	41.1162	70.7207	95.0177	0	24.7455	29.0204	34.072
1878	SOX12	26.7297	-1.32425	0.466639	-2.83784	0.00454195	0.0404471	6.6969	17.3714	12.1688	8.51872	26.8284	34.5376	16.7496	19.0035	55.137	31.2574	50.5516	41.9348
1879	MRPS33	130.208	0.565523	0.199315	2.83733	0.00454919	0.04049	131.706	137.46	135.378	145.593	122.963	120.882	186.107	188.848	108.269	84.6555	100.167	100.469
1880	ASCC1	229.037	-0.918875	0.324232	-2.83401	0.0045968	0.040892	252.25	130.663	146.026	254.787	184.073	236.007	77.2345	131.837	423.051	178.428	409.094	324.995
1881	DDX25	20.6253	-2.43634	0.859991	-2.83298	0.0046116	0.0410018	1.11615	1.51055	3.04221	19.3607	5.21663	28.7814	4.65268	2.37544	88.2193	50.7933	7.48913	34.9457
1882	RPS14	5841.89	0.448509	0.158391	2.83165	0.00463082	0.0411508	7648.98	5713.67	5976.42	5929.8	5379.84	5288.37	8653.05	6715.38	4133.27	4743.31	5240.52	4680.1
1883	SETBP1	401.737	-0.943975	0.33354	-2.83017	0.00465231	0.0413199	258.947	69.4855	401.571	314.418	383.795	353.599	371.284	305.244	596.483	450.628	531.728	783.657
1884	POLR2J3	211.061	-0.874121	0.308914	-2.82965	0.00465983	0.0413429	114.964	257.55	159.716	171.149	251.889	134.861	127.483	103.332	353.88	175.823	245.269	436.821
1885	TCTN1	186.397	-0.861128	0.304323	-2.82965	0.00465985	0.0413429	90.4082	188.064	74.5341	213.742	196.741	124.993	160.983	121.148	260.648	174.521	251.822	379.161
1886	ZNF383	98.7734	-1.12931	0.399124	-2.82947	0.00466251	0.0413445	82.5952	55.8905	13.6899	122.36	41.733	71.5422	93.9841	83.1405	146.364	188.847	148.846	136.288
1887	FTL	8421.63	0.568267	0.200911	2.82845	0.00467744	0.0414549	12614.7	10985.5	7009.25	12374.6	7792.9	7956.81	8278.05	8562.28	8162.29	5729.22	6408.82	5185.07
1888	JDP2	164.966	0.972305	0.34386	2.82762	0.00468953	0.0415181	200.907	129.152	250.982	199.803	225.806	176.8	171.219	222.104	55.137	157.589	151.655	38.4403
1889	HDHD1	167.548	0.836912	0.295974	2.82765	0.00468905	0.0415181	184.165	305.132	135.378	174.247	321.941	190.779	121.9	136.588	130.324	95.0746	119.826	95.227
1890	PRDX5	1833.14	0.662239	0.23425	2.82706	0.00469779	0.0415353	2101.71	2114.02	1250.35	2811.95	1789.3	1956.31	2531.06	2161.65	904.247	1056.24	1977.13	1343.66
1891	PTGS1	12.4882	-4.45038	1.57425	-2.82698	0.00469892	0.0415353	0	0	0	0	0	4.93395	7.44429	0	60.1495	58.6076	18.7228	0
1892	MAPK8IP2	8.20307	-2.8323	1.00183	-2.82712	0.00469682	0.0415353	0	3.02111	1.5211	0.774429	2.2357	2.46697	0	11.8772	49.1221	6.51196	12.1698	8.73642
1893	SNED1	116.527	-1.76395	0.624036	-2.82667	0.00470346	0.0415534	46.8783	9.81861	144.505	35.6237	93.8993	8.22324	137.719	42.758	296.738	92.4698	176.931	312.764
1894	C6orf48	808.242	-0.690228	0.244235	-2.82608	0.00471213	0.041608	673.039	577.787	676.891	638.904	643.136	675.128	689.527	795.773	1203.99	543.098	811.634	1770
1895	HERC2P7	48.4833	-1.5978	0.565428	-2.82582	0.0047159	0.0416194	14.51	26.4347	18.2532	20.9096	23.8475	64.9636	40.9436	21.379	80.1993	26.0478	34.6372	209.674
1896	GOPC	269.013	-0.590699	0.209078	-2.82526	0.00472427	0.0416713	277.922	206.946	299.658	238.524	204.194	144.729	206.579	266.05	424.054	268.293	368.839	322.374
1897	RPL18A	5566.64	0.380704	0.13477	2.82484	0.00473043	0.0417036	6887.77	5651.74	5571.8	6367.36	5078.76	5167.49	6274.6	7266.48	4542.29	4589.63	4090.94	5310.87
1898	IDNK	34.5012	1.12443	0.398213	2.82369	0.00474746	0.0417877	51.3429	37.7639	47.1542	37.1726	32.045	37.0046	51.1795	42.758	8.01993	31.2574	11.2337	27.0829
1899	STOM	2191.23	0.952058	0.337159	2.82377	0.00474624	0.0417877	2341.68	4413.84	1612.37	2897.14	4554.12	2310.73	989.16	1774.46	1126.8	1605.85	1054.09	1614.49
1900	ECH1	557.94	0.68577	0.242861	2.82371	0.00474709	0.0417877	726.614	701.653	393.966	720.994	399.445	629.078	828.177	705.506	377.939	573.053	356.67	282.186
1901	KLK10	213.269	1.20471	0.426787	2.82275	0.00476143	0.0418886	396.234	194.862	261.63	383.342	78.2495	305.082	210.301	271.988	77.1919	242.245	92.6779	45.4294
1902	NDUFS3	344.706	0.498369	0.17658	2.82235	0.00476736	0.0419187	435.299	337.609	419.825	460.011	286.915	314.95	451.31	350.378	309.77	239.64	294.884	235.883
1903	LEF1	67.2199	-1.76294	0.624742	-2.82187	0.00477442	0.0419587	17.8584	7.55277	136.899	16.263	20.1213	18.9135	18.6107	65.3247	127.316	134.146	102.975	140.656
1904	FUBP1	577.801	-0.479225	0.169852	-2.82143	0.00478097	0.0419942	466.551	469.783	403.093	540.552	523.153	624.144	470.851	586.734	746.856	687.663	520.494	893.736
1905	RPAP3	241.803	-0.598394	0.212146	-2.82066	0.00479246	0.042073	205.372	256.794	235.771	203.675	196.741	200.647	159.122	194.786	389.969	210.988	241.524	406.244
1906	PON3	33.1129	-2.42283	0.859129	-2.8201	0.00480081	0.0421021	0	4.53166	0	10.0676	25.3379	4.11162	31.6382	32.0685	91.2267	32.5598	75.8274	89.9851
1907	SGK1	3969.5	0.89924	0.318867	2.82011	0.00480074	0.0421021	3696.69	7823.16	2534.16	6097.86	6232.38	5364.02	2493.84	3319.68	3210.98	3319.8	1722.5	1818.92
1908	ITGA7	107.479	-2.78329	0.987814	-2.81763	0.00483795	0.0424056	0	9.06333	126.252	18.5863	24.5927	21.3804	86.5398	4.75088	387.964	252.664	153.527	204.432
1909	RNASEH2B	162.334	1.20565	0.428076	2.81644	0.00485598	0.0424968	264.528	158.608	164.279	209.096	118.492	215.449	198.204	273.176	14.0349	57.3053	125.443	149.393
1910	CCDC87	9.94924	-3.78872	1.34511	-2.81667	0.00485251	0.0424968	0	6.7975	0	0	0.745233	1.64465	0.930536	4.75088	0	91.1675	3.74456	9.61006
1911	ENG	192.866	-1.19862	0.425574	-2.81648	0.0048553	0.0424968	117.196	92.1438	85.1818	150.239	125.944	199.825	214.023	91.4545	108.269	718.921	178.803	232.389
1912	CMC2	84.3327	0.841079	0.298665	2.81613	0.00486059	0.0425149	74.7821	151.811	132.336	109.195	73.7781	87.1664	100.498	61.7615	40.0997	56.0029	59.913	64.6495
1913	ADAMTSL4	38.0619	1.30728	0.464283	2.81568	0.00486735	0.0425518	55.8075	37.0086	33.4643	27.105	51.4211	68.2529	50.2489	57.0106	12.0299	11.7215	43.0625	9.61006
1914	C11orf84	9.36898	2.10322	0.747032	2.81543	0.00487114	0.0425627	11.1615	8.30805	24.3377	7.74429	9.68803	19.7358	15.8191	3.56316	1.00249	6.51196	2.80842	1.74728
1915	MESTIT1	12.2439	-2.10754	0.748693	-2.81496	0.00487841	0.0426039	7.81306	4.53166	6.08442	2.32329	5.21663	5.75627	9.30536	5.93861	11.0274	9.11675	4.6807	75.1332
1916	AARD	14.2797	-1.57375	0.559257	-2.814	0.00489293	0.0427084	5.58075	7.55277	10.6477	8.51872	1.49047	12.3349	15.8191	7.12633	14.0349	28.6526	29.0204	30.5775
1917	AQP4-AS1	24.5779	1.78088	0.633321	2.81197	0.00492396	0.0429568	45.7622	44.5614	6.08442	29.4283	54.402	13.1572	35.3604	28.5053	9.02242	9.11675	17.7867	1.74728
1918	TNRC6C	225.416	-0.712848	0.253584	-2.81109	0.00493742	0.0430519	156.261	132.174	222.081	172.698	229.532	143.907	283.813	147.277	400.997	203.173	284.587	328.489
1919	ADAM15	680.466	0.763412	0.271798	2.80875	0.0049735	0.0433184	823.719	889.717	631.258	954.097	608.11	868.374	839.343	691.254	183.456	733.247	489.602	453.42
1920	PLXNA4	4.49934	-4.36883	1.55535	-2.8089	0.00497117	0.0433184	0	0	0	0	0	0	4.65268	0	10.0249	10.4191	27.1481	1.74728
1921	ZNF529	145.68	-0.8214	0.292459	-2.8086	0.00497576	0.0433184	99.3374	104.228	74.5341	82.0895	174.384	122.526	121.9	148.465	335.835	154.985	164.761	165.118
1922	RAP2B	469.192	1.12101	0.399273	2.80763	0.00499072	0.0434021	220.998	1481.85	473.063	594.762	488.128	394.716	493.184	429.955	148.369	427.185	212.504	265.587
1923	GCH1	170.922	1.21376	0.432332	2.80747	0.00499316	0.0434021	99.3374	298.335	362.023	72.0219	333.119	132.394	198.204	191.223	102.254	143.263	79.572	39.3139
1924	NBPF7	21.2558	-1.26516	0.450594	-2.80777	0.00498861	0.0434021	18.9746	12.0844	15.211	10.0676	6.7071	14.8018	10.2359	28.5053	27.0673	46.8861	37.4456	27.0829
1925	ELTD1	33.1804	-5.7087	2.03359	-2.8072	0.00499736	0.043416	0	0	0	1.54886	0	0	13.0275	0	1.00249	283.922	51.4877	47.1767
1926	SH3D19	263.414	-0.919964	0.327748	-2.80692	0.00500175	0.0434223	265.644	179.756	339.206	254.787	112.53	148.841	153.538	172.22	607.51	225.314	249.95	451.673
1927	NSMF	64.9054	1.02058	0.363607	2.80682	0.00500328	0.0434223	119.428	58.1564	65.4075	96.0292	52.9115	48.5171	81.8872	103.332	61.152	20.8383	32.7649	38.4403
1928	RSPH9	12.7702	-3.49711	1.2462	-2.80621	0.00501286	0.0434829	12.2777	6.04222	0	3.87215	0	0.822324	0	0	29.0723	1.30239	82.3804	17.4728
1929	CTNND1	3447.96	-0.408525	0.14559	-2.806	0.00501601	0.0434877	3275.9	2639.69	4132.84	2679.53	2660.48	2908.56	3625.37	2951.49	4191.42	4191.1	4258.5	3860.62
1930	SRF	150.395	0.745561	0.265819	2.80477	0.00503519	0.0436314	167.423	142.747	141.463	132.427	184.818	130.75	267.064	224.479	121.301	67.7244	131.06	93.4797
1931	TRIM45	121.556	-1.01859	0.36321	-2.80441	0.00504095	0.0436586	50.2268	54.38	62.3653	86.7361	71.5424	178.444	135.858	84.3282	194.483	188.847	108.592	242.873
1932	SLC5A6	221.827	0.865814	0.309074	2.80132	0.00508943	0.0440557	165.19	235.647	266.193	455.364	373.362	260.677	174.01	157.967	105.262	147.17	124.507	196.569
1933	PLEKHG1	62.8335	-1.12603	0.40203	-2.80087	0.00509651	0.0440941	12.2777	47.5825	39.5487	41.8192	59.6186	63.319	42.8047	52.2597	81.2018	173.218	73.9551	66.3968
1934	NFATC1	166.341	0.866268	0.309395	2.79988	0.00511218	0.044184	206.488	172.203	237.292	161.856	187.799	72.3645	288.466	239.92	95.2367	134.146	121.698	78.6278
1935	ZNF233	3.28822	4.70459	1.6802	2.80002	0.0051099	0.044184	1.11615	0.755277	16.7321	10.842	6.7071	0	0.930536	2.37544	0	0	0	0
1936	PPAP2A	200.896	-0.924381	0.330184	-2.79959	0.00511673	0.0442005	127.241	205.435	66.9286	108.42	171.404	231.073	238.217	86.7036	321.8	218.802	268.672	366.056
1937	CAT	440.804	-0.540617	0.19313	-2.79924	0.00512225	0.0442253	290.199	479.601	331.601	484.018	502.287	289.458	317.313	365.818	569.415	549.61	509.261	601.066
1938	LOC100128338	101.367	0.863503	0.30857	2.7984	0.0051356	0.0442835	139.519	134.439	141.463	108.42	166.187	69.0752	94.9147	100.956	47.1171	48.1885	106.72	59.4077
1939	ALDH2	1121.85	0.769509	0.274957	2.79865	0.00513169	0.0442835	1132.89	1478.08	897.451	2008.09	1143.19	1525.41	981.715	1239.98	475.181	1181.27	920.226	478.756
1940	SRPX2	13.2838	4.43923	1.58639	2.79832	0.00513693	0.0442835	0	61.1775	7.60552	0.774429	7.45233	32.893	45.5963	0	0	3.90718	0	0
1941	ARMC12	6.53317	2.5895	0.925659	2.79746	0.00515055	0.0443781	12.2777	9.81861	15.211	9.29315	10.4333	1.64465	10.2359	3.56316	0	1.30239	3.74456	0.873642
1942	GRIN2A	107.01	-4.57082	1.63428	-2.79684	0.00516054	0.0444178	17.8584	0	101.914	0	5.21663	0	7.44429	0	526.308	220.104	215.312	221.905
1943	RBFOX2	594.695	-0.663152	0.237122	-2.79668	0.00516311	0.0444178	439.763	358.001	599.315	466.981	411.369	457.212	635.556	617.615	783.948	472.768	703.042	1190.77
1944	TMBIM6	3531.13	0.523005	0.187009	2.79668	0.00516313	0.0444178	4033.77	5042.99	3084.8	3967.4	4244.85	4004.72	3362.03	3691.44	2114.25	3679.26	3095.82	2052.19
1945	FANCI	82.4801	1.44976	0.518429	2.79644	0.00516685	0.0444269	136.17	120.089	66.9286	136.3	172.894	36.1823	117.248	49.8843	7.01744	76.8411	30.8926	39.3139
1946	SMARCAL1	127.615	-1.10313	0.394506	-2.79625	0.00517002	0.0444313	126.125	135.195	126.252	41.8192	81.9756	130.75	68.8597	27.3176	245.61	231.826	187.228	128.425
1947	C1orf112	43.5103	-1.35224	0.483917	-2.79437	0.00520003	0.0446434	39.0653	16.6161	16.7321	41.0447	52.9115	12.3349	24.1939	26.1299	133.331	39.0718	41.1902	79.5014
1948	SLCO2A1	103.55	-1.54719	0.553669	-2.79443	0.00519917	0.0446434	52.4591	18.1267	57.802	30.2027	57.3829	171.043	68.8597	48.6966	37.0922	299.55	123.571	277.818
1949	AACSP1	21.6923	-2.4632	0.881564	-2.79413	0.00520401	0.0446451	1.11615	0.755277	3.04221	13.9397	11.9237	5.75627	24.1939	8.31405	63.157	1.30239	41.1902	85.6169
1950	ZNF606	225.51	-0.772133	0.276351	-2.79403	0.00520557	0.0446451	271.225	167.672	153.632	140.172	137.123	145.551	237.287	207.851	514.278	250.059	220.929	260.345
1951	LOC284578	53.0467	1.33711	0.478818	2.79252	0.00522997	0.0448314	168.539	40.0297	50.1964	70.4731	31.2998	85.5217	42.8047	42.758	39.0972	19.5359	26.2119	20.0938
1952	SGIP1	2.94129	-5.26892	1.88704	-2.79216	0.00523581	0.0448584	0	0	0	0.774429	0	0	0	0	3.00747	0	0.936141	30.5775
1953	ADAMTS4	92.8307	-1.31585	0.471302	-2.79195	0.00523922	0.0448647	87.0598	37.7639	65.4075	42.5936	53.6568	37.8269	95.8452	76.0142	135.336	339.924	106.72	35.8193
1954	FRMD3	22.394	-2.30422	0.825538	-2.79118	0.00525163	0.044925	0	0.755277	16.7321	10.0676	3.72616	7.40092	25.1245	14.2527	34.0847	18.2335	30.8926	107.458
1955	TMTC4	80.8921	1.35879	0.486793	2.79132	0.00524933	0.044925	116.08	84.5911	114.083	203.675	80.4852	87.9887	36.2909	87.8914	37.0922	85.9579	24.3397	12.231
1956	IPO9	478.725	-0.5465	0.195865	-2.79019	0.00526765	0.0450206	357.168	457.698	465.458	486.342	389.757	517.242	358.256	288.616	734.826	419.37	610.364	659.6
1957	C15orf38	64.3828	1.20542	0.432051	2.79	0.00527088	0.0450206	113.847	88.3675	100.393	83.6384	61.8543	80.5878	53.9711	51.072	11.0274	75.5387	24.3397	27.9565
1958	EXOSC10	638.879	-0.588973	0.211102	-2.78999	0.00527089	0.0450206	552.495	586.095	505.007	495.635	502.287	551.78	741.637	440.645	1263.14	627.753	609.428	790.646
1959	PDE4A	68.4179	1.87649	0.672944	2.78847	0.00529571	0.0451864	103.802	90.6333	97.3507	81.3151	108.059	84.6994	70.7207	85.5159	0	49.4909	46.807	2.62093
1960	RPL28	3200.12	0.533247	0.191223	2.78862	0.00529332	0.0451864	5406.63	3194.82	2690.83	3683.19	2861.69	3088.65	3783.56	3830.4	2130.29	3007.22	2230.82	2493.37
1961	SUCLG2	345.363	-0.430262	0.154468	-2.78544	0.00534548	0.0455879	239.972	335.343	290.531	365.531	341.317	290.28	272.647	339.688	488.213	372.484	369.776	438.568
1962	ESYT3	25.2586	-1.79363	0.644	-2.78514	0.00535051	0.0456075	27.9038	35.498	7.60552	4.64658	2.2357	7.40092	14.8886	10.6895	66.1644	28.6526	58.9769	38.4403
1963	ZNF555	119.997	-1.24054	0.445455	-2.78488	0.00535474	0.0456203	79.2467	29.4558	74.5341	99.1269	75.2685	145.551	64.207	92.6423	407.012	143.263	168.505	61.1549
1964	SLC12A6	265.38	0.604714	0.217189	2.78428	0.00536473	0.0456822	354.936	329.301	279.883	322.163	233.258	334.686	266.133	276.739	274.683	143.263	234.971	134.541
1965	TMEM53	100.271	0.94298	0.338866	2.78275	0.00538999	0.0458739	73.666	108.005	69.9708	121.585	119.237	89.6334	206.579	165.093	56.1395	88.5627	64.5937	40.1875
1966	EIF5	1795.96	0.344975	0.124017	2.78168	0.00540789	0.0460028	1810.4	2356.47	1915.07	1761.05	1846.69	1758.95	2147.68	1868.29	1755.36	1334.95	1556.8	1439.76
1967	VMP1	1296.62	1.07905	0.387965	2.7813	0.0054142	0.0460331	1620.65	2923.68	625.174	2053.01	1910.78	1100.27	1232.96	1112.89	490.218	1527.71	578.535	383.529
1968	SLC25A20	46.5879	1.34146	0.482353	2.78108	0.00541781	0.0460404	93.7567	67.2197	100.393	69.6986	38.7521	37.8269	32.5688	27.3176	8.01993	19.5359	29.0204	34.9457
1969	HNRNPF	1578.83	0.695759	0.250207	2.78074	0.00542357	0.0460659	1922.01	2447.85	1128.66	2376.72	2003.19	1798.42	1487	1310.06	872.168	1750.42	850.016	999.447
1970	SNHG16	837.634	0.578169	0.207992	2.77977	0.00543971	0.0461796	956.541	944.097	716.44	881.3	883.101	949.785	670.916	1528.6	550.368	570.448	634.703	765.31
1971	TOP1	381.035	0.778991	0.280302	2.77911	0.00545079	0.0462501	372.794	646.517	453.289	285.764	614.817	300.148	453.171	412.139	221.551	427.185	179.739	205.306
1972	SDR16C5	223.995	2.41758	0.870075	2.77859	0.00545961	0.0463011	303.593	377.639	179.49	263.306	402.426	280.413	195.413	454.897	0	182.335	31.8288	16.5992
1973	PRR15L	18.135	-6.92392	2.49203	-2.77842	0.00546234	0.0463011	0	0	0	0	2.98093	0	0	0	9.02242	171.916	33.7011	0
1974	ANKRD36B	582.417	-0.568241	0.204541	-2.77813	0.00546732	0.0463199	388.42	376.883	623.653	411.222	543.275	414.451	490.392	767.268	707.759	816.6	780.741	668.336
1975	TGFB1	39.4636	1.42526	0.513102	2.77772	0.0054741	0.0463539	74.7821	39.2744	62.3653	32.526	61.1091	34.5376	73.5123	20.1913	15.0374	39.0718	15.9144	5.24185
1976	CEP112	47.043	-1.77386	0.638924	-2.77633	0.00549759	0.0465292	43.5299	27.9453	10.6477	0.774429	28.3188	18.9135	25.1245	53.4475	115.287	46.8861	47.7432	145.898
1977	EML2	229.468	0.9027	0.325166	2.77612	0.0055012	0.0465362	375.027	292.292	98.8718	319.065	172.894	396.36	225.19	292.179	190.473	143.263	155.399	92.6061
1978	SRPRB	330.355	-0.553222	0.199307	-2.77572	0.0055079	0.0465693	206.488	303.622	240.334	386.44	255.615	333.864	310.799	248.234	361.899	377.694	381.009	558.257
1979	TRIM23	109.516	-1.28539	0.46327	-2.77459	0.00552707	0.0467078	27.9038	40.785	60.8442	110.743	109.549	150.485	43.7352	47.5088	278.693	82.0507	238.716	123.184
1980	STX1B	19.8357	-1.41691	0.510808	-2.77386	0.0055396	0.0467901	14.51	10.5739	9.12662	9.29315	12.669	17.2688	23.2634	4.75088	46.1146	35.1646	43.0625	12.231
1981	LOC100190986	1126.64	-0.63302	0.228235	-2.77355	0.00554489	0.0468111	1024.63	968.266	1118.01	927.766	1077.61	1217.86	708.138	572.482	1981.93	1294.58	1656.97	971.49
1982	VAV1	129.581	1.5804	0.569897	2.77314	0.00555185	0.0468462	208.72	322.503	86.7029	129.33	203.449	158.709	93.9841	128.274	45.1121	78.1435	98.2948	1.74728
1983	ASNSD1	188.845	-0.812756	0.293139	-2.7726	0.00556111	0.0469007	117.196	212.988	124.731	118.488	238.475	185.845	73.5123	134.212	256.638	208.383	337.947	257.724
1984	ST7-OT4	12.101	-1.80814	0.652195	-2.77239	0.00556461	0.0469065	5.58075	3.77639	12.1688	9.29315	8.94279	9.86789	1.86107	1.18772	26.0648	39.0718	17.7867	9.61006
1985	ARHGAP31	34.4414	-2.18739	0.789125	-2.77191	0.00557284	0.0469522	6.6969	0	45.6331	10.0676	14.9047	6.57859	10.2359	33.2562	135.336	79.4459	18.7228	52.4185
1986	PPP1R42	2.53051	-5.44199	1.9639	-2.77101	0.00558831	0.0470589	0	0	0	0	0	0	0	0	9.02242	0	18.7228	2.62093
1987	PIFO	99.2636	-1.97998	0.7146	-2.77075	0.0055927	0.0470721	15.6261	24.9242	89.7451	115.39	23.8475	96.2119	5.58322	29.693	129.321	22.1407	471.815	166.866
1988	LOC100132146	4.57826	4.45007	1.60673	2.76964	0.00561174	0.0471972	0	0	6.08442	3.87215	2.2357	9.04557	23.2634	9.50177	0	0	0.936141	0
1989	SEPT9	281.135	0.667342	0.240956	2.76956	0.0056132	0.0471972	395.117	271.9	316.39	390.312	206.43	190.779	438.282	357.504	202.503	188.847	178.803	236.757
1990	PPP1R10	2164.7	0.75658	0.273222	2.7691	0.00562116	0.0472403	3909.88	2114.02	2258.84	1689.8	3287.97	2971.06	2559.9	1251.86	1317.27	1819.44	1776.8	1019.54
1991	PKIB	18.1053	-2.28966	0.827179	-2.76803	0.00563958	0.0473526	0	3.77639	0	16.263	16.3951	2.46697	13.958	9.50177	21.0523	52.0957	59.913	21.8411
1992	GUCY1A3	13.0283	-3.20011	1.15611	-2.768	0.00564018	0.0473526	0	2.26583	1.5211	1.54886	0	0	12.097	10.6895	4.00997	57.3053	59.913	6.98914
1993	VPS13D	775.967	0.423345	0.152968	2.76755	0.00564802	0.047383	887.34	834.582	876.156	962.615	931.541	789.431	898.898	603.362	584.453	515.747	718.956	708.524
1994	PRB4	2.92349	-4.8667	1.75854	-2.76746	0.00564947	0.047383	0	1.51055	0	0	0	0	0	0	15.0374	0	2.80842	15.7256
1995	KHNYN	452.125	0.569193	0.205834	2.76531	0.00568688	0.0476729	574.818	471.293	375.713	587.792	606.62	342.909	551.808	545.164	253.63	450.628	305.182	359.941
1996	RIMS4	9.73512	-3.54164	1.28126	-2.76418	0.00570668	0.0478149	4.4646	0	0	0	11.1785	0	0	1.18772	50.1246	19.5359	22.4674	7.86278
1997	BTN3A1	201.516	-1.05157	0.380643	-2.76262	0.00573394	0.0479857	83.7113	160.119	194.701	144.818	193.761	231.073	90.262	87.8914	286.713	557.424	115.145	272.576
1998	SREBF1	61.9223	1.66322	0.602034	2.76267	0.00573302	0.0479857	58.0398	101.207	104.956	15.4886	75.2685	30.426	189.829	66.5124	4.00997	33.8622	34.6372	28.8302
1999	NLRP3	10.1026	-1.81253	0.656123	-2.76249	0.00573628	0.0479857	5.58075	5.28694	7.60552	2.32329	4.4714	5.75627	9.30536	3.56316	11.0274	44.2813	15.9144	6.11549
[truncated: 2,016 more rows]
