# Supplementary material for: Human intraepithelial mast cell differentiation and effector function are directed by TGF-β signaling
Source: J Clin Invest. 2025 Jan 2;135(1):e174981. doi: 10.1172/JCI174981 (PMC11684804; doi:10.1172/JCI174981)
Supplement: Supplemental table 4 [file jci-135-174981-s193.xlsx]

## Sheet: DESeq2_pseudobulk_AA_Ag_vs_Pre
	Gene	baseMean	log2FoldChange	lfcSE	stat	pvalue	padj	Ag_500021	Ag_500023	Ag_500030	Ag_500035	Pre_500021	Pre_500023	Pre_500030	Pre_500035
1	TUBA1C	268.998	2.13124	0.152136	14.0088	1.37676e-44	7.60245e-41	525.075	416.463	481.582	332.949	122.576	90.0078	96.5105	86.8206
2	SERPINB1	946.287	2.2949	0.195908	11.7142	1.07819e-31	2.97688e-28	1801.34	1566.26	1331.61	1574.1	249.379	337.807	277.865	431.933
3	SERPINB4	1939.78	2.99727	0.258693	11.5862	4.84028e-31	8.90934e-28	3547.35	2381.08	3930.63	3798.84	345.538	315.583	326.651	872.547
4	PROCR	128.89	3.21813	0.2849	11.2956	1.37894e-29	1.90362e-26	318.55	190.124	222.445	200.031	30.6441	12.2233	18.0294	39.0693
5	LOXL4	184.483	2.40231	0.21854	10.9925	4.15121e-28	4.5846e-25	377.311	162.964	339.401	357.789	77.1385	53.338	41.3617	66.5625
6	UGT2A1	267.84	-2.70437	0.246763	-10.9594	5.99184e-28	5.51449e-25	76.9743	45.2677	64.9754	100.233	611.825	220.019	604.517	418.909
7	DPYSL3	115.315	2.6946	0.24703	10.908	1.0559e-27	8.32952e-25	196.216	117.696	281.305	203.953	25.3606	26.669	28.635	42.6868
8	CD44	1327.97	2.36617	0.221466	10.6841	1.20809e-26	8.33887e-24	2659.05	1367.08	2732.02	2147.17	366.672	331.14	413.617	607.021
9	POSTN	3877.75	3.78028	0.354946	10.6503	1.73785e-26	1.06627e-23	8742.08	3458.45	8180.78	8105.82	593.861	268.912	243.928	1428.2
10	HAS3	117.542	3.30678	0.314113	10.5273	6.46329e-26	3.56903e-23	220.27	135.803	277.483	214.848	11.6236	36.6698	21.2111	22.4287
11	CDH26	627.998	3.34655	0.330424	10.1281	4.14808e-24	2.08234e-21	1341.9	914.407	1402.7	895.127	97.2157	124.455	61.5122	186.664
12	TNC	896.071	2.59425	0.260673	9.95214	2.46808e-23	1.13573e-20	2016.8	1348.98	1400.41	1307.39	424.79	141.123	162.265	366.817
13	SERPINB6	325.429	1.39123	0.1418	9.81126	1.00701e-22	4.27748e-20	498.958	470.784	485.404	416.186	196.545	216.685	179.234	139.636
14	ALOX15	1820.86	3.12605	0.32559	9.6012	7.90194e-22	3.11675e-19	4826.01	3005.77	3252.59	1972.85	373.012	393.367	207.869	535.394
15	ADAM9	178.638	1.78984	0.19324	9.26226	2.0015e-20	7.3682e-18	359.786	162.964	312.646	268.015	84.5354	81.1181	86.9655	73.074
16	CTSC	3117.48	2.33264	0.252939	9.22216	2.91165e-20	1.00488e-17	4989.93	4590.14	6112.27	4984.64	788.292	1516.8	762.539	1195.23
17	CLU	397.625	-1.9466	0.218811	-8.89625	5.77629e-19	1.87628e-16	267.348	135.803	100.903	122.023	1183.5	553.381	522.854	295.19
18	PHLDA2	103.436	1.62214	0.182567	8.88518	6.3817e-19	1.95776e-16	170.443	162.964	153.648	136.84	50.7212	56.6716	47.725	48.4748
19	MMP10	728.548	1.9166	0.221489	8.65326	5.00486e-18	1.45457e-15	1795.84	135.803	1216.95	1413.73	434.301	35.5586	233.322	562.887
20	PFKP	130.699	1.66212	0.193345	8.59663	8.20898e-18	2.15857e-15	224.394	172.017	226.267	170.397	60.2315	66.6725	58.3305	67.286
21	PTHLH	61.1515	7.37398	0.857538	8.59901	8.04034e-18	2.15857e-15	153.261	63.3748	173.523	95.8753	1.05669	0	2.12111	0
22	LYPD1	61.1249	2.02295	0.236293	8.5612	1.11697e-17	2.8036e-15	126.114	72.4283	107.783	88.031	33.8142	12.2233	25.4533	23.1522
23	ID3	151.917	1.64175	0.19413	8.45694	2.74476e-17	6.58982e-15	211.679	172.017	172.758	360.84	79.2519	77.7845	49.8461	91.1616
24	ARNTL2	56.9452	3.3903	0.405664	8.3574	6.41159e-17	1.4752e-14	64.6034	63.3748	194.162	96.3111	10.5669	11.1121	5.30278	10.1291
25	SERPINB13	439.327	1.56494	0.188607	8.29737	1.06439e-16	2.35102e-14	613.045	344.034	839.329	831.5	191.261	164.459	204.687	326.301
26	S100A4	199.425	-1.41782	0.171781	-8.25362	1.53665e-16	3.26361e-14	135.392	108.642	95.552	91.5173	319.121	300.026	326.651	218.499
27	KIF21A	410.729	-1.23923	0.153574	-8.06922	7.07474e-16	1.44692e-13	248.105	235.392	232.383	268.451	718.551	474.486	510.127	598.339
28	TUBB	448.416	1.20898	0.149937	8.06326	7.42838e-16	1.46498e-13	684.178	597.533	606.182	617.524	258.89	231.131	323.469	268.42
29	SPRY1	129.533	-1.9704	0.245472	-8.02698	9.99045e-16	1.90232e-13	55.3253	63.3748	39.7497	64.4979	281.08	141.123	199.384	191.729
30	SLC6A14	503.491	1.98104	0.246957	8.02181	1.04201e-15	1.91799e-13	1186.57	715.229	810.281	512.497	187.035	274.468	155.902	185.941
31	PTGFR	78.171	-2.15595	0.269153	-8.01014	1.14579e-15	2.04099e-13	22.6799	36.2141	27.519	28.7626	92.9889	116.677	205.748	94.7792
32	PLEKHH1	58.3949	-1.83301	0.234455	-7.81819	5.35863e-15	9.24698e-13	26.8035	18.1071	32.8699	22.2256	118.35	74.4509	109.237	65.1155
33	C1R	65.7891	2.02541	0.264164	7.66723	1.7575e-14	2.94089e-12	76.6307	153.91	102.432	95.4395	21.1338	23.3354	20.1506	33.2812
34	ELOVL5	174.676	1.98575	0.260529	7.62199	2.49787e-14	4.05683e-12	323.017	208.231	432.66	164.295	59.1748	65.5612	72.1178	72.3505
35	LBH	162.462	2.13862	0.281013	7.61039	2.73265e-14	4.2893e-12	234.703	208.231	388.324	227.05	50.7212	73.3397	41.3617	75.968
36	SMC2	187.765	-1.99841	0.262692	-7.60741	2.79636e-14	4.2893e-12	73.5379	45.2677	45.1006	156.451	382.523	202.24	243.928	353.07
37	TSC22D3	125.926	-1.70124	0.226527	-7.51008	5.90913e-14	8.81898e-12	39.1744	81.4818	49.6871	83.2372	180.694	190.016	185.597	197.517
38	STOM	322.833	1.67351	0.224039	7.46974	8.0351e-14	1.16763e-11	429.2	316.874	807.988	430.132	146.88	155.569	150.599	145.425
39	BEND5	95.8486	-1.38229	0.186917	-7.39525	1.41144e-13	1.99845e-11	52.9198	54.3212	42.8073	58.3968	155.334	160.014	97.5711	145.425
40	ACTB	2632.83	1.14471	0.154943	7.38796	1.49096e-13	2.05827e-11	3623.29	2960.51	4203.53	3723.88	1512.13	1734.59	1734.01	1570.73
41	SLC34A2	101.176	1.79759	0.24411	7.36387	1.78653e-13	2.40616e-11	89.6888	135.803	119.249	271.501	25.3606	35.5586	22.2717	109.973
42	GYPC	62.0527	-2.20928	0.301827	-7.31969	2.48542e-13	3.26774e-11	25.429	0	20.6392	35.2995	129.973	56.6716	133.63	94.7792
43	RASSF6	262.91	-1.01066	0.138135	-7.3165	2.54514e-13	3.26843e-11	151.887	217.285	140.653	207.004	308.554	346.697	306.5	424.697
44	PIK3R1	226.758	-1.3807	0.18919	-7.29799	2.92105e-13	3.66591e-11	103.091	90.5354	146.004	160.809	355.049	288.914	292.713	376.946
45	FAM3D	306.562	-1.34035	0.18388	-7.28931	3.11552e-13	3.73998e-11	161.852	280.66	106.254	92.8247	301.157	985.641	267.26	256.844
46	OSMR	95.5434	1.55471	0.21323	7.29123	3.07136e-13	3.73998e-11	131.612	99.5889	211.743	131.611	52.8346	31.1138	53.0278	52.8159
47	SHISA5	189.026	1.47594	0.202642	7.28348	3.25307e-13	3.82201e-11	279.375	217.285	392.146	226.614	114.123	96.6751	91.2078	94.7792
48	MIR99AHG	68.1364	-2.14057	0.295803	-7.23648	4.6047e-13	5.29732e-11	29.5526	18.1071	16.8172	33.9922	140.54	94.4526	124.085	87.5441
49	PLS1	155.669	1.92109	0.267549	7.18033	6.95428e-13	7.83705e-11	289.685	162.964	318.762	212.233	68.685	67.7837	43.4828	81.7561
50	UPK1B	267.694	1.84661	0.257853	7.16151	7.97933e-13	8.81238e-11	576.276	398.356	299.651	388.731	81.3653	187.794	96.5105	112.867
51	YBX3	1096.9	0.938799	0.131245	7.15302	8.48882e-13	9.19122e-11	1617.15	1321.82	1353.02	1475.61	737.571	726.73	758.297	785.003
52	HOMER2	86.4442	1.33893	0.187356	7.14643	8.90663e-13	9.45815e-11	157.385	108.642	129.186	100.233	59.1748	44.4483	51.9672	40.5163
53	PTN	88.5305	-1.71086	0.239844	-7.13324	9.8033e-13	1.02139e-10	5.49816	99.5889	47.3938	37.4785	30.6441	223.353	146.357	117.931
54	DDX58	58.1166	2.17311	0.306854	7.0819	1.42196e-12	1.45408e-10	90.3761	72.4283	124.6	89.3384	16.9071	30.0026	13.7872	27.4932
55	FLRT3	145.004	-2.16276	0.305541	-7.07846	1.45762e-12	1.46345e-10	33.6763	81.4818	35.1632	87.1594	262.06	208.907	228.019	223.563
56	AMD1	148.391	1.10637	0.156414	7.07332	1.51267e-12	1.4916e-10	180.409	181.071	237.733	213.105	87.7055	77.7845	114.54	94.7792
57	TUBA1B	433.531	1.16358	0.164624	7.06807	1.57098e-12	1.52193e-10	632.632	470.784	684.153	604.886	280.023	257.8	231.201	306.766
58	MYL9	112.781	1.38664	0.197208	7.03135	2.04539e-12	1.94735e-10	187.281	126.75	186.518	156.887	65.5149	32.225	68.9361	78.1386
59	TMSB4X	2301.68	1.55972	0.221982	7.02636	2.11998e-12	1.98416e-10	3996.82	2969.56	3322.15	3373.5	1004.91	1653.48	921.623	1171.35
60	TSPAN3	292.251	1.45741	0.208551	6.98827	2.78303e-12	2.56131e-10	446.726	325.927	505.279	422.287	142.653	201.129	128.327	165.683
61	CCL26	2093.41	7.4972	1.07351	6.98384	2.8722e-12	2.60005e-10	9521.45	2263.38	3853.42	967.033	40.1543	11.1121	3.18167	87.5441
62	SLC5A3	102.678	1.51008	0.218448	6.91277	4.7527e-12	4.23297e-10	180.409	99.5889	216.33	116.794	52.8346	31.1138	65.7544	58.6039
63	HS3ST1	349.481	1.8463	0.269041	6.86253	6.76512e-12	5.92968e-10	522.669	307.82	904.305	470.661	112.009	164.459	143.175	170.747
64	SAT1	3047.55	1.06319	0.155125	6.85373	7.19502e-12	6.20795e-10	4492.69	4427.18	3744.88	3772.69	1757.28	2497.99	1987.48	1700.24
65	FBXO32	203.756	1.59778	0.233376	6.84637	7.57463e-12	6.43494e-10	265.286	162.964	434.188	365.634	101.442	76.6733	80.6022	143.254
66	TMC6	88.6076	1.53553	0.22597	6.79529	1.08097e-11	9.04411e-10	154.636	162.964	117.72	93.2605	45.4378	57.7828	30.7561	46.3043
67	MUC1	388.739	1.89147	0.278648	6.78803	1.13674e-11	9.3688e-10	669.058	633.748	679.566	432.746	98.2724	286.692	132.569	177.259
68	S100A10	719.219	2.04964	0.303439	6.75469	1.43139e-11	1.16237e-09	1686.56	651.855	1046.49	1241.59	170.127	227.798	261.957	467.384
69	SERINC5	97.6114	1.27556	0.189453	6.73283	1.66394e-11	1.33163e-09	183.501	99.5889	140.653	120.28	76.0818	62.2276	55.1489	43.4103
70	LTC4S	63.4307	-1.45921	0.218243	-6.68617	2.29081e-11	1.80712e-09	30.2399	54.3212	24.4613	33.9922	83.4787	111.121	85.905	83.9266
71	GLRX3	192.085	1.02481	0.153441	6.67889	2.40753e-11	1.87245e-09	246.043	199.178	248.435	331.206	105.669	114.454	134.691	157.001
72	PAPSS2	49.3401	1.9974	0.301212	6.6312	3.32966e-11	2.55366e-09	65.6343	63.3748	110.84	76.2645	28.5307	13.3345	22.2717	14.4701
73	CCND2	259.711	1.16953	0.177931	6.57296	4.9324e-11	3.73106e-09	261.85	298.767	469.352	417.493	147.937	92.2302	182.416	207.646
74	SERTAD4-AS1	171.957	1.75554	0.268152	6.54683	5.87731e-11	4.38575e-09	247.761	298.767	311.882	203.081	71.8551	70.0061	57.27	115.037
75	DDIT4	572.827	-1.90503	0.291391	-6.53769	6.24748e-11	4.59981e-09	239.17	588.48	94.0232	207.439	867.544	1094.54	717.996	773.427
76	EGFR	412.091	-0.947591	0.145166	-6.52766	6.68066e-11	4.85403e-09	262.194	244.445	295.065	330.77	565.33	427.815	616.183	554.928
77	MALAT1	58090.1	-0.683706	0.104984	-6.51251	7.39063e-11	5.30014e-09	42524.2	44117.9	47592.6	42914.7	69136.2	90281.2	66772.6	61381.4
78	ZNF703	124.274	-1.1404	0.177678	-6.41833	1.37781e-10	9.75419e-09	85.5652	72.4283	68.0331	86.2878	182.808	146.679	184.537	167.853
79	CLASP1	61.683	1.90903	0.298218	6.40144	1.53917e-10	1.07586e-08	103.091	36.2141	145.239	102.848	29.5874	27.7802	21.2111	27.4932
80	PPIC	179.105	0.949237	0.148378	6.39743	1.58011e-10	1.09067e-08	220.957	280.66	155.177	282.832	115.179	158.903	81.6628	137.466
81	TXNDC17	500.919	1.46152	0.22854	6.39502	1.6053e-10	1.09438e-08	894.826	751.444	648.989	631.905	221.905	254.467	215.293	388.522
82	PCLO	88.5938	-1.24817	0.195369	-6.38882	1.67176e-10	1.12579e-08	41.5799	45.2677	49.6871	65.8053	112.009	145.568	95.45	153.383
83	MSMB	118.779	-1.40592	0.220583	-6.37365	1.84578e-10	1.228e-08	26.8035	27.1606	97.8453	95.8753	49.6645	58.894	279.987	314.001
84	CDH3	164.361	1.05557	0.165778	6.36736	1.92307e-10	1.26419e-08	149.481	181.071	305.002	259.299	87.7055	74.4509	142.114	115.761
85	SLC4A4	150.243	1.28424	0.202903	6.32934	2.46218e-10	1.59955e-08	235.39	217.285	208.686	178.677	73.9685	128.9	67.8755	91.1616
86	ETHE1	292.43	1.28361	0.202908	6.32609	2.5145e-10	1.60853e-08	564.936	380.249	424.251	298.085	157.447	180.016	162.265	172.194
87	HK1	114.162	1.13137	0.178876	6.32488	2.53427e-10	1.60853e-08	195.185	199.178	134.537	105.463	81.3653	78.8957	61.5122	57.1569
88	CFI	44.5585	1.91534	0.30388	6.30297	2.92004e-10	1.83232e-08	56.3562	27.1606	82.557	111.564	12.6803	21.1129	23.3322	21.7052
89	SEMA5A	257.639	-1.28267	0.204252	-6.27981	3.38981e-10	2.1032e-08	128.863	144.857	136.831	201.774	418.45	286.692	393.466	350.176
90	ATP8B1	152.325	1.02881	0.163957	6.27491	3.49832e-10	2.14641e-08	184.188	280.66	188.811	170.397	96.159	123.344	79.5417	95.5027
91	TPM4	300.573	1.27953	0.204	6.27221	3.5596e-10	2.16001e-08	455.317	389.302	438.775	394.832	136.313	256.689	147.417	185.941
92	HSPA8	715.515	1.05019	0.167921	6.25408	3.99856e-10	2.40001e-08	938.468	1131.69	903.54	876.823	368.786	530.046	410.435	564.334
93	TSHZ2	305.965	-0.876574	0.140215	-6.25166	4.06124e-10	2.41142e-08	227.83	226.338	223.974	184.778	462.831	414.48	361.649	345.835
94	GSN	976.179	1.2297	0.198373	6.19892	5.68519e-10	3.27747e-08	1425.06	1674.9	1607.57	823.656	598.088	633.388	518.612	528.159
95	KRT6A	177.669	5.02884	0.810865	6.20183	5.58115e-10	3.27747e-08	418.891	298.767	396.732	244.918	3.17008	3.33362	38.18	17.3641
96	MAOA	170.184	1.14635	0.184952	6.19808	5.71563e-10	3.27747e-08	259.445	162.964	317.233	196.544	103.556	103.342	113.479	104.908
97	NOS2	606.547	1.97108	0.318073	6.19694	5.75723e-10	3.27747e-08	1285.54	1258.44	1070.95	305.494	401.543	170.015	182.416	177.982
98	SPRY2	75.7711	-1.47281	0.240911	-6.11351	9.74659e-10	5.49191e-08	32.3017	45.2677	36.692	56.2178	119.406	78.8957	120.903	116.484
99	MRPS6	194.376	1.3433	0.221766	6.05728	1.38442e-09	7.67703e-08	355.319	108.642	374.564	279.346	96.159	85.563	138.933	116.484
100	NINJ1	71.7115	-1.2631	0.208549	-6.0566	1.39026e-09	7.67703e-08	38.4871	72.4283	48.9226	27.891	91.9322	95.5638	114.54	83.9266
101	MDK	323.743	-1.13974	0.188317	-6.05225	1.42835e-09	7.80927e-08	241.576	316.874	152.119	92.3889	371.956	814.515	341.499	259.015
102	PHYHD1	154.174	-1.25022	0.207242	-6.03264	1.61307e-09	8.73271e-08	121.647	90.5354	68.7975	91.0815	229.302	184.46	244.988	202.581
103	APOL1	58.0225	1.38355	0.230557	6.00088	1.9625e-09	1.05213e-07	103.778	90.5354	94.7876	44.4513	32.7575	43.3371	34.9983	19.5346
104	ITGAV	114.469	1.28909	0.214885	5.999	1.98539e-09	1.05416e-07	145.701	90.5354	269.075	148.607	62.3448	51.1155	75.2994	73.074
105	USP54	62.2934	1.69101	0.283418	5.96649	2.42408e-09	1.27484e-07	90.0324	99.5889	130.715	62.319	27.474	35.5586	22.2717	30.3872
106	WNT2B	81.4311	-1.98449	0.333252	-5.95494	2.60173e-09	1.35535e-07	18.8999	36.2141	32.8699	55.3462	144.767	86.6742	158.023	118.655
107	ATP1A1	1027.4	1.003	0.168521	5.95176	2.65269e-09	1.36899e-07	1403.06	1530.05	1508.96	1065.09	759.762	615.609	652.242	684.436
108	PDZK1IP1	157.597	1.22141	0.205344	5.94811	2.71249e-09	1.38688e-07	157.385	362.141	245.378	141.634	76.0818	92.2302	109.237	76.6915
109	KCNJ16	111.876	1.78169	0.302424	5.89137	3.83018e-09	1.94039e-07	152.918	18.1071	251.493	278.038	45.4378	24.4466	41.3617	83.2031
110	TCIRG1	69.1403	1.22948	0.208884	5.88595	3.95772e-09	1.98677e-07	104.809	90.5354	98.6097	85.4162	36.9842	58.894	42.4222	35.4517
111	CENPC	118.085	-1.16576	0.198442	-5.87456	4.2396e-09	2.10911e-07	65.2907	63.3748	61.9177	91.5173	184.921	188.905	120.903	167.853
112	ANXA2	2380.66	1.00596	0.171822	5.85466	4.77975e-09	2.35659e-07	3624.66	2761.33	3115	3190.9	1467.75	1795.71	1356.45	1733.52
113	ASCL2	91.9037	-1.56873	0.268809	-5.83586	5.35139e-09	2.59829e-07	66.6652	81.4818	24.4613	38.7859	180.694	97.7863	104.995	140.36
114	ERO1A	112.829	1.08212	0.185439	5.83546	5.36409e-09	2.59829e-07	170.443	135.803	168.936	134.661	64.4582	77.7845	75.2994	75.2445
115	ZC3H6	76.0616	-1.23216	0.211771	-5.81835	5.94299e-09	2.85367e-07	46.7344	36.2141	43.5717	50.9882	138.427	101.12	90.1472	101.291
116	CLSTN1	231.87	-0.887142	0.153607	-5.77541	7.67651e-09	3.65429e-07	176.285	162.964	141.417	176.062	338.142	268.912	307.561	283.614
117	LDHA	468.779	1.33739	0.231948	5.76591	8.12163e-09	3.83313e-07	998.26	479.837	561.082	666.333	218.735	252.244	264.078	309.66
118	CFL1	763.098	0.765712	0.133167	5.75	8.9246e-09	4.17641e-07	1005.48	959.675	1017.44	864.185	551.593	570.049	554.67	581.698
119	RNF19B	61.5808	1.51423	0.264387	5.72732	1.02032e-08	4.73464e-07	73.8816	63.3748	148.297	77.136	30.6441	40.0035	31.8167	27.4932
120	CAV1	36.8918	1.79362	0.313296	5.72502	1.03423e-08	4.75918e-07	50.1707	36.2141	39.7497	103.72	21.1338	11.1121	10.6056	22.4287
121	ABHD17C	66.2094	1.2175	0.21345	5.7039	1.17097e-08	5.3439e-07	86.2524	81.4818	116.191	84.9804	31.7008	41.1147	44.5433	43.4103
122	UACA	139.537	-0.902059	0.158293	-5.69867	1.20748e-08	5.46531e-07	107.214	81.4818	90.9655	108.949	214.509	153.347	160.144	199.687
123	CD82	129.293	-1.05648	0.185836	-5.68502	1.30801e-08	5.87222e-07	102.06	144.857	58.8601	56.2178	241.983	176.682	135.751	117.931
124	NDRG1	81.3243	1.13052	0.199251	5.67384	1.39631e-08	6.2181e-07	102.747	63.3748	146.004	132.482	46.4945	37.7811	55.1489	66.5625
125	IDH2	142.812	1.0546	0.186241	5.66258	1.49113e-08	6.58722e-07	315.457	181.071	103.961	156.887	133.143	134.456	48.7855	68.733
126	IL18	158.831	-1.39821	0.247223	-5.65566	1.55245e-08	6.77136e-07	40.2053	153.91	54.2736	133.79	125.746	286.692	234.383	241.651
127	SCGB1A1	11414.3	-1.85638	0.328265	-5.65512	1.55734e-08	6.77136e-07	10399.4	10375.4	2300.89	421.851	13896.6	39083.4	12285.5	2551.8
128	ZMAT1	65.998	-1.31384	0.233314	-5.63119	1.7897e-08	7.72088e-07	28.8654	18.1071	42.0429	48.8093	76.0818	112.232	109.237	92.6087
129	LGALS8	183.084	-0.872686	0.155249	-5.62122	1.89618e-08	8.11682e-07	114.431	144.857	127.658	145.12	224.019	196.684	263.018	248.886
130	EPPK1	42.0656	2.1186	0.378462	5.59792	2.16937e-08	9.21482e-07	82.1288	45.2677	66.5042	71.4707	8.45354	30.0026	9.545	23.1522
131	DBP	145.849	-1.18719	0.212302	-5.59201	2.24457e-08	9.46148e-07	101.372	117.696	62.6821	93.6963	268.4	148.902	186.658	187.388
132	GABPB1-AS1	366.208	-1.08142	0.194217	-5.56812	2.57499e-08	1.0772e-06	161.852	172.017	369.978	243.175	467.058	451.15	676.634	387.799
133	NABP1	102.185	1.50588	0.271249	5.55167	2.82953e-08	1.17479e-06	157.041	72.4283	213.272	153.401	57.0614	70.0061	53.0278	41.2398
134	SFN	420.584	1.10132	0.198619	5.5449	2.94118e-08	1.20305e-06	671.12	651.855	628.35	366.941	307.497	196.684	296.955	245.268
135	SORL1	208.628	1.40546	0.253469	5.5449	2.94116e-08	1.20305e-06	279.719	199.178	499.928	231.844	81.3653	153.347	120.903	102.738
136	NFIB	320.529	-0.79378	0.143344	-5.53759	3.0666e-08	1.24513e-06	193.81	217.285	256.844	280.217	373.012	328.917	481.492	432.656
137	MUC4	348.326	1.30465	0.236296	5.52126	3.3657e-08	1.3566e-06	463.22	534.159	548.851	406.598	160.617	313.361	130.448	229.351
138	SYNGR2	143.288	1.23474	0.223834	5.51633	3.4616e-08	1.38514e-06	213.741	253.499	252.257	101.105	86.6488	91.119	78.4811	69.4565
139	IGFBP7	147.585	0.888368	0.161399	5.50416	3.70935e-08	1.4736e-06	216.49	117.696	126.129	306.801	127.86	62.2276	65.7544	157.724
140	GMDS	63.4295	1.4487	0.263466	5.49864	3.82734e-08	1.50961e-06	94.1561	72.4283	108.547	87.5952	38.0409	51.1155	22.2717	33.2812
141	CMYA5	240.263	1.26436	0.230144	5.4938	3.93379e-08	1.5406e-06	359.786	362.141	365.391	251.891	109.896	220.019	103.934	149.042
142	TMPRSS4	305.112	1.05822	0.192714	5.49112	3.99382e-08	1.55309e-06	513.047	407.409	451.77	269.758	182.808	275.579	181.355	159.171
143	CHP2	136.712	-1.45621	0.265446	-5.48592	4.11329e-08	1.58836e-06	156.01	90.5354	43.5717	15.2529	379.353	161.125	215.293	32.5577
144	SCCPDH	116.79	1.10056	0.200868	5.47906	4.27598e-08	1.63972e-06	146.389	108.642	221.681	158.194	68.685	71.1173	74.2389	85.3736
145	ST6GAL1	240.724	1.41396	0.258124	5.47783	4.30572e-08	1.63974e-06	337.793	244.445	477.76	335.564	142.653	157.791	90.1472	139.636
146	ARPC3	943.545	1.06059	0.19375	5.47402	4.39934e-08	1.66391e-06	1484.85	1086.42	1169.56	1330.05	536.8	777.845	489.977	672.86
147	GSDMC	67.485	1.66355	0.305778	5.44038	5.31683e-08	1.99725e-06	75.2561	99.5889	120.778	108.078	36.9842	51.1155	16.9689	31.1107
148	CTTN	247.357	0.753851	0.138744	5.43341	5.52858e-08	2.0587e-06	307.21	325.927	317.997	291.984	200.772	185.572	188.779	160.618
149	SLC15A2	174.383	-1.16067	0.21365	-5.43256	5.55498e-08	2.0587e-06	82.4725	108.642	95.552	146.428	230.359	261.134	255.594	214.881
150	ALDH3A2	309.753	-1.26985	0.234265	-5.42056	5.94128e-08	2.16653e-06	154.292	144.857	120.013	350.381	436.414	292.248	442.252	537.564
151	GADD45B	79.9176	-1.1231	0.207219	-5.41989	5.96365e-08	2.16653e-06	31.6144	81.4818	32.8699	44.4513	76.0818	220.019	55.1489	97.6732
152	NFIA	292.448	-0.841226	0.155176	-5.42111	5.92291e-08	2.16653e-06	201.027	199.178	207.921	232.28	432.187	337.807	377.558	351.623
153	LRRN1	54.4327	1.35405	0.250688	5.40134	6.61449e-08	2.38727e-06	78.3488	72.4283	75.6772	82.3656	28.5307	37.7811	19.09	41.2398
154	PDGFA	79.4379	-1.27808	0.236941	-5.39411	6.88651e-08	2.46931e-06	49.1398	45.2677	32.1055	64.4979	129.973	88.8966	113.479	112.143
155	GCLC	227.663	0.955918	0.177331	5.39058	7.02295e-08	2.50198e-06	328.859	271.606	325.641	275.424	192.318	132.234	123.024	172.194
156	SPDEF	60.1428	1.51901	0.282485	5.3773	7.56126e-08	2.67649e-06	129.894	90.5354	95.552	40.5291	24.3039	43.3371	38.18	18.8111
157	CYP2F1	108.412	-1.77322	0.330877	-5.35916	8.36095e-08	2.94071e-06	64.6034	45.2677	32.1055	25.2762	103.556	374.477	97.5711	124.443
158	GTF3C6	219.931	0.789102	0.147412	5.35304	8.64869e-08	3.02266e-06	285.561	262.553	281.305	277.167	147.937	178.904	151.659	174.365
159	TYMP	144.07	1.65665	0.310021	5.34366	9.10861e-08	3.16338e-06	183.158	280.66	271.368	137.276	98.2724	90.0078	33.9378	57.8804
160	P4HB	398.342	0.699825	0.131109	5.33771	9.41266e-08	3.23643e-06	546.38	516.052	433.424	475.454	346.595	313.361	240.746	314.725
161	WNT4	152.463	-1.12891	0.211514	-5.33726	9.43617e-08	3.23643e-06	89.3452	90.5354	58.8601	165.603	226.132	121.122	170.749	297.361
162	HMGB1	1141.92	-0.649091	0.12182	-5.32826	9.91589e-08	3.37997e-06	897.232	769.551	926.473	957.446	1408.57	1294.56	1390.39	1491.14
163	ZNF428	212.078	-0.937596	0.17616	-5.3224	1.02408e-07	3.46929e-06	191.748	190.124	118.485	102.848	295.874	293.359	268.321	235.863
164	MYH9	352.3	0.840875	0.158034	5.32084	1.0329e-07	3.47784e-06	529.886	425.516	480.053	377.836	237.756	240.021	268.321	259.015
165	SLC26A4	86.3578	7.26633	1.36672	5.31663	1.05704e-07	3.53757e-06	55.6689	271.606	307.295	52.7314	2.11338	0	0	1.44701
166	BCAP29	112.952	1.10142	0.207359	5.31163	1.08646e-07	3.61412e-06	112.712	162.964	212.508	127.253	53.8913	93.3414	67.8755	73.074
167	C12orf57	431.682	-0.884821	0.167238	-5.2908	1.2178e-07	4.02677e-06	315.801	389.302	266.017	270.63	533.63	512.267	610.88	554.928
168	ANXA3	94.0665	3.40519	0.645016	5.27923	1.29726e-07	4.23875e-06	213.054	108.642	210.214	143.813	10.5669	42.2259	9.545	14.4701
169	CDC42EP5	209.985	1.47948	0.280199	5.28011	1.29108e-07	4.23875e-06	495.522	316.874	247.671	159.066	95.1023	221.13	69.9967	74.521
170	REXO2	276.222	1.23411	0.23419	5.26971	1.36638e-07	4.43831e-06	456.348	217.285	446.419	424.03	138.427	182.238	143.175	201.858
171	IL1R1	194.944	0.793034	0.150551	5.26753	1.38269e-07	4.46504e-06	329.89	226.338	225.503	212.669	180.694	120.01	124.085	140.36
172	PURA	191.048	-0.907946	0.173041	-5.24701	1.54586e-07	4.96293e-06	141.234	72.4283	166.643	138.148	281.08	218.908	238.625	271.314
173	TCEA3	103.584	-1.03266	0.197816	-5.22029	1.78641e-07	5.70206e-06	83.847	81.4818	49.6871	57.961	132.087	170.015	124.085	129.507
174	PGM2	54.3948	1.13174	0.218979	5.16823	2.36321e-07	7.49981e-06	80.7543	72.4283	65.7398	78.8792	35.9275	35.5586	29.6955	36.1753
175	TMTC3	111.947	0.889136	0.172427	5.15659	2.51491e-07	7.93562e-06	135.736	117.696	194.162	135.969	70.7984	62.2276	96.5105	82.4796
176	PPP1R16A	89.7153	-1.24407	0.241402	-5.15354	2.55618e-07	8.02002e-06	65.978	99.5889	29.0478	44.4513	127.86	120.01	109.237	121.549
177	ARL4A	272.353	-0.833217	0.161756	-5.15106	2.59015e-07	8.0597e-06	184.532	172.017	189.575	223.564	283.194	358.92	414.677	352.347
178	CD99	213.988	0.717774	0.13936	5.15049	2.59802e-07	8.0597e-06	257.039	217.285	350.103	236.638	153.22	148.902	202.566	146.148
179	PITRM1	50.2703	1.42616	0.277188	5.14509	2.67386e-07	8.24862e-06	80.7543	54.3212	110.84	51.424	34.8708	16.6681	26.5139	26.7697
180	DEGS2	70.0671	-1.32017	0.256656	-5.14372	2.69347e-07	8.26297e-06	45.7035	63.3748	24.4613	32.249	73.9685	134.456	92.2683	94.0557
181	SGK1	284.564	1.06401	0.207771	5.12109	3.0377e-07	9.2675e-06	475.935	172.017	562.61	333.385	195.488	164.459	232.262	140.36
182	PDXK	176.776	0.8783	0.172097	5.10352	3.33389e-07	1.006e-05	286.935	253.499	214.037	166.91	121.52	135.567	129.388	106.355
183	PLEKHS1	276.837	1.12912	0.221205	5.1044	3.3185e-07	1.006e-05	203.432	516.052	454.828	349.945	127.86	261.134	119.843	181.6
184	SH3RF2	38.0243	1.53123	0.300956	5.08789	3.62077e-07	1.08662e-05	76.6307	36.2141	67.2686	45.7587	17.9638	17.7793	20.1506	22.4287
185	SULT2B1	113.553	-0.858371	0.169858	-5.05346	4.33888e-07	1.2951e-05	111.338	81.4818	81.0281	50.5524	187.035	151.124	145.296	100.567
186	PHLDB2	47.6958	2.09153	0.414534	5.04549	4.52362e-07	1.3358e-05	90.3761	63.3748	90.9655	60.5758	24.3039	15.5569	5.30278	31.1107
187	PSMB2	196.622	0.721726	0.143035	5.0458	4.51624e-07	1.3358e-05	244.668	244.445	228.56	254.07	152.164	170.015	133.63	145.425
188	BTG2	505.659	-1.2426	0.246478	-5.04143	4.62057e-07	1.35717e-05	259.101	226.338	234.676	491.143	763.988	871.187	544.065	654.772
189	PSIP1	134.416	-0.861078	0.170917	-5.038	4.70416e-07	1.37441e-05	89.6888	108.642	84.8502	101.976	192.318	181.127	131.509	185.217
190	CCND1	937.704	-1.30882	0.260263	-5.02884	4.93444e-07	1.43411e-05	553.94	642.801	305.002	728.652	1344.11	1130.1	1477.35	1319.67
191	RPN2	282.936	0.646539	0.128833	5.01842	5.20974e-07	1.50619e-05	348.446	334.981	334.05	363.89	222.962	213.352	212.111	233.692
192	DUSP22	78.7635	1.0317	0.205732	5.0148	5.30893e-07	1.52687e-05	91.7506	135.803	114.662	88.4668	52.8346	50.0043	46.6644	49.9219
193	TFDP2	168.9	-0.974959	0.194586	-5.01043	5.4309e-07	1.55386e-05	107.214	117.696	92.4944	146.428	224.019	195.573	247.109	220.669
194	FOXQ1	88.9784	-1.27663	0.255646	-4.99375	5.92172e-07	1.68555e-05	51.2017	99.5889	27.519	56.6536	147.937	105.565	101.813	121.549
195	TSC22D1	1091.03	-1.06201	0.212983	-4.98638	6.15224e-07	1.74219e-05	550.504	588.48	586.307	1200.62	1359.96	1292.33	1574.92	1575.07
196	PLEKHH3	151.33	-1.03256	0.207423	-4.97806	6.4225e-07	1.80944e-05	115.118	153.91	75.6772	81.494	234.586	166.681	167.568	215.605
197	SCARA3	53.9143	-1.23277	0.248438	-4.96209	6.97395e-07	1.95483e-05	43.298	36.2141	19.8748	32.6848	119.406	62.2276	60.4517	57.1569
198	ABHD14A	52.7647	-1.42076	0.286505	-4.95895	7.08753e-07	1.97663e-05	41.9235	45.2677	13.7595	23.533	75.0251	86.6742	65.7544	70.18
199	NR2F2	329.1	-0.679029	0.137029	-4.95538	7.2188e-07	2.00313e-05	254.977	262.553	220.916	287.626	388.863	341.141	379.679	497.048
200	GJB2	69.9191	1.21395	0.245343	4.94797	7.49924e-07	2.07054e-05	120.96	72.4283	103.961	94.5679	33.8142	26.669	51.9672	54.9864
201	VPS37B	77.0069	1.20483	0.244047	4.93688	7.93807e-07	2.1808e-05	127.832	54.3212	136.831	100.669	52.8346	58.894	45.6039	39.0693
202	SEC14L1	155.842	0.997173	0.202259	4.93017	8.21595e-07	2.24596e-05	221.301	162.964	273.661	171.268	87.7055	105.565	109.237	115.037
203	KRT4	96.7711	-1.25995	0.255915	-4.92332	8.50888e-07	2.31458e-05	76.287	36.2141	37.4564	74.5213	162.731	124.455	145.296	117.208
204	CTNNA1	428.692	0.82023	0.166939	4.91334	8.95374e-07	2.42365e-05	592.771	525.105	578.663	485.478	281.08	345.586	275.744	345.112
205	PLXNA2	90.3774	-1.07234	0.218464	-4.90853	9.17614e-07	2.47174e-05	53.6071	54.3212	52.7447	78.4434	137.37	87.7854	135.751	122.996
206	SPARCL1	225.767	-0.871016	0.177597	-4.90444	9.36945e-07	2.51156e-05	185.907	208.231	132.244	118.973	313.838	322.25	335.135	189.558
207	MSRB1	46.6269	1.58864	0.324103	4.90166	9.50281e-07	2.535e-05	129.894	45.2677	72.6196	35.2995	24.3039	26.669	20.1506	18.8111
208	PRICKLE1	43.0388	1.46659	0.300648	4.87811	1.0711e-06	2.84356e-05	69.4143	45.2677	86.379	53.603	17.9638	13.3345	26.5139	31.8342
209	SNHG7	234.73	-0.834554	0.171124	-4.8769	1.07765e-06	2.84727e-05	204.463	172.017	113.134	198.288	340.255	267.801	271.502	310.384
210	RTCB	140.142	0.894229	0.183443	4.87469	1.08979e-06	2.86562e-05	175.941	162.964	204.864	185.214	112.009	88.8966	82.7233	108.526
211	SOX21	132.464	0.845482	0.173532	4.8722	1.10362e-06	2.88824e-05	131.956	153.91	193.397	193.494	82.422	113.343	100.753	90.4381
212	NUPR1	449.178	-0.951932	0.195433	-4.87089	1.11098e-06	2.89379e-05	417.173	298.767	231.618	287.626	538.913	617.831	538.762	662.731
213	SBNO2	55.9924	1.12533	0.231243	4.86644	1.13627e-06	2.94576e-05	86.9397	99.5889	73.384	48.8093	44.3811	43.3371	25.4533	26.0462
214	ZFP36L2	292.577	-0.805605	0.16561	-4.86447	1.14765e-06	2.96136e-05	167.694	162.964	222.445	296.342	351.879	358.92	354.225	426.145
215	GCHFR	250.476	-0.904496	0.186111	-4.85998	1.17401e-06	3.008e-05	191.405	262.553	120.778	146.428	288.477	386.7	322.409	285.061
216	TAGLN2	368.373	0.854067	0.175751	4.85953	1.17662e-06	3.008e-05	614.42	425.516	525.918	346.894	283.194	227.798	257.715	265.526
217	WDR1	138.757	0.818269	0.168479	4.8568	1.19299e-06	3.03579e-05	174.223	181.071	207.921	149.914	112.009	93.3414	99.6922	91.8851
218	GCNT2	99.9357	0.956796	0.197303	4.84938	1.23845e-06	3.13703e-05	102.403	172.017	149.826	110.257	69.7417	74.4509	63.6333	57.1569
219	GM2A	67.3434	1.10547	0.228503	4.83789	1.31227e-06	3.30884e-05	106.527	90.5354	87.1435	86.7236	36.9842	32.225	53.0278	45.5808
220	SMS	164.559	0.786495	0.162786	4.83147	1.35526e-06	3.4017e-05	235.734	190.124	201.806	198.288	127.86	127.789	135.751	99.1202
221	PRSS23	1624.23	-1.03869	0.215043	-4.83014	1.36434e-06	3.40899e-05	985.889	941.568	897.425	1466.46	2120.78	2076.85	2580.33	1924.52
222	INTS6	140.839	0.754947	0.156337	4.82898	1.37236e-06	3.4136e-05	172.161	153.91	218.623	158.194	105.669	103.342	127.267	87.5441
223	ADAM28	256.693	-0.928169	0.192324	-4.82606	1.3926e-06	3.44792e-05	171.474	117.696	195.691	192.622	313.838	402.257	382.86	277.102
224	EFHD2	176.478	1.05294	0.218217	4.8252	1.39865e-06	3.44792e-05	220.957	398.356	184.224	169.089	89.8188	132.234	89.0866	128.06
225	LAMTOR5	399.795	0.610212	0.126602	4.81993	1.4361e-06	3.5245e-05	451.193	470.784	515.981	491.579	275.797	314.472	345.741	332.812
226	WSB2	56.4279	1.07673	0.22398	4.80724	1.53026e-06	3.73898e-05	66.6652	72.4283	100.139	65.8053	34.8708	41.1147	37.1194	33.2812
227	MYADM	61.5084	1.14646	0.239475	4.78742	1.68943e-06	4.09168e-05	69.4143	81.4818	106.254	83.2372	46.4945	34.4474	38.18	32.5577
228	NAV1	47.9386	1.49514	0.312294	4.78761	1.6878e-06	4.09168e-05	91.407	36.2141	107.018	49.6808	24.3039	23.3354	23.3322	28.2167
229	CTNNB1	350.347	0.742167	0.15507	4.78601	1.70128e-06	4.10238e-05	374.906	416.463	523.625	441.462	276.853	260.023	259.836	249.609
230	CYFIP1	115.321	0.827215	0.173182	4.77657	1.78308e-06	4.28094e-05	142.952	117.696	176.58	145.992	68.685	81.1181	109.237	80.3091
231	TMSB10	2174.01	1.54643	0.323831	4.77543	1.79327e-06	4.28678e-05	5394.73	4381.91	2636.47	1013.66	927.776	1357.9	854.808	824.796
232	CBLC	58.1865	1.48735	0.311665	4.77226	1.82171e-06	4.33598e-05	155.323	45.2677	61.9177	80.1866	32.7575	33.3362	34.9983	21.7052
233	C11orf1	114.41	-0.964274	0.202217	-4.76852	1.85582e-06	4.37941e-05	70.4452	72.4283	71.8551	91.0815	128.916	150.013	190.9	139.636
234	CISH	41.2962	1.95482	0.409928	4.76869	1.85423e-06	4.37941e-05	85.5652	54.3212	76.4416	45.3229	19.0205	13.3345	7.42389	28.9402
235	S100A2	5481.53	1.37048	0.287694	4.76366	1.90113e-06	4.44831e-05	12737.2	7668.35	6552.58	4956.75	3153.17	1987.95	3044.85	3751.37
236	TPGS2	123.234	0.79555	0.166992	4.76401	1.89782e-06	4.44831e-05	163.227	135.803	136.066	186.085	83.4787	91.119	85.905	104.185
237	MT-ND6	887.825	0.830914	0.174582	4.75946	1.94115e-06	4.50379e-05	1144.31	977.782	1392	1035.45	712.211	498.932	598.153	743.763
238	RALGAPA2	185.731	1.08865	0.228707	4.76002	1.93574e-06	4.50379e-05	283.843	199.178	355.454	174.319	115.179	141.123	106.056	110.696
239	TRIM16	44.4965	1.52058	0.320164	4.74937	2.04055e-06	4.7146e-05	76.9743	36.2141	88.6723	56.6536	14.7937	32.225	24.3928	26.0462
240	MTRNR2L8	4261.25	0.787371	0.166139	4.73922	2.14539e-06	4.93619e-05	4948	8872.47	3942.86	4175.37	2835.11	3904.78	2657.75	2753.66
241	SNX31	67.1549	-1.17135	0.247342	-4.73575	2.18249e-06	5.0007e-05	40.2053	36.2141	46.6294	42.2723	113.066	62.2276	131.509	65.1155
242	HSPB11	184.695	0.760522	0.160637	4.7344	2.197e-06	5.01314e-05	250.51	162.964	263.724	242.303	125.746	133.345	148.478	150.489
243	ICMT	67.445	0.977489	0.206524	4.73305	2.21166e-06	5.02583e-05	85.2215	90.5354	120.778	65.3695	50.7212	37.7811	55.1489	34.0047
244	PCDH7	168.109	-0.829073	0.175527	-4.72334	2.32007e-06	5.25059e-05	91.407	172.017	107.783	140.327	178.581	180.016	212.111	262.632
245	UBE2Z	128.459	1.11004	0.235715	4.70925	2.48629e-06	5.60379e-05	150.169	126.75	280.541	151.222	82.422	74.4509	75.2994	86.8206
246	DSE	128.505	0.810258	0.172462	4.69818	2.62485e-06	5.89203e-05	148.107	126.75	204.099	172.576	91.9322	88.8966	94.3894	101.291
247	TXN	3533.28	0.988572	0.210977	4.68568	2.79026e-06	6.23798e-05	6474.09	3938.29	5298.17	3207.9	2094.36	2682.45	2770.17	1800.8
248	IL1RAP	57.6248	-1.03306	0.220696	-4.68093	2.85578e-06	6.35873e-05	36.4253	27.1606	40.5141	48.3735	81.3653	48.8931	96.5105	81.7561
249	OSBPL1A	117.339	-0.855905	0.183017	-4.67664	2.91616e-06	6.46708e-05	78.3488	36.2141	97.0809	109.385	153.22	128.9	177.113	158.448
250	SPINT1	250.93	0.6474	0.138495	4.67455	2.94598e-06	6.50707e-05	359.786	307.82	309.589	250.147	209.225	198.906	198.324	173.641
251	ACOT11	76.1888	-1.06078	0.227333	-4.66618	3.06845e-06	6.70494e-05	55.6689	36.2141	47.3938	54.0388	134.2	82.2294	120.903	78.8621
252	CAVIN2	307.571	0.920567	0.197295	4.66595	3.07198e-06	6.70494e-05	263.225	334.981	402.083	614.038	173.298	255.578	174.992	242.374
253	RPN1	134.696	0.81132	0.173872	4.66619	3.0684e-06	6.70494e-05	148.45	162.964	234.676	135.097	79.2519	120.01	110.298	86.8206
254	RSBN1L	227.981	-0.702225	0.15066	-4.66101	3.14663e-06	6.84083e-05	220.27	244.445	127.658	125.074	344.482	315.583	204.687	241.651
255	LGALS3	2517.4	1.25912	0.270383	4.6568	3.21164e-06	6.95477e-05	4009.54	2797.54	3815.2	3397.91	1280.71	2350.2	1072.22	1415.9
256	ENO1	774.041	0.872262	0.187391	4.65477	3.24336e-06	6.99603e-05	1232.28	1186.01	911.949	713.399	566.387	516.711	502.703	562.887
257	MAFB	52.1046	-1.04652	0.225167	-4.64773	3.35603e-06	7.18295e-05	28.5217	45.2677	22.1681	44.4513	57.0614	76.6733	55.1489	87.5441
258	SLC16A7	89.2225	0.956244	0.205737	4.64789	3.35354e-06	7.18295e-05	103.778	108.642	158.234	97.1827	56.0047	74.4509	58.3305	57.1569
259	ANKRD12	382.508	-0.725166	0.156264	-4.64065	3.4732e-06	7.40503e-05	321.299	162.964	327.17	323.797	548.423	423.37	458.16	494.877
260	CSTB	1864.52	1.19252	0.257125	4.63788	3.52003e-06	7.476e-05	4008.85	2073.26	2206.87	2134.97	1029.22	1421.23	790.114	1251.66
261	SERPINF1	618.756	-0.719682	0.155488	-4.62853	3.68273e-06	7.79158e-05	435.386	642.801	336.343	503.345	741.798	776.734	664.968	848.671
262	CYP4B1	680.823	-1.0818	0.23379	-4.62724	3.70565e-06	7.81016e-05	415.111	588.48	225.503	559.127	1052.47	1214.55	696.785	694.565
263	LMO2	116.596	-0.8023	0.173438	-4.62586	3.73044e-06	7.83251e-05	110.651	81.4818	74.1484	78.8792	191.261	116.677	153.781	125.89
264	KDELR2	196.288	0.69346	0.149951	4.62457	3.75385e-06	7.8518e-05	250.854	208.231	249.2	251.891	164.844	160.014	146.357	138.913
265	BACE2	127.251	1.3761	0.297894	4.61942	3.84808e-06	7.98838e-05	220.27	90.5354	220.152	193.058	76.0818	95.5638	43.4828	78.8621
266	CTSB	643.467	0.882103	0.190937	4.61986	3.84007e-06	7.98838e-05	586.929	1004.94	1024.32	753.493	459.661	473.374	421.04	423.974
267	VWA5A	50.6797	1.03572	0.22504	4.60238	4.17682e-06	8.63834e-05	65.6343	72.4283	66.5042	69.7275	31.7008	31.1138	32.8772	35.4517
268	ACTG1	5265.55	0.800014	0.174203	4.59242	4.38138e-06	9.0276e-05	6387.84	4979.45	6773.49	8755.16	3337.03	3911.45	3846.63	4133.38
269	KLK11	356.628	-1.10745	0.241562	-4.58455	4.54957e-06	9.3393e-05	201.37	162.964	180.402	338.178	448.038	690.06	389.224	442.785
270	COX7A2	1065.38	0.74148	0.161767	4.58363	4.56972e-06	9.34593e-05	1639.14	1240.33	1429.46	1045.48	783.009	820.071	798.598	766.915
271	CTDSPL	149.031	-0.780626	0.170347	-4.58257	4.59293e-06	9.35873e-05	126.458	135.803	91.73	99.3617	220.849	164.459	195.142	158.448
272	PRSS22	93.4164	0.827508	0.180778	4.57749	4.70599e-06	9.55385e-05	150.512	162.964	89.4367	78.0076	81.3653	87.7854	48.7855	48.4748
273	C6orf48	178.503	-1.28937	0.281763	-4.57608	4.73765e-06	9.56908e-05	61.8543	172.017	92.4944	118.537	302.214	216.685	229.08	235.139
274	VMP1	634.589	1.39763	0.305451	4.57562	4.74815e-06	9.56908e-05	705.14	606.587	1490.61	913.43	315.951	437.816	241.807	365.37
275	TSPAN8	309.9	-1.16913	0.255757	-4.57126	4.84804e-06	9.73487e-05	133.674	135.803	287.421	172.576	309.611	692.282	399.829	348.006
276	TSKU	69.2325	-1.21559	0.266562	-4.56026	5.10915e-06	0.00010222	39.1744	72.4283	35.9276	33.5564	141.597	81.1181	80.6022	69.4565
277	CHD9	285.532	-0.676467	0.14839	-4.55873	5.14649e-06	0.000102595	211.336	144.857	248.435	250.583	328.631	363.365	365.892	371.158
278	DCXR	177.872	-0.957377	0.210098	-4.55682	5.19343e-06	0.000103159	159.103	108.642	94.0232	114.179	202.885	277.802	231.201	235.139
279	UTP20	82.4958	0.951373	0.208869	4.55488	5.24162e-06	0.000103743	93.1251	153.91	116.191	73.2139	46.4945	82.2294	45.6039	49.1983
280	EYA2	148.229	0.727613	0.160285	4.5395	5.63886e-06	0.000111041	158.759	153.91	210.979	207.439	100.386	118.899	126.206	109.249
281	QSOX1	94.3674	0.931215	0.205156	4.53906	5.65059e-06	0.000111041	114.774	126.75	171.994	87.5952	48.6078	51.1155	93.3289	60.7744
282	MKL2	273.38	-0.750714	0.165432	-4.53789	5.68189e-06	0.00011126	153.605	244.445	218.623	212.669	311.724	331.14	418.919	295.914
283	GNE	48.5088	1.37992	0.305473	4.51733	6.26245e-06	0.000122195	83.847	27.1606	109.312	53.603	27.474	37.7811	28.635	20.2581
284	SLC2A4RG	110.188	-0.836194	0.186051	-4.49444	6.97547e-06	0.000135629	90.3761	81.4818	76.4416	72.7781	135.257	127.789	138.933	158.448
285	ANP32B	352.9	-0.765716	0.170543	-4.48988	7.12632e-06	0.000138076	225.768	298.767	216.33	320.747	420.564	437.816	469.826	433.38
286	GCLM	158.113	0.698478	0.156357	4.46721	7.92471e-06	0.000153008	228.174	235.392	178.109	152.093	147.937	113.343	107.116	102.738
287	PTPRZ1	457.912	-0.778557	0.174413	-4.46386	8.04965e-06	0.000154879	290.372	353.088	306.531	416.186	575.897	487.82	659.665	573.74
288	HES1	298.341	-0.864499	0.193776	-4.46133	8.14534e-06	0.000156176	274.565	190.124	153.648	207.875	486.078	460.04	351.044	263.356
289	MTRNR2L10	1431.26	0.735283	0.165044	4.45506	8.3869e-06	0.000160251	1537.77	2498.78	1449.33	1701.79	921.436	1299	1152.82	889.188
290	BNIP3	88.9238	0.864624	0.194584	4.44344	8.85302e-06	0.000168574	123.365	126.75	93.2588	115.922	58.1181	68.8949	65.7544	59.3274
291	TRIM2	224.384	0.765147	0.172227	4.44268	8.88471e-06	0.000168596	303.43	190.124	337.872	285.883	178.581	177.793	164.386	157.001
292	CHST9	758.978	-0.819008	0.184987	-4.42737	9.53871e-06	0.000180386	507.893	443.623	519.039	716.014	958.42	1104.54	909.956	912.34
293	ISG15	49.1943	1.28966	0.291493	4.42432	9.67461e-06	0.000182332	76.9743	117.696	51.2159	39.6575	20.0772	38.8923	22.2717	26.7697
294	NDRG2	163.707	-0.797285	0.180643	-4.4136	1.01665e-05	0.000190526	161.509	99.5889	100.903	103.72	212.395	250.022	191.961	189.558
295	YTHDC1	162.072	-0.770377	0.174556	-4.41335	1.01784e-05	0.000190526	143.296	135.803	121.542	88.9026	262.06	191.128	168.628	185.217
296	SSPN	78.4294	-1.4482	0.328536	-4.40804	1.0431e-05	0.000194594	20.9617	45.2677	38.9852	81.0582	114.123	81.1181	127.267	118.655
297	SLC6A8	57.7898	1.47429	0.334774	4.40385	1.06348e-05	0.000197729	172.161	72.4283	54.2736	51.424	32.7575	22.2242	20.1506	36.8988
298	HNMT	225.035	-0.994052	0.225906	-4.40029	1.08107e-05	0.000200324	126.801	181.071	113.898	186.957	308.554	332.251	319.227	231.522
299	LGALS1	61.8212	-1.21259	0.275686	-4.39844	1.09032e-05	0.000201363	32.3017	36.2141	30.5767	60.5758	102.499	31.1138	71.0572	130.231
300	DBNL	120.155	0.727997	0.165595	4.39625	1.10136e-05	0.000202723	142.952	190.124	146.768	128.56	91.9322	91.119	88.0261	81.7561
301	ABHD2	157.17	0.710159	0.16161	4.39426	1.11148e-05	0.000203908	170.787	190.124	207.921	219.206	122.576	93.3414	116.661	136.742
302	LAMB1	53.0252	1.2082	0.275583	4.38416	1.16434e-05	0.000212897	51.8889	117.696	68.0331	68.4201	31.7008	25.5578	25.4533	35.4517
303	ARHGAP24	104.014	-0.987404	0.225703	-4.37479	1.21547e-05	0.000221512	56.6998	45.2677	77.9705	97.1827	162.731	115.566	126.206	150.489
304	SERPINB2	169.529	4.71237	1.07749	4.37345	1.22296e-05	0.000221578	449.131	117.696	449.477	261.914	2.11338	51.1155	7.42389	17.3641
305	TKT	470.598	0.843696	0.19292	4.37329	1.22386e-05	0.000221578	755.998	615.641	503.75	535.159	327.575	348.919	240.746	436.997
306	CFD	167.489	-1.22127	0.27942	-4.37073	1.2383e-05	0.00022346	311.334	45.2677	68.0331	27.0194	429.017	125.566	273.623	60.0509
307	RPS6KA5	83.2996	-0.897272	0.205563	-4.36495	1.27149e-05	0.000228703	56.3562	63.3748	63.4466	55.3462	138.427	91.119	104.995	93.3322
308	RPL5	4841.85	-0.6174	0.1415	-4.36324	1.28149e-05	0.000229753	3133.61	4218.95	3160.86	4849.55	4730.81	5710.5	5775.78	7154.74
309	DNAJB1	135.077	-0.747182	0.171438	-4.35832	1.31067e-05	0.000234223	114.431	135.803	85.6146	85.4162	185.978	153.347	176.052	143.978
310	MYL6	2118.08	0.772125	0.177311	4.35462	1.33295e-05	0.000237438	3130.17	2779.44	2524.87	2236.07	1434.99	1889.05	1291.76	1658.27
311	C1orf35	85.66	-0.851564	0.195669	-4.35206	1.34864e-05	0.000238692	79.3797	72.4283	46.6294	52.7314	120.463	110.01	94.3894	109.249
312	LTBP3	152.639	-0.823923	0.189302	-4.35242	1.34643e-05	0.000238692	126.458	144.857	94.0232	97.6185	247.266	143.346	170.749	196.793
313	CEP68	112.305	-0.94395	0.217082	-4.34835	1.37163e-05	0.000241985	74.9125	54.3212	79.4993	93.2605	143.71	111.121	212.111	129.507
314	FAM3C	303.404	0.602807	0.138678	4.34682	1.38123e-05	0.000242903	402.74	262.553	350.867	436.668	268.4	221.13	212.111	272.761
315	TMBIM1	98.4907	0.880111	0.202712	4.34168	1.41398e-05	0.000247872	181.439	108.642	136.831	83.2372	79.2519	76.6733	64.6939	57.1569
316	PSMA5	209.154	0.604649	0.13934	4.33939	1.42882e-05	0.000249682	239.514	262.553	250.729	254.941	160.617	178.904	153.781	172.194
317	HSPH1	153.939	1.06836	0.246634	4.33175	1.47928e-05	0.000257684	228.174	199.178	274.425	141.198	96.159	80.0069	92.2683	120.102
318	SELENBP1	170.168	-0.799887	0.18473	-4.33003	1.49087e-05	0.000258886	108.589	135.803	126.893	102.848	228.246	323.361	190.9	144.701
319	ADGRA3	61.7818	-1.01641	0.235056	-4.32411	1.53146e-05	0.0002651	32.6453	54.3212	39.7497	44.4513	79.2519	72.2285	102.874	68.733
320	SYNPO	59.7323	0.97591	0.225747	4.32302	1.5391e-05	0.000265591	87.2834	54.3212	113.898	54.4746	50.7212	45.5595	47.725	23.8757
321	PNRC1	406.348	-0.688689	0.160151	-4.30026	1.70596e-05	0.000293468	270.097	235.392	347.045	366.069	430.074	572.272	531.338	498.495
322	SMARCA2	251.753	-0.578067	0.134568	-4.29573	1.74122e-05	0.000298602	174.223	162.964	228.56	244.482	272.627	238.91	331.954	360.306
323	PNN	333.392	-0.646244	0.150595	-4.29127	1.77658e-05	0.000303723	227.487	298.767	269.075	253.634	421.62	425.592	354.225	416.739
324	ZFP36L1	1460.83	-0.644301	0.150404	-4.28379	1.83733e-05	0.00031314	1063.55	1104.53	1133.63	1259.02	1997.15	1663.48	1813.55	1651.76
325	RPS4X	9405.54	-0.580425	0.13554	-4.28231	1.8496e-05	0.000314261	6318.76	9696.34	5192.68	9161.32	9334.82	12091	8734.73	14714.6
326	LTBP4	121.234	-0.79446	0.186005	-4.27119	1.94436e-05	0.000329348	104.121	108.642	65.7398	88.9026	189.148	125.566	101.813	185.941
327	COX17	167.698	1.01773	0.238393	4.26912	1.96247e-05	0.000331399	260.819	298.767	236.969	118.973	114.123	121.122	85.905	104.908
328	CAPS	229.889	-0.738171	0.173039	-4.26591	1.99086e-05	0.000335168	266.317	199.178	114.662	129.867	356.105	296.692	207.869	268.42
329	SPAG16	99.5292	-0.860374	0.201873	-4.26195	2.02647e-05	0.000340126	62.8852	90.5354	51.2159	87.5952	124.69	130.011	121.964	127.337
330	MID1IP1	101.063	0.866084	0.203622	4.25339	2.10561e-05	0.000352338	109.62	126.75	166.643	118.973	77.1385	77.7845	65.7544	65.839
331	PNISR	669.697	-0.642095	0.151194	-4.24684	2.16804e-05	0.000361689	482.464	452.677	579.428	569.151	865.431	817.849	747.692	842.883
332	ACTR3	255.166	0.771227	0.181678	4.24501	2.18579e-05	0.000363284	333.67	190.124	405.905	347.766	163.787	186.683	205.748	207.646
333	CD9	4759.04	0.879009	0.207093	4.24451	2.19075e-05	0.000363284	6611.54	3893.02	6772.73	7538.41	2668.15	3271.39	3513.62	3803.47
334	UGCG	181.107	0.868659	0.204902	4.23939	2.24127e-05	0.000370548	178.347	172.017	347.809	235.766	115.179	147.791	132.569	119.378
335	DPYD	82.4177	0.782881	0.184851	4.23519	2.28356e-05	0.000376412	98.6233	90.5354	127.658	96.3111	54.948	64.45	68.9361	57.8804
336	CCT5	195.294	0.670962	0.158577	4.23113	2.32518e-05	0.000379897	253.259	217.285	228.56	252.762	139.483	160.014	129.388	181.6
337	PDIA4	128.956	0.818329	0.193464	4.22989	2.3381e-05	0.000379897	169.412	117.696	205.628	158.63	82.422	97.7863	92.2683	107.802
338	PTTG1	46.3652	0.996552	0.235475	4.2321	2.31523e-05	0.000379897	49.4835	63.3748	54.2736	81.494	24.3039	27.7802	29.6955	40.5163
339	RYR1	53.4878	-0.915687	0.216485	-4.22979	2.3391e-05	0.000379897	32.6453	45.2677	34.3987	41.8365	66.5716	63.3388	67.8755	75.968
340	SNHG8	623.621	-0.719735	0.170152	-4.22994	2.33751e-05	0.000379897	479.371	552.266	345.516	542.131	837.957	656.724	732.844	842.16
341	RNPC3	63.1175	-1.133	0.267935	-4.22863	2.35115e-05	0.000380735	42.2671	9.05354	49.6871	43.1439	106.726	92.2302	72.1178	89.7146
342	LRRC59	53.1699	0.961683	0.227998	4.21795	2.4653e-05	0.000398053	76.9743	72.4283	80.2637	52.2956	32.7575	37.7811	40.3011	32.5577
343	SEC61A1	116.425	1.04696	0.248583	4.2117	2.53454e-05	0.000405673	187.281	226.338	136.831	93.2605	71.8551	73.3397	63.6333	78.8621
344	SREK1IP1	183.04	0.987395	0.234419	4.2121	2.53011e-05	0.000405673	273.19	226.338	340.165	149.478	128.916	102.231	116.661	127.337
345	WARS	47.6546	1.43155	0.339821	4.21268	2.52363e-05	0.000405673	56.0125	63.3748	133.773	32.6848	23.2472	28.8914	22.2717	20.9816
346	D2HGDH	73.0354	-0.998501	0.237269	-4.2083	2.57299e-05	0.000410638	56.0125	63.3748	34.3987	50.9882	106.726	78.8957	109.237	84.6501
347	SOBP	71.2908	-1.15387	0.274305	-4.20653	2.59321e-05	0.000412671	24.3981	36.2141	49.6871	66.6769	83.4787	107.787	114.54	87.5441
348	UCP2	71.5134	0.903953	0.215239	4.19976	2.67193e-05	0.000423978	112.369	99.5889	91.73	58.8326	44.3811	80.0069	54.0883	31.1107
349	DAPL1	389.43	-0.893635	0.212855	-4.19833	2.68895e-05	0.000425455	256.352	253.499	230.854	358.225	547.367	290.025	614.062	565.057
350	HSBP1	523.813	0.516075	0.123008	4.19545	2.72334e-05	0.000429665	565.28	642.801	590.894	671.127	384.636	425.592	434.828	475.343
351	OXR1	139.409	-0.745567	0.177834	-4.19249	2.75905e-05	0.000434059	97.2488	90.5354	94.0232	135.097	146.88	146.679	201.506	203.305
352	AK2	183.849	0.847921	0.202496	4.18735	2.82227e-05	0.000442744	289.341	144.857	270.603	231.408	129.973	142.235	119.843	142.531
353	PLGRKT	87.388	0.7854	0.187612	4.1863	2.83537e-05	0.000443539	88.6579	117.696	116.191	112.871	46.4945	82.2294	76.36	58.6039
354	DRAM1	56.5266	1.24058	0.29651	4.18395	2.86489e-05	0.000446891	63.5725	63.3748	118.485	72.7781	42.2677	34.4474	25.4533	31.8342
355	HES4	393.895	-0.925023	0.221298	-4.17999	2.91523e-05	0.000453462	394.15	344.034	194.926	195.673	494.532	528.935	538.762	460.149
356	MUC16	73.7777	-1.11293	0.26649	-4.17624	2.96364e-05	0.000459698	30.9272	0	86.379	72.3423	84.5354	15.5569	114.54	185.941
357	MIF	283.276	1.28306	0.307341	4.17472	2.98347e-05	0.000460188	792.079	552.266	149.061	189.572	131.03	243.354	103.934	104.908
358	PHACTR2	149.322	-0.642985	0.154012	-4.1749	2.98113e-05	0.000460188	102.403	99.5889	139.888	112	151.107	204.462	207.869	177.259
359	EPHX1	536.949	-1.23573	0.296223	-4.17162	3.02443e-05	0.000465206	248.792	579.426	207.921	295.034	1060.92	707.839	711.633	484.025
360	TMEM109	69.3997	-0.817199	0.196712	-4.1543	3.26286e-05	0.000500486	55.3253	45.2677	40.5141	59.2684	98.2724	82.2294	79.5417	94.7792
361	SEMA3A	88.6359	-0.803733	0.193679	-4.14983	3.32724e-05	0.000508949	59.7925	81.4818	63.4466	53.1672	97.2157	132.234	139.993	81.7561
362	HSPA4L	73.7835	0.795813	0.191899	4.14704	3.36795e-05	0.000513752	69.758	99.5889	110.076	91.5173	38.0409	65.5612	63.6333	52.0924
363	GNA15	54.5664	1.0506	0.253995	4.1363	3.52954e-05	0.000536917	97.5924	90.5354	64.9754	44.4513	31.7008	43.3371	34.9983	28.9402
364	KIF22	56.111	-1.10737	0.267952	-4.13272	3.585e-05	0.000543857	37.1126	72.4283	29.8122	22.2256	84.5354	75.5621	51.9672	75.2445
365	MVP	184.055	0.833597	0.201745	4.13194	3.59715e-05	0.000544204	275.252	371.195	208.686	110.692	120.463	180.016	111.358	94.7792
366	GALNT5	110.073	0.872672	0.212152	4.11342	3.89839e-05	0.000588167	150.512	63.3748	167.407	179.113	61.2882	68.8949	90.1472	99.8437
367	TPR	272.831	-0.590925	0.143727	-4.11143	3.93217e-05	0.000591647	248.105	162.964	208.686	227.05	350.822	360.031	300.137	324.854
368	ATP5MD	549.328	0.707013	0.172305	4.10327	4.07356e-05	0.000611255	821.288	706.176	750.657	471.968	492.419	345.586	411.495	395.034
369	N4BP2L2	528.552	-0.735407	0.179629	-4.09403	4.23935e-05	0.00063441	340.199	262.553	453.299	506.832	498.759	722.285	713.754	730.74
370	PRDX5	1123.89	-0.993931	0.242829	-4.09313	4.25596e-05	0.000635173	934.344	1032.1	480.818	651.952	1440.27	1290.11	1467.81	1693.73
371	STEAP2	82.8283	-0.98821	0.24153	-4.09146	4.28668e-05	0.000638034	51.5453	36.2141	58.8601	69.2917	128.916	95.5638	134.691	87.5441
372	IL13RA1	57.5377	1.33955	0.327602	4.08895	4.33325e-05	0.000643231	75.2561	54.3212	109.312	81.0582	31.7008	54.4492	18.0294	36.1753
373	SQOR	81.8203	0.906096	0.221761	4.0859	4.39053e-05	0.000649987	113.4	72.4283	126.129	102.848	48.6078	76.6733	55.1489	59.3274
374	CXCL1	745.525	-1.06319	0.260597	-4.07982	4.50712e-05	0.000665463	250.854	579.426	363.862	817.991	776.669	1467.91	837.839	869.653
375	PTS	125.379	0.703796	0.172758	4.07389	4.62338e-05	0.000680809	152.918	135.803	148.297	173.883	78.1952	112.232	99.6922	102.014
376	ETF1	118.937	0.671689	0.164939	4.07234	4.6543e-05	0.000683538	138.829	126.75	182.696	135.969	86.6488	84.4518	104.995	91.1616
377	PQLC3	70.4862	-0.840551	0.206445	-4.07154	4.67024e-05	0.00068406	44.6726	27.1606	48.1582	68.8559	79.2519	102.231	92.2683	101.291
378	VCL	109.46	0.825893	0.202988	4.06868	4.72794e-05	0.00069068	123.709	99.5889	178.873	145.12	59.1748	98.8975	80.6022	89.7146
379	FGGY	57.7956	-0.952422	0.234611	-4.05959	4.91597e-05	0.000715498	37.1126	54.3212	27.519	43.1439	78.1952	85.563	72.1178	64.392
380	TM4SF1	103.649	1.19858	0.295285	4.05906	4.92715e-05	0.000715498	195.528	63.3748	147.532	160.373	52.8346	90.0078	55.1489	64.392
381	TRIO	54.1324	0.972689	0.239661	4.0586	4.9367e-05	0.000715498	40.549	108.642	91.73	52.7314	19.0205	41.1147	44.5433	34.7282
382	HYI	60.0605	-0.900809	0.221989	-4.0579	4.95152e-05	0.000715766	37.4562	45.2677	25.2257	63.6263	60.2315	70.0061	63.6333	115.037
383	RAN	488.732	0.632836	0.156118	4.05358	5.04396e-05	0.000727226	542.944	588.48	506.044	743.469	310.668	353.364	422.101	442.785
384	LRMP	69.5716	-1.11809	0.275961	-4.05162	5.08641e-05	0.000729536	64.9471	45.2677	22.9325	40.5291	100.386	122.233	92.2683	68.0095
385	SLC25A36	158.177	-0.620458	0.153136	-4.05167	5.08534e-05	0.000729536	120.272	81.4818	133.773	147.299	174.354	188.905	199.384	219.946
386	NFKBIZ	248.207	0.892772	0.220551	4.04791	5.16763e-05	0.000739266	270.441	271.606	419.665	300.264	138.427	278.913	158.023	148.319
387	SURF4	153.212	0.737367	0.182226	4.04645	5.20011e-05	0.00074199	172.505	244.445	206.392	154.708	114.123	115.566	100.753	117.208
388	EPB41L4A-AS1	197.835	-0.844899	0.209007	-4.04244	5.28989e-05	0.000752855	103.091	235.392	112.369	152.529	225.075	232.242	265.139	256.844
389	MDH2	433.941	0.568122	0.140635	4.0397	5.35207e-05	0.000759747	529.542	552.266	412.785	586.583	315.951	341.141	326.651	406.61
390	GNAI3	128.786	0.66804	0.165456	4.03756	5.401e-05	0.000763164	153.605	172.017	155.177	149.478	84.5354	111.121	110.298	94.0557
391	SND1	94.8951	0.854049	0.211532	4.03744	5.40379e-05	0.000763164	102.403	144.857	130.715	118.973	79.2519	55.5604	59.3911	68.0095
392	NUDT14	115.857	-0.701606	0.173809	-4.03666	5.42179e-05	0.000763753	69.0707	162.964	84.8502	61.0116	127.86	175.571	144.236	101.291
393	SEC61G	391.079	0.785733	0.194793	4.03368	5.49101e-05	0.000771535	619.918	479.837	508.337	380.451	246.209	286.692	303.319	303.872
394	EPAS1	866.955	-0.800758	0.198712	-4.02975	5.58367e-05	0.000782565	469.406	642.801	794.993	633.649	1220.48	848.963	1397.81	927.534
395	EEF1E1	102.763	0.766185	0.190245	4.02736	5.64061e-05	0.000788543	136.423	81.4818	126.893	164.295	70.7984	75.5621	82.7233	83.9266
396	AP2S1	238.789	0.74295	0.184695	4.02259	5.75624e-05	0.000802676	308.584	298.767	282.07	302.007	129.973	170.015	202.566	216.328
397	SRGAP3	242.515	-0.704126	0.175161	-4.01988	5.82268e-05	0.000809895	163.914	217.285	148.297	224	250.436	268.912	333.014	334.259
398	CYP2J2	94.1017	-0.868999	0.216244	-4.01861	5.85434e-05	0.000810217	51.8889	63.3748	55.8024	90.21	115.179	148.902	112.419	115.037
399	SCAPER	61.9066	-0.874591	0.217623	-4.01883	5.84883e-05	0.000810217	41.5799	36.2141	45.1006	47.9377	87.7055	78.8957	89.0866	68.733
400	RBM25	323.255	-0.609915	0.152091	-4.0102	6.06664e-05	0.000837499	236.765	298.767	263.724	240.996	443.811	356.698	400.89	344.388
401	RER1	235.163	0.547158	0.1365	4.00847	6.11125e-05	0.000841555	282.468	307.82	225.503	296.778	184.921	222.242	147.417	214.158
402	SLFN5	143.523	1.1694	0.291786	4.00772	6.13073e-05	0.000842137	171.474	181.071	277.483	146.428	52.8346	153.347	67.8755	97.6732
403	FAM177A1	222.487	0.872794	0.218299	3.99815	6.38394e-05	0.000874742	334.013	181.071	355.454	268.887	176.468	187.794	131.509	144.701
404	NTN4	59.9608	1.32504	0.331733	3.99429	6.48886e-05	0.000886918	54.638	18.1071	170.465	102.412	25.3606	34.4474	42.4222	31.8342
405	TRAF7	63.6369	0.943442	0.236539	3.98853	6.6483e-05	0.000906467	85.5652	72.4283	101.667	75.3929	42.2677	41.1147	37.1194	53.5394
406	ASS1	126.282	0.760154	0.191028	3.97927	6.91258e-05	0.000937869	245.356	190.124	111.605	79.315	114.123	148.902	77.4205	43.4103
407	TSLP	129.81	-0.75524	0.189782	-3.97951	6.90563e-05	0.000937869	72.1634	72.4283	82.557	170.397	121.52	77.7845	173.931	267.697
408	PKM	803.465	0.854605	0.215119	3.9727	7.10613e-05	0.000961765	1299.97	1140.75	974.631	747.827	620.278	435.593	556.792	651.878
409	RBP1	113.901	-0.81417	0.204982	-3.97191	7.12997e-05	0.000962634	82.4725	126.75	53.5091	78.4434	120.463	166.681	93.3289	189.558
410	SEC61B	521.951	0.648591	0.163368	3.97013	7.18338e-05	0.000967478	624.385	642.801	619.177	643.236	317.008	453.373	364.831	510.795
411	NEAT1	4631.95	0.932756	0.235325	3.96369	7.37997e-05	0.000991537	7919.07	3322.65	7011.23	6404.91	3342.32	3129.16	3150.91	2775.37
412	COX6C	1149.22	0.584816	0.147699	3.95952	7.50991e-05	0.00100411	1574.88	1539.1	1269.7	1159.66	976.384	866.742	871.776	935.492
413	NIPAL2	98.2731	-0.814852	0.205771	-3.95999	7.49543e-05	0.00100411	68.3834	72.4283	78.7349	67.5485	155.334	104.454	147.417	91.8851
414	SOCS1	54.8159	1.30952	0.330782	3.95886	7.53083e-05	0.00100447	66.6652	54.3212	114.662	74.9571	32.7575	34.4474	18.0294	42.6868
415	COPB2	151.449	0.729475	0.184522	3.95332	7.70753e-05	0.00102557	199.652	153.91	209.45	187.393	105.669	112.232	100.753	142.531
416	NFE2L2	800.353	0.561829	0.142187	3.95134	7.77133e-05	0.00103016	864.243	932.514	976.924	1052.45	692.133	532.268	680.877	671.413
417	SLC1A5	176.825	-0.868405	0.219789	-3.95108	7.77991e-05	0.00103016	187.281	162.964	86.379	84.9804	388.863	145.568	183.476	175.088
418	TMX4	74.0207	-0.82877	0.209787	-3.95052	7.79801e-05	0.00103016	38.1435	45.2677	53.5091	75.8287	73.9685	86.6742	112.419	106.355
419	PHF3	286.484	-0.584953	0.1481	-3.94972	7.82442e-05	0.00103118	216.147	181.071	233.911	266.272	274.74	352.253	379.679	387.799
420	DOCK7	110.876	0.968171	0.245295	3.94697	7.91466e-05	0.00103812	106.871	144.857	214.801	125.51	85.5921	78.8957	66.815	63.6684
421	KLHL5	60.4464	0.88737	0.224794	3.94748	7.89787e-05	0.00103812	59.1053	45.2677	95.552	108.078	34.8708	44.4483	45.6039	50.6454
422	GALNT7	88.0151	1.16837	0.296094	3.94593	7.94904e-05	0.00104016	152.23	63.3748	159.763	102.412	40.1543	78.8957	53.0278	54.2629
423	CASP7	59.427	0.84314	0.21385	3.94267	8.058e-05	0.00105192	63.5725	72.4283	83.3214	83.673	40.1543	47.7819	38.18	46.3043
424	LRRC8B	55.5376	0.901889	0.228823	3.94142	8.10006e-05	0.00105492	71.4761	63.3748	101.667	54.4746	38.0409	36.6698	42.4222	36.1753
425	ANKRD36C	67.2273	0.876826	0.222632	3.93845	8.20095e-05	0.00106083	71.8198	181.071	54.2736	49.6808	48.6078	76.6733	31.8167	23.8757
426	ATP5MC3	1043.43	0.617859	0.156881	3.93839	8.20308e-05	0.00106083	1415.09	1276.55	1060.25	1314.8	792.519	743.398	880.261	864.589
427	EIF3J-DT	59.2201	-0.840579	0.213407	-3.93886	8.18712e-05	0.00106083	40.8926	45.2677	45.865	41.8365	64.4582	64.45	82.7233	88.2676
428	LRRC8D	53.5881	1.01711	0.258545	3.93396	8.3556e-05	0.00107552	83.1597	63.3748	75.6772	67.5485	28.5307	20.0017	47.725	42.6868
429	NET1	183.981	-0.695292	0.176735	-3.93409	8.35142e-05	0.00107552	178.003	126.75	107.783	142.07	234.586	253.355	221.656	207.646
430	ID4	64.9379	-0.942166	0.239882	-3.92762	8.57916e-05	0.00110037	42.2671	27.1606	31.3411	60.14	81.3653	125.566	58.3305	93.3322
431	TMEM205	246.883	-0.716879	0.182535	-3.92735	8.58855e-05	0.00110037	249.136	190.124	171.994	140.327	317.008	335.585	261.957	308.937
432	SLC9A3R2	77.8832	-0.794137	0.202428	-3.92306	8.74312e-05	0.00111758	69.4143	90.5354	37.4564	34.8638	110.953	140.012	84.8444	54.9864
433	ATP2C1	93.6531	0.720517	0.183893	3.91813	8.92371e-05	0.00113803	95.5306	99.5889	142.946	120.28	62.3448	85.563	74.2389	68.733
434	PSMB5	269.306	0.532315	0.135911	3.91665	8.97872e-05	0.00114241	243.981	344.034	296.594	377.836	154.277	264.467	198.324	274.932
435	NUDT3	102.247	-0.783642	0.200464	-3.90915	9.26227e-05	0.00117578	67.3525	81.4818	73.384	84.9804	141.597	107.787	146.357	115.037
436	HIPK3	159.558	0.636861	0.163287	3.90026	9.60891e-05	0.00121698	179.721	181.071	253.022	165.167	122.576	123.344	133.63	117.931
437	SLC25A3	1311.32	0.546071	0.140271	3.89296	9.90297e-05	0.00125135	1430.55	1231.28	1528.07	2043.45	898.188	987.863	1123.13	1248.05
438	TPI1	720.609	0.627519	0.16125	3.8916	9.95866e-05	0.00125552	1025.06	932.514	700.97	855.033	532.573	576.717	576.942	565.057
439	DPP3	48.5865	1.06101	0.272884	3.88814	0.000101014	0.00127061	97.936	72.4283	55.8024	38.7859	41.211	35.5586	18.0294	28.9402
440	MT-CYB	41967.7	-0.315776	0.0812463	-3.88665	0.000101638	0.00127351	36810.6	32366.4	37691.8	43035.8	47344	43492.7	47778	47222.5
441	SLITRK6	239.261	-0.653893	0.168248	-3.88649	0.000101705	0.00127351	192.092	135.803	154.412	246.225	264.173	313.361	283.168	324.854
442	CARD19	74.4511	0.899907	0.231584	3.88588	0.000101958	0.00127379	93.4688	126.75	115.427	56.6536	41.211	66.6725	49.8461	45.5808
443	GPRC5A	227.478	0.951402	0.244899	3.88488	0.000102379	0.00127616	229.548	226.338	250.729	481.12	112.009	234.465	131.509	154.107
444	EIF6	191.272	0.702315	0.180862	3.88314	0.000103114	0.00128243	282.468	208.231	210.214	245.789	127.86	131.122	139.993	184.494
445	DST	643.778	-0.873812	0.225309	-3.87828	0.000105198	0.0013054	392.088	253.499	415.842	830.193	758.705	681.17	907.835	910.893
446	CREBRF	106.92	-0.695162	0.179282	-3.87748	0.000105546	0.00130678	79.7234	45.2677	87.1435	104.155	140.54	117.788	138.933	141.807
447	BHLHE41	58.4926	-1.0326	0.266814	-3.87012	0.00010878	0.00134082	42.2671	18.1071	40.5141	51.424	132.087	32.225	73.1783	78.1386
448	FAM114A1	97.3258	0.700791	0.181052	3.87067	0.000108539	0.00134082	102.403	144.857	105.489	116.358	53.8913	120.01	64.6939	70.9035
449	SPSB1	60.5913	0.849263	0.219495	3.86917	0.000109205	0.00134305	67.6961	99.5889	99.3741	53.603	43.3244	35.5586	53.0278	32.5577
450	YPEL3	135.431	-0.731393	0.189163	-3.86647	0.000110423	0.00135501	122.334	144.857	71.0907	84.5446	182.808	178.904	166.507	132.401
451	IFITM3	489.739	1.06625	0.275865	3.86511	0.000111039	0.00135956	809.605	1104.53	464.765	326.848	454.378	283.358	179.234	295.19
452	CYBA	775.307	0.671425	0.173918	3.86058	0.000113117	0.00137888	1012.69	1204.12	836.271	728.217	478.682	894.522	483.613	564.334
453	EDEM2	42.1198	1.05162	0.272392	3.86069	0.000113069	0.00137888	75.9434	36.2141	60.3889	51.424	25.3606	30.0026	26.5139	31.1107
454	ANOS1	187.291	-0.854351	0.221459	-3.85783	0.000114399	0.00139144	116.492	172.017	104.725	161.681	275.797	181.127	251.352	235.139
455	CD55	457.538	2.16962	0.563153	3.85262	0.000116859	0.001417	906.853	443.623	830.156	748.699	123.633	343.363	97.5711	166.406
456	TRAK1	208.824	0.664732	0.172555	3.8523	0.000117014	0.001417	276.283	199.178	339.401	203.517	184.921	172.237	161.204	133.848
457	ANKRD28	78.1256	0.80524	0.209315	3.84702	0.000119561	0.00144152	79.0361	126.75	110.84	89.7742	40.1543	44.4483	71.0572	62.9449
458	TAPBP	267.455	0.682905	0.177512	3.8471	0.000119526	0.00144152	294.495	380.249	367.684	277.167	204.998	242.243	162.265	210.54
459	OARD1	108.072	-0.733809	0.190959	-3.84275	0.000121662	0.00146365	74.9125	45.2677	83.3214	110.692	104.613	112.232	170.749	162.789
460	NTHL1	58.0721	-0.933924	0.243211	-3.83998	0.000123044	0.00147707	39.8617	90.5354	25.9902	28.7626	77.1385	75.5621	57.27	69.4565
461	SH3BGRL	173.887	-0.771071	0.201119	-3.83391	0.000126123	0.00151074	107.214	108.642	110.84	192.186	207.112	198.906	237.564	228.628
462	CHST6	46.9268	1.12304	0.293199	3.83031	0.000127984	0.00152641	82.8161	54.3212	94.0232	29.1984	27.474	33.3362	31.8167	22.4287
463	TRIM56	203.226	-0.62112	0.162143	-3.83068	0.000127787	0.00152641	165.632	172.017	158.234	141.198	302.214	270.023	197.263	219.222
464	SLC44A4	104.8	0.957961	0.250142	3.82967	0.000128317	0.00152708	176.972	135.803	146.004	76.7003	66.5716	135.567	53.0278	47.7513
465	CXCL16	75.2608	0.767392	0.200455	3.82824	0.000129063	0.00153265	100.341	81.4818	116.956	73.6497	49.6645	70.0061	61.5122	48.4748
466	MSN	100.17	0.879091	0.229691	3.82728	0.000129566	0.00153533	105.84	162.964	163.585	99.3617	62.3448	55.5604	72.1178	79.5856
467	CLIC6	141.789	0.774183	0.202619	3.82088	0.000132976	0.00157236	217.865	181.071	197.219	118.973	122.576	124.455	79.5417	92.6087
468	RDH10	126.45	0.726508	0.1906	3.8117	0.000138016	0.00162847	130.238	162.964	194.162	122.459	85.5921	157.791	95.45	62.9449
469	SERPINB3	10473.5	0.670478	0.175932	3.81101	0.000138403	0.00162955	14966.7	13987.7	13398.7	8148.09	8214.73	11854.4	9251.22	3966.25
470	RBM39	531.918	-0.488429	0.128196	-3.81001	0.000138962	0.00163266	418.891	497.945	434.188	428.388	643.526	647.834	613.001	571.569
471	RPL10	12199.4	-0.690144	0.181227	-3.80818	0.000139995	0.0016413	10102.9	12068.4	7336.87	8152.45	12424.6	16147	15478.8	15884.6
472	ILF3-DT	74.5275	-0.829346	0.217992	-3.80449	0.000142099	0.00165893	51.5453	45.2677	65.7398	47.9377	108.839	103.342	81.6628	91.8851
473	JUN	1226.88	-0.921457	0.242195	-3.80461	0.000142025	0.00165893	551.878	1068.32	509.101	1337.02	1802.72	2044.62	859.05	1642.36
474	ATRX	379.771	-0.506685	0.133322	-3.80047	0.000144424	0.00168251	267.348	325.927	309.589	356.046	413.167	455.595	451.797	458.702
475	ESYT2	63.533	0.784837	0.207122	3.78925	0.000151102	0.0017543	83.5034	63.3748	74.9128	93.6963	52.8346	52.2268	39.2405	48.4748
476	SOX4	459.068	0.536531	0.1416	3.78906	0.000151221	0.0017543	517.515	624.694	597.774	439.719	402.6	420.036	346.802	323.407
477	EBAG9	130.872	-0.712469	0.188159	-3.78653	0.000152767	0.00176851	82.8161	81.4818	99.3741	129.867	163.787	158.903	166.507	164.236
478	GATM	59.7985	-1.13301	0.299432	-3.78387	0.00015441	0.0017838	37.4562	27.1606	38.9852	42.2723	108.839	50.0043	123.024	50.6454
479	ANO1	37.3326	4.18575	1.10839	3.77644	0.000159088	0.001834	62.5416	9.05354	180.402	32.249	2.11338	1.11121	1.06056	10.1291
480	ARRDC3	179.523	0.77093	0.204894	3.76258	0.000168169	0.00193062	164.945	162.964	391.381	193.93	120.463	136.679	158.023	107.802
481	ZFAS1	836.869	-0.600236	0.159519	-3.76279	0.000168031	0.00193062	704.796	751.444	594.716	628.419	941.513	922.302	1115.7	1036.06
482	SEPT9	253.517	0.577245	0.153455	3.76164	0.0001688	0.00193385	304.117	307.82	334.814	277.167	248.323	157.791	209.99	188.111
483	OGFRL1	104.285	-0.684368	0.182052	-3.75918	0.000170468	0.00194891	76.9743	99.5889	76.4416	69.2917	109.896	143.346	151.659	107.079
484	MYCBP2	212.436	-0.561115	0.149399	-3.75582	0.000172774	0.0019712	162.196	217.285	166.643	162.552	259.946	224.464	266.199	240.204
485	RBMS3	60.8894	-0.904627	0.241192	-3.75065	0.000176374	0.00200812	27.1472	18.1071	50.4515	74.0855	66.5716	53.338	97.5711	99.8437
486	DHRS7	150.047	0.566112	0.151134	3.74577	0.000179844	0.00204341	181.096	172.017	174.287	183.906	121.52	131.122	115.601	120.825
487	HLA-DPA1	77.8832	-0.898028	0.239823	-3.74454	0.000180725	0.00204921	23.0236	117.696	22.1681	31.8132	42.2677	292.248	24.3928	69.4565
488	SGPP2	60.2298	0.798155	0.213782	3.73349	0.000188841	0.00213685	78.0052	81.4818	79.4993	62.7548	51.7779	54.4492	43.4828	30.3872
489	ARHGDIA	152.09	0.656753	0.176079	3.72987	0.000191582	0.00216343	191.405	226.338	198.748	143.813	129.973	95.5638	120.903	109.973
490	KLF4	96.782	0.714165	0.1915	3.72933	0.000191993	0.00216364	77.3179	126.75	146.768	132.482	58.1181	80.0069	71.0572	81.7561
491	CYBRD1	49.9648	-1.02508	0.275061	-3.72673	0.000193978	0.00218156	28.1781	18.1071	23.6969	61.4474	68.685	57.7828	61.5122	80.3091
492	STXBP6	106.407	-0.650665	0.174899	-3.72023	0.000199043	0.00223398	78.3488	99.5889	87.1435	71.0349	121.52	130.011	160.144	103.461
493	BCL11A	264.687	-0.783362	0.210614	-3.71943	0.000199675	0.00223453	157.385	226.338	179.638	234.023	361.389	237.798	390.284	330.642
494	PFDN4	92.2489	0.656527	0.176527	3.71914	0.000199902	0.00223453	116.149	99.5889	113.134	116.358	71.8551	80.0069	69.9967	70.9035
495	CEBPB	386.252	-0.675305	0.181636	-3.7179	0.000200885	0.00224099	261.506	316.874	236.969	380.015	509.326	526.712	427.404	431.209
496	AP2B1	56.3578	1.00943	0.271602	3.71658	0.000201938	0.00224819	89.6888	117.696	61.9177	42.7081	36.9842	37.7811	28.635	35.4517
497	RPL10A	5784.55	-0.612851	0.164952	-3.71534	0.000202934	0.00225473	4332.21	5803.32	3758.64	4554.51	6660.33	6909.49	7229.81	7028.13
498	CRACR2B	86.7222	-0.72682	0.195789	-3.71226	0.000205415	0.00227772	70.1016	108.642	50.4515	34.428	117.293	162.236	102.874	47.7513
499	ELOC	176.303	0.593044	0.159891	3.70906	0.000208032	0.00229751	202.401	235.392	187.282	222.692	118.35	153.347	150.599	140.36
500	FAM217B	74.2812	-0.716001	0.193036	-3.70915	0.000207953	0.00229751	47.078	54.3212	59.6245	62.319	86.6488	97.7863	85.905	100.567
501	GGH	91.2002	1.04203	0.281155	3.70625	0.000210355	0.00231852	135.049	27.1606	155.177	170.397	53.8913	56.6716	64.6939	66.5625
502	EPB41	72.1072	0.71713	0.193784	3.70067	0.000215027	0.0023653	80.4106	99.5889	107.018	71.4707	47.5512	63.3388	60.4517	47.0278
503	FRAT2	86.5248	-0.790719	0.21381	-3.69823	0.000217109	0.00238345	54.9816	90.5354	43.5717	71.0349	95.1023	131.122	108.177	97.6732
504	BCL7A	73.5	-0.841114	0.228065	-3.68804	0.00022599	0.00247603	50.1707	72.4283	55.038	49.245	105.669	61.1164	90.1472	104.185
505	MUC5AC	123.041	-4.53003	1.22861	-3.68711	0.000226816	0.00248015	3.09272	18.1071	42.8073	3.48638	176.468	463.374	20.1506	256.844
506	RRAGD	45.3408	0.989647	0.268445	3.68659	0.000227277	0.00248028	69.0707	36.2141	66.5042	61.8832	24.3039	35.5586	42.4222	26.7697
507	NDUFB3	405.003	0.570512	0.154863	3.68397	0.000229632	0.00250105	524.387	597.533	428.073	403.984	324.405	333.362	283.168	345.112
508	SCGB3A1	4303.51	-2.56733	0.697024	-3.68327	0.000230262	0.00250297	3821.22	1158.85	527.447	248.404	4618.8	17657.1	4918.86	1477.4
509	CYB5B	86.7546	0.7027	0.190945	3.68011	0.00023313	0.00252916	97.936	90.5354	128.422	110.692	61.2882	65.5612	63.6333	75.968
510	C4orf48	62.1798	2.04276	0.555668	3.67623	0.000236709	0.00256295	132.643	135.803	69.5619	58.8326	14.7937	31.1138	12.7267	41.9633
511	ATP2A2	325.538	0.515089	0.140359	3.6698	0.000242739	0.0026231	344.323	407.409	457.121	336.435	281.08	235.576	306.5	235.863
512	SLC25A25	59.4486	0.979374	0.266977	3.66839	0.000244086	0.00263251	65.6343	54.3212	70.3263	118.537	30.6441	51.1155	46.6644	38.3458
513	PDP1	65.5866	0.755797	0.206263	3.66424	0.000248076	0.00267033	78.0052	72.4283	92.4944	86.2878	49.6645	45.5595	44.5433	55.7099
514	GSTA1	168.403	-3.2175	0.878858	-3.661	0.000251233	0.00269388	38.8308	27.1606	6.11533	98.0543	306.441	538.936	203.627	128.06
515	PTPN13	116.518	-0.596858	0.163054	-3.6605	0.000251728	0.00269388	75.2561	99.5889	90.9655	106.77	119.406	146.679	135.751	157.724
516	XPR1	66.3491	0.725672	0.198239	3.6606	0.000251626	0.00269388	72.507	81.4818	102.432	72.3423	41.211	54.4492	61.5122	44.8573
517	S100A11	4494.04	0.64763	0.177364	3.65142	0.000260794	0.0027855	7701.55	6174.51	4550.57	3747.42	3772.39	4065.91	2781.84	3158.1
518	MMP1	89.9934	3.53159	0.967476	3.65031	0.000261925	0.00279218	52.9198	27.1606	110.076	430.132	2.11338	11.1121	1.06056	85.3736
519	CAPN2	216.244	0.506512	0.138842	3.64812	0.000264163	0.0028052	288.654	181.071	310.353	235.33	198.658	122.233	230.141	163.512
520	FAM135A	64.8667	0.832005	0.228052	3.64831	0.000263969	0.0028052	82.1288	81.4818	102.432	69.7275	38.0409	38.8923	51.9672	54.2629
521	EFEMP1	132.984	-1.90229	0.52156	-3.64732	0.000264993	0.0028066	51.8889	36.2141	30.5767	134.225	221.905	134.456	253.473	201.134
522	GOT1	98.5021	0.724463	0.198646	3.64701	0.000265311	0.0028066	111.338	135.803	149.826	101.105	71.8551	68.8949	71.0572	78.1386
523	SPSB3	76.7412	-0.757396	0.207718	-3.64627	0.000266071	0.00280926	71.4761	63.3748	51.2159	45.7587	96.159	98.8975	92.2683	94.7792
524	NOP53	661.683	-0.984493	0.270205	-3.6435	0.000268954	0.00283428	469.749	869.14	350.103	231.844	905.585	920.08	678.755	868.206
525	CNBP	368.048	-0.64029	0.175858	-3.64096	0.000271628	0.00285696	278.001	217.285	251.493	412.264	437.471	360.031	501.643	486.195
526	IRF2BP2	222.888	-0.510363	0.140192	-3.64047	0.000272141	0.00285696	171.13	181.071	175.051	219.206	251.493	212.241	268.321	304.596
527	IRAK1	56.3222	1.05391	0.289841	3.63617	0.000276718	0.0028995	76.6307	135.803	65.7398	40.0933	30.6441	34.4474	33.9378	33.2812
528	MYH14	140.688	0.704476	0.193855	3.63405	0.000279011	0.00291799	179.378	289.713	155.177	96.7469	105.669	124.455	93.3289	81.0326
529	ST6GALNAC1	278.769	0.531034	0.146514	3.62446	0.000289565	0.00302264	299.65	344.034	321.819	335.999	207.112	290.025	235.443	196.07
530	GPRC5C	92.7825	-0.673151	0.185803	-3.62293	0.00029128	0.00303481	98.2797	81.4818	56.5668	57.5252	138.427	108.898	95.45	105.632
531	RNASET2	92.1299	-0.760528	0.210212	-3.61792	0.000296985	0.00308842	78.0052	108.642	39.7497	67.1127	117.293	111.121	98.6316	116.484
532	LAGE3	73.9376	-1.11158	0.307608	-3.61363	0.000301942	0.00312233	59.7925	90.5354	25.9902	30.9416	76.0818	112.232	83.7839	112.143
533	LRP10	207.645	0.756665	0.209382	3.61381	0.000301729	0.00312233	318.894	280.66	279.776	170.832	151.107	177.793	127.267	154.83
534	UTRN	195.962	-0.603471	0.166986	-3.61389	0.000301632	0.00312233	161.852	144.857	140.653	165.167	214.509	255.578	265.139	219.946
535	COPA	148.623	0.597586	0.165553	3.60963	0.000306636	0.00316494	165.976	190.124	194.162	168.218	104.613	120.01	113.479	132.401
536	JPX	171.478	-0.559946	0.155403	-3.60319	0.000314331	0.00323832	129.207	162.964	104.725	164.295	219.792	214.463	148.478	227.904
537	PLD3	129.042	-0.679994	0.188772	-3.6022	0.000315534	0.00324465	113.4	126.75	109.312	64.0621	182.808	151.124	147.417	137.466
538	KMT2E	313.578	-0.488903	0.135986	-3.59523	0.000324099	0.00331987	247.761	208.231	301.18	281.089	375.126	330.029	383.921	381.287
539	SLC2A1	72.2751	0.811184	0.225656	3.59479	0.000324653	0.00331987	113.056	45.2677	103.961	101.105	49.6645	43.3371	50.9067	70.9035
540	SNRPA1	118.145	0.65918	0.183323	3.59572	0.000323492	0.00331987	157.041	153.91	112.369	154.708	79.2519	101.12	89.0866	97.6732
541	BCL7C	135.007	-1.07107	0.298291	-3.59068	0.000329817	0.00336645	124.052	162.964	60.3889	43.1439	177.524	167.792	179.234	164.959
542	POMP	436.394	0.59695	0.166358	3.58835	0.000332782	0.00339045	565.967	434.57	554.966	531.236	282.137	367.81	363.77	390.693
543	BPTF	310.478	-0.495989	0.138619	-3.57806	0.000346149	0.00352014	232.985	244.445	295.829	258.428	349.765	352.253	363.77	386.352
544	MT2A	385.968	-1.11765	0.312698	-3.57421	0.000351292	0.00356587	352.913	380.249	182.696	125.51	636.129	357.809	477.25	575.187
545	CCDC57	99.2103	-0.703709	0.196935	-3.57331	0.000352499	0.00357156	70.1016	90.5354	74.9128	71.9065	133.143	114.454	145.296	93.3322
546	GOLIM4	56.6154	-0.743644	0.208253	-3.57087	0.000355794	0.00359176	44.6726	36.2141	44.3361	42.2723	79.2519	67.7837	68.9361	69.4565
547	MTR	53.7713	-0.794591	0.222516	-3.57094	0.000355703	0.00359176	38.4871	36.2141	35.1632	50.1166	59.1748	50.0043	76.36	84.6501
548	AC245297.3	81.0648	-0.699503	0.195977	-3.56932	0.00035791	0.00359997	51.5453	72.4283	81.0281	50.5524	101.442	94.4526	112.419	84.6501
549	ARPC4	97.3762	0.650389	0.1822	3.56963	0.000357481	0.00359997	133.33	126.75	117.72	103.72	96.159	58.894	81.6628	60.7744
550	LTB4R	62.962	-1.07099	0.300115	-3.56861	0.000358879	0.00360315	30.9272	72.4283	35.9276	42.7081	89.8188	47.7819	94.3894	89.7146
551	ARL8B	90.4714	0.751584	0.21104	3.56133	0.000368975	0.00369108	121.303	90.5354	130.715	103.284	48.6078	73.3397	90.1472	65.839
552	IGFBP4	77.9422	-0.67831	0.190447	-3.56167	0.000368499	0.00369108	52.9198	90.5354	49.6871	61.8832	91.9322	91.119	82.7233	102.738
553	EPHX2	61.4768	-1.00343	0.28193	-3.55914	0.000372065	0.00371527	34.3635	54.3212	24.4613	60.5758	90.8755	76.6733	75.2994	75.2445
554	FAM89B	67.6086	-0.850339	0.239069	-3.55688	0.000375288	0.00374068	72.1634	45.2677	51.9803	28.7626	102.499	81.1181	81.6628	77.415
555	ARID5B	322.558	0.568731	0.159918	3.55638	0.000375995	0.00374098	375.937	371.195	356.218	426.209	291.647	272.246	182.416	304.596
556	SEC11C	179.802	0.713419	0.200781	3.55322	0.000380551	0.0037795	230.923	262.553	234.676	169.961	139.483	148.902	102.874	149.042
557	CCNB1IP1	97.6115	-0.714564	0.20146	-3.54692	0.000389762	0.00385711	63.2289	72.4283	64.211	95.4395	90.8755	114.454	144.236	136.019
558	GATAD1	198.878	-0.565465	0.159417	-3.54709	0.00038951	0.00385711	141.578	144.857	170.465	183.035	250.436	228.909	232.262	239.48
559	RAB13	241.299	-0.756839	0.21343	-3.54607	0.000391021	0.00386265	161.165	289.713	103.961	207.439	292.704	272.246	258.776	344.388
560	CCDC14	79.6748	-0.74799	0.21145	-3.53743	0.000404037	0.00396992	48.4526	27.1606	76.4416	76.2645	98.2724	92.2302	120.903	97.6732
561	PGAM1	269.476	0.552553	0.156178	3.53797	0.00040322	0.00396992	364.253	262.553	286.656	365.634	224.019	196.684	239.686	216.328
562	TARS	57.1982	0.855951	0.241954	3.53765	0.000403701	0.00396992	66.6652	63.3748	95.552	69.2917	26.4173	32.225	51.9672	52.0924
563	CXXC5	97.8656	-0.669699	0.189566	-3.5328	0.000411176	0.00403289	84.5343	81.4818	58.0956	80.6224	122.576	120.01	119.843	115.761
564	ALDH1A3	114.867	1.10705	0.314076	3.52479	0.000423824	0.00413491	247.417	54.3212	173.523	156.015	51.7779	67.7837	82.7233	85.3736
565	CAP1	214.306	0.663619	0.188251	3.52518	0.000423195	0.00413491	291.746	172.017	330.992	244.918	156.39	184.46	169.689	164.236
566	SSBP2	150.09	-0.883098	0.250497	-3.52539	0.000422861	0.00413491	89.0015	81.4818	95.552	159.502	213.452	164.459	230.141	167.13
567	SEC16A	61.1581	0.811378	0.230307	3.52303	0.000426641	0.00414773	80.4106	99.5889	77.9705	59.7042	41.211	44.4483	38.18	47.7513
568	SORBS2	61.0342	-0.991709	0.281483	-3.52316	0.000426432	0.00414773	48.1089	27.1606	28.2834	48.8093	61.2882	105.565	88.0261	81.0326
569	SREBF1	96.0772	-0.756505	0.214936	-3.51968	0.000432069	0.00419312	86.5961	108.642	73.384	34.8638	139.483	135.567	101.813	88.2676
570	VSIG2	98.1157	-0.74496	0.211685	-3.51919	0.000432862	0.00419344	96.5615	108.642	45.1006	45.7587	118.35	191.128	79.5417	99.8437
571	ID2	96.168	-0.768988	0.21858	-3.51811	0.000434635	0.00420325	51.5453	117.696	54.2736	76.7003	103.556	136.679	128.327	100.567
572	SUSD6	95.1372	0.785283	0.223265	3.51727	0.000436005	0.00420912	104.809	90.5354	172.758	99.3617	67.6283	102.231	75.2994	48.4748
573	CH25H	313.86	1.02947	0.29302	3.51329	0.000442588	0.00426522	337.45	135.803	509.866	740.855	140.54	202.24	190.9	253.227
574	AC100810.1	56.4815	-0.74909	0.213612	-3.50677	0.000453575	0.0043559	54.9816	45.2677	34.3987	32.6848	85.5921	83.3406	54.0883	61.4979
575	ESF1	111.604	-0.597991	0.170507	-3.50714	0.000452949	0.0043559	87.9706	99.5889	93.2588	78.4434	126.803	138.901	132.569	135.295
576	ABCC1	64.1942	0.772101	0.220266	3.50531	0.000456072	0.00437228	70.4452	72.4283	111.605	70.5991	50.7212	45.5595	48.7855	43.4103
577	DOCK5	85.7926	0.676546	0.193251	3.50086	0.000463763	0.0044383	91.7506	126.75	116.191	90.21	51.7779	74.4509	65.7544	69.4565
578	CCT8	232.83	0.539905	0.154389	3.49705	0.000470428	0.00449429	229.892	208.231	280.541	369.992	156.39	208.907	174.992	233.692
579	LIMS1	228.197	0.608581	0.174091	3.49576	0.000472709	0.00450829	262.537	144.857	387.559	307.237	183.864	141.123	197.263	201.134
580	TNS1	92.6577	-0.864309	0.247296	-3.49504	0.000473988	0.00451269	75.9434	36.2141	51.2159	98.9259	163.787	80.0069	123.024	112.143
581	CLDN10	103.948	0.817434	0.23408	3.49211	0.000479216	0.00455461	60.8234	244.445	95.552	147.735	34.8708	76.6733	61.5122	109.973
582	PLSCR1	91.7794	0.675352	0.193448	3.49113	0.000480973	0.00456346	110.651	81.4818	130.715	116.794	73.9685	85.563	72.1178	62.9449
583	IER2	665.645	-0.753579	0.215905	-3.49033	0.000482432	0.00456945	362.535	669.962	285.892	706.427	835.844	1177.88	549.368	737.252
584	HACD3	105.905	-0.588073	0.168637	-3.48721	0.000488097	0.00461519	82.4725	81.4818	82.557	94.1321	131.03	114.454	127.267	133.848
585	FGFBP1	86.9035	2.23671	0.641566	3.48632	0.000489714	0.00462257	202.401	72.4283	152.883	134.225	16.9071	62.2276	20.1506	34.0047
586	DHCR24	334.794	-0.497964	0.142962	-3.4832	0.000495459	0.00466881	286.592	316.874	331.757	200.467	407.883	328.917	486.795	319.066
587	VAMP2	245.024	-0.691444	0.198561	-3.48228	0.00049716	0.00467686	121.647	199.178	231.618	215.284	278.967	226.686	410.435	276.379
588	ZNF652	133.623	-0.558104	0.160342	-3.48072	0.000500073	0.00469626	93.8124	126.75	112.369	100.669	150.05	180.016	170.749	134.572
589	ACOT9	43.5749	0.862094	0.248701	3.46638	0.000527517	0.00494558	51.2017	54.3212	60.3889	60.5758	33.8142	26.669	25.4533	36.1753
590	MET	277.443	0.510316	0.14727	3.46517	0.00052989	0.00495941	349.477	244.445	378.386	323.797	209.225	211.129	253.473	249.609
591	RACK1	3812.85	-0.701449	0.202461	-3.46462	0.000530982	0.00496122	2694.1	4264.22	2485.88	2320.18	3775.56	5154.89	4296.31	5511.66
592	ACTN1	76.5741	0.649416	0.187665	3.46051	0.000539158	0.00502911	102.747	108.642	93.2588	69.7275	66.5716	67.7837	60.4517	43.4103
593	MYOF	363.524	0.486949	0.140765	3.45929	0.000541602	0.00503489	465.969	479.837	373.8	385.68	289.534	316.694	304.379	292.296
594	NME3	229.311	-0.698338	0.20187	-3.45935	0.000541477	0.00503489	186.25	307.82	113.898	134.661	255.72	314.472	232.262	289.402
595	UPF3A	133.591	-0.609078	0.176121	-3.4583	0.000543594	0.00504492	94.1561	117.696	94.0232	126.381	180.694	143.346	129.388	183.047
596	TMEM87B	73.6429	0.728317	0.210794	3.45511	0.000550069	0.00509645	93.8124	81.4818	103.196	80.6224	43.3244	73.3397	56.2094	57.1569
597	LRRC1	52.8688	0.807481	0.233823	3.45339	0.000553588	0.00512045	61.8543	36.2141	87.1435	78.8792	38.0409	37.7811	38.18	44.8573
598	RAC1	826.322	0.642623	0.186124	3.45266	0.000555086	0.00512573	1101.01	796.711	1018.97	1088.62	543.14	746.731	571.639	743.763
599	TEN1	73.3163	0.705674	0.204491	3.45088	0.000558766	0.0051511	88.3143	108.642	83.3214	85.852	46.4945	60.0052	48.7855	65.1155
600	ATP1B1	797.93	0.440327	0.127662	3.44917	0.000562314	0.00517103	906.51	896.3	889.781	970.52	621.335	732.286	682.998	683.712
601	HMGB2	52.6983	-0.870787	0.25248	-3.44894	0.000562801	0.00517103	36.769	18.1071	34.3987	44.8871	73.9685	92.2302	60.4517	60.7744
602	CNDP2	122.667	0.705245	0.204813	3.44336	0.00057454	0.00527012	125.427	172.017	171.229	137.712	106.726	113.343	75.2994	79.5856
603	HSPB1	1145.74	-0.578371	0.168163	-3.43934	0.000583124	0.00533999	1270.42	1113.59	648.225	715.578	1481.48	1569.03	1228.12	1139.52
604	HOOK1	208.623	-0.49993	0.145464	-3.4368	0.00058862	0.00538139	163.914	144.857	189.575	193.93	256.776	203.351	264.078	252.503
605	CYP26A1	235.461	-2.87599	0.837292	-3.43487	0.000592834	0.00539312	30.5835	9.05354	84.0858	208.311	519.893	294.47	448.615	288.679
606	UBTF	129.123	-0.598336	0.174179	-3.43518	0.000592152	0.00539312	96.5615	162.964	90.2011	84.9804	162.731	158.903	128.327	148.319
607	UCHL3	97.131	0.614259	0.178807	3.43532	0.000591848	0.00539312	133.33	90.5354	97.0809	144.249	83.4787	74.4509	69.9967	83.9266
608	PFDN5	1380.01	-0.704502	0.205131	-3.4344	0.000593864	0.00539361	1151.52	1376.14	872.963	850.24	1495.22	1665.7	1648.1	1980.23
609	HIPK2	114.407	0.803949	0.234215	3.43252	0.000597997	0.00542224	138.829	144.857	213.272	93.2605	84.5354	87.7854	75.2994	77.415
610	SERTAD4	134.362	0.638113	0.186116	3.42857	0.000606759	0.00549266	163.914	108.642	185.753	183.906	95.1023	113.343	95.45	128.784
611	HPGD	230.099	-0.755944	0.220691	-3.42536	0.000613994	0.00554906	206.525	162.964	146.768	166.039	340.255	197.795	401.95	218.499
612	CTSF	54.7482	-0.970537	0.283803	-3.41975	0.000626776	0.00565532	26.8035	54.3212	28.2834	46.6303	84.5354	74.4509	63.6333	59.3274
613	AVPI1	94.5123	-0.754305	0.220692	-3.41791	0.00063105	0.00567207	85.9088	72.4283	35.9276	91.5173	119.406	125.566	94.3894	130.954
614	COMMD2	106.838	-0.604234	0.1768	-3.41762	0.000631714	0.00567207	71.1325	72.4283	86.379	102.412	122.576	140.012	123.024	136.742
615	FOSB	473.004	-1.03583	0.30303	-3.41823	0.000630287	0.00567207	158.759	334.981	221.681	615.781	744.968	582.273	427.404	698.182
616	PIAS1	111.657	-0.639489	0.187161	-3.41679	0.000633632	0.00568006	71.4761	99.5889	101.667	88.9026	143.71	112.232	138.933	136.742
617	LGALS7B	308.623	2.63876	0.772503	3.41586	0.000635816	0.0056904	1136.75	624.694	441.068	10.4591	30.6441	110.01	110.298	5.06454
618	DUT	356.229	-0.566178	0.165779	-3.41527	0.000637197	0.00569353	261.163	244.445	257.608	383.065	399.43	427.815	444.373	431.933
619	PHF20L1	275.583	0.602949	0.176987	3.40674	0.000657439	0.0058649	323.017	280.66	448.712	282.396	202.885	203.351	222.717	240.927
620	ANAPC13	61.1369	-0.766535	0.225141	-3.40468	0.000662415	0.00589027	50.858	36.2141	40.5141	49.245	98.2724	72.2285	79.5417	62.2214
621	PTPRU	58.8763	-0.760615	0.223387	-3.40493	0.000661814	0.00589027	58.0744	36.2141	38.2208	43.5797	77.1385	58.894	74.2389	84.6501
622	ANK3	280.519	-0.550161	0.161653	-3.40334	0.000665667	0.00590018	178.003	181.071	291.243	253.198	302.214	348.919	341.499	348.006
623	ARL1	258.586	0.466362	0.137019	3.40363	0.000664968	0.00590018	302.055	307.82	276.719	301.136	197.601	263.356	201.506	218.499
624	GSR	80.2887	0.766706	0.225393	3.40165	0.000669807	0.00592736	107.901	144.857	87.9079	74.9571	83.4787	46.6707	48.7855	47.7513
625	AQP5	711.542	-1.06104	0.31204	-3.40032	0.000673079	0.005945	688.989	742.39	241.556	312.466	755.535	1004.53	935.41	1011.46
626	DIAPH1	94.3463	0.869247	0.255664	3.39996	0.000673953	0.005945	141.578	72.4283	160.527	105.899	73.9685	80.0069	50.9067	69.4565
627	FOXP2	86.1356	-0.620878	0.18264	-3.39946	0.000675202	0.00594652	54.638	81.4818	69.5619	76.2645	87.7055	86.6742	117.722	115.037
628	H1FX	204.349	-0.535524	0.15771	-3.39562	0.000684742	0.00602093	209.274	144.857	155.941	152.965	262.06	240.021	212.111	257.568
629	FNDC3B	81.2168	0.641082	0.18889	3.39394	0.000688944	0.00604825	70.4452	81.4818	129.951	111.128	40.1543	58.894	79.5417	78.1386
630	PAK1	107.628	-0.597548	0.176092	-3.39339	0.000690325	0.00605076	97.2488	90.5354	74.9128	84.9804	165.901	112.232	120.903	114.314
631	EIF4A1	290.801	0.688797	0.203136	3.39081	0.00069687	0.00609844	341.23	461.73	305.002	341.665	255.72	173.348	254.533	193.176
632	PRR5L	55.7445	0.986498	0.291049	3.38945	0.000700326	0.00611899	62.5416	72.4283	81.7925	78.0076	40.1543	34.4474	20.1506	56.4334
633	CST1	118.614	2.48318	0.734312	3.38164	0.000720546	0.00626003	422.328	172.017	183.46	31.8132	58.1181	58.894	6.36333	15.9171
634	CTSL	49.9219	-0.770593	0.227841	-3.38216	0.000719182	0.00626003	42.2671	18.1071	40.5141	37.9143	58.1181	63.3388	68.9361	70.18
635	MPZL2	406.235	0.483394	0.142954	3.38147	0.000721003	0.00626003	530.229	307.82	528.976	519.034	334.971	288.914	381.8	358.135
636	NKTR	267.911	-0.4744	0.140283	-3.38173	0.000720304	0.00626003	190.374	244.445	238.498	234.023	301.157	300.026	330.893	303.872
637	PACSIN2	56.9124	0.722384	0.213821	3.37844	0.000728972	0.00631329	69.758	72.4283	65.7398	71.4707	41.211	54.4492	33.9378	46.3043
638	TSGA10	53.3688	-0.7658	0.226684	-3.37827	0.000729424	0.00631329	27.8345	45.2677	57.3312	31.3774	60.2315	66.6725	91.2078	47.0278
639	DUOX1	164.029	0.695912	0.206153	3.3757	0.000736271	0.00636258	221.645	181.071	252.257	157.323	170.127	112.232	101.813	115.761
640	PNKD	174.582	-0.700371	0.207526	-3.37486	0.00073853	0.00637213	180.409	172.017	101.667	100.669	217.679	201.129	208.929	214.158
641	CACNB4	115.972	-0.629885	0.187057	-3.36735	0.000758941	0.00653802	90.3761	63.3748	95.552	108.078	142.653	120.01	176.052	131.678
642	CLN5	80.3777	-0.89589	0.267045	-3.35483	0.000794131	0.00683052	41.9235	27.1606	81.0281	68.8559	120.463	101.12	113.479	88.9911
643	SEC23B	47.4303	0.9128	0.272168	3.35381	0.000797061	0.00684506	54.9816	36.2141	78.7349	64.9337	23.2472	54.4492	32.8772	34.0047
644	DERL1	68.7332	0.672283	0.200547	3.35226	0.000801558	0.00687298	77.6616	63.3748	92.4944	94.1321	43.3244	65.5612	58.3305	54.9864
645	DYNLL1	638.57	0.679539	0.202862	3.34977	0.000808796	0.00692429	819.914	688.069	791.935	803.174	348.708	638.944	457.099	560.716
646	IER3	376.687	-0.657341	0.196356	-3.3477	0.000814846	0.00695453	288.997	353.088	152.883	363.89	433.244	716.729	311.803	392.863
647	MBD3	64.3949	0.787664	0.235264	3.348	0.000813959	0.00695453	65.978	117.696	89.4367	61.8832	54.948	45.5595	43.4828	36.1753
648	PARP4	106.218	0.625093	0.186753	3.34717	0.000816403	0.00695706	136.08	99.5889	137.595	131.611	87.7055	97.7863	68.9361	90.4381
649	PDCD7	116.539	-0.586914	0.175382	-3.34649	0.000818404	0.00696337	97.2488	135.803	81.0281	74.0855	164.844	146.679	108.177	124.443
650	STAT3	271.037	0.556782	0.16642	3.34564	0.000820943	0.00697423	264.255	398.356	348.574	289.369	227.189	243.354	186.658	210.54
651	NRP2	65.1381	2.11608	0.632922	3.34335	0.000827731	0.00702109	66.3216	90.5354	133.008	105.027	5.28346	68.8949	18.0294	34.0047
652	HIST1H4C	316.891	-1.61576	0.483501	-3.34179	0.000832395	0.00704982	250.854	217.285	103.961	47.9377	1071.49	304.471	212.111	327.024
653	EPC1	162.178	-0.535444	0.160448	-3.33718	0.000846344	0.00715036	121.647	126.75	135.302	140.327	199.715	205.573	193.021	175.088
654	PRKX	96.1966	0.603858	0.180958	3.33701	0.000846855	0.00715036	119.929	144.857	97.8453	98.9259	87.7055	97.7863	66.815	55.7099
655	APTR	63.6974	-0.921398	0.276894	-3.32762	0.000875906	0.00738436	37.4562	27.1606	42.0429	66.6769	95.1023	73.3397	95.45	72.3505
656	TMEM50B	85.669	-0.689582	0.207394	-3.32498	0.00088424	0.00744325	65.978	45.2677	77.9705	64.0621	124.69	97.7863	133.63	75.968
657	C9orf78	85.3746	-0.596812	0.179517	-3.32455	0.000885604	0.00744339	68.727	45.2677	67.2686	81.494	100.386	101.12	98.6316	120.102
658	EHD4	58.6046	0.71351	0.214695	3.32337	0.00088936	0.00746359	71.8198	72.4283	81.7925	63.1905	51.7779	48.8931	43.4828	35.4517
659	KREMEN1	105.563	0.759867	0.228684	3.32278	0.000891244	0.00746805	112.712	162.964	145.239	111.128	104.613	85.563	61.5122	60.7744
660	COL4A5	122.635	-0.592101	0.178454	-3.31794	0.000906841	0.00758724	104.121	63.3748	97.8453	116.358	161.674	132.234	164.386	141.083
661	RBBP6	146.536	-0.536966	0.161886	-3.31693	0.000910117	0.00760313	124.052	90.5354	143.71	112	169.071	170.015	183.476	179.429
662	LASP1	80.4252	0.939997	0.283555	3.31504	0.000916314	0.00764333	135.736	27.1606	143.71	109.385	75.0251	55.5604	51.9672	44.8573
663	HSPA2	204.168	-0.748584	0.225945	-3.31313	0.000922587	0.00768405	110.994	181.071	165.878	163.424	304.327	221.13	281.047	205.475
664	ISYNA1	91.5239	-0.842872	0.254468	-3.31229	0.000925352	0.007692	68.3834	90.5354	51.9803	61.8832	133.143	87.7854	151.659	86.8206
665	PSMD14	95.2092	0.592638	0.178937	3.312	0.000926327	0.007692	97.936	117.696	123.835	114.615	57.0614	87.7854	79.5417	83.2031
666	ALDH2	626.789	-0.682825	0.206267	-3.31039	0.000931656	0.00772463	447.069	461.73	346.281	666.769	898.188	936.748	571.639	685.883
667	RPL30	7240.53	-0.561227	0.169773	-3.30575	0.000947237	0.00784204	5514.66	7532.54	4996.23	5514.14	7653.62	8480.74	9226.83	9005.47
668	SSBP4	91.3931	-0.643947	0.195183	-3.29919	0.000969651	0.00801559	89.6888	90.5354	48.9226	67.5485	118.35	104.454	92.2683	119.378
669	RTF1	169.54	-0.531012	0.160987	-3.29849	0.000972075	0.00802361	153.949	172.017	129.186	115.922	232.472	185.572	169.689	197.517
670	MPHOSPH8	225.57	-0.620231	0.188115	-3.29708	0.000976959	0.00805189	202.745	271.606	146.004	122.023	306.441	284.469	205.748	265.526
671	EXOC3	105.942	0.607873	0.184694	3.29125	0.000997437	0.00820842	137.11	153.91	134.537	91.9531	92.9889	91.119	72.1178	73.7975
672	LMO4	1035.98	-0.567805	0.17268	-3.28819	0.00100834	0.00828583	887.953	896.3	642.874	904.714	1708.67	1064.54	1040.4	1142.41
673	MID1	79.9033	-0.63199	0.192444	-3.28402	0.00102336	0.0083843	58.418	36.2141	66.5042	86.2878	91.9322	68.8949	116.661	114.314
674	NDUFAB1	411.633	0.534185	0.16265	3.28426	0.00102251	0.0083843	502.738	506.998	417.371	518.162	272.627	350.03	364.831	360.306
675	RPLP1	19889.8	-0.734861	0.224202	-3.27767	0.00104666	0.00856249	16859.8	23503	12468.4	9164.81	23269.4	23788.7	26235	23829.4
676	RCBTB1	54.3666	0.703572	0.214777	3.27582	0.00105356	0.00860614	66.6652	72.4283	69.5619	57.0894	42.2677	53.338	40.3011	33.2812
677	C15orf40	81.3214	-0.621736	0.189962	-3.27295	0.00106433	0.00866846	66.6652	72.4283	59.6245	63.6263	90.8755	87.7854	103.934	105.632
678	LY6E	477.022	-0.62679	0.191482	-3.27336	0.00106277	0.00866846	400.335	669.962	248.435	247.097	647.752	697.838	543.004	361.753
679	TNFRSF1A	130.753	0.530582	0.162144	3.27228	0.00106682	0.00867599	129.207	162.964	142.181	187.828	90.8755	101.12	110.298	121.549
680	EFNA1	95.3601	0.582701	0.178308	3.26794	0.00108333	0.00879728	109.62	117.696	96.3165	131.611	81.3653	84.4518	61.5122	80.3091
681	NHS	70.6357	-0.91845	0.28111	-3.26723	0.00108606	0.00880649	52.5762	9.05354	54.2736	62.319	75.0251	102.231	117.722	91.8851
682	SRSF3	527.771	0.44248	0.135462	3.26646	0.00108901	0.00881749	557.033	561.319	655.869	661.975	472.341	402.257	445.433	465.937
683	ZNF292	218.688	-0.452912	0.13887	-3.26141	0.00110861	0.00896305	151.887	172.017	214.801	196.109	198.658	248.91	284.229	282.89
684	ZBTB20	215.178	-0.584841	0.179369	-3.26056	0.00111193	0.00897675	125.77	144.857	207.921	211.361	238.812	238.91	312.864	240.927
685	PHF1	61.9253	-0.782622	0.240062	-3.26009	0.00111377	0.00897844	45.7035	63.3748	42.0429	37.9143	114.123	71.1173	64.6939	56.4334
686	ABHD14B	110.908	-0.655339	0.201092	-3.25891	0.00111842	0.00900278	70.4452	108.642	68.7975	106.77	105.669	126.678	154.841	145.425
687	PLPP3	95.2425	-0.954616	0.293122	-3.25672	0.00112707	0.00905923	57.3871	90.5354	68.7975	49.245	209.225	91.119	96.5105	99.1202
688	NHLRC3	112.284	-0.588223	0.180742	-3.2545	0.00113593	0.00911715	79.0361	72.4283	92.4944	104.591	129.973	148.902	144.236	126.613
689	SLC39A10	78.9462	-0.693369	0.213379	-3.24947	0.00115621	0.00926649	53.2635	54.3212	69.5619	65.3695	114.123	86.6742	86.9655	101.291
690	TMCO3	62.8759	0.705725	0.217337	3.24715	0.00116568	0.00932879	85.2215	54.3212	96.3165	69.2917	49.6645	55.5604	45.6039	47.0278
691	AC025154.2	88.4291	-0.917062	0.282511	-3.24611	0.00116995	0.00934941	79.0361	126.75	38.2208	31.3774	180.694	90.0078	77.4205	83.9266
692	MUC20	54.7581	-0.750779	0.231334	-3.24543	0.00117272	0.00935799	57.0434	36.2141	36.692	37.4785	77.1385	46.6707	79.5417	67.286
693	TC2N	105.142	0.639969	0.19723	3.24479	0.00117538	0.00936569	135.392	117.696	140.653	110.257	62.3448	96.6751	102.874	75.2445
694	IRGQ	49.3191	0.78087	0.240925	3.24114	0.00119053	0.00945918	55.3253	81.4818	71.0907	43.5797	33.8142	46.6707	30.7561	31.8342
695	RBPJ	175.369	-0.548651	0.169262	-3.24142	0.00118935	0.00945918	131.612	99.5889	164.35	162.988	225.075	202.24	217.414	199.687
696	CIRBP	865.884	-0.581841	0.179587	-3.23988	0.00119582	0.00946819	543.975	787.658	565.668	928.247	979.554	964.528	1058.43	1099
697	HTATSF1	94.3779	-0.56695	0.174991	-3.23988	0.00119579	0.00946819	78.0052	63.3748	81.7925	75.8287	117.293	114.454	109.237	115.037
698	PPP1R15A	119.534	-0.923595	0.285092	-3.23964	0.00119681	0.00946819	54.2944	54.3212	84.0858	135.533	173.298	180.016	117.722	157.001
699	ZNF22	104.626	-0.615693	0.190289	-3.23557	0.00121398	0.00959028	73.5379	90.5354	69.5619	110.692	126.803	87.7854	128.327	149.766
700	TSTA3	142.362	0.854957	0.264377	3.23386	0.00122131	0.00963439	230.923	262.553	161.292	95.4395	78.1952	123.344	88.0261	99.1202
701	DLG1	190.577	0.470299	0.145625	3.22953	0.00123996	0.00976754	224.05	172.017	262.195	222.256	152.164	144.457	178.173	169.3
702	MT1X	1983.81	-1.11108	0.344416	-3.22599	0.00125536	0.00986206	1335.37	1828.81	717.787	1208.9	3309.56	1473.46	3206.06	2790.56
703	PDLIM5	159.797	0.634642	0.19673	3.22596	0.00125553	0.00986206	198.278	108.642	301.18	169.089	132.087	113.343	139.993	115.761
704	RPS8	7260.69	-0.655239	0.203176	-3.22498	0.0012598	0.00988156	6090.59	7641.19	4392.34	4726.22	7629.32	8969.67	8751.7	9884.53
705	POU2AF1	54.05	-0.851062	0.264418	-3.21862	0.00128809	0.0100891	35.7381	18.1071	67.2686	18.7393	72.9118	83.3406	112.419	23.8757
706	DNAJC10	93.7077	0.816533	0.253761	3.21773	0.0012921	0.0101062	108.245	144.857	142.946	84.5446	53.8913	81.1181	53.0278	81.0326
707	APPL1	206.005	-0.491297	0.152833	-3.21459	0.00130629	0.0102027	152.574	144.857	170.465	214.848	224.019	218.908	264.078	258.291
708	BAZ2B	213.168	-0.491615	0.153012	-3.21291	0.00131396	0.0102359	167.007	135.803	194.926	189.136	212.395	283.358	249.231	273.485
709	IGF2R	96.243	0.682478	0.212421	3.21285	0.00131424	0.0102359	104.465	172.017	121.542	87.1594	83.4787	78.8957	57.27	65.1155
710	MAPKAPK5-AS1	47.8641	-0.734163	0.228608	-3.21145	0.00132066	0.0102714	44.6726	18.1071	31.3411	42.7081	73.9685	54.4492	42.4222	75.2445
711	RTN4	361.978	-0.641733	0.199923	-3.20991	0.00132778	0.0103122	287.966	135.803	270.603	443.205	444.867	392.256	430.585	490.536
712	TP53I3	101.473	0.565888	0.176562	3.20504	0.00135046	0.0104736	157.385	108.642	113.134	102.412	92.9889	86.6742	75.2994	75.2445
713	CRBN	116.216	-0.638108	0.199218	-3.20306	0.00135974	0.0105192	82.4725	72.4283	82.557	126.817	151.107	121.122	146.357	146.872
714	EEF1A1	18013.3	-0.480288	0.149953	-3.20292	0.00136044	0.0105192	11447.2	14712	14252.5	20279.4	17521	20484	24260.2	21150.2
715	MRPL13	143.042	0.560425	0.175014	3.20217	0.00136395	0.0105192	169.069	190.124	136.066	189.136	92.9889	118.899	113.479	134.572
716	SELENOP	342.316	-0.866296	0.270525	-3.20227	0.00136347	0.0105192	256.008	181.071	218.623	285.447	565.33	427.815	556.792	247.439
717	PLAG1	58.5696	-0.740366	0.231277	-3.20121	0.0013685	0.0105396	45.0162	54.3212	35.9276	47.0661	67.6283	60.0052	86.9655	71.627
718	MYO1C	98.0115	0.598714	0.187094	3.20007	0.00137395	0.0105668	146.732	126.75	113.134	91.9531	84.5354	72.2285	74.2389	74.521
719	ZNF131	75.4738	-0.600688	0.187758	-3.19927	0.00137775	0.0105812	58.7616	36.2141	71.0907	65.3695	91.9322	86.6742	99.6922	94.0557
720	ZNF106	145.366	-0.52797	0.165174	-3.19644	0.00139136	0.0106709	127.832	81.4818	129.186	123.331	192.318	176.682	154.841	177.259
721	COG5	47.4867	0.735024	0.23011	3.19423	0.00140206	0.0107281	47.078	54.3212	80.2637	53.603	27.474	40.0035	42.4222	34.7282
722	TMED5	57.8657	0.682519	0.213682	3.1941	0.0014027	0.0107281	86.5961	54.3212	83.3214	60.14	45.4378	37.7811	54.0883	41.2398
723	NBL1	135.528	-0.765875	0.239879	-3.19276	0.00140919	0.0107628	103.434	153.91	73.384	95.8753	196.545	114.454	152.72	193.899
724	CANT1	59.9459	0.724219	0.226909	3.19167	0.00141451	0.0107886	69.0707	99.5889	89.4367	45.7587	39.0976	54.4492	44.5433	37.6223
725	PCM1	266.825	-0.488457	0.15313	-3.18982	0.0014236	0.0108429	176.285	235.392	260.666	218.334	270.513	338.918	295.895	338.6
726	HLF	154.578	-0.900849	0.282511	-3.18872	0.00142903	0.0108693	109.62	117.696	80.2637	128.56	262.06	111.121	260.897	166.406
727	CPNE1	125.49	0.583355	0.183031	3.18719	0.00143661	0.0109119	102.403	217.285	171.994	119.408	90.8755	126.678	100.753	74.521
728	CHP1	188.461	0.575911	0.180798	3.18539	0.0014456	0.0109424	162.883	235.392	251.493	245.354	122.576	173.348	197.263	119.378
729	SCNN1B	63.9606	-0.715022	0.224476	-3.18529	0.00144608	0.0109424	57.3871	63.3748	29.8122	39.2217	98.2724	112.232	63.6333	47.7513
730	SMIM19	198.063	-0.485006	0.152269	-3.1852	0.00144656	0.0109424	168.038	135.803	175.816	167.346	246.209	237.798	254.533	198.964
731	EYA1	69.0643	-0.961164	0.302181	-3.18075	0.00146893	0.0110964	36.769	90.5354	38.9852	42.7081	102.499	60.0052	102.874	78.1386
732	CMIP	116.343	0.576934	0.181562	3.17761	0.00148494	0.011202	172.505	99.5889	175.051	111.128	106.726	76.6733	98.6316	90.4381
733	LINC00662	54.3259	-0.777495	0.244737	-3.17686	0.00148881	0.0112066	38.8308	63.3748	35.9276	37.0427	84.5354	48.8931	57.27	68.733
734	ZC2HC1A	99.0688	-0.65163	0.205128	-3.1767	0.00148961	0.0112066	60.1362	108.642	66.5042	89.7742	127.86	107.787	110.298	121.549
735	FBLN1	51.2428	-0.868693	0.273896	-3.17162	0.00151593	0.0113891	46.0471	18.1071	17.5816	60.14	80.3086	65.5612	49.8461	72.3505
736	CKB	238.1	-0.90397	0.285108	-3.17062	0.00152115	0.0113973	248.792	226.338	87.1435	139.891	346.595	200.017	272.563	383.458
737	EIF4G2	602.509	0.470994	0.148537	3.17089	0.00151974	0.0113973	711.325	697.122	788.113	607.501	437.471	460.04	591.79	526.712
738	LAPTM4A	611.949	-0.608163	0.191841	-3.17014	0.00152364	0.0114005	438.479	371.195	411.256	739.547	664.659	747.843	745.57	777.044
739	SCPEP1	503.679	-0.726583	0.229315	-3.16849	0.00153232	0.0114499	234.016	353.088	493.813	408.777	498.759	686.726	969.348	384.905
740	NFE2L3	64.5077	0.660084	0.208458	3.16651	0.00154281	0.0115127	65.978	99.5889	66.5042	71.4707	42.2677	92.2302	36.0589	41.9633
741	ENTPD4	62.7308	0.651297	0.205877	3.16352	0.00155873	0.0116101	69.758	108.642	74.1484	58.3968	42.2677	60.0052	46.6644	41.9633
742	GPI	141.643	0.499049	0.157764	3.16327	0.00156007	0.0116101	193.123	199.178	162.821	119.408	138.427	108.898	123.024	88.2676
743	AC092683.1	59.784	-0.671673	0.212451	-3.16153	0.0015694	0.0116633	51.8889	63.3748	35.1632	36.6069	75.0251	94.4526	53.0278	68.733
744	PPP1R12B	91.2953	0.8907	0.281764	3.16116	0.00157144	0.0116633	61.1671	108.642	198.748	118.537	64.4582	56.6716	67.8755	54.2629
745	FZD5	52.4075	0.788229	0.249403	3.16046	0.0015752	0.0116755	65.978	36.2141	93.2588	67.1127	34.8708	34.4474	38.18	49.1983
746	CXADR	252.005	0.510947	0.161724	3.15938	0.00158106	0.0117028	284.874	199.178	371.506	316.824	202.885	212.241	223.777	204.752
747	PAK1IP1	59.6011	0.791044	0.25041	3.159	0.00158311	0.0117028	75.5998	63.3748	83.3214	74.0855	62.3448	46.6707	40.3011	31.1107
748	TMEM150C	67.5213	-0.923962	0.292825	-3.15534	0.00160311	0.0118347	34.3635	9.05354	63.4466	77.136	103.556	63.3388	74.2389	115.037
749	PEBP1	579.174	-0.586105	0.185878	-3.15316	0.00161512	0.0119075	354.288	534.159	354.689	655.439	630.845	565.605	690.422	847.948
750	DDAH2	54.9016	-0.922656	0.292723	-3.15198	0.00162167	0.0119239	52.2326	54.3212	32.1055	20.0467	67.6283	90.0078	51.9672	70.9035
751	ZPR1	47.2265	0.724511	0.229831	3.15236	0.00161956	0.0119239	54.9816	54.3212	51.2159	71.4707	31.7008	41.1147	33.9378	39.0693
752	GLUL	1770.79	-0.796917	0.252885	-3.15131	0.00162542	0.0119356	1032.97	1548.15	978.453	1687.41	2413.49	1949.06	2650.33	1906.44
753	TTC3	315.018	-0.411833	0.130709	-3.15075	0.00162851	0.0119424	228.517	217.285	346.281	276.295	294.817	342.252	464.523	350.176
754	TCF4	343.942	0.411381	0.130723	3.14697	0.00164974	0.012082	393.119	307.82	428.073	432.746	286.364	273.357	300.137	329.918
755	NEDD9	60.2914	0.904772	0.287803	3.14372	0.00166816	0.0121847	68.727	27.1606	132.244	84.5446	41.211	41.1147	40.3011	47.0278
756	XAF1	60.1875	-0.949681	0.302072	-3.14389	0.00166721	0.0121847	26.1163	54.3212	57.3312	30.07	90.8755	104.454	60.4517	57.8804
757	SLC16A3	61.6245	0.68468	0.218017	3.14049	0.00168664	0.0122398	98.6233	99.5889	77.9705	34.428	57.0614	52.2268	45.6039	27.4932
758	TAF1	59.4819	-0.640857	0.204051	-3.14067	0.00168563	0.0122398	48.7962	45.2677	44.3361	46.1945	71.8551	75.5621	67.8755	75.968
759	TBCA	381.734	0.389553	0.124033	3.14073	0.00168527	0.0122398	406.864	461.73	434.188	434.925	311.724	328.917	336.196	339.324
760	TNFRSF21	91.1363	0.740782	0.235883	3.14047	0.0016868	0.0122398	109.963	81.4818	145.239	112	76.0818	80.0069	51.9672	72.3505
761	TRAPPC6A	99.2867	-0.703493	0.223925	-3.14165	0.00168001	0.0122398	71.4761	117.696	56.5668	74.9571	117.293	106.676	138.933	110.696
762	FMO2	576.482	-0.853327	0.271827	-3.13923	0.00169391	0.0122753	301.024	117.696	768.238	593.12	798.859	411.147	852.686	769.086
763	INTS1	64.6656	0.829835	0.2644	3.13856	0.00169782	0.0122875	80.067	126.75	74.9128	60.5758	36.9842	38.8923	45.6039	53.5394
764	PARP9	58.9015	0.821933	0.262239	3.13429	0.00172273	0.0124514	62.5416	54.3212	97.0809	76.2645	36.9842	65.5612	32.8772	45.5808
765	MTUS1	245.2	0.437103	0.139537	3.13251	0.00173316	0.0125105	286.935	262.553	298.122	271.937	203.942	227.798	198.324	211.987
766	PSMB1	566.709	0.399067	0.127491	3.13015	0.00174718	0.0125952	622.667	606.587	606.182	732.139	436.414	501.155	447.554	580.975
767	NR4A2	65.4101	-1.89282	0.605358	-3.12679	0.00176727	0.0127234	16.1509	9.05354	29.8122	65.8053	102.499	117.788	99.6922	82.4796
768	CSAD	68.3582	-0.651204	0.208358	-3.12542	0.00177554	0.0127497	47.4217	45.2677	54.2736	66.6769	91.9322	70.0061	69.9967	101.291
769	SNHG15	56.4532	-0.777778	0.248844	-3.12557	0.00177462	0.0127497	53.2635	45.2677	38.9852	37.4785	70.7984	41.1147	88.0261	76.6915
770	ACKR3	105.713	-1.03195	0.330276	-3.1245	0.00178106	0.0127727	30.5835	108.642	59.6245	98.0543	155.334	168.904	112.419	112.143
771	TPGS1	74.2297	0.633531	0.202806	3.12383	0.00178512	0.0127853	112.712	108.642	76.4416	69.2917	61.2882	58.894	53.0278	53.5394
772	SNRPD1	262.935	0.454941	0.145735	3.1217	0.00179808	0.0128614	288.997	353.088	258.373	318.132	183.864	241.132	197.263	262.632
773	KMT2A	243.497	-0.499694	0.160098	-3.12118	0.0018013	0.0128678	181.096	217.285	219.387	193.058	291.647	295.581	246.049	303.872
774	DAPP1	55.4748	0.684621	0.219444	3.1198	0.00180974	0.0128947	50.1707	126.75	51.2159	49.6808	31.7008	68.8949	34.9983	30.3872
775	RSL1D1	302.409	-0.532264	0.170605	-3.11986	0.00180937	0.0128947	184.188	289.713	220.916	310.723	286.364	343.363	415.738	368.264
776	DNAJC5	67.531	0.611688	0.196095	3.11934	0.00181255	0.0128981	83.847	81.4818	97.8453	66.2411	54.948	46.6707	63.6333	45.5808
777	FAM83H	74.2841	0.604129	0.193799	3.1173	0.00182513	0.0129709	112.025	81.4818	95.552	72.7781	66.5716	45.5595	68.9361	51.3689
778	NAPA	64.4732	-0.637227	0.204942	-3.1093	0.0018753	0.0133103	49.8271	54.3212	60.3889	40.0933	78.1952	80.0069	80.6022	72.3505
779	MECP2	76.772	-0.631231	0.203217	-3.10619	0.00189516	0.013434	61.5107	45.2677	71.8551	66.6769	118.35	54.4492	93.3289	102.738
780	DDA1	46.1738	0.766559	0.246904	3.10469	0.00190481	0.0134851	60.4798	54.3212	68.0331	48.3735	35.9275	38.8923	28.635	34.7282
781	SRPK2	80.4864	-0.609955	0.19652	-3.10378	0.00191068	0.0135093	66.6652	63.3748	57.3312	74.0855	95.1023	68.8949	111.358	107.079
782	CLDN7	397.351	0.739955	0.238439	3.10333	0.00191357	0.0135125	672.838	543.212	461.707	301.136	230.359	471.152	252.412	245.992
783	PGK1	403.539	0.501685	0.161791	3.10083	0.0019298	0.0136097	591.396	380.249	415.078	505.089	320.178	314.472	339.378	362.476
784	RCOR3	66.3966	-0.610075	0.196808	-3.09985	0.00193621	0.0136374	49.1398	36.2141	58.0956	60.14	70.7984	78.8957	81.6628	96.2262
785	NRARP	58.1944	-0.917873	0.29665	-3.09413	0.00197391	0.0138852	45.3599	27.1606	29.0478	51.8598	77.1385	85.563	92.2683	57.1569
786	RIMS1	127.952	-0.695492	0.224839	-3.09329	0.00197953	0.0139071	120.272	153.91	87.9079	54.9104	150.05	161.125	160.144	135.295
787	BCL10	76.1828	0.615334	0.199171	3.08947	0.00200516	0.0140514	93.4688	81.4818	82.557	99.3617	61.2882	83.3406	55.1489	52.8159
788	CHMP1B	107.078	0.550892	0.178296	3.08977	0.00200315	0.0140514	118.898	144.857	134.537	115.486	92.9889	87.7854	77.4205	84.6501
789	RAPGEFL1	88.9742	-0.749942	0.242868	-3.08786	0.00201605	0.0140919	72.507	99.5889	64.9754	46.6303	143.71	71.1173	131.509	81.7561
790	RPL26L1	148.754	0.4961	0.160643	3.08821	0.00201366	0.0140919	175.941	199.178	148.297	178.241	110.953	124.455	119.843	133.125
791	CPD	252.252	-0.439441	0.142449	-3.0849	0.00203618	0.0142146	191.405	199.178	252.257	213.54	276.853	257.8	370.134	256.844
792	NPDC1	98.5012	0.665616	0.215814	3.08422	0.00204088	0.0142295	171.818	144.857	93.2588	77.5718	73.9685	98.8975	64.6939	62.9449
793	CNTRL	48.809	-0.723317	0.234603	-3.08316	0.00204817	0.0142623	30.5835	18.1071	44.3361	47.9377	60.2315	56.6716	68.9361	63.6684
794	ETV6	129.885	0.644489	0.209152	3.08144	0.00206005	0.0143269	134.705	190.124	174.287	125.074	101.442	154.458	69.9967	88.9911
795	PHLDA3	122.057	-0.730235	0.237084	-3.08007	0.00206954	0.0143748	130.925	126.75	69.5619	64.9337	194.431	100.009	151.659	138.189
796	SLTM	249.128	-0.442191	0.143678	-3.07765	0.00208638	0.0144736	206.525	162.964	227.796	235.33	302.214	281.135	276.805	300.255
797	ARHGAP12	71.8661	-0.601067	0.195564	-3.07351	0.00211558	0.0146417	63.2289	36.2141	57.3312	65.3695	84.5354	75.5621	98.6316	94.0557
798	PSMC1	170.162	0.499761	0.162605	3.07346	0.00211591	0.0146417	235.39	162.964	206.392	191.751	150.05	123.344	131.509	159.895
799	DTWD1	73.1545	-0.598603	0.194856	-3.07202	0.00212613	0.014694	42.6108	72.4283	58.8601	67.1127	68.685	80.0069	100.753	94.7792
800	INSR	214.929	-0.671364	0.218599	-3.07122	0.00213187	0.0147152	130.238	162.964	188.811	168.653	309.611	320.028	250.291	188.835
801	AP002884.1	127.021	0.582227	0.189671	3.06966	0.00214301	0.0147737	141.234	90.5354	233.147	145.992	95.1023	76.6733	117.722	115.761
802	EWSR1	196.398	0.490866	0.160015	3.06763	0.00215763	0.0148559	211.679	289.713	239.262	193.058	163.787	158.903	152.72	162.065
803	GLB1	50.0303	0.734876	0.2396	3.06709	0.00216154	0.0148643	69.758	36.2141	65.7398	67.9843	43.3244	48.8931	32.8772	35.4517
804	ATP5F1B	723.166	0.448098	0.146136	3.06631	0.00216719	0.0148694	801.701	968.728	726.196	862.878	654.093	561.16	599.214	611.362
805	OAF	115.601	-0.880781	0.287251	-3.06624	0.00216766	0.0148694	93.8124	126.75	48.9226	76.2645	208.168	92.2302	150.599	128.06
806	TMEM238	188.65	-0.706792	0.230576	-3.06533	0.00217427	0.0148962	185.907	262.553	136.831	42.7081	238.812	290.025	232.262	120.102
807	TTC14	156.584	-0.465854	0.152147	-3.06186	0.00219968	0.0150516	121.647	108.642	153.648	128.56	156.39	196.684	216.353	170.747
808	NFAT5	450.308	0.56597	0.184897	3.06101	0.00220593	0.0150736	363.566	552.266	751.421	511.19	353.992	347.808	396.648	325.577
809	RNASEH2B	148.098	-0.536773	0.175377	-3.06068	0.00220835	0.0150736	109.62	117.696	124.6	128.996	178.581	173.348	203.627	148.319
810	AHR	106.427	0.531126	0.173574	3.05994	0.00221383	0.0150923	102.403	135.803	137.595	124.202	77.1385	101.12	98.6316	74.521
811	RPS25	3528.9	-0.520527	0.170141	-3.05939	0.00221788	0.0151013	2825.37	3784.38	2608.95	2487.09	4272.21	3981.46	4400.24	3871.48
812	B4GALT1	132.118	0.546008	0.178561	3.05781	0.00222958	0.0151622	127.489	126.75	191.869	166.474	88.7621	138.901	108.177	108.526
813	TLE2	65.5296	-0.813582	0.266116	-3.05724	0.00223383	0.0151725	70.1016	81.4818	21.4037	38.3501	107.783	68.8949	68.9361	67.286
814	CDC42BPA	81.9287	-0.669139	0.218991	-3.05555	0.0022465	0.0152398	48.4526	45.2677	82.557	73.6497	104.613	97.7863	101.813	101.291
815	TADA3	123.498	-0.54716	0.179188	-3.05355	0.00226152	0.0153228	130.925	72.4283	91.73	97.6185	159.561	146.679	124.085	164.959
816	PPIG	250.877	-0.445898	0.146124	-3.05151	0.00227695	0.0154085	202.401	199.178	208.686	246.225	318.064	242.243	286.35	303.872
817	DAP	84.0094	0.584476	0.191573	3.05094	0.00228129	0.0154189	80.4106	153.91	90.2011	86.2878	64.4582	84.4518	53.0278	59.3274
818	JUNB	1202.64	-0.836016	0.274077	-3.0503	0.00228612	0.0154327	646.034	814.818	577.134	1574.1	1776.3	1700.15	1166.61	1365.98
819	RPL13	13506.7	-0.530813	0.174298	-3.04544	0.0023234	0.0156653	10933.1	14404.2	9927.48	9220.15	13519.3	15719.1	17312.5	17017.6
820	KLK10	52.5324	-0.719642	0.236385	-3.04436	0.00233173	0.0157022	37.7999	54.3212	20.6392	49.6808	57.0614	80.0069	49.8461	70.9035
821	TMEM161B-AS1	58.8457	-0.793901	0.260956	-3.04228	0.00234792	0.0157832	28.5217	72.4283	48.1582	37.4785	81.3653	74.4509	64.6939	63.6684
822	UBE2L3	206.076	0.553627	0.181989	3.04208	0.00234947	0.0157832	216.49	316.874	240.027	221.385	174.354	156.68	134.691	188.111
823	SEMA4B	131.361	0.504448	0.166041	3.03808	0.00238089	0.0159556	157.729	208.231	138.359	125.51	123.633	105.565	102.874	88.9911
824	TIMP1	366.091	0.716761	0.235926	3.03808	0.00238091	0.0159556	603.08	506.998	402.083	319.003	218.735	323.361	240.746	314.725
825	ALDH6A1	61.0411	-0.87437	0.287839	-3.0377	0.00238388	0.0159561	37.4562	27.1606	44.3361	56.6536	102.499	78.8957	82.7233	58.6039
826	GNS	52.2691	0.662752	0.21834	3.03542	0.00240203	0.0160581	56.3562	54.3212	81.7925	61.8832	31.7008	38.8923	51.9672	41.2398
827	GSTA4	123.009	-0.782731	0.258126	-3.03236	0.00242651	0.0161826	64.6034	81.4818	78.7349	139.455	120.463	142.235	215.293	141.807
828	MFSD4A	107.808	0.602484	0.198669	3.03261	0.00242448	0.0161826	96.5615	126.75	155.177	128.996	50.7212	116.677	84.8444	102.738
829	NAP1L1	543.287	-0.403508	0.133254	-3.02812	0.00246084	0.0163917	490.367	425.516	489.991	461.509	614.995	554.493	734.965	574.463
830	PRPF6	104.4	-0.558299	0.184442	-3.02696	0.00247029	0.0164348	110.651	99.5889	74.9128	65.3695	146.88	107.787	111.358	118.655
831	RFC1	141.387	-0.514517	0.170351	-3.02033	0.002525	0.0167661	110.651	162.964	75.6772	132.046	179.638	178.904	124.085	167.13
832	TMEM167A	132.3	0.529485	0.175315	3.02019	0.00252614	0.0167661	155.667	144.857	147.532	172.576	85.5921	110.01	117.722	124.443
833	MRPL35	86.3337	0.611777	0.202673	3.01854	0.00253992	0.0168171	98.6233	108.642	100.903	107.642	62.3448	73.3397	50.9067	88.2676
834	NACA	3970.53	-0.463273	0.153464	-3.01877	0.00253805	0.0168171	2993.75	3521.83	2874.97	3993.64	3889.68	4429.27	5015.37	5045.72
835	F3	1294.11	-0.849019	0.281422	-3.01689	0.00255384	0.016873	692.425	552.266	905.833	1749.29	1439.21	1825.71	1599.32	1588.82
836	RBBP8	96.2335	-0.545587	0.180849	-3.01681	0.00255448	0.016873	80.067	54.3212	82.557	91.5173	99.3291	92.2302	125.146	144.701
837	ACTN4	356.702	0.504752	0.16752	3.01308	0.00258615	0.0170341	463.22	525.105	398.261	302.879	390.976	277.802	242.867	252.503
838	ATP6V0E1	626.103	0.475666	0.15788	3.01284	0.00258812	0.0170341	744.658	588.48	745.306	814.504	436.414	555.604	501.643	622.214
839	MSL3	48.9362	0.705863	0.234258	3.01319	0.00258517	0.0170341	73.1943	72.4283	57.3312	46.1945	40.1543	30.0026	38.18	34.0047
840	PGM1	51.6034	0.723099	0.24006	3.01216	0.00259399	0.0170524	74.9125	63.3748	55.8024	65.3695	33.8142	32.225	40.3011	47.0278
841	RPS3A	8450.06	-0.504273	0.167619	-3.00845	0.00262585	0.0172413	5697.13	7097.97	6320.96	8844.5	7770.91	9337.48	12139.1	10392.4
842	ARHGEF35	134.752	0.67973	0.226211	3.00485	0.00265713	0.0174053	145.701	162.964	266.017	105.899	124.69	63.3388	126.206	83.2031
843	CIR1	123.953	-0.56132	0.186791	-3.00507	0.00265522	0.0174053	117.18	54.3212	90.2011	122.023	188.091	148.902	126.206	144.701
844	GAPDH	3594.33	0.58907	0.196069	3.00441	0.00266098	0.0174099	5081.68	4789.32	2806.94	4735.8	2524.44	2821.36	2648.21	3346.93
845	VCP	255.165	0.595613	0.198478	3.0009	0.00269185	0.017591	332.639	380.249	324.113	207.439	195.488	213.352	176.052	211.987
846	C15orf61	55.4528	-0.722844	0.240912	-3.00045	0.00269584	0.0175962	44.6726	45.2677	32.8699	50.5524	88.7621	48.8931	68.9361	63.6684
847	SAMD8	58.9573	0.726507	0.242415	2.99695	0.00272692	0.0177781	60.4798	81.4818	106.254	54.4746	40.1543	34.4474	48.7855	45.5808
848	UBALD2	92.2748	0.683227	0.228159	2.99453	0.0027487	0.017899	176.629	90.5354	117.72	71.4707	76.0818	78.8957	66.815	60.0509
849	HPS4	64.3739	-0.677647	0.226326	-2.99412	0.00275238	0.0179018	38.1435	45.2677	51.2159	62.7548	80.3086	80.0069	80.6022	76.6915
850	ERGIC3	169.589	-0.450141	0.150463	-2.99171	0.00277422	0.0180226	143.296	181.071	139.124	120.716	201.828	202.24	209.99	158.448
851	VTCN1	123.465	0.625113	0.209108	2.98942	0.00279504	0.0181365	166.319	144.857	144.475	132.918	72.9118	120.01	123.024	83.2031
852	HACD1	44.3936	0.699843	0.234278	2.98724	0.00281507	0.0182451	53.6071	54.3212	48.9226	58.8326	30.6441	43.3371	30.7561	34.7282
853	PRELID3B	73.9316	0.62098	0.208058	2.98464	0.00283908	0.0183791	70.1016	90.5354	93.2588	104.155	46.4945	55.5604	76.36	54.9864
854	IMPA2	88.2714	0.589385	0.197537	2.98368	0.00284808	0.0184135	110.651	81.4818	90.2011	139.019	60.2315	55.5604	58.3305	110.696
855	NBEA	92.6727	-0.531841	0.178269	-2.98336	0.00285106	0.0184135	63.9162	72.4283	95.552	70.5991	101.442	105.565	139.993	91.8851
856	ESCO1	98.4449	-0.522798	0.175352	-2.98142	0.00286919	0.0185089	66.3216	63.3748	84.0858	96.7469	97.2157	137.79	108.177	133.848
857	CACHD1	56.8399	-0.69709	0.233983	-2.97923	0.00288976	0.0186033	46.0471	27.1606	43.5717	55.3462	89.8188	46.6707	79.5417	66.5625
858	FOS	1682.74	-0.923807	0.310091	-2.97914	0.00289055	0.0186033	685.209	1104.53	846.973	2387.3	1918.95	2601.34	2087.17	1830.47
859	B3GAT3	59.2022	-0.6299	0.211539	-2.9777	0.00290424	0.0186046	45.7035	54.3212	42.0429	48.8093	62.3448	64.45	76.36	79.5856
860	COPG1	63.8894	0.637634	0.214102	2.97817	0.00289972	0.0186046	69.0707	99.5889	84.0858	64.0621	43.3244	52.2268	46.6644	52.0924
861	RPL14	4234.76	-0.475801	0.159754	-2.97834	0.00289818	0.0186046	3513.33	4246.11	2842.86	3632.8	4429.65	4822.64	4718.41	5672.28
862	ZNF280D	67.0004	-0.586329	0.1969	-2.97781	0.0029032	0.0186046	54.638	54.3212	55.8024	52.2956	81.3653	73.3397	77.4205	86.8206
863	APPL2	74.9724	0.626187	0.210557	2.97396	0.00293984	0.0187895	97.2488	72.4283	102.432	82.8014	45.4378	72.2285	67.8755	59.3274
864	PPA1	605.944	0.475566	0.15991	2.97395	0.0029399	0.0187895	591.74	543.212	694.09	994.053	395.203	444.483	604.517	580.251
865	EIF3I	242.984	0.446205	0.150083	2.97305	0.00294858	0.0188232	285.217	380.249	215.565	261.042	206.055	211.129	183.476	201.134
866	SPTBN1	191.09	0.679725	0.228754	2.97143	0.00296417	0.0189008	328.859	108.642	273.661	231.408	139.483	121.122	141.054	184.494
867	ARHGEF5	86.7473	0.80937	0.272437	2.97085	0.00296977	0.0189141	80.067	153.91	113.898	90.21	64.4582	95.5638	30.7561	65.1155
868	SNRPG	320.329	0.45838	0.15431	2.97051	0.0029731	0.0189141	421.64	398.356	391.381	287.19	283.194	246.688	269.381	264.803
869	MALT1	47.9368	0.689359	0.232121	2.96982	0.00297973	0.0189345	52.5762	45.2677	85.6146	50.1166	30.6441	40.0035	44.5433	34.7282
870	BHLHE40	184.536	0.433904	0.146265	2.96657	0.00301141	0.0191138	196.216	298.767	174.287	181.727	145.824	211.129	143.175	125.166
871	ARPC5	320.727	0.608007	0.205039	2.96532	0.00302365	0.0191694	421.297	262.553	452.534	396.139	219.792	304.471	231.201	277.826
872	CLDN12	46.1577	0.695133	0.234494	2.96439	0.00303281	0.0192055	57.0434	54.3212	63.4466	53.603	29.5874	33.3362	40.3011	37.6223
873	SSBP3	72.5273	-0.630804	0.212866	-2.96339	0.00304271	0.0192461	50.1707	54.3212	71.0907	55.782	102.499	74.4509	90.1472	81.7561
874	MOB1A	158.798	0.44416	0.150048	2.96012	0.00307519	0.0194293	156.698	153.91	204.864	210.49	109.896	132.234	145.296	157.001
875	NUAK1	75.753	-0.672941	0.227484	-2.9582	0.00309446	0.0195287	47.4217	54.3212	70.3263	70.1633	98.2724	53.338	84.8444	127.337
876	PTP4A1	90.2334	0.725144	0.24524	2.95687	0.00310775	0.0195902	90.0324	81.4818	121.542	149.914	52.8346	60.0052	108.177	57.8804
877	ORMDL2	94.0601	0.701937	0.237449	2.95616	0.00311493	0.0196131	144.67	153.91	115.427	61.4474	67.6283	87.7854	59.3911	62.2214
878	SH3GLB1	184.492	0.438044	0.148254	2.95468	0.00312989	0.0196848	189.687	235.392	224.738	200.031	150.05	175.571	146.357	154.107
879	DBI	536.605	0.457396	0.154976	2.95141	0.00316328	0.0198722	699.985	615.641	581.721	572.201	407.883	538.936	406.193	470.278
880	ACAP2	195.343	-0.428731	0.14532	-2.95025	0.00317514	0.0199014	145.358	144.857	201.041	166.039	196.545	236.687	242.867	229.351
881	BEX2	88.6563	-0.536698	0.181898	-2.95055	0.00317207	0.0199014	62.5416	81.4818	61.9177	86.7236	101.442	108.898	91.2078	115.037
882	ACVR1B	69.9593	-0.578241	0.196103	-2.94866	0.0031915	0.0199586	55.6689	36.2141	64.211	56.6536	87.7055	95.5638	86.9655	76.6915
883	COLCA1	209.578	0.52838	0.179192	2.94867	0.00319141	0.0199586	304.461	208.231	384.501	108.513	202.885	168.904	203.627	95.5027
884	AC097376.2	58.911	-0.753104	0.255469	-2.94793	0.00319914	0.0199612	41.2362	18.1071	56.5668	50.1166	91.9322	74.4509	63.6333	75.2445
885	RSRP1	403.212	-0.473202	0.160516	-2.948	0.0031984	0.0199612	265.63	316.874	381.444	359.532	385.693	613.387	426.343	476.79
886	NTN1	113.32	0.50059	0.170315	2.9392	0.00329063	0.0205089	131.612	117.696	155.941	130.303	106.726	68.8949	107.116	88.2676
887	PARD6B	73.5854	-0.71356	0.243049	-2.93587	0.00332611	0.0207066	67.3525	18.1071	60.3889	59.2684	83.4787	107.787	99.6922	92.6087
888	STX12	78.7252	0.555541	0.189298	2.93474	0.00333822	0.0207356	92.0942	90.5354	105.489	82.3656	59.1748	68.8949	80.6022	50.6454
889	TMED9	128.68	-0.575832	0.196212	-2.93474	0.00333828	0.0207356	129.55	162.964	73.384	76.2645	188.091	134.456	127.267	137.466
890	BCL6	247.875	-0.443073	0.151012	-2.93403	0.00334593	0.0207539	217.521	208.231	221.681	196.109	344.482	246.688	316.045	232.245
891	ZRANB2	198.243	-0.487674	0.166228	-2.93377	0.00334874	0.0207539	184.876	135.803	177.345	146.864	287.42	253.355	194.082	206.199
892	EIF3E	699.641	-0.587395	0.200294	-2.93267	0.00336066	0.0208044	483.151	425.516	512.923	839.781	736.514	737.842	1017.07	844.33
893	CD46	205.514	0.454164	0.155017	2.92978	0.00339206	0.0209284	229.548	208.231	254.551	240.996	150.05	211.129	164.386	185.217
894	EMB	174.074	-0.525056	0.179211	-2.92981	0.00339165	0.0209284	125.427	172.017	160.527	132.482	203.942	145.568	260.897	191.729
895	LRP1	65.6356	-0.785484	0.268048	-2.93038	0.00338546	0.0209284	64.2598	72.4283	35.1632	38.7859	96.159	48.8931	89.0866	80.3091
896	BOD1L1	236.407	-0.522367	0.178317	-2.92942	0.00339593	0.0209289	188.656	172.017	194.162	211.797	342.368	274.468	206.808	300.978
897	MAP2K6	59.7427	2.04136	0.697183	2.92802	0.00341131	0.0210003	84.8779	36.2141	224.738	54.0388	21.1338	17.7793	11.6661	27.4932
898	ATP5F1C	434.702	0.457013	0.156117	2.92738	0.00341831	0.0210173	501.364	443.623	430.366	637.571	347.652	360.031	378.618	378.393
899	SEM1	555.223	0.548633	0.187434	2.92707	0.00342168	0.0210173	735.379	742.39	645.167	524.699	442.754	437.816	381.8	531.776
900	CCDC59	116.478	-0.501355	0.171374	-2.92551	0.00343895	0.0210695	110.651	63.3748	88.6723	109.385	158.504	138.901	106.056	156.277
901	CDK6	150.262	-0.461353	0.157719	-2.92516	0.00344277	0.0210695	109.963	117.696	119.249	163.86	146.88	141.123	187.718	215.605
902	USP1	86.983	-0.520449	0.17792	-2.92518	0.00344254	0.0210695	67.0089	81.4818	66.5042	69.7275	91.9322	120.01	98.6316	100.567
903	ZC3H13	145.959	-0.542524	0.185483	-2.92492	0.00344544	0.0210695	100.685	162.964	125.364	103.72	183.864	171.126	148.478	171.471
904	ANP32E	96.4861	-0.554808	0.189947	-2.92086	0.00349067	0.0213224	62.5416	117.696	69.5619	76.2645	117.293	126.678	93.3289	108.526
905	BOLA3	126.724	0.528239	0.180899	2.92007	0.00349951	0.0213528	164.258	172.017	132.244	137.712	109.896	94.4526	81.6628	121.549
906	SLC9A3	158.982	1.45231	0.497752	2.91773	0.00352588	0.02149	132.3	380.249	350.867	103.72	89.8188	88.8966	57.27	68.733
907	PSMA3	235.8	0.447735	0.153521	2.91645	0.00354038	0.0215546	262.194	217.285	275.954	313.338	177.524	232.242	179.234	228.628
908	TXNIP	1125.08	-0.949371	0.325626	-2.91553	0.00355091	0.0215948	953.244	651.855	599.302	739.112	802.029	1250.11	2482.76	1522.25
909	STK25	81.2126	0.749796	0.257258	2.91457	0.00356174	0.0216369	87.2834	172.017	97.8453	64.0621	52.8346	67.7837	43.4828	64.392
910	MTCH2	114.706	0.500558	0.171859	2.91261	0.00358419	0.0217493	137.454	117.696	132.244	143.377	84.5354	101.12	104.995	96.2262
911	PRDX6	474.641	-0.395181	0.135746	-2.91117	0.00360073	0.0218257	369.408	516.052	330.992	442.334	462.831	590.051	503.764	581.698
912	RPS14	7627.06	-0.705807	0.242584	-2.90953	0.0036197	0.0219166	6927.34	8944.89	4445.08	3710.37	8104.83	10078.7	9429.4	9375.9
913	NUCKS1	727.886	-0.530294	0.18242	-2.90699	0.00364921	0.0220711	609.265	778.604	507.572	525.135	966.873	728.952	810.264	896.423
914	TCP1	170.767	0.453702	0.156133	2.90587	0.00366239	0.0221266	180.752	208.231	191.104	213.54	117.293	132.234	158.023	164.959
915	SCYL2	61.53	0.705206	0.2428	2.90448	0.00367865	0.0222005	53.2635	126.75	84.8502	54.9104	36.9842	42.2259	49.8461	43.4103
916	MRPL33	238.076	0.497173	0.171371	2.90115	0.003718	0.0224135	304.117	289.713	333.286	202.646	219.792	170.015	196.203	188.835
917	EPM2AIP1	83.6215	-0.532501	0.183637	-2.89976	0.00373453	0.0224886	53.9507	81.4818	81.7925	63.6263	84.5354	96.6751	109.237	97.6732
918	NR3C1	80.4237	-0.610138	0.2105	-2.89852	0.00374926	0.0225528	59.4489	90.5354	55.038	66.2411	92.9889	71.1173	108.177	99.8437
919	SLC3A2	132.783	-0.588854	0.203315	-2.89627	0.00377626	0.0226904	108.589	162.964	81.7925	96.7469	160.617	131.122	143.175	177.259
920	TUT4	133.677	-0.449837	0.155431	-2.89414	0.00380204	0.0228108	109.963	108.642	113.134	120.28	151.107	148.902	149.538	167.853
921	UGP2	238.195	0.438307	0.151457	2.89393	0.00380456	0.0228108	270.785	217.285	322.584	265.836	191.261	232.242	231.201	174.365
922	ANXA1	1376.19	0.664012	0.229742	2.89025	0.00384931	0.0230291	2593.42	1629.64	1364.48	1213.26	982.724	1297.89	1197.37	730.74
923	STK39	76.7459	0.630519	0.218146	2.89035	0.0038481	0.0230291	121.647	54.3212	113.134	75.3929	62.3448	68.8949	64.6939	53.5394
924	NPLOC4	56.9711	0.697443	0.241383	2.88936	0.00386029	0.0230698	49.8271	108.642	83.3214	51.424	42.2677	40.0035	47.725	32.5577
925	EFHC1	48.2944	-0.736421	0.255028	-2.88761	0.00388183	0.0231735	29.209	27.1606	38.9852	50.5524	65.5149	45.5595	67.8755	61.4979
926	PTBP1	151.052	0.481187	0.166743	2.8858	0.00390426	0.023232	173.879	172.017	178.873	177.369	125.746	120.01	152.72	107.802
927	WAC-AS1	80.5282	-0.541455	0.187619	-2.88593	0.00390257	0.023232	72.507	63.3748	58.8601	64.4979	110.953	100.009	92.2683	81.7561
928	YBX1	1593.98	0.425949	0.147579	2.88623	0.00389882	0.023232	1969.72	1982.72	1437.1	1949.32	1299.73	1311.22	1292.82	1509.23
929	SNRPE	319.159	0.489716	0.169791	2.88422	0.00392381	0.0233232	376.624	461.73	313.411	358.661	251.493	230.02	284.229	277.102
930	PSMA3-AS1	179.966	-0.637555	0.221559	-2.87759	0.00400725	0.0237936	121.303	72.4283	216.33	147.299	232.472	220.019	228.019	201.858
931	FBL	194.001	-0.645519	0.224849	-2.87091	0.00409297	0.0242764	130.238	262.553	132.244	119.408	230.359	201.129	248.17	227.904
932	FRA10AC1	67.4423	-0.603479	0.210696	-2.86422	0.00418043	0.0247686	49.4835	54.3212	48.9226	66.2411	79.2519	63.3388	93.3289	84.6501
933	PTGR1	177.119	0.506813	0.177036	2.86276	0.00419962	0.0248556	154.292	181.071	157.47	345.151	116.236	146.679	129.388	186.664
934	MUC20-OT1	307.673	-0.593083	0.207233	-2.86191	0.00421096	0.0248961	193.467	208.231	365.391	212.233	409.997	187.794	599.214	285.061
935	PTPN3	127.128	0.563572	0.196947	2.86153	0.00421597	0.024899	137.11	108.642	204.099	148.607	112.009	112.232	106.056	88.2676
936	PRH1	62.465	-0.638732	0.223354	-2.85972	0.00424009	0.0249761	27.4908	36.2141	63.4466	63.6263	56.0047	86.6742	83.7839	82.4796
937	STN1	60.471	0.759001	0.265428	2.85954	0.00424259	0.0249761	109.62	81.4818	63.4466	48.3735	39.0976	64.45	36.0589	41.2398
938	ZNF644	163.292	-0.542478	0.189708	-2.85954	0.00424259	0.0249761	109.62	90.5354	148.297	159.502	118.35	213.352	232.262	234.416
939	EIF1AX	399.021	-0.391651	0.136994	-2.85888	0.00425134	0.025001	358.755	371.195	249.2	420.544	477.625	416.703	376.497	521.647
940	TTC39B	50.5042	0.638512	0.223523	2.85658	0.00428227	0.0251561	63.2289	54.3212	69.5619	59.7042	35.9275	33.3362	44.5433	43.4103
941	KTN1	655.17	-0.422034	0.147779	-2.85584	0.00429231	0.0251882	549.129	525.105	648.989	519.034	861.204	702.283	722.238	713.376
942	C1orf116	64.0783	-0.592688	0.207628	-2.85457	0.00430953	0.0252624	72.507	27.1606	35.1632	63.6263	103.556	65.5612	62.5728	82.4796
943	MYL12A	885.716	0.396717	0.139219	2.84958	0.00437768	0.0256347	1004.45	851.032	1008.27	1145.71	697.417	807.848	717.996	853.013
944	HMGA1	246.721	0.624264	0.219169	2.84833	0.00439493	0.0257085	302.055	461.73	240.027	223.128	224.019	157.791	201.506	163.512
945	NPEPPS	147.481	0.466037	0.163647	2.84783	0.0044019	0.025722	146.389	162.964	194.926	169.961	113.066	145.568	144.236	102.738
946	CPXM2	44.4202	0.738659	0.259645	2.84488	0.00444285	0.0259339	52.5762	36.2141	53.5091	72.3423	28.5307	41.1147	39.2405	31.8342
947	GOLGA3	78.3475	0.62052	0.218181	2.84407	0.00445416	0.0259724	87.2834	117.696	113.898	68.8559	72.9118	58.894	55.1489	52.0924
948	ATL3	87.4506	0.529517	0.186223	2.84346	0.00446263	0.0259925	108.245	63.3748	133.773	98.0543	73.9685	73.3397	85.905	62.9449
949	PRNP	204.097	-0.5227	0.183856	-2.84299	0.00446927	0.0259925	165.289	153.91	139.124	222.256	215.565	156.68	276.805	303.149
950	RBM4B	56.3953	-0.642118	0.225899	-2.8425	0.00447618	0.0259925	36.4253	54.3212	39.7497	54.0388	72.9118	56.6716	64.6939	72.3505
951	RHOBTB3	107.737	-0.633859	0.223021	-2.84214	0.00448114	0.0259925	69.758	90.5354	59.6245	129.867	127.86	114.454	127.267	142.531
952	RNPEP	75.3436	0.607422	0.213715	2.84221	0.0044802	0.0259925	94.1561	90.5354	90.9655	90.21	76.0818	45.5595	68.9361	46.3043
953	NDUFA4	1561.41	0.42377	0.149152	2.8412	0.00449444	0.0260423	1895.49	1973.67	1527.3	1764.54	1161.3	1454.57	1342.66	1371.77
954	CDC42EP3	52.4389	-0.628092	0.221183	-2.8397	0.00451566	0.0261378	30.5835	36.2141	48.1582	47.0661	48.6078	67.7837	61.5122	79.5856
955	GAK	68.9497	0.662508	0.233406	2.83844	0.00453353	0.0261957	116.836	54.3212	94.0232	63.1905	54.948	71.1173	53.0278	44.1338
956	MBNL2	80.3279	0.570798	0.201104	2.83832	0.00453515	0.0261957	82.1288	72.4283	120.778	102.412	60.2315	72.2285	61.5122	70.9035
957	TECR	303.512	-0.426828	0.150422	-2.83753	0.00454639	0.0262332	243.981	235.392	256.079	287.19	361.389	380.033	347.862	316.172
958	ATXN7L3B	133.489	-0.507253	0.178866	-2.83593	0.00456918	0.0263372	121.303	144.857	96.3165	90.6458	160.617	163.348	125.146	165.683
959	H3F3B	2117.08	-0.38762	0.136768	-2.83414	0.00459491	0.0264578	1763.88	1493.83	1862.12	2224.31	2228.56	2332.42	2382.01	2649.48
960	RPL35A	4669.33	-0.647486	0.228606	-2.83232	0.00462115	0.0265812	4117.09	5368.75	3066.07	2418.67	5814.98	5236.01	5853.2	5479.83
961	PBX1	150.656	-0.458892	0.162072	-2.8314	0.00463451	0.0266109	117.18	117.696	144.475	129.432	145.824	142.235	233.322	175.088
962	RBM47	224.65	0.45199	0.159641	2.8313	0.00463594	0.0266109	262.194	244.445	315.704	212.233	170.127	210.018	197.263	185.217
963	GMNN	68.9803	-0.873212	0.308644	-2.82919	0.00466662	0.0267591	42.9544	45.2677	25.9902	86.2878	64.4582	86.6742	101.813	98.3967
964	FCGRT	305.541	-0.47462	0.167817	-2.8282	0.00468109	0.0268143	350.852	298.767	167.407	226.614	387.806	365.587	258.776	388.522
965	SURF2	82.3888	-0.641244	0.226763	-2.82782	0.00468658	0.0268179	89.0015	72.4283	51.9803	52.2956	101.442	91.119	90.1472	110.696
966	RAB11A	244.802	0.529428	0.187288	2.82682	0.00470132	0.0268744	342.948	199.178	326.406	274.552	173.298	221.13	224.838	196.07
967	SOD2	206.382	0.531622	0.188161	2.82535	0.00472289	0.0269419	175.598	190.124	376.857	239.688	150.05	170.015	186.658	162.065
968	ZFAND3	59.6378	0.67504	0.238921	2.82537	0.00472259	0.0269419	72.507	99.5889	74.1484	58.3968	46.4945	32.225	44.5433	49.1983
969	FTX	207.519	-0.439156	0.155535	-2.82351	0.00475006	0.027069	154.292	199.178	173.523	192.186	248.323	210.018	246.049	236.586
970	BORCS7	116.195	-0.519279	0.183966	-2.82269	0.00476233	0.0271109	101.029	126.75	78.7349	83.673	169.071	140.012	130.448	99.8437
971	LDLRAP1	120.843	-0.545372	0.193315	-2.82116	0.0047851	0.0272125	99.6542	54.3212	103.196	131.175	175.411	104.454	151.659	146.872
972	ABCC5	188.399	0.521656	0.184977	2.82012	0.00480064	0.0272728	201.027	126.75	297.358	256.249	154.277	146.679	170.749	154.107
973	SLC6A6	218.969	-0.50223	0.178124	-2.81955	0.00480905	0.0272925	235.047	135.803	154.412	208.311	352.935	112.232	237.564	315.448
974	AGPS	43.1668	0.737944	0.262229	2.81413	0.00489099	0.027729	52.9198	45.2677	57.3312	58.8326	23.2472	28.8914	31.8167	47.0278
975	YWHAH	108.26	0.581238	0.206661	2.81252	0.00491557	0.0278398	132.3	99.5889	133.773	132.918	69.7417	126.678	94.3894	76.6915
976	KLF13	93.1616	0.519656	0.184879	2.81079	0.00494203	0.0279324	114.087	117.696	110.076	97.6185	78.1952	83.3406	64.6939	79.5856
977	PTPRE	68.1706	0.604136	0.21492	2.81098	0.00493916	0.0279324	74.9125	108.642	81.7925	71.0349	52.8346	53.338	43.4828	59.3274
978	R3HDM2	105.829	-0.521487	0.18564	-2.80914	0.00496747	0.0280474	84.8779	90.5354	90.2011	76.7003	148.994	145.568	111.358	98.3967
979	MPZL1	80.2791	0.583986	0.208131	2.80585	0.0050184	0.0282483	102.06	63.3748	129.186	87.1594	63.4015	61.1164	65.7544	70.18
980	RPS3	7108.06	-0.635389	0.226438	-2.80602	0.00501583	0.0282483	6078.56	7659.29	4513.11	4330.51	7258.42	8260.72	9221.53	9542.31
981	SWAP70	129.643	0.532914	0.189891	2.80642	0.00500951	0.0282483	160.821	135.803	161.292	151.222	126.803	104.454	79.5417	117.208
982	TMEM106B	135.729	-0.452631	0.1616	-2.80094	0.00509547	0.0286238	113.056	90.5354	129.186	114.615	145.824	157.791	193.021	141.807
983	TMEM230	176.717	-0.597131	0.213171	-2.80118	0.00509162	0.0286238	115.461	126.75	115.427	204.825	187.035	232.242	230.141	201.858
984	IDE	46.8309	0.714429	0.255253	2.7989	0.00512764	0.0287752	55.3253	54.3212	84.8502	43.1439	34.8708	27.7802	38.18	36.1753
985	NRG1	54.9618	0.603839	0.215934	2.7964	0.00516749	0.0289694	56.6998	45.2677	64.211	91.5173	33.8142	48.8931	39.2405	60.0509
986	ANKRD13D	70.5546	-0.537187	0.192201	-2.79492	0.00519131	0.0290734	71.8198	54.3212	52.7447	51.8598	97.2157	77.7845	82.7233	75.968
987	PSMA7	526.262	0.587906	0.210446	2.79361	0.00521227	0.0291613	720.259	778.604	532.798	495.501	379.353	464.485	302.258	536.841
988	CMTM4	72.1787	0.611352	0.218928	2.79248	0.00523061	0.0292342	74.9125	90.5354	111.605	74.5213	41.211	54.4492	63.6333	66.5625
989	DLD	129.699	0.488627	0.175027	2.79173	0.00524274	0.0292721	142.609	162.964	147.532	156.015	98.2724	97.7863	132.569	99.8437
990	SRSF5	453.722	-0.470304	0.168483	-2.7914	0.00524798	0.0292721	394.837	262.553	429.602	416.186	602.315	528.935	520.733	474.619
991	SNX7	132.084	0.609213	0.218273	2.79106	0.00525361	0.0292739	174.91	72.4283	218.623	161.245	99.3291	112.232	118.782	99.1202
992	BPIFB1	596.893	-2.51707	0.902025	-2.79047	0.00526322	0.0292979	320.268	90.5354	79.4993	61.4474	675.226	2490.22	100.753	957.197
993	BCL2	60.4325	-0.568788	0.204019	-2.78791	0.0053049	0.0295002	41.2362	36.2141	51.2159	67.1127	62.3448	50.0043	82.7233	92.6087
994	PPP1R14B	353.297	0.686601	0.246376	2.7868	0.00532307	0.0295714	650.502	543.212	282.834	308.544	228.246	292.248	238.625	282.167
995	ERBIN	176.789	0.436126	0.156538	2.78606	0.00533524	0.0296092	209.617	162.964	251.493	184.342	155.334	147.791	155.902	146.872
996	CXCL6	162.557	-0.639972	0.229794	-2.78498	0.00535317	0.0296789	100.685	199.178	58.8601	138.148	151.107	380.033	137.872	134.572
997	COX7B	851.622	0.50972	0.183154	2.78301	0.00538569	0.0298293	1158.39	1222.23	949.405	715.578	705.87	634.499	765.721	661.284
998	ZFHX3	93.9928	-0.548312	0.197045	-2.78268	0.00539127	0.0298303	67.6961	90.5354	79.4993	80.1866	128.916	84.4518	109.237	111.42
999	GADD45G	74.8393	0.889983	0.320039	2.78086	0.00542154	0.0299567	118.211	181.071	74.1484	38.3501	40.1543	51.1155	55.1489	40.5163
1000	ZDHHC2	116.826	0.462753	0.166419	2.78065	0.00542497	0.0299567	137.454	126.75	127.658	150.35	98.2724	88.8966	103.934	101.291
1001	MRPL24	57.9888	-0.610573	0.219649	-2.77977	0.0054398	0.0300085	53.9507	72.4283	34.3987	37.9143	77.1385	60.0052	61.5122	66.5625
1002	TCEA2	57.4077	-0.612688	0.22096	-2.77284	0.00555686	0.0306237	53.6071	54.3212	35.9276	43.1439	76.0818	62.2276	73.1783	60.7744
1003	DNAJC15	147.792	0.455936	0.164791	2.76675	0.00566182	0.031171	126.114	153.91	154.412	239.688	94.0456	136.679	92.2683	185.217
1004	CTNNAL1	67.2221	0.747744	0.270476	2.76455	0.00570013	0.0313507	60.8234	81.4818	123.071	72.3423	56.0047	60.0052	41.3617	42.6868
1005	FAM213A	204.992	-0.466738	0.169013	-2.76155	0.00575273	0.0316085	175.598	181.071	146.768	193.058	231.416	208.907	267.26	235.863
1006	IGSF3	69.0473	0.578185	0.209496	2.75989	0.00578214	0.0317385	78.6925	90.5354	103.961	67.5485	52.8346	35.5586	66.815	56.4334
1007	IRF2BPL	82.474	-0.616746	0.223843	-2.75526	0.00586449	0.0321586	42.2671	90.5354	78.7349	66.2411	92.9889	75.5621	123.024	90.4381
1008	KAT7	47.5993	-0.665355	0.241656	-2.75331	0.00589956	0.0323188	36.769	27.1606	36.692	43.1439	67.6283	53.338	64.6939	51.3689
1009	FBXW5	157.749	0.5705	0.207337	2.75156	0.00593123	0.0324481	200.683	226.338	187.282	140.327	131.03	153.347	86.9655	136.019
1010	RPS13	4831.1	-0.459023	0.166835	-2.75136	0.00593491	0.0324481	3271.75	4626.36	3741.82	4639.06	4448.67	5432.69	6802.4	5686.03
1011	FOXO3	99.5648	-0.477978	0.17385	-2.74938	0.0059709	0.0326125	90.0324	63.3748	87.1435	81.494	123.633	123.344	126.206	101.291
1012	ZDHHC7	58.5676	0.609671	0.221793	2.74883	0.00598087	0.0326347	75.2561	81.4818	77.2061	58.3968	50.7212	30.0026	47.725	47.7513
1013	COIL	66.9762	-0.540664	0.196718	-2.74842	0.00598841	0.0326436	64.9471	54.3212	42.8073	57.5252	92.9889	74.4509	58.3305	90.4381
1014	CFTR	72.2727	0.533056	0.194035	2.74722	0.00601026	0.0326982	106.527	54.3212	101.667	73.6497	71.8551	50.0043	75.2994	44.8573
1015	IVNS1ABP	115.594	0.587282	0.213755	2.74746	0.00600595	0.0326982	142.265	99.5889	202.57	104.591	75.0251	108.898	104.995	86.8206
1016	CHMP5	221.795	0.440243	0.160395	2.74475	0.00605575	0.0329133	297.932	190.124	240.791	281.961	182.808	188.905	199.384	192.452
1017	CUTA	286.75	-0.413046	0.15053	-2.74395	0.00607044	0.0329283	221.645	262.553	227.796	274.552	275.797	324.473	374.376	332.812
1018	TBCC	53.2986	-0.637835	0.232445	-2.74403	0.00606906	0.0329283	39.5181	18.1071	45.865	54.4746	73.9685	63.3388	55.1489	75.968
1019	BAIAP2L1	49.9711	0.701071	0.255744	2.7413	0.0061196	0.0331624	62.5416	54.3212	74.1484	46.6303	40.1543	62.2276	28.635	31.1107
1020	FAM133B	264.336	-0.550309	0.200835	-2.7401	0.00614201	0.0332007	201.37	208.231	187.282	258.863	378.296	308.916	319.227	252.503
1021	ITGB5	97.7061	-0.570591	0.208231	-2.74019	0.00614038	0.0332007	90.3761	72.4283	61.1533	93.2605	138.427	95.5638	124.085	106.355
1022	MAP3K1	61.1561	-0.592616	0.216312	-2.73964	0.00615073	0.0332007	37.4562	72.4283	51.2159	47.5019	68.685	65.5612	66.815	79.5856
1023	SPRED1	65.2704	-0.538321	0.196491	-2.73966	0.00615019	0.0332007	52.2326	36.2141	57.3312	60.14	69.7417	75.5621	84.8444	86.0971
1024	TMEM219	275.662	-0.446638	0.163111	-2.73824	0.00617689	0.0333094	261.85	316.874	204.099	173.447	300.101	351.142	303.319	294.467
1025	EIF3L	487.443	-0.483316	0.17667	-2.7357	0.00622487	0.0335353	297.932	389.302	450.241	505.524	541.026	486.709	686.179	542.629
1026	BAZ1A	123.956	0.568199	0.20784	2.73383	0.00626028	0.0336604	116.149	144.857	203.335	126.817	102.499	120.01	93.3289	84.6501
1027	NFE2L1	99.0333	0.609472	0.222923	2.73401	0.0062569	0.0336604	108.932	135.803	152.883	92.3889	87.7055	60.0052	74.2389	80.3091
1028	SRRM1	342.332	-0.40814	0.149373	-2.73236	0.00628816	0.0337775	313.395	298.767	312.646	247.968	368.786	434.482	371.194	391.416
1029	SFT2D1	146.507	0.450287	0.164823	2.73194	0.00629628	0.0337882	170.099	135.803	155.941	201.338	131.03	143.346	104.995	129.507
1030	DHX9	164.874	0.452951	0.165883	2.73054	0.00632312	0.0338664	189.687	190.124	223.974	163.86	139.483	130.011	137.872	143.978
1031	ZNF830	48.539	-0.735991	0.269523	-2.73072	0.00631962	0.0338664	37.7999	18.1071	38.2208	37.9143	46.4945	80.0069	50.9067	78.8621
1032	MIR29B2CHG	72.639	-0.770009	0.282248	-2.72813	0.00636945	0.0340815	52.2326	36.2141	63.4466	58.3968	158.504	54.4492	86.9655	70.9035
1033	NOTCH1	125.814	-0.679355	0.249107	-2.72717	0.00638808	0.0341151	80.067	126.75	85.6146	109.821	193.375	102.231	167.568	141.083
1034	TNRC6B	280	-0.41105	0.150722	-2.72721	0.00638715	0.0341151	225.768	190.124	266.781	257.556	314.894	361.142	307.561	316.172
1035	ZBED1	59.1424	0.612949	0.224927	2.7251	0.00642818	0.034296	64.9471	54.3212	103.961	59.2684	43.3244	53.338	49.8461	44.1338
1036	PPP2R5C	124.892	0.433634	0.159236	2.72321	0.00646501	0.0344592	123.709	172.017	147.532	131.611	89.8188	123.344	115.601	95.5027
1037	SEPT7	355.533	-0.36811	0.135206	-2.72258	0.00647749	0.0344925	274.221	244.445	328.699	376.093	326.518	401.146	435.888	457.255
1038	THAP5	59.7374	-0.667796	0.245325	-2.72209	0.00648714	0.0345106	38.8308	54.3212	51.9803	43.5797	92.9889	70.0061	64.6939	61.4979
1039	HNRNPM	368.85	0.383127	0.140786	2.72135	0.00650162	0.0345543	412.706	362.141	486.933	405.727	322.291	306.693	314.985	339.324
1040	BEX4	188.681	-0.424834	0.156137	-2.7209	0.0065105	0.0345683	148.45	172.017	135.302	193.058	211.338	218.908	206.808	223.563
1041	ZBTB38	152.773	-0.458701	0.168757	-2.71812	0.00656546	0.0348266	119.929	90.5354	156.705	137.712	178.581	174.46	171.81	192.452
1042	BICDL2	117.435	0.452033	0.166385	2.71679	0.00659186	0.0348996	184.188	153.91	120.013	75.8287	125.746	138.901	85.905	54.9864
1043	RPL34	6837	-0.607667	0.223652	-2.71701	0.00658738	0.0348996	5397.82	7043.65	5681.91	3761.8	8660.65	6423.89	9813.32	7912.98
1044	STAG2	158.339	-0.430261	0.158466	-2.71516	0.00662447	0.0350386	135.392	108.642	133.773	151.657	199.715	185.572	171.81	180.153
1045	RPA2	73.3465	-0.581601	0.214427	-2.71235	0.00668085	0.0352693	42.2671	72.4283	63.4466	66.6769	73.9685	67.7837	117.722	82.4796
1046	THAP12	61.5923	-0.594279	0.219091	-2.71248	0.00667827	0.0352693	52.5762	81.4818	39.7497	40.0933	85.5921	62.2276	59.3911	71.627
1047	TALDO1	425.23	0.429614	0.158478	2.71088	0.00671048	0.0353919	565.28	461.73	388.324	511.626	342.368	463.374	268.321	400.822
1048	AVL9	50.6162	0.653768	0.241267	2.70972	0.00673399	0.0354819	59.4489	54.3212	80.2637	55.3462	51.7779	27.7802	45.6039	30.3872
1049	DYNLL2	77.7975	-0.521383	0.192542	-2.70789	0.00677126	0.0356443	69.758	72.4283	55.8024	63.1905	97.2157	84.4518	73.1783	106.355
1050	PRKCD	66.8208	-0.652983	0.241268	-2.70646	0.00680041	0.0357296	50.858	90.5354	38.9852	41.8365	116.236	76.6733	59.3911	60.0509
1051	RPL11	7102.26	-0.580413	0.214446	-2.70657	0.00679828	0.0357296	6089.22	7912.79	4567.39	4532.29	7272.16	8386.28	8698.67	9359.26
1052	RIN2	68.677	-0.568535	0.210271	-2.70382	0.00685471	0.0359807	57.0434	36.2141	50.4515	67.1127	82.422	90.0078	88.0261	78.1386
1053	DYNC1LI2	205.565	-0.398231	0.147338	-2.70284	0.00687502	0.0360531	169.412	144.857	185.753	203.953	243.039	216.685	215.293	265.526
1054	TUBA4A	93.9594	-0.614893	0.227561	-2.7021	0.00689026	0.0360987	118.898	63.3748	56.5668	62.7548	127.86	101.12	90.1472	130.954
1055	NPHP3	55.9233	-0.616419	0.228173	-2.70154	0.00690182	0.036125	50.1707	18.1071	54.2736	47.0661	89.8188	47.7819	85.905	54.2629
1056	DYNLT1	385.63	0.439768	0.162844	2.70056	0.00692236	0.036196	443.289	389.302	458.65	457.587	270.513	410.036	303.319	352.347
1057	RPL29	5997.35	-0.534028	0.197769	-2.70026	0.00692857	0.036196	5213.29	6600.03	3835.84	4189.32	6136.21	7249.52	7479.04	7275.57
1058	SLC35B2	45.2767	0.679482	0.251665	2.69995	0.00693505	0.036196	59.4489	54.3212	56.5668	48.3735	42.2677	38.8923	41.3617	20.9816
1059	SEC62	429.338	-0.400267	0.148517	-2.6951	0.00703685	0.0366926	446.039	362.141	339.401	321.618	671	480.042	365.892	448.573
1060	G0S2	61.3513	-2.18384	0.810404	-2.69475	0.00704415	0.036696	5.49816	54.3212	6.87975	44.0155	44.3811	31.1138	77.4205	227.181
1061	MCUR1	85.0749	0.490846	0.182231	2.69353	0.00706988	0.0367607	93.8124	117.696	93.2588	94.5679	63.4015	77.7845	74.2389	65.839
1062	RBPMS	119.832	0.436198	0.161931	2.69373	0.00706573	0.0367607	159.79	117.696	138.359	135.969	115.179	86.6742	98.6316	106.355
1063	PYURF	186.933	-0.499574	0.185498	-2.69316	0.00707792	0.0367679	140.547	135.803	137.595	212.233	214.509	173.348	251.352	230.075
1064	TOX3	95.2076	-0.516416	0.191836	-2.69196	0.00710332	0.0368652	95.8742	54.3212	85.6146	73.2139	107.783	94.4526	136.812	113.59
1065	CHCHD2	1061.45	0.413327	0.153601	2.69092	0.00712553	0.0369457	1252.21	1113.59	1138.22	1330.49	755.535	940.082	990.559	970.944
1066	FOXA1	283.797	0.477805	0.177592	2.69046	0.00713534	0.0369619	291.403	316.874	402.847	316.389	218.735	192.239	228.019	303.872
1067	MAX	93.4554	-0.47537	0.176862	-2.6878	0.0071924	0.0372225	71.4761	81.4818	83.3214	84.1088	110.953	87.7854	113.479	115.037
1068	BEX3	198.675	-0.606836	0.225893	-2.68639	0.00722293	0.0373206	106.183	199.178	116.191	239.688	225.075	212.241	235.443	255.397
1069	PRKCA	55.9492	-0.731978	0.272486	-2.6863	0.00722486	0.0373206	28.1781	54.3212	55.8024	37.4785	73.9685	72.2285	58.3305	67.286
1070	LUC7L2	92.5129	-0.479255	0.178448	-2.68569	0.0072381	0.037354	73.5379	54.3212	93.2588	81.9298	112.009	98.8975	121.964	104.185
1071	ZFYVE21	249.599	-0.420032	0.156416	-2.68535	0.00724537	0.0373566	221.301	199.178	171.994	269.322	296.931	245.577	282.108	310.384
1072	ACO2	150.942	0.459994	0.171341	2.68467	0.00726022	0.0373982	164.945	262.553	152.119	140.327	126.803	127.789	123.024	109.973
1073	NDUFS2	151.051	0.420132	0.156565	2.68343	0.00728714	0.037467	165.289	208.231	142.181	181.727	133.143	137.79	115.601	124.443
1074	TOM1L1	59.6123	0.565763	0.210817	2.68367	0.00728182	0.037467	53.9507	90.5354	67.2686	76.2645	36.9842	51.1155	53.0278	47.7513
1075	ZDHHC3	97.5429	0.506763	0.188937	2.68218	0.00731448	0.0375726	129.894	99.5889	105.489	125.074	77.1385	62.2276	75.2994	105.632
1076	EIF4H	203.209	0.428535	0.159811	2.68151	0.00732909	0.0376127	226.799	226.338	233.147	248.404	204.998	155.569	149.538	180.876
1077	UBA6	115.283	0.46598	0.173839	2.68053	0.00735058	0.0376879	122.334	90.5354	184.989	132.046	100.386	82.2294	127.267	82.4796
1078	ATP5PF	636.083	0.415146	0.154948	2.67927	0.00737835	0.0377602	777.647	805.765	622.235	711.656	496.645	517.823	512.248	644.643
1079	SERTAD2	70.7594	-0.607337	0.226666	-2.67943	0.00737467	0.0377602	46.7344	45.2677	70.3263	64.9337	90.8755	51.1155	123.024	73.7975
1080	VAMP5	74.9592	0.827857	0.309077	2.67849	0.0073956	0.0378134	120.272	126.75	86.379	51.424	33.8142	81.1181	43.4828	56.4334
1081	PLK2	81.5544	0.77112	0.288091	2.67666	0.00743602	0.0379632	80.7543	63.3748	155.941	102.412	49.6645	87.7854	46.6644	65.839
1082	PRRG4	201.793	-0.406978	0.152068	-2.6763	0.00744406	0.0379632	191.061	144.857	171.229	179.984	283.194	214.463	195.142	234.416
1083	ZNF33B	82.1966	-0.503403	0.188101	-2.67623	0.00744551	0.0379632	62.8852	54.3212	71.8551	73.6497	78.1952	104.454	114.54	97.6732
1084	VEGFB	106.78	-0.519727	0.194263	-2.67538	0.00746453	0.038025	108.589	108.642	72.6196	72.7781	133.143	117.788	103.934	136.742
1085	LUC7L3	397.758	-0.416341	0.155653	-2.6748	0.00747737	0.0380553	297.932	425.516	333.286	326.412	492.419	444.483	467.705	394.31
1086	CBX1	52.2215	-0.621206	0.232296	-2.6742	0.00749086	0.0380889	51.5453	45.2677	26.7546	40.5291	65.5149	72.2285	39.2405	76.6915
1087	EHBP1L1	63.7941	0.538152	0.201554	2.67001	0.00758485	0.0385313	91.407	63.3748	77.9705	66.6769	58.1181	50.0043	59.3911	43.4103
1088	DEK	380.482	-0.367004	0.137519	-2.66874	0.00761359	0.0386418	355.662	362.141	292.007	319.439	457.548	455.595	334.075	467.384
1089	ITFG2	62.0628	-0.564707	0.211633	-2.66833	0.00762298	0.0386539	51.2017	54.3212	38.2208	57.0894	67.6283	77.7845	72.1178	78.1386
1090	LRRFIP2	86.4771	0.509946	0.191201	2.66707	0.00765152	0.038763	103.778	126.75	96.3165	85.4162	68.685	75.5621	61.5122	73.7975
1091	COX20	161.948	-0.423798	0.159106	-2.66362	0.00773055	0.0391275	177.659	108.642	113.134	152.965	243.039	148.902	171.81	179.429
1092	SEMA4C	49.1634	0.647686	0.243882	2.65574	0.00791348	0.0400167	58.0744	63.3748	73.384	48.8093	44.3811	34.4474	33.9378	36.8988
1093	MMP7	52.3975	2.58954	0.97706	2.65034	0.00804101	0.0404762	35.7381	18.1071	145.239	155.144	6.34015	35.5586	4.24222	18.8111
1094	PSMB3	290.675	0.45159	0.170329	2.65128	0.00801871	0.0404762	406.177	316.874	311.117	301.571	217.679	283.358	237.564	251.056
1095	RHOC	431.207	-0.472033	0.178072	-2.65079	0.00803027	0.0404762	417.173	398.356	361.569	286.754	478.682	412.258	597.093	497.772
1096	RNPEPL1	84.2435	0.619251	0.233648	2.65036	0.0080406	0.0404762	123.365	153.91	88.6723	54.0388	68.685	81.1181	47.725	56.4334
1097	SPINT2	1322.8	0.510956	0.192755	2.6508	0.00803017	0.0404762	1534.33	1204.12	1668.72	1794.18	1069.37	1273.44	897.23	1140.97
1098	TMEM260	57.8174	0.60575	0.228607	2.64975	0.00805521	0.0405108	57.7307	81.4818	68.0331	70.1633	39.0976	57.7828	31.8167	56.4334
1099	TMEM168	72.781	-0.524521	0.198355	-2.64436	0.00818463	0.0411031	50.1707	72.4283	62.6821	62.319	83.4787	72.2285	98.6316	80.3091
1100	TRIM24	62.2187	-0.562791	0.212838	-2.64422	0.00818788	0.0411031	50.5144	54.3212	41.2785	51.424	59.1748	90.0078	69.9967	81.0326
1101	SNRPD2	308.149	-0.605051	0.228972	-2.64247	0.00823047	0.0412794	321.986	325.927	200.277	164.731	341.312	352.253	368.013	390.693
1102	DNAJC17	59.6492	-0.724296	0.274334	-2.64019	0.0082859	0.0414445	80.067	54.3212	32.8699	22.6614	83.4787	84.4518	63.6333	55.7099
1103	MRPL47	102.196	0.468331	0.177346	2.64078	0.00827146	0.0414445	125.427	81.4818	126.893	129.432	90.8755	92.2302	88.0261	83.2031
1104	RSU1	57.4023	0.565222	0.214059	2.6405	0.00827844	0.0414445	55.6689	72.4283	71.8551	71.0349	33.8142	56.6716	43.4828	54.2629
1105	RPL32	7781.76	-0.479096	0.181532	-2.63917	0.00831085	0.0415317	6431.48	8618.97	5603.94	5566	7875.53	9040.78	9915.13	9202.26
1106	RAB3D	64.4327	0.53086	0.201173	2.63882	0.00831945	0.0415371	85.9088	45.2677	94.7876	74.9571	52.8346	40.0035	71.0572	50.6454
1107	ZNF721	107.897	-0.439173	0.166557	-2.63677	0.00837006	0.041752	79.7234	99.5889	93.2588	95.0037	115.179	132.234	123.024	125.166
1108	DYNLT3	90.4366	0.626001	0.237485	2.63596	0.00838985	0.041813	115.805	99.5889	127.658	95.4395	49.6645	60.0052	82.7233	92.6087
1109	PNKP	76.6666	0.526911	0.199951	2.6352	0.00840868	0.041869	96.2179	117.696	79.4993	69.2917	59.1748	83.3406	48.7855	59.3274
1110	JAG1	174.487	-0.642779	0.244097	-2.6333	0.00845605	0.042067	100.685	153.91	130.715	169.961	213.452	148.902	293.774	184.494
1111	GFPT1	72.3058	0.549346	0.208666	2.63266	0.008472	0.0421084	97.2488	90.5354	100.903	58.8326	65.5149	58.894	55.1489	51.3689
1112	FCGBP	75.7696	-1.81763	0.690661	-2.63173	0.00849516	0.0421855	30.5835	9.05354	20.6392	42.2723	102.499	92.2302	18.0294	290.849
1113	C12orf65	56.3276	-0.685135	0.260437	-2.63071	0.00852066	0.0422271	45.0162	72.4283	24.4613	42.2723	99.3291	65.5612	50.9067	50.6454
1114	RPL15	6417.14	-0.342454	0.130187	-2.63048	0.00852648	0.0422271	4897.15	6726.78	4903.73	6108.56	5803.35	7705.11	6650.74	8541.7
1115	RPL19	6251.45	-0.623107	0.236852	-2.63079	0.00851868	0.0422271	5795.06	7315.26	3516.32	3602.3	6591.65	7854.01	6905.28	8431.73
1116	GMCL1	89.5294	-0.488341	0.18575	-2.62903	0.00856295	0.0423397	76.6307	63.3748	74.9128	80.1866	113.066	95.5638	117.722	94.7792
1117	SMAD5	180.007	-0.400773	0.152445	-2.62896	0.00856454	0.0423397	154.636	135.803	184.989	151.657	187.035	148.902	253.473	223.563
1118	ST13	377.022	-0.423207	0.161172	-2.6258	0.00864447	0.0426966	321.643	325.927	291.243	359.968	416.337	345.586	509.067	446.403
1119	CEPT1	70.2861	0.539315	0.20549	2.62453	0.0086769	0.0428184	59.1053	108.642	90.2011	78.4434	50.7212	70.0061	50.9067	54.2629
1120	ATRAID	288.339	-0.34522	0.131656	-2.62213	0.00873822	0.0430826	251.197	244.445	197.984	315.953	322.291	343.363	254.533	376.946
1121	DNAJC4	102.577	-0.67336	0.256839	-2.62172	0.00874885	0.0430965	70.4452	153.91	55.038	67.5485	123.633	105.565	127.267	117.208
1122	ITGB6	85.0905	1.65362	0.631485	2.61863	0.00882835	0.0434493	40.2053	45.2677	392.146	84.9804	21.1338	36.6698	34.9983	25.3227
1123	ALDH3A1	172.522	-1.27236	0.486004	-2.618	0.00884456	0.0434903	95.187	81.4818	41.2785	225.307	330.745	115.566	214.232	276.379
1124	DBN1	54.4598	0.723614	0.276502	2.61703	0.00886989	0.0435612	80.4106	90.5354	60.3889	45.7587	31.7008	36.6698	56.2094	34.0047
1125	DENND4A	52.0936	0.747406	0.285614	2.61684	0.00887475	0.0435612	62.198	18.1071	111.605	64.4979	28.5307	37.7811	47.725	46.3043
1126	ANXA11	417.111	0.361372	0.138211	2.61465	0.00893187	0.0438026	505.144	579.426	421.193	384.373	349.765	411.147	343.62	342.218
1127	PPP4R1	164.242	0.415068	0.158799	2.6138	0.00895422	0.0438733	174.91	144.857	238.498	191.751	137.37	121.122	150.599	154.83
1128	DENND2C	55.2188	0.611523	0.23399	2.61346	0.00896316	0.0438782	76.6307	81.4818	59.6245	57.5252	45.4378	32.225	38.18	50.6454
1129	INPP1	60.2105	0.583065	0.223212	2.61216	0.00899715	0.0440056	59.4489	63.3748	95.552	70.1633	43.3244	48.8931	46.6644	54.2629
1130	ERCC1	93.1905	-0.469489	0.179867	-2.6102	0.00904888	0.0441913	82.8161	90.5354	57.3312	81.9298	114.123	125.566	91.2078	102.014
1131	SAA1	123.851	1.93141	0.739972	2.61012	0.00905113	0.0441913	171.13	506.998	110.076	40.5291	45.4378	42.2259	20.1506	54.2629
1132	EIF4E2	98.9811	0.513377	0.196729	2.60957	0.00906557	0.0442123	147.42	126.75	107.018	88.031	83.4787	87.7854	71.0572	80.3091
1133	TPT1	13926.9	-0.338803	0.129842	-2.60935	0.00907145	0.0442123	10280.9	12104.6	12318.6	14475.4	12778.6	16170.3	18037.9	15249.3
1134	SRRM2	445.953	-0.421012	0.161633	-2.60474	0.00919427	0.0447714	399.991	479.837	340.93	319.439	616.052	515.6	384.982	510.795
1135	SYTL1	233.095	-0.507065	0.194715	-2.60414	0.00921041	0.0448105	254.977	262.553	126.893	160.373	336.028	221.13	234.383	268.42
1136	FAM45A	57.3401	-0.578681	0.222271	-2.60349	0.00922806	0.0448568	46.7344	27.1606	42.0429	58.8326	64.4582	72.2285	76.36	70.9035
1137	SP100	150.112	-0.445631	0.171202	-2.60296	0.00924238	0.0448869	103.434	99.5889	143.71	149.043	160.617	196.684	163.326	184.494
1138	CCDC174	47.8421	-0.667281	0.256647	-2.6	0.00932244	0.0452359	51.2017	18.1071	37.4564	33.5564	65.5149	61.1164	45.6039	70.18
1139	EXOC5	55.9173	0.547543	0.210813	2.59729	0.00939623	0.045554	67.3525	63.3748	70.3263	64.4979	47.5512	44.4483	43.4828	46.3043
1140	LYN	121.844	0.455117	0.175343	2.59558	0.00944307	0.0457376	103.434	181.071	153.648	112.436	85.5921	165.57	104.995	68.0095
1141	URB1	56.7691	0.558536	0.21521	2.59531	0.00945068	0.0457376	74.5688	54.3212	65.7398	70.5991	48.6078	48.8931	50.9067	40.5163
1142	TMEM80	49.873	-0.631185	0.24331	-2.59416	0.00948234	0.0458507	37.1126	36.2141	29.8122	54.9104	56.0047	52.2268	64.6939	68.0095
1143	HNRNPC	418.519	-0.340357	0.131319	-2.59183	0.00954681	0.046122	348.446	353.088	418.9	365.634	489.249	408.924	503.764	460.149
1144	RASSF9	321.229	-0.35071	0.135335	-2.59141	0.0095583	0.0461372	198.621	280.66	276.719	373.042	278.967	384.478	328.772	448.573
1145	C1orf123	59.5256	-0.567776	0.219485	-2.58685	0.00968579	0.0466303	47.7653	45.2677	39.7497	50.5524	62.3448	93.3414	74.2389	62.9449
1146	IFT27	50.2441	-0.561444	0.217019	-2.58708	0.00967934	0.0466303	39.5181	36.2141	38.9852	44.8871	57.0614	62.2276	59.3911	63.6684
1147	PARD3	136.263	-0.415481	0.160592	-2.58718	0.0096765	0.0466303	136.08	81.4818	111.605	133.354	161.674	126.678	159.083	180.153
1148	NAMPT	136.141	0.512748	0.198256	2.58629	0.00970155	0.046663	113.4	135.803	215.565	176.934	107.783	114.454	116.661	108.526
1149	UBA3	70.1302	0.540218	0.2089	2.58601	0.00970949	0.046663	73.1943	90.5354	83.3214	80.1866	38.0409	71.1173	68.9361	55.7099
1150	PFN2	84.5625	-0.524577	0.202905	-2.58533	0.00972851	0.0467138	58.418	54.3212	80.2637	86.2878	102.499	72.2285	124.085	98.3967
1151	POLR3GL	82.0282	-0.538309	0.208262	-2.58477	0.00974437	0.0467493	62.5416	72.4283	55.8024	80.6224	96.159	90.0078	106.056	92.6087
1152	DHRS3	319.821	0.348477	0.13485	2.58417	0.00976128	0.0467888	333.67	389.302	334.05	377.4	288.477	297.804	235.443	302.425
1153	UPF1	112.403	0.576716	0.223198	2.58388	0.00976956	0.0467888	154.979	126.75	175.816	87.5952	113.066	81.1181	77.4205	82.4796
1154	GTF3A	177.203	0.416971	0.161489	2.58203	0.00982212	0.0469591	211.679	181.071	191.104	207.439	134.2	197.795	145.296	149.042
1155	SDK1	211.071	0.412432	0.159728	2.58209	0.00982049	0.0469591	264.255	289.713	258.373	166.474	235.642	158.903	181.355	133.848
1156	MIRLET7BHG	54.9954	-0.694446	0.268992	-2.58166	0.00983252	0.0469682	31.9581	72.4283	34.3987	44.8871	75.0251	54.4492	68.9361	57.8804
1157	CPNE2	55.219	0.579739	0.224634	2.58081	0.00985685	0.0470223	65.6343	54.3212	74.9128	66.6769	46.4945	46.6707	37.1194	49.9219
1158	SDC4	232.133	0.617969	0.239461	2.58067	0.00986089	0.0470223	192.436	253.499	460.943	222.256	171.184	251.133	173.931	131.678
1159	AGPAT3	68.474	0.507885	0.197141	2.57625	0.00998784	0.0475866	91.407	90.5354	57.3312	84.5446	68.685	56.6716	37.1194	61.4979
1160	HEXB	92.0819	0.470278	0.18264	2.57489	0.0100271	0.0477324	87.9706	126.75	88.6723	127.688	65.5149	83.3406	74.2389	82.4796
1161	PMVK	123.98	-0.641371	0.249207	-2.57365	0.0100633	0.0478342	112.025	162.964	66.5042	73.6497	143.71	130.011	131.509	171.471
1162	RPL23	1863.45	-0.360114	0.139928	-2.57356	0.0100658	0.0478342	1916.8	2172.85	1258.99	1247.69	2558.25	2320.2	1624.77	1808.04
1163	RPL4	2091.7	-0.529779	0.205963	-2.57221	0.0101051	0.0479797	1480.04	2200.01	1432.52	1799.41	2677.66	2056.85	2600.48	2486.69
1164	DCUN1D5	65.8191	0.532179	0.207188	2.56857	0.0102118	0.0484446	79.3797	54.3212	71.8551	101.105	47.5512	50.0043	59.3911	62.9449
1165	ERP29	436.865	-0.489677	0.190942	-2.56453	0.0103317	0.0488874	454.973	470.784	267.546	290.241	464.945	563.382	443.312	539.735
1166	MR1	58.8477	-0.566059	0.22071	-2.56472	0.0103258	0.0488874	40.549	27.1606	45.865	64.0621	63.4015	85.563	68.9361	75.2445
1167	WDFY2	75.2958	0.520665	0.20299	2.56498	0.0103182	0.0488874	90.3761	72.4283	124.6	73.6497	63.4015	40.0035	74.2389	63.6684
1168	RPL8	6583.65	-0.65855	0.256941	-2.56303	0.0103762	0.0490558	6154.85	7070.81	3778.51	3802.33	6200.67	8111.81	8473.84	9076.37
1169	RRBP1	270.202	0.558463	0.218063	2.56102	0.0104366	0.0492153	364.941	488.891	275.19	180.42	270.513	254.467	132.569	194.623
1170	SYNCRIP	214.238	0.36118	0.141028	2.56105	0.0104356	0.0492153	236.077	262.553	242.32	226.179	177.524	187.794	209.99	171.471
1171	TMEM125	46.6962	0.8056	0.314522	2.56135	0.0104267	0.0492153	73.5379	63.3748	53.5091	36.1711	22.1905	70.0061	24.3928	30.3872
1172	ORMDL1	158.409	-0.422906	0.165191	-2.5601	0.0104642	0.049303	129.207	108.642	125.364	166.91	166.957	192.239	189.839	188.111
1173	ING2	58.2216	-0.573949	0.224655	-2.5548	0.0106249	0.0500178	63.9162	45.2677	34.3987	48.8093	81.3653	51.1155	69.9967	70.9035
1174	PSMD1	115.828	0.510672	0.199973	2.55371	0.0106583	0.0501322	129.207	144.857	173.523	99.3617	92.9889	110.01	86.9655	89.7146
1175	STMN1	82.0705	-0.684935	0.268547	-2.55053	0.0107561	0.050549	49.1398	45.2677	64.211	93.6963	103.556	77.7845	136.812	86.0971
1176	DHX32	53.8909	0.589474	0.231194	2.54969	0.0107818	0.0506268	61.1671	54.3212	77.9705	63.1905	43.3244	45.5595	37.1194	48.4748
1177	TMEM70	66.1915	0.546001	0.214197	2.54906	0.0108015	0.0506762	59.7925	54.3212	83.3214	104.591	32.7575	67.7837	62.5728	64.392
1178	GID8	107.824	0.476742	0.187142	2.5475	0.0108499	0.0508601	136.08	90.5354	122.307	148.171	88.7621	77.7845	109.237	89.7146
1179	SPAG7	168.72	-0.456978	0.17949	-2.54598	0.010897	0.0510375	195.528	162.964	107.783	114.615	222.962	194.461	147.417	204.028
1180	ST14	119.778	0.645174	0.25365	2.54356	0.010973	0.0513501	255.321	144.857	135.302	67.1127	98.2724	104.454	82.7233	70.18
1181	PTPN1	85.5355	-0.480596	0.189068	-2.54191	0.0110247	0.0515046	76.9743	72.4283	74.1484	63.6263	107.783	98.8975	86.9655	103.461
1182	STEAP3	57.455	0.756081	0.297439	2.54197	0.011023	0.0515046	79.3797	63.3748	80.2637	59.7042	52.8346	52.2268	21.2111	50.6454
1183	ATP6V1E1	95.7284	0.469923	0.184973	2.5405	0.0110694	0.0516698	114.087	126.75	126.893	85.852	78.1952	71.1173	86.9655	75.968
1184	U2SURP	180.678	-0.414352	0.163161	-2.53952	0.0111004	0.0517704	175.598	108.642	151.354	166.474	218.735	215.574	221.656	187.388
1185	LIMK2	122.7	0.492066	0.193866	2.53817	0.0111432	0.0518827	153.949	99.5889	164.35	140.762	119.406	122.233	90.1472	91.1616
1186	SRSF11	360.935	-0.349281	0.137609	-2.53821	0.011142	0.0518827	310.646	298.767	311.117	338.178	406.827	430.037	417.859	374.052
1187	CLTC	211.203	0.507263	0.199919	2.53735	0.0111696	0.051918	258.07	153.91	343.987	230.101	139.483	167.792	195.142	201.134
1188	SAMD12	75.6012	0.589811	0.232432	2.53756	0.0111628	0.051918	80.4106	72.4283	124.6	81.0582	60.2315	73.3397	51.9672	60.7744
1189	SPINT1-AS1	145.558	-0.658809	0.259713	-2.53669	0.0111907	0.0519724	184.532	153.91	93.2588	54.0388	188.091	172.237	168.628	149.766
1190	ADD3	196.552	-0.415575	0.163888	-2.53573	0.0112213	0.0520376	157.385	181.071	152.883	183.47	198.658	227.798	257.715	213.434
1191	GABPB2	63.2254	-0.64094	0.25277	-2.53566	0.0112236	0.0520376	42.6108	54.3212	59.6245	44.8871	105.669	64.45	76.36	57.8804
1192	EIF1	3114.79	0.355356	0.140441	2.53028	0.0113971	0.0527533	3345.29	3123.47	3342.03	4160.99	2647.01	2904.7	2327.92	3066.94
1193	RPL3	9572.75	-0.472282	0.186651	-2.5303	0.0113965	0.0527533	7994.33	10375.4	6817.06	7028.97	9554.61	10805.4	10623.6	13382.7
1194	TFF3	390.915	-1.35701	0.536773	-2.52809	0.0114685	0.0530394	401.022	153.91	204.864	108.513	846.41	663.391	185.597	563.61
1195	C12orf49	44.6517	0.59688	0.236273	2.52623	0.0115295	0.0531062	52.5762	45.2677	68.7975	47.0661	40.1543	34.4474	39.2405	29.6637
1196	MYL6B	98.1638	-0.627104	0.248187	-2.52674	0.0115126	0.0531062	94.8433	126.75	51.9803	59.2684	119.406	98.8975	103.934	130.231
1197	SHPRH	115.143	-0.501802	0.19864	-2.52618	0.011531	0.0531062	83.5034	63.3748	110.84	108.078	129.973	158.903	114.54	151.936
1198	SLC25A5	1243.88	0.419158	0.16592	2.52627	0.0115282	0.0531062	1285.2	1348.98	1125.22	1953.24	819.993	1055.65	1096.61	1266.13
1199	ZNF430	74.5672	-0.471083	0.186435	-2.5268	0.0115108	0.0531062	68.0398	45.2677	70.3263	60.5758	91.9322	81.1181	99.6922	79.5856
1200	PHGDH	61.5191	-0.919212	0.363938	-2.52574	0.0115456	0.0531289	28.1781	99.5889	14.5239	60.14	67.6283	67.7837	68.9361	85.3736
1201	MRPS33	190.8	0.420885	0.166669	2.52527	0.0115609	0.0531551	193.123	280.66	204.099	210.054	145.824	154.458	142.114	196.07
1202	ATP6V1F	286.035	-0.408947	0.162027	-2.52395	0.0116045	0.0533113	304.117	244.445	227.796	217.898	327.575	284.469	338.317	343.665
1203	VASP	80.5788	0.534152	0.211899	2.52079	0.0117093	0.0537478	80.067	153.91	90.9655	72.7781	62.3448	63.3388	60.4517	60.7744
1204	FKBP11	42.0521	0.725235	0.287879	2.51924	0.0117608	0.0538949	94.1561	36.2141	33.6343	46.1945	34.8708	33.3362	25.4533	32.5577
1205	SFTA3	65.9048	-0.510503	0.20263	-2.51938	0.0117561	0.0538949	45.3599	63.3748	45.865	68.8559	75.0251	72.2285	66.815	89.7146
1206	GAS6	86.9476	-0.478637	0.190127	-2.51745	0.0118207	0.0541241	90.3761	99.5889	54.2736	62.7548	121.52	84.4518	80.6022	102.014
1207	ZHX1	79.1888	-0.546332	0.217122	-2.51625	0.0118611	0.0542645	60.4798	18.1071	84.8502	84.5446	106.726	73.3397	109.237	96.2262
1208	SMAP1	126.681	0.567054	0.225448	2.51523	0.0118956	0.054377	212.367	126.75	150.59	115.486	109.896	104.454	77.4205	116.484
1209	RABGAP1L	91.9216	-0.450112	0.17903	-2.51418	0.0119311	0.0544493	83.1597	72.4283	79.4993	74.0855	113.066	100.009	121.964	91.1616
1210	XPA	99.3702	-0.540849	0.215116	-2.51422	0.0119297	0.0544493	74.5688	45.2677	78.7349	120.716	140.54	98.8975	108.177	128.06
1211	HIF1A	121.44	0.448161	0.178344	2.5129	0.0119745	0.0546021	134.018	108.642	181.931	137.276	109.896	84.4518	106.056	109.249
1212	TSPAN6	117.714	-0.486332	0.19357	-2.51243	0.0119901	0.0546284	87.627	81.4818	92.4944	119.408	125.746	157.791	152.72	124.443
1213	ABRACL	123.068	0.682413	0.27182	2.51053	0.012055	0.0548786	170.443	45.2677	175.051	209.183	63.4015	80.0069	128.327	112.867
1214	PMF1	103.75	-0.477436	0.190217	-2.50996	0.0120745	0.054922	113.056	99.5889	62.6821	80.6224	131.03	113.343	110.298	119.378
1215	DICER1	139.037	-0.41011	0.163477	-2.50868	0.0121183	0.0550651	116.492	108.642	155.177	103.72	145.824	126.678	195.142	160.618
1216	ZG16B	86.1321	-0.751928	0.299757	-2.50846	0.0121259	0.0550651	93.1251	117.696	35.9276	23.9688	98.2724	184.46	48.7855	86.8206
1217	STEAP1	66.0216	-0.589588	0.235114	-2.50767	0.012153	0.055143	42.2671	72.4283	35.1632	64.0621	60.2315	98.8975	80.6022	74.521
1218	ALKBH7	337.634	-0.498651	0.199034	-2.50535	0.012233	0.0554603	332.295	434.57	195.691	205.26	379.353	418.925	361.649	373.329
1219	CASP3	72.7138	0.511187	0.20415	2.50398	0.0122805	0.0556299	74.2252	72.4283	109.312	83.673	53.8913	62.2276	59.3911	66.5625
1220	RNMT	123.04	-0.399027	0.159548	-2.50099	0.0123847	0.056056	97.936	126.75	102.432	104.155	131.03	144.457	135.751	141.807
1221	LEPROT	252.521	-0.461967	0.184843	-2.49923	0.0124462	0.0562884	195.528	126.75	221.681	289.805	278.967	311.138	289.532	306.766
1222	CHCHD3	68.9486	0.498178	0.199386	2.49856	0.0124699	0.0563494	80.067	108.642	59.6245	81.9298	56.0047	57.7828	42.4222	65.1155
1223	VPS28	279.198	-0.44853	0.179689	-2.49615	0.0125551	0.0566877	276.626	208.231	211.743	237.945	272.627	332.251	296.955	397.204
1224	CBX5	151.131	-0.400609	0.160549	-2.49524	0.0125872	0.0567864	139.172	153.91	131.48	109.821	172.241	157.791	176.052	168.577
1225	DDX17	756.298	-0.452242	0.181296	-2.4945	0.0126136	0.0568591	577.994	425.516	835.507	728.217	895.018	834.517	907.835	845.777
1226	DMAP1	56.5017	-0.554385	0.222413	-2.49259	0.0126814	0.0571055	55.3253	45.2677	35.9276	49.6808	70.7984	55.5604	69.9967	69.4565
1227	TUSC3	101.439	-0.643274	0.258096	-2.49238	0.012689	0.0571055	57.3871	90.5354	70.3263	105.463	124.69	114.454	149.538	99.1202
1228	LNPEP	100.207	-0.45894	0.184261	-2.49071	0.012749	0.0573288	90.0324	36.2141	104.725	90.6458	123.633	110.01	137.872	108.526
1229	PSME4	77.3449	0.50368	0.202253	2.49035	0.0127619	0.0573402	91.407	90.5354	100.903	80.6224	66.5716	65.5612	55.1489	68.0095
1230	VDAC2	562.326	0.317261	0.127429	2.48971	0.0127847	0.0573959	556.345	561.319	559.553	817.555	446.981	488.931	464.523	603.403
1231	HEY1	167.293	-0.543172	0.218334	-2.4878	0.0128536	0.0576583	61.1671	217.285	132.244	168.218	124.69	192.239	244.988	197.517
1232	PPME1	51.0175	0.604703	0.243252	2.48591	0.012922	0.0579155	60.8234	63.3748	65.7398	55.782	30.6441	43.3371	39.2405	49.1983
1233	ZNF708	54.5907	-0.723181	0.290944	-2.48564	0.0129319	0.0579155	38.4871	9.05354	45.865	51.424	57.0614	101.12	67.8755	65.839
1234	CHD6	165.262	-0.440925	0.177577	-2.48301	0.0130276	0.0582912	115.118	172.017	143.71	139.891	208.168	195.573	171.81	175.812
1235	NIPBL	231.151	-0.373222	0.150343	-2.48247	0.0130474	0.0582912	195.185	153.91	240.027	198.288	241.983	286.692	268.321	264.803
1236	STAM	47.8239	0.577796	0.23274	2.48258	0.0130435	0.0582912	62.198	45.2677	64.211	54.9104	41.211	38.8923	33.9378	41.9633
1237	ARHGAP18	94.0972	-0.44051	0.177599	-2.48037	0.0131248	0.0585894	79.7234	81.4818	62.6821	86.2878	99.3291	140.012	79.5417	123.719
1238	JTB	337.639	0.309618	0.124876	2.4794	0.0131605	0.0587013	387.964	407.409	348.574	348.638	305.384	337.807	283.168	282.167
1239	ARPC5L	152.327	0.42315	0.17086	2.4766	0.0132642	0.059116	194.154	208.231	145.239	162.988	132.087	114.454	112.419	149.042
1240	FTH1	5008.41	-0.327997	0.13255	-2.47452	0.0133416	0.0594133	4160.39	4173.68	4377.81	5036.5	5045.71	6084.97	5361.11	5827.11
1241	ASXL1	52.5674	0.538644	0.217711	2.47413	0.0133561	0.0594299	58.418	81.4818	52.7447	56.6536	36.9842	55.5604	38.18	40.5163
1242	ABR	63.9739	0.534703	0.216169	2.47354	0.013378	0.0594794	73.1943	117.696	67.2686	57.0894	49.6645	50.0043	49.8461	47.0278
1243	THAP11	50.9346	-0.537903	0.21755	-2.47255	0.0134152	0.059549	40.2053	45.2677	35.9276	47.0661	58.1181	57.7828	57.27	65.839
1244	UBE2A	84.6898	0.483305	0.195446	2.47283	0.0134049	0.059549	104.121	90.5354	93.2588	98.9259	63.4015	84.4518	80.6022	62.2214
1245	PAWR	168.851	0.424354	0.171665	2.47199	0.0134362	0.0595942	214.428	162.964	203.335	179.984	125.746	171.126	146.357	146.872
1246	PER1	60.1265	-0.526338	0.213122	-2.46966	0.0135243	0.0599367	58.0744	54.3212	41.2785	50.5524	85.5921	51.1155	74.2389	65.839
1247	CLEC2D	48.9329	-0.796089	0.322455	-2.46884	0.0135553	0.0599781	41.5799	27.1606	20.6392	50.9882	98.2724	57.7828	50.9067	44.1338
1248	FTL	2662.12	-0.481957	0.195197	-2.46908	0.0135461	0.0599781	2784.82	2417.29	1356.84	2441.33	2902.73	2862.47	2546.39	3985.07
1249	NECTIN2	68.785	0.602483	0.244073	2.46845	0.01357	0.0599947	96.2179	108.642	78.7349	52.2956	58.1181	66.6725	36.0589	53.5394
1250	WDR45B	82.9926	0.462774	0.187514	2.46795	0.0135891	0.060031	91.7506	126.75	96.3165	78.8792	76.0818	66.6725	71.0572	56.4334
1251	AAMDC	78.7206	-0.675097	0.273643	-2.46707	0.0136223	0.0601036	87.2834	63.3748	55.8024	38.3501	77.1385	114.454	100.753	92.6087
1252	CCDC6	128.542	0.417952	0.169421	2.46694	0.0136273	0.0601036	164.601	135.803	135.302	145.12	105.669	125.566	95.45	120.825
1253	KCNE3	50.02	1.58534	0.643111	2.46512	0.0136969	0.0603148	105.84	27.1606	103.961	61.8832	17.9638	36.6698	14.8478	31.8342
1254	LTF	95.2056	-0.759515	0.308105	-2.46511	0.013697	0.0603148	36.769	36.2141	195.691	47.9377	115.179	77.7845	173.931	78.1386
1255	STAMBP	62.6854	0.512197	0.207833	2.46446	0.0137219	0.0603763	85.9088	81.4818	71.0907	53.1672	62.3448	66.6725	40.3011	40.5163
1256	TMEM184B	61.7336	0.55311	0.224609	2.46254	0.0137955	0.060652	82.1288	45.2677	90.2011	72.3423	68.685	42.2259	44.5433	48.4748
1257	RBX1	363.371	0.359777	0.146156	2.4616	0.0138318	0.0607632	415.111	380.249	410.492	419.672	275.797	323.361	309.682	372.605
1258	HSPE1	556.39	0.410978	0.167009	2.46081	0.0138624	0.0608492	676.618	706.176	535.856	634.956	448.038	402.257	483.613	563.61
1259	ABCA5	131.633	0.499665	0.203317	2.45757	0.013988	0.0611578	132.643	126.75	203.335	146.864	122.576	124.455	108.177	88.2676
1260	EPCAM	378.518	0.365705	0.148808	2.45757	0.0139881	0.0611578	434.355	380.249	431.895	436.233	341.312	388.923	333.014	282.167
1261	POLR2C	62.1886	-0.540585	0.21993	-2.45798	0.0139719	0.0611578	47.078	63.3748	43.5717	54.4746	89.8188	70.0061	60.4517	68.733
1262	RPS5	4199.19	-0.417357	0.169791	-2.45806	0.013969	0.0611578	3516.08	4019.77	3007.98	3822.81	3807.26	4832.64	5190.36	5396.62
1263	THOC2	149.504	-0.375864	0.152892	-2.45836	0.0139573	0.0611578	121.647	90.5354	165.114	136.404	159.561	141.123	217.414	164.236
1264	STMP1	152.721	-0.464455	0.189053	-2.45675	0.0140201	0.0612492	96.5615	90.5354	155.941	167.782	164.844	158.903	212.111	175.088
1265	GCA	44.7132	0.572844	0.233278	2.45563	0.0140638	0.0613913	43.6417	45.2677	58.0956	63.1905	30.6441	40.0035	39.2405	37.6223
1266	UBE3C	67.381	0.477199	0.194356	2.45528	0.0140775	0.0614027	84.1906	63.3748	87.1435	78.8792	63.4015	45.5595	61.5122	54.9864
1267	ABI1	159.087	0.38883	0.158455	2.45389	0.014132	0.0614463	194.841	172.017	184.989	173.447	131.03	118.899	150.599	146.872
1268	NRDE2	67.6385	-0.515352	0.209993	-2.45414	0.0141223	0.0614463	59.1053	81.4818	51.2159	44.4513	103.556	65.5612	74.2389	61.4979
1269	PFDN2	240.723	0.357163	0.145539	2.45408	0.0141247	0.0614463	268.379	325.927	241.556	252.326	184.921	230.02	212.111	210.54
1270	RARRES3	263.58	-0.516453	0.210446	-2.45409	0.0141242	0.0614463	151.543	262.553	179.638	189.572	177.524	676.725	198.324	272.761
1271	AIDA	54.6503	0.569241	0.232063	2.45296	0.0141686	0.061486	63.5725	81.4818	62.6821	59.7042	34.8708	35.5586	53.0278	46.3043
1272	LCN2	1481.69	1.29156	0.526565	2.45281	0.0141745	0.061486	2064.9	3947.34	1340.02	850.676	360.332	1952.39	400.89	936.939
1273	NDUFB9	238.648	-0.419495	0.170993	-2.45328	0.014156	0.061486	244.325	199.178	157.47	209.183	274.74	311.138	271.502	241.651
1274	UPF3B	56.6474	-0.577706	0.235583	-2.45224	0.0141969	0.0615347	40.549	45.2677	42.0429	55.782	83.4787	61.1164	56.2094	68.733
1275	MAST4	216.687	-0.384775	0.157009	-2.45066	0.0142595	0.0617577	182.814	244.445	177.345	172.576	258.89	210.018	242.867	244.545
1276	IK	153.598	-0.430365	0.175675	-2.44978	0.0142944	0.0618604	135.736	126.75	138.359	119.844	159.561	183.349	163.326	201.858
1277	IRX5	76.0513	-0.472988	0.193125	-2.44912	0.0143205	0.0619246	65.978	99.5889	48.9226	55.782	100.386	86.6742	67.8755	83.2031
1278	SAV1	82.8588	-0.483134	0.197294	-2.44881	0.0143331	0.0619306	69.758	54.3212	74.9128	76.7003	117.293	75.5621	106.056	88.2676
1279	ADORA2B	63.8538	0.500604	0.204634	2.44634	0.0144316	0.062259	64.2598	63.3748	61.9177	102.412	47.5512	65.5612	41.3617	64.392
1280	BBX	225.917	-0.358896	0.1467	-2.44647	0.0144264	0.062259	179.721	153.91	217.859	226.179	226.132	253.355	296.955	253.227
1281	TXN2	156.471	-0.504809	0.206464	-2.44502	0.0144845	0.0624381	172.505	153.91	99.3741	108.078	179.638	164.459	181.355	192.452
1282	ZNF219	64.3904	-0.615667	0.25189	-2.44419	0.0145179	0.0625335	64.9471	81.4818	38.2208	37.4785	85.5921	55.5604	81.6628	70.18
1283	SRP54	100.847	0.456008	0.186717	2.44225	0.0145962	0.0628217	111.681	108.642	118.485	120.28	94.0456	101.12	67.8755	84.6501
1284	NDUFB6	196.925	0.372193	0.152418	2.44192	0.0146095	0.06283	216.147	289.713	187.282	211.361	168.014	171.126	169.689	162.065
1285	ARHGAP21	179.223	0.405587	0.166201	2.44034	0.0146734	0.0630065	185.219	262.553	230.089	148.171	143.71	184.46	142.114	137.466
1286	GNL3	122.782	0.41716	0.170942	2.44036	0.0146728	0.0630065	132.3	162.964	122.307	148.607	104.613	106.676	107.116	97.6732
1287	MRPL20	317.11	0.327652	0.134347	2.43885	0.0147339	0.0632173	337.793	407.409	328.699	344.715	250.436	296.692	267.26	303.872
1288	LGALS7	145.304	3.23523	1.32722	2.4376	0.0147853	0.0633883	777.303	0	1.52883	270.194	20.0772	0	0	93.3322
1289	GIGYF2	104.183	-0.450354	0.184848	-2.43635	0.0148365	0.0635186	103.434	45.2677	98.6097	94.1321	120.463	105.565	119.843	146.148
1290	SDR16C5	121.571	0.545957	0.224093	2.43629	0.0148387	0.0635186	139.516	108.642	148.297	152.529	75.0251	164.459	94.3894	89.7146
1291	SERBP1	802.634	0.297634	0.12232	2.43323	0.0149648	0.0639816	945.684	923.461	817.161	862.442	768.215	696.727	660.726	746.657
1292	ZC3H8	60.8619	-0.549867	0.225994	-2.4331	0.01497	0.0639816	48.4526	45.2677	64.9754	43.1439	83.4787	57.7828	69.9967	73.7975
1293	RPS18	14118.1	-0.602646	0.247873	-2.43127	0.0150461	0.0642573	12787.7	17672.5	8354.31	7492.22	13697.9	17279.3	17227.7	18433.5
1294	DLK2	129.5	-1.35433	0.557223	-2.43049	0.0150782	0.0642949	58.0744	144.857	28.2834	94.5679	209.225	104.454	152.72	243.821
1295	MRPL28	105.175	0.416296	0.171262	2.43076	0.0150671	0.0642949	134.018	90.5354	126.893	123.766	89.8188	84.4518	100.753	91.1616
1296	DUSP1	608.802	-1.43232	0.590302	-2.42642	0.0152487	0.0649214	172.161	181.071	319.526	845.882	626.619	1181.21	901.472	642.473
1297	TEX264	141.947	-0.442202	0.182228	-2.42663	0.0152396	0.0649214	159.103	126.75	100.903	95.0037	166.957	188.905	145.296	152.66
1298	COA6	113.15	0.472384	0.194725	2.4259	0.0152705	0.0649641	142.609	153.91	119.249	111.128	89.8188	110.01	72.1178	106.355
1299	ARGLU1	524.684	-0.376242	0.155208	-2.42412	0.0153454	0.0651326	506.175	488.891	430.366	354.739	676.283	841.184	459.22	440.615
1300	LRRC8A	155.276	0.416269	0.171682	2.42465	0.0153232	0.0651326	221.988	199.178	142.946	145.992	129.973	161.125	120.903	120.102
1301	TUBB4B	521.288	0.499928	0.206226	2.42417	0.0153432	0.0651326	757.028	697.122	603.889	407.034	564.274	307.804	417.859	415.292
1302	MDM4	151.106	-0.491769	0.203042	-2.42201	0.0154348	0.0654614	109.276	63.3748	168.936	147.735	179.638	166.681	222.717	150.489
1303	CLN8	54.2941	0.549545	0.226922	2.42173	0.0154467	0.0654617	58.0744	63.3748	74.1484	55.782	47.5512	61.1164	40.3011	34.0047
1304	APOL6	56.902	0.545255	0.225262	2.42054	0.0154975	0.0655765	68.0398	63.3748	83.3214	47.9377	45.4378	67.7837	42.4222	36.8988
1305	TOB1	257.537	-0.411555	0.170012	-2.42073	0.0154892	0.0655765	209.961	253.499	195.691	213.54	310.668	364.476	301.198	211.263
1306	TRIQK	74.7443	-0.459469	0.189914	-2.41935	0.0155484	0.0657415	63.5725	54.3212	64.211	59.2684	90.8755	107.787	84.8444	73.074
1307	UBA1	96.0376	0.608919	0.251752	2.41873	0.0155749	0.065803	132.643	162.964	123.071	63.1905	89.8188	60.0052	67.8755	68.733
1308	TM9SF4	64.4597	0.517109	0.21385	2.41809	0.015602	0.0658672	80.7543	81.4818	78.7349	61.8832	48.6078	62.2276	47.725	54.2629
1309	SMIM8	50.0453	-0.577235	0.238774	-2.4175	0.0156276	0.0659248	36.0817	27.1606	40.5141	50.9882	57.0614	60.0052	72.1178	56.4334
1310	CIB1	465.914	0.664689	0.275017	2.4169	0.0156533	0.0659827	932.626	470.784	503.75	406.163	284.25	457.817	304.379	367.541
1311	RPS15A	4900.8	-0.515709	0.213462	-2.41593	0.0156951	0.0661085	3645.63	5314.43	4140.84	3157.35	6212.29	4642.62	6747.25	5345.98
1312	PHF14	160.597	-0.362051	0.149888	-2.41547	0.0157148	0.0661413	114.431	162.964	119.249	166.039	156.39	211.129	152.72	201.858
1313	C1QBP	405.425	0.394419	0.163312	2.41512	0.0157301	0.0661552	464.251	552.266	348.574	492.015	310.668	361.142	356.347	358.135
1314	MFSD6	75.632	0.477187	0.197729	2.41334	0.015807	0.0664279	86.9397	72.4283	113.134	75.8287	57.0614	67.7837	68.9361	62.9449
1315	GPX2	150.182	0.441615	0.18304	2.41267	0.0158363	0.0665006	156.698	126.75	165.114	244.482	112.009	92.2302	158.023	146.148
1316	CAV2	215.259	0.413657	0.171503	2.41195	0.0158674	0.0665297	258.414	162.964	227.032	328.155	189.148	173.348	189.839	193.176
1317	GPBP1	226.189	-0.380785	0.157872	-2.41198	0.015866	0.0665297	161.509	144.857	230.854	235.33	226.132	260.023	301.198	249.609
1318	CTDSPL2	56.9809	-0.518854	0.215376	-2.40906	0.0159935	0.0670075	42.9544	54.3212	49.6871	44.0155	71.8551	67.7837	59.3911	65.839
1319	FAM84A	206.544	-0.341205	0.141663	-2.40857	0.0160153	0.0670482	169.412	172.017	210.214	162.988	216.622	267.801	263.018	190.282
1320	EDEM3	47.7378	0.554153	0.230247	2.40678	0.0160939	0.067275	62.198	45.2677	69.5619	47.5019	35.9275	40.0035	44.5433	36.8988
1321	TGM2	93.0962	1.4641	0.608299	2.40688	0.0160895	0.067275	128.863	108.642	181.931	107.206	45.4378	101.12	18.0294	53.5394
1322	CRB3	52.6744	0.724435	0.30113	2.40572	0.0161404	0.0674187	124.74	54.3212	48.9226	36.1711	41.211	55.5604	28.635	31.8342
1323	MYO6	150.879	0.511665	0.212898	2.40334	0.0162461	0.0678087	192.436	108.642	210.214	178.241	129.973	163.348	113.479	110.696
1324	TSPAN12	63.5707	-0.674704	0.280804	-2.40276	0.016272	0.0678654	59.7925	27.1606	40.5141	57.5252	61.2882	86.6742	101.813	73.7975
1325	LMCD1	45.2784	0.606188	0.252335	2.40232	0.0162916	0.0678962	44.6726	45.2677	55.8024	69.2917	39.0976	41.1147	28.635	38.3458
1326	IFITM2	83.8689	0.608283	0.25348	2.39973	0.0164071	0.0683257	104.121	117.696	120.778	73.6497	67.6283	40.0035	68.9361	78.1386
1327	KDM3B	79.1547	-0.525638	0.219132	-2.39872	0.0164523	0.068411	70.4452	18.1071	85.6146	69.7275	90.8755	93.3414	108.177	96.9497
1328	KRT19	10692.8	-0.494924	0.206313	-2.3989	0.0164446	0.068411	11901.5	11851.1	5742.3	7002.38	12046.3	13218.9	10806	12973.9
1329	IRX2	118.824	-0.463982	0.193544	-2.3973	0.0165166	0.0685971	79.7234	126.75	100.139	111.128	144.767	104.454	138.933	144.701
1330	KCTD3	57.1175	0.53612	0.223647	2.39717	0.0165223	0.0685971	52.5762	72.4283	69.5619	72.3423	44.3811	61.1164	36.0589	48.4748
1331	NSA2	343.711	-0.433344	0.180793	-2.3969	0.0165344	0.0685971	348.102	217.285	292.771	294.163	463.888	337.807	504.824	290.849
1332	SHKBP1	52.1069	0.703534	0.293588	2.39633	0.01656	0.0686521	66.3216	117.696	38.9852	49.245	31.7008	35.5586	33.9378	43.4103
1333	CCT3	296.905	0.30621	0.127912	2.39391	0.0166696	0.0689511	340.199	362.141	282.07	332.077	281.08	280.024	222.717	274.932
1334	LSR	109.153	0.544807	0.22757	2.39402	0.0166649	0.0689511	174.567	153.91	112.369	81.0582	96.159	110.01	58.3305	86.8206
1335	SPPL2A	175.774	0.467422	0.195236	2.39414	0.0166594	0.0689511	178.347	144.857	279.776	207.439	148.994	157.791	142.114	146.872
1336	TP53	64.2473	0.526658	0.220087	2.39295	0.0167134	0.0690805	54.2944	90.5354	84.0858	78.4434	51.7779	54.4492	54.0883	46.3043
1337	PREPL	58.2528	-0.497606	0.20799	-2.39245	0.0167362	0.0691228	39.8617	54.3212	50.4515	53.1672	61.2882	61.1164	76.36	69.4565
1338	HTATIP2	85.8627	0.444952	0.186086	2.39112	0.0167972	0.0692862	98.6233	99.5889	77.2061	120.28	62.3448	73.3397	63.6333	91.8851
1339	NUDT4	88.3631	-0.464482	0.19426	-2.39104	0.0168008	0.0692862	67.3525	54.3212	99.3741	66.6769	106.726	102.231	137.872	72.3505
1340	SYBU	59.0213	-0.563014	0.235578	-2.38993	0.0168515	0.0694432	38.1435	54.3212	36.692	62.319	62.3448	80.0069	71.0572	67.286
1341	FAM214A	103.595	-0.402455	0.168496	-2.38851	0.0169168	0.0696602	84.1906	81.4818	100.139	88.4668	104.613	114.454	138.933	116.484
1342	DGKA	100.166	0.463992	0.194309	2.38791	0.0169443	0.0697215	126.801	172.017	103.196	70.1633	114.123	88.8966	82.7233	43.4103
1343	NUP98	61.0019	0.492676	0.206356	2.38751	0.016963	0.0697467	61.5107	81.4818	77.9705	60.14	46.4945	70.0061	47.725	42.6868
1344	EGLN1	53.0926	0.509533	0.21346	2.38701	0.0169858	0.06975	55.3253	45.2677	81.0281	66.6769	40.1543	35.5586	55.1489	45.5808
1345	PIGC	49.0853	-0.539402	0.22598	-2.38694	0.0169891	0.06975	41.2362	45.2677	29.8122	44.0155	62.3448	64.45	49.8461	55.7099
1346	SETD5	193.756	0.459365	0.192589	2.38521	0.0170693	0.0700272	191.405	217.285	294.3	199.595	176.468	162.236	147.417	161.342
1347	FGFR2	100.756	-0.48409	0.203026	-2.38437	0.0171082	0.0701235	79.0361	108.642	61.9177	101.105	121.52	97.7863	116.661	119.378
1348	KRT18	1506.56	0.576909	0.241976	2.38416	0.0171182	0.0701235	2857.67	1720.17	1342.32	1417.65	1035.56	1412.34	1086.01	1180.76
1349	KIAA0100	92.3413	0.554177	0.232591	2.38262	0.0171899	0.0703654	117.867	144.857	124.6	65.8053	72.9118	70.0061	71.0572	71.627
1350	GSTO1	317.212	0.328306	0.13806	2.37799	0.0174072	0.0711493	386.246	344.034	298.122	394.832	302.214	232.242	274.684	305.319
1351	TCAF1	97.3052	-0.431155	0.1813	-2.37812	0.017401	0.0711493	80.7543	99.5889	77.9705	79.7508	95.1023	108.898	117.722	118.655
1352	COPS3	95.7126	0.420183	0.176814	2.37641	0.0174819	0.0714016	86.5961	135.803	97.8453	123.331	63.4015	85.563	82.7233	90.4381
1353	MPST	171.222	-0.521888	0.219643	-2.37607	0.017498	0.0714145	169.412	226.338	90.2011	104.155	201.828	215.574	211.051	151.213
1354	SLC5A8	77.5037	0.762712	0.321043	2.37573	0.0175141	0.0714274	109.963	208.231	73.384	13.0739	61.2882	113.343	21.2111	19.5346
1355	UBE2N	130.923	0.372959	0.157096	2.37409	0.0175922	0.0716929	120.96	162.964	146.004	163.424	98.2724	120.01	113.479	122.272
1356	PJA2	158.741	-0.369909	0.155884	-2.37297	0.0176456	0.0718198	147.076	90.5354	156.705	145.556	172.241	173.348	189.839	194.623
1357	SQSTM1	476.793	0.330615	0.13933	2.37289	0.0176493	0.0718198	647.065	461.73	514.452	494.194	485.022	418.925	357.407	435.55
1358	FERMT1	88.2654	-0.575815	0.242698	-2.37255	0.0176656	0.0718331	70.1016	99.5889	41.2785	91.9531	103.556	73.3397	99.6922	126.613
1359	C1orf52	56.1313	-0.497402	0.209683	-2.37216	0.0176844	0.0718566	46.0471	45.2677	49.6871	48.8093	72.9118	52.2268	66.815	67.286
1360	ZNF83	67.8163	-0.481712	0.203199	-2.37065	0.017757	0.0720985	43.9853	72.4283	51.9803	62.7548	75.0251	87.7854	66.815	81.7561
1361	DTX3L	54.1574	0.779742	0.329069	2.36954	0.0178102	0.0722616	74.2252	36.2141	91.73	60.5758	42.2677	62.2276	23.3322	42.6868
1362	ADH1C	1214.34	0.684823	0.289185	2.36811	0.0178792	0.0724882	1620.93	506.998	2180.12	1910.1	882.338	753.399	869.655	991.202
1363	POLE4	217.94	0.356187	0.150432	2.36776	0.0178962	0.0725038	173.536	244.445	249.964	311.159	158.504	207.796	178.173	219.946
1364	MPHOSPH10	107.396	-0.403263	0.170476	-2.36551	0.0180053	0.0728924	88.3143	63.3748	93.2588	110.692	114.123	134.456	112.419	142.531
1365	MYO10	45.9903	0.613397	0.25955	2.36331	0.0181127	0.0732734	62.8852	27.1606	58.0956	68.8559	53.8913	31.1138	27.5744	38.3458
1366	LEPROTL1	58.1386	0.509745	0.215875	2.3613	0.018211	0.0736174	67.3525	45.2677	77.2061	77.5718	43.3244	44.4483	63.6333	46.3043
1367	OTUD6B-AS1	141.061	-0.394287	0.167027	-2.36062	0.0182444	0.0736445	126.114	99.5889	124.6	131.175	138.427	150.013	167.568	191.005
1368	RBM7	77.9069	0.439393	0.186118	2.36083	0.018234	0.0736445	82.4725	99.5889	91.73	88.9026	61.2882	63.3388	65.7544	70.18
1369	MANF	137.67	0.576141	0.244155	2.35973	0.0182881	0.073767	114.431	190.124	235.44	133.79	101.442	103.342	95.45	127.337
1370	RAP1A	122.969	0.435136	0.184575	2.3575	0.0183987	0.0741587	123.709	172.017	126.893	146.428	113.066	113.343	100.753	87.5441
1371	CNOT4	103.505	-0.40353	0.171206	-2.35699	0.0184237	0.0742055	74.9125	81.4818	92.4944	99.3617	103.556	136.679	120.903	118.655
1372	SLC35E3	95.0396	-0.510071	0.216466	-2.35636	0.0184552	0.0742781	75.9434	54.3212	82.557	92.8247	135.257	105.565	121.964	91.8851
1373	RPL18	5638.33	-0.630449	0.267766	-2.35448	0.0185487	0.0746001	5666.2	6726.78	3311.45	2690.17	5656.47	7296.19	6642.26	7117.12
1374	EPB41L4A	50.3978	-0.610903	0.259668	-2.35263	0.0186412	0.0749177	36.769	36.2141	32.8699	50.1166	59.1748	66.6725	69.9967	51.3689
1375	PRDX4	181.268	0.425626	0.181001	2.35151	0.0186974	0.0750889	219.239	153.91	166.643	281.089	138.427	172.237	144.236	174.365
1376	WDR83OS	355.894	-0.323293	0.137533	-2.35067	0.0187397	0.075204	328.859	362.141	282.07	303.315	373.012	400.035	386.042	411.674
1377	JDP2	57.9311	-0.611192	0.260109	-2.34976	0.0187857	0.0753339	47.4217	45.2677	38.2208	53.603	79.2519	56.6716	88.0261	54.9864
1378	CAPZB	235.796	0.324411	0.138151	2.34823	0.0188627	0.0755867	266.317	271.606	248.435	260.171	197.601	222.242	217.414	202.581
1379	KAT6B	93.9395	-0.470923	0.200566	-2.34797	0.0188761	0.0755867	64.9471	81.4818	90.2011	79.315	118.35	114.454	100.753	102.014
1380	STK38L	43.7452	0.670411	0.285725	2.34635	0.0189582	0.0758603	43.298	27.1606	79.4993	57.961	35.9275	42.2259	37.1194	26.7697
1381	METTL16	52.3373	-0.529203	0.225825	-2.34342	0.019108	0.0764043	44.3289	18.1071	52.7447	48.8093	73.9685	54.4492	60.4517	65.839
1382	RPS12	14362.9	-0.396225	0.169151	-2.34243	0.0191587	0.0765515	12653.7	15128.5	11808.7	10175.4	13957.8	15578	18331.7	17269.3
1383	TRABD	90.1419	-0.422676	0.180566	-2.34084	0.0192405	0.0768228	86.5961	90.5354	70.3263	66.6769	105.669	102.231	102.874	96.2262
1384	CNIH4	132.825	0.401734	0.17168	2.34002	0.0192825	0.0768795	152.574	126.75	147.532	167.782	114.123	125.566	124.085	104.185
1385	KCNK1	45.7772	0.607103	0.259427	2.34017	0.019275	0.0768795	67.6961	45.2677	58.8601	45.3229	41.211	43.3371	25.4533	39.0693
1386	COX5A	591.067	0.415476	0.177638	2.33889	0.0193411	0.0770572	706.514	588.48	615.355	764.388	408.94	631.166	494.219	519.477
1387	PIGR	345.984	-1.54201	0.659943	-2.33658	0.0194612	0.0774799	304.804	108.642	146.004	75.3929	404.713	1207.88	191.961	328.471
1388	HDLBP	372.878	0.438565	0.187852	2.33463	0.0195625	0.0778272	517.515	470.784	432.66	310.287	313.838	321.139	278.926	337.877
1389	HP1BP3	242.834	-0.309985	0.132793	-2.33435	0.0195772	0.0778296	216.49	217.285	225.503	202.21	265.23	290.025	282.108	243.821
1390	AES	772.875	-0.373535	0.1602	-2.33168	0.0197178	0.078316	757.028	851.032	591.658	535.159	989.064	798.958	884.503	775.597
1391	HLTF	56.4981	-0.508778	0.218221	-2.33148	0.0197279	0.078316	42.2671	54.3212	38.9852	56.6536	53.8913	55.5604	69.9967	80.3091
1392	KIAA1522	257.22	0.305099	0.130933	2.3302	0.0197957	0.0784724	304.117	253.499	305.767	271.937	241.983	213.352	244.988	222.116
1393	RNF213	178.141	0.464245	0.199228	2.33022	0.0197948	0.0784724	201.714	162.964	248.435	202.646	158.504	170.015	118.782	162.065
1394	ZNF429	63.0298	-0.557392	0.239472	-2.32759	0.0199338	0.0789629	37.7999	45.2677	48.1582	71.0349	69.7417	80.0069	80.6022	71.627
1395	SLC25A24	73.1661	0.466326	0.200568	2.32502	0.0200709	0.0794366	101.372	63.3748	79.4993	88.4668	61.2882	66.6725	53.0278	71.627
1396	TMEM63A	63.4073	0.497545	0.214015	2.32481	0.0200821	0.0794366	56.6998	126.75	67.2686	58.3968	40.1543	60.0052	48.7855	49.1983
1397	CAPRIN1	140.416	0.407968	0.175556	2.32386	0.0201329	0.0795236	157.385	144.857	188.811	144.685	105.669	131.122	119.843	130.954
1398	ZFPM1	61.0933	-0.529949	0.228027	-2.32406	0.0201225	0.0795236	69.0707	81.4818	30.5767	31.3774	81.3653	84.4518	58.3305	52.0924
1399	EHMT2	51.2775	-0.529084	0.22774	-2.3232	0.0201686	0.0796076	52.5762	18.1071	40.5141	43.5797	67.6283	72.2285	54.0883	61.4979
1400	PDZD8	73.9114	0.446206	0.192223	2.3213	0.0202708	0.0799537	81.7852	63.3748	110.84	81.0582	62.3448	61.1164	69.9967	60.7744
1401	FMC1	84.774	-0.769972	0.331887	-2.31999	0.0203417	0.080176	68.727	135.803	51.2159	24.4046	174.354	74.4509	84.8444	64.392
1402	THSD4	61.5929	-1.86046	0.8023	-2.31891	0.0204001	0.0803491	10.3091	81.4818	12.2307	35.7353	118.35	44.4483	81.6628	108.526
1403	MINOS1	260.452	0.639673	0.275987	2.31777	0.0204621	0.0805133	250.166	443.623	386.795	201.338	303.271	142.235	207.869	148.319
1404	NDUFS6	435.173	0.470886	0.203178	2.3176	0.020471	0.0805133	645.003	579.426	470.116	352.56	321.234	365.587	384.982	362.476
1405	FGFR3	339.871	-0.469648	0.202684	-2.31715	0.0204957	0.0805534	290.715	307.82	249.964	299.392	473.398	257.8	470.887	368.988
1406	SDAD1	66.5901	-0.521161	0.225149	-2.31474	0.0206273	0.0810126	43.9853	63.3748	46.6294	66.6769	71.8551	84.4518	84.8444	70.9035
1407	ATM	133.086	-0.400496	0.173074	-2.31401	0.020667	0.0811061	80.4106	117.696	132.244	133.354	131.03	150.013	164.386	155.554
1408	CD24	221.238	1.41596	0.611973	2.31377	0.0206804	0.0811061	531.947	72.4283	448.712	284.14	116.236	96.6751	69.9967	149.766
1409	PICALM	69.7919	0.453228	0.195992	2.31248	0.0207512	0.081326	59.1053	99.5889	100.903	67.9843	48.6078	62.2276	69.9967	49.9219
1410	SNRPF	305.232	0.394269	0.17052	2.31215	0.0207694	0.0813396	400.335	371.195	330.228	298.085	276.853	215.574	244.988	304.596
1411	ZNF37A	101.359	-0.39448	0.170683	-2.31118	0.0208227	0.0814904	74.5688	126.75	85.6146	73.2139	99.3291	135.567	114.54	101.291
1412	CEBPA	50.3231	-0.512271	0.221678	-2.31088	0.0208395	0.0814983	43.6417	45.2677	38.2208	38.7859	65.5149	62.2276	60.4517	48.4748
1413	GPATCH8	100.401	-0.420709	0.182155	-2.30963	0.0209089	0.0817118	85.9088	99.5889	77.2061	88.031	117.293	103.342	126.206	105.632
1414	ECH1	240.405	-0.437667	0.189606	-2.3083	0.0209825	0.0819416	235.734	280.66	130.715	189.572	238.812	305.582	221.656	320.513
1415	IFNGR1	160.199	0.400694	0.173636	2.30767	0.0210175	0.0820203	143.983	162.964	187.282	228.358	131.03	157.791	126.206	143.978
1416	ATP5MPL	439.164	0.370451	0.160602	2.30665	0.0210746	0.0821268	482.808	570.373	534.327	414.443	384.636	312.249	427.404	387.075
1417	IL33	386.179	-0.562584	0.243876	-2.30685	0.0210634	0.0821268	248.792	452.677	222.445	363.455	436.414	361.142	531.338	473.172
1418	PARVA	115.896	-0.402832	0.17468	-2.30611	0.0211043	0.0821845	98.2797	81.4818	97.8453	111.564	127.86	141.123	145.296	123.719
1419	WNK2	60.5795	-0.528318	0.229182	-2.30523	0.0211537	0.0823192	41.5799	81.4818	58.8601	33.5564	79.2519	61.1164	77.4205	51.3689
1420	LINC02562	58.8208	-0.507305	0.220164	-2.30422	0.0212104	0.0824815	50.5144	54.3212	40.5141	46.1945	70.7984	82.2294	73.1783	52.8159
1421	EIF3G	405.356	-0.308211	0.133853	-2.3026	0.0213012	0.0827181	405.146	362.141	298.122	380.886	444.867	467.818	383.921	499.942
1422	RPS15	5415.72	-0.646151	0.280597	-2.30277	0.0212917	0.0827181	4929.79	6980.28	3272.47	2493.63	5916.42	6082.75	7203.29	6447.15
1423	ANKRD11	348.068	-0.356856	0.155112	-2.30063	0.0214124	0.0830542	336.763	307.82	289.714	285.883	417.393	382.255	311.803	452.914
1424	FAM91A1	52.3489	0.535283	0.232677	2.30054	0.0214178	0.0830542	55.3253	36.2141	93.2588	61.0116	48.6078	34.4474	53.0278	36.8988
1425	CRK	104.256	0.394498	0.171516	2.30006	0.0214448	0.083095	109.963	126.75	129.186	106.77	90.8755	96.6751	100.753	73.074
1426	ERP44	137.274	0.39994	0.173901	2.29982	0.0214584	0.083095	142.952	126.75	169.7	169.961	116.236	146.679	116.661	109.249
1427	COMTD1	111.36	0.679844	0.295902	2.29753	0.0215885	0.0833331	193.123	208.231	81.7925	77.5718	62.3448	120.01	53.0278	94.7792
1428	GCC2	263.96	-0.415109	0.180656	-2.29779	0.0215739	0.0833331	229.205	162.964	243.084	239.252	290.59	382.255	264.078	300.255
1429	METTL7A	241.361	-0.475764	0.207087	-2.29741	0.0215954	0.0833331	153.605	208.231	182.696	268.015	292.704	307.804	272.563	245.268
1430	MPHOSPH6	74.1136	0.449561	0.195635	2.29796	0.021564	0.0833331	77.6616	99.5889	87.9079	85.4162	65.5149	48.8931	67.8755	60.0509
1431	WEE1	60.387	0.538237	0.234248	2.29772	0.0215774	0.0833331	54.9816	36.2141	84.8502	101.541	41.211	55.5604	53.0278	55.7099
1432	PTGFRN	59.3255	0.471481	0.205393	2.29551	0.0217042	0.0836945	64.2598	63.3748	86.379	64.0621	48.6078	41.1147	58.3305	48.4748
1433	CD47	155.833	0.431987	0.188412	2.29278	0.0218606	0.0842045	143.296	126.75	236.969	195.673	114.123	160.014	141.054	128.784
1434	GPR108	86.0234	-0.447452	0.19517	-2.29263	0.0218695	0.0842045	103.091	45.2677	74.9128	57.0894	120.463	110.01	89.0866	88.2676
1435	MEAF6	123.805	-0.418477	0.182549	-2.29241	0.0218822	0.0842045	94.4997	90.5354	97.0809	141.634	148.994	130.011	135.751	151.936
1436	UQCRFS1	338.433	0.305881	0.13347	2.29176	0.0219197	0.0842902	340.199	353.088	366.155	427.953	269.457	324.473	312.864	313.278
1437	MARCH5	69.8214	0.468661	0.204689	2.28963	0.022043	0.0847053	78.0052	72.4283	81.0281	88.9026	67.6283	62.2276	54.0883	54.2629
1438	ZSWIM7	90.8503	-0.43827	0.191465	-2.28904	0.0220772	0.0847777	78.6925	99.5889	68.0331	72.7781	115.179	92.2302	113.479	86.8206
1439	NCLN	45.5751	0.656226	0.286727	2.28868	0.022098	0.0847985	91.407	72.4283	36.692	33.5564	42.2677	27.7802	28.635	31.8342
1440	RNF141	76.5524	0.469328	0.205134	2.28791	0.0221429	0.0849118	81.4416	108.642	82.557	85.852	54.948	64.45	79.5417	54.9864
1441	RNF217	55.949	-0.479463	0.209603	-2.28748	0.0221678	0.0849483	37.4562	54.3212	51.9803	46.1945	56.0047	65.5612	75.2994	60.7744
1442	DDX18	181.117	-0.35829	0.156846	-2.28435	0.0223511	0.0855915	178.347	199.178	141.417	128.56	237.756	210.018	161.204	192.452
1443	CMAS	120.061	0.409592	0.179352	2.28374	0.0223869	0.0856691	120.272	126.75	127.658	164.295	90.8755	123.344	108.177	99.1202
1444	TRIP10	47.8743	0.544894	0.238752	2.28226	0.0224742	0.0859435	73.5379	45.2677	58.8601	48.3735	63.4015	28.8914	34.9983	29.6637
1445	CAPN1	368.81	0.358795	0.157331	2.28051	0.0225776	0.0862792	445.351	570.373	338.636	333.82	359.275	321.139	271.502	310.384
1446	CD63	2165.33	0.446711	0.196243	2.27632	0.0228269	0.0871718	2842.55	2190.96	2320	2572.94	1507.9	2235.75	1524.02	2128.55
1447	SEL1L3	68.0849	0.472666	0.207673	2.27601	0.0228457	0.0871831	70.4452	81.4818	71.0907	83.2372	46.4945	83.3406	59.3911	49.1983
1448	C7orf50	73.6646	-0.491051	0.215966	-2.27374	0.0229814	0.0875799	70.4452	72.4283	51.2159	52.7314	73.9685	95.5638	91.2078	81.7561
1449	LRIG1	202.013	-0.326955	0.143788	-2.27386	0.0229742	0.0875799	195.872	153.91	180.402	189.136	250.436	178.904	246.049	221.393
1450	FBXO22	80.0363	-0.442366	0.194632	-2.27283	0.0230362	0.0877283	48.1089	81.4818	71.8551	75.8287	81.3653	96.6751	88.0261	96.9497
1451	CLPTM1L	157.618	0.402143	0.17703	2.27162	0.0231097	0.0878869	133.33	190.124	170.465	230.101	133.143	135.567	117.722	150.489
1452	FLNA	204.085	1.24086	0.546189	2.27185	0.0230959	0.0878869	435.729	398.356	173.523	156.887	113.066	75.5621	96.5105	183.047
1453	STK24	166.802	0.395902	0.174355	2.27066	0.0231674	0.0880456	158.416	226.338	173.523	204.389	117.293	146.679	173.931	133.848
1454	LPAR6	52.7794	-0.50739	0.223555	-2.26964	0.0232296	0.0882213	46.0471	54.3212	38.2208	36.1711	57.0614	73.3397	67.8755	49.1983
1455	NDUFV2	433.69	0.369523	0.163076	2.26595	0.0234542	0.0890133	525.075	425.516	398.261	593.12	323.348	434.482	345.741	423.974
1456	HCAR2	70.1783	-0.560135	0.247512	-2.26306	0.0236321	0.0896265	78.0052	36.2141	45.1006	53.1672	125.746	94.4526	79.5417	49.1983
1457	SENP6	168.999	-0.354849	0.156884	-2.26186	0.0237063	0.0898464	134.705	90.5354	204.864	157.758	187.035	153.347	226.959	196.793
1458	CCPG1	228.303	-0.407079	0.180037	-2.26109	0.023754	0.0899653	209.617	126.75	214.037	209.183	234.586	303.36	248.17	280.72
1459	FAT1	73.1787	-0.593221	0.262472	-2.26013	0.0238131	0.0900658	36.769	108.642	43.5717	69.2917	77.1385	70.0061	83.7839	96.2262
1460	MORF4L2	150.887	0.351317	0.155424	2.26038	0.0237974	0.0900658	155.323	172.017	163.585	179.113	132.087	155.569	117.722	131.678
1461	EHBP1	84.7832	-0.457326	0.20242	-2.25929	0.0238651	0.0901705	54.2944	72.4283	77.2061	88.031	77.1385	68.8949	136.812	103.461
1462	MKLN1	120.222	-0.373822	0.165469	-2.25916	0.0238735	0.0901705	104.121	72.4283	154.412	84.1088	132.087	118.899	179.234	116.484
1463	CEP78	60.2494	-0.484479	0.2148	-2.25549	0.0241029	0.0909748	37.4562	54.3212	55.8024	59.7042	66.5716	58.894	68.9361	80.3091
1464	OPA1	82.8472	0.429504	0.190486	2.25478	0.0241471	0.0910185	86.2524	72.4283	113.134	101.541	54.948	67.7837	96.5105	70.18
1465	RSF1	275.801	-0.304343	0.134977	-2.25478	0.0241474	0.0910185	231.267	253.499	267.546	242.303	308.554	287.803	306.5	308.937
1466	ZMYND11	89.6263	-0.407331	0.180687	-2.25435	0.0241742	0.0910572	76.287	63.3748	77.9705	89.7742	113.066	87.7854	92.2683	116.484
1467	C9orf16	372.654	-0.373299	0.165655	-2.25348	0.0242291	0.0911398	334.701	443.623	279.012	258.863	344.482	497.821	414.677	408.057
1468	KRCC1	124.74	-0.374343	0.166117	-2.25349	0.0242283	0.0911398	92.7815	99.5889	119.249	114.615	126.803	156.68	160.144	128.06
1469	GNG5	646.408	0.346938	0.153979	2.25314	0.0242502	0.0911572	730.569	597.533	749.128	795.765	515.666	626.721	509.067	646.814
1470	EMC3	200.621	0.428838	0.190511	2.25099	0.0243864	0.0915312	244.668	144.857	249.2	264.093	180.694	195.573	142.114	183.77
1471	HERPUD1	319.376	-0.401156	0.178227	-2.25081	0.0243975	0.0915312	236.077	199.178	299.651	348.638	347.652	413.369	327.712	382.734
1472	YARS2	51.5351	0.508305	0.225835	2.25078	0.0243995	0.0915312	50.1707	81.4818	45.865	71.9065	40.1543	38.8923	36.0589	47.7513
1473	BPIFA1	147.734	-4.92227	2.18719	-2.2505	0.0244172	0.0915354	439.509	0	0	0	157.447	576.717	5.30278	2.89402
1474	MEIS2	76.8315	-0.467605	0.207952	-2.24862	0.0245366	0.0919209	51.8889	45.2677	75.6772	78.8792	87.7055	92.2302	79.5417	103.461
1475	TRIM7	108.074	0.577717	0.257025	2.24771	0.0245949	0.0920767	203.088	117.696	84.8502	122.023	79.2519	67.7837	78.4811	111.42
1476	BCAM	401.612	-1.02739	0.457214	-2.24705	0.0246366	0.0921077	281.781	353.088	146.768	271.066	852.751	272.246	518.612	516.583
1477	DENND4C	47.3585	0.550088	0.244799	2.2471	0.0246335	0.0921077	60.8234	45.2677	68.7975	47.5019	31.7008	41.1147	42.4222	41.2398
1478	RPS27	6066.75	-0.729066	0.32462	-2.24591	0.0247099	0.0923193	5473.77	7134.19	4471.84	1904.87	11444	4917.09	7167.23	6021.01
1479	EI24	228.019	0.321497	0.143191	2.24523	0.0247535	0.0923363	204.463	325.927	255.315	244.482	179.638	204.462	217.414	192.452
1480	GAPVD1	87.424	-0.432693	0.192732	-2.24505	0.0247648	0.0923363	61.8543	108.642	69.5619	71.4707	101.442	97.7863	101.813	86.8206
1481	LRRFIP1	518.4	0.385121	0.171517	2.24538	0.024744	0.0923363	720.603	543.212	603.124	485.914	475.512	440.038	383.921	494.877
1482	TMEM237	73.7442	-0.643494	0.286661	-2.24479	0.0247813	0.0923363	62.198	9.05354	56.5668	95.4395	87.7055	72.2285	115.601	91.1616
1483	TMX3	50.618	0.515941	0.229905	2.24415	0.024823	0.0924294	56.0125	63.3748	61.1533	56.6536	48.6078	45.5595	40.3011	33.2812
1484	RALGPS2	47.7054	0.561811	0.250465	2.24307	0.0248922	0.0926246	58.7616	54.3212	67.2686	46.1945	41.211	43.3371	30.7561	39.7928
1485	PPM1L	85.0987	-0.416665	0.185877	-2.24162	0.0249857	0.0929097	61.8543	72.4283	78.7349	81.0582	96.159	90.0078	102.874	97.6732
1486	LIMA1	434.442	0.324044	0.144717	2.23915	0.025146	0.0934141	479.371	516.052	454.828	471.968	429.017	435.593	298.016	390.693
1487	SLC44A1	94.4894	0.524261	0.234148	2.23901	0.0251552	0.0934141	99.3106	54.3212	155.177	128.124	65.5149	82.2294	72.1178	99.1202
1488	ACER3	70.5705	-0.46049	0.205752	-2.23808	0.025216	0.0935145	49.8271	63.3748	68.7975	64.9337	86.6488	55.5604	94.3894	81.0326
1489	IFRD2	85.2748	0.431651	0.192853	2.23823	0.0252058	0.0935145	112.712	126.75	64.9754	93.2605	76.0818	80.0069	62.5728	65.839
1490	PABPC4	364.032	0.373625	0.166998	2.2373	0.0252669	0.09364	382.466	389.302	418.136	448.435	356.105	305.582	351.044	261.185
1491	RPS20	1577.03	-0.301037	0.134575	-2.23694	0.0252901	0.0936631	1514.4	1928.4	1091.59	1086.88	2173.62	2302.42	1239.79	1279.16
1492	ICE2	82.6499	-0.532746	0.238321	-2.23542	0.0253899	0.0939131	61.5107	18.1071	100.139	78.0076	100.386	95.5638	115.601	91.8851
1493	SAFB	119.063	0.399869	0.178881	2.23539	0.0253916	0.0939131	119.585	199.178	136.831	102.412	99.3291	108.898	94.3894	91.8851
1494	GPX4	1260.07	-0.45454	0.203379	-2.23494	0.0254214	0.0939606	1347.39	1367.08	744.542	886.411	1392.72	1463.46	1409.48	1469.44
1495	CLCA2	383.709	-0.471487	0.211184	-2.23259	0.025576	0.0944263	243.981	353.088	325.641	359.532	446.981	467.818	555.731	316.895
1496	VKORC1	77.3588	-0.449958	0.201548	-2.2325	0.0255816	0.0944263	62.198	81.4818	63.4466	64.9337	107.783	73.3397	77.4205	88.2676
1497	REV3L	64.135	-0.447919	0.200972	-2.22876	0.02583	0.0952794	41.5799	27.1606	71.8551	68.8559	58.1181	63.3388	99.6922	82.4796
1498	RPL28	8639.74	-0.40355	0.181103	-2.22829	0.0258614	0.0953314	7961	9270.82	7154.94	5594.32	8442.97	10073.1	10755.1	9865.72
1499	KIAA2026	106.803	-0.395207	0.177438	-2.2273	0.0259275	0.0955115	93.1251	72.4283	103.196	95.0037	112.009	115.566	119.843	143.254
1500	BOD1	89.1692	-0.464234	0.208635	-2.2251	0.0260748	0.095926	72.8507	72.4283	61.1533	99.7975	124.69	77.7845	97.5711	107.079
1501	TOMM20	590.873	-0.325816	0.146424	-2.22515	0.0260709	0.095926	497.24	461.73	471.645	676.793	632.959	566.716	697.845	722.058
1502	ECI1	167.055	-0.57563	0.258731	-2.22482	0.026093	0.0959292	212.367	162.964	82.557	103.284	179.638	201.129	178.173	216.328
1503	FOXK1	74.2421	0.427077	0.192315	2.22071	0.0263705	0.096885	92.7815	63.3748	97.0809	88.031	73.9685	46.6707	62.5728	69.4565
1504	MZT2A	128.828	-0.479652	0.216193	-2.21863	0.026512	0.0973398	160.134	162.964	87.9079	47.0661	183.864	168.904	115.601	104.185
1505	MARCH6	143.147	-0.412775	0.186076	-2.21831	0.0265334	0.0973539	110.307	99.5889	132.244	141.198	170.127	162.236	189.839	139.636
1506	RSRC2	201.596	-0.390204	0.17596	-2.21757	0.0265843	0.0974758	187.281	117.696	204.864	166.474	236.699	265.579	214.232	219.946
1507	TMEM40	70.578	0.569791	0.257124	2.21602	0.0266902	0.0977991	118.898	81.4818	58.8601	81.9298	49.6645	52.2268	61.5122	60.0509
1508	XBP1	541.594	0.688438	0.310906	2.2143	0.0268085	0.0981674	1009.94	497.945	530.505	552.59	356.105	787.846	239.686	358.135
1509	NCOR2	105.985	-0.43408	0.19611	-2.21345	0.0268664	0.0983142	75.2561	99.5889	94.0232	100.233	136.313	103.342	124.085	115.037
1510	RBM17	141.835	-0.376876	0.1703	-2.21301	0.0268966	0.0983597	142.609	90.5354	120.778	125.51	150.05	173.348	165.447	166.406
1511	AP1M2	93.1046	0.40666	0.183962	2.21057	0.0270656	0.0989121	119.929	117.696	86.379	98.4901	75.0251	96.6751	71.0572	79.5856

## Sheet: DESeq2_Pseudobulk_ANA_Ag_vs_Pre
	Gene	baseMean	log2FoldChange	lfcSE	stat	pvalue	padj	Ag_500008	Ag_500012	Ag_500015	Ag_500024	Pre_500008	Pre_500012	Pre_500015	Pre_500024
1	POSTN	691.525	2.53512	0.14337	17.6824	5.72676e-70	2.21855e-66	625.591	161.674	3373.39	489.604	101.21	27.7077	680.518	72.5043
2	CD44	501.265	1.59705	0.161718	9.87551	5.31643e-23	1.02979e-19	472.196	539.259	840.609	1206.21	187.019	210.406	274.77	279.659
3	CDH26	179.432	2.26102	0.251323	8.99647	2.33085e-19	3.00991e-16	135.381	132.468	295.719	658.74	44.5545	30.7383	73.3194	64.5368
4	GSN	523.271	1.28713	0.162279	7.93155	2.16428e-15	2.0961e-12	576.461	644.608	506.556	1255.17	330.034	262.357	167.994	442.993
5	RPL5	4282.51	-0.610098	0.0894407	-6.82126	9.02428e-12	6.99201e-09	4292.89	3529.7	3214.58	2541.49	6264.04	5393.91	5167.24	3856.27
6	FLRT3	181.469	-1.19976	0.184195	-6.51353	7.3404e-11	4.73945e-08	132.652	132.468	79.406	84.5679	245.325	252.4	254.838	270.098
7	RACK1	3552.32	-0.577965	0.0900485	-6.41838	1.37734e-10	7.62257e-08	3811.41	3075.97	2776.47	1780.38	5482.41	4576.97	4081.68	2833.24
8	H3F3B	1805.24	-0.682006	0.108814	-6.26762	3.66617e-10	1.77534e-07	1507.75	1286.09	1297.88	1459.91	2209.03	2198	2364.73	2118.56
9	ATP1A1	535.833	0.788521	0.127493	6.18482	6.2172e-10	2.40854e-07	634.871	715.536	309.41	1028.17	342.135	466.269	154.469	635.807
10	PLEKHS1	189.206	1.19771	0.193481	6.19032	6.00412e-10	2.40854e-07	114.637	306.658	306.672	347.174	75.3577	148.929	101.081	113.139
11	KIAA1324	215.729	1.00989	0.165766	6.09225	1.11336e-09	3.92105e-07	242.376	267.022	380.601	271.508	136.414	157.588	131.69	138.635
12	SCGB1A1	10202.5	-1.16157	0.192801	-6.02469	1.69432e-09	5.46984e-07	4979.07	10238.6	4663.05	4615.63	6878.45	24286.3	15066.8	10892.4
13	RPS4X	8734.67	-0.597895	0.100354	-5.95788	2.55531e-09	7.61481e-07	9954.33	7282.61	5383.18	5358.94	13675.5	11452.8	8763.45	8006.55
14	EIF4G1	156.398	0.87257	0.147081	5.93258	2.98217e-09	8.25208e-07	183.419	225.3	205.36	195.842	105.061	129.014	93.2509	113.935
15	CP	238.735	0.894001	0.155167	5.76154	8.33514e-09	2.15269e-06	259.298	255.548	276.552	467.349	172.718	140.27	150.91	187.236
16	PLS1	91.2207	1.55678	0.280888	5.54235	2.98445e-08	7.2261e-06	75.8789	113.693	153.336	209.194	49.5051	31.1712	61.93	35.057
17	ATP2C2	103.331	1.1106	0.203488	5.45779	4.82088e-08	1.03399e-05	78.6083	163.76	153.336	173.587	42.3543	100.008	51.2524	63.74
18	RNF145	157.248	1.00154	0.183721	5.45141	4.99718e-08	1.03399e-05	145.753	195.051	172.503	329.37	69.3071	91.7818	133.114	121.106
19	SLC4A4	109.526	1.02781	0.18863	5.4488	5.07121e-08	1.03399e-05	124.463	129.339	158.812	182.489	66.5568	78.7938	77.5904	58.1628
20	TMPRSS4	157.7	1.01047	0.186257	5.42517	5.79009e-08	1.12154e-05	157.763	209.654	188.932	298.213	92.9595	112.996	111.047	90.0328
21	ARL4A	245.85	-0.941324	0.17388	-5.41363	6.17581e-08	1.12524e-05	236.917	147.071	167.027	111.274	360.837	252.833	447.035	243.806
22	RPL14	3355.9	-0.46871	0.0866774	-5.40753	6.39013e-08	1.12524e-05	3391.08	3059.28	2425.99	2385.71	4752.49	4128.45	3369.84	3334.4
23	NACA	3421.02	-0.57567	0.107534	-5.35336	8.63355e-08	1.45419e-05	3056.44	2721.33	2896.95	2243.28	4459.31	4117.63	4971.48	2901.77
24	AQP3	2751.25	0.719323	0.134729	5.33902	9.34506e-08	1.50845e-05	2796.6	3395.14	3192.67	4353.02	2052.26	2380.7	1716.24	2123.34
25	ST6GALNAC1	243.152	0.78096	0.147565	5.2923	1.2079e-07	1.87176e-05	227.637	265.979	295.719	458.447	146.315	173.173	177.96	199.984
26	FAM129A	130.601	1.0682	0.205398	5.20062	1.98624e-07	2.95949e-05	120.642	209.654	139.645	249.253	75.9077	102.172	79.0141	68.5205
27	IGFBP5	118.64	-1.15656	0.223636	-5.17162	2.32077e-07	3.21095e-05	98.8063	122.037	30.1195	44.5094	198.02	186.161	118.877	150.586
28	PABPC4	274.855	0.740376	0.143061	5.17526	2.2759e-07	3.21095e-05	275.129	365.069	276.552	471.8	204.621	210.838	156.605	238.228
29	RPL11	6137.88	-0.592825	0.115914	-5.11437	3.14796e-07	4.20524e-05	6806.72	5264.3	4260.55	3467.29	8997.27	7441.26	6808.74	6056.9
30	RPL10	10446.8	-0.672443	0.132315	-5.08212	3.73239e-07	4.81975e-05	11728.5	8925.42	5892.48	6142.3	16357.6	13269.8	10689.7	10568.9
31	RRBP1	153.426	0.74521	0.147263	5.06041	4.18356e-07	5.2281e-05	200.342	241.989	158.812	164.685	111.111	154.557	87.5562	108.358
32	GM2A	65.1263	1.09999	0.219408	5.01344	5.34661e-07	6.47274e-05	88.9803	111.607	98.573	57.8623	50.6052	60.1777	34.8801	18.3253
33	MUC1	218.002	1.19263	0.240468	4.95962	7.06323e-07	8.2918e-05	145.753	258.678	153.336	725.504	91.3093	135.941	79.7259	153.773
34	ITM2A	62.7654	-1.1852	0.240062	-4.93703	7.93203e-07	9.03785e-05	58.4104	45.8944	35.5958	8.90189	106.711	115.16	66.9128	64.5368
35	FTH1	4039	-0.440108	0.0897648	-4.9029	9.44305e-07	0.000101618	3803.22	3114.56	3455.53	3311.5	5328.94	3960.91	4814.17	4523.15
36	PFDN5	1258.34	-0.708412	0.144433	-4.90479	9.35291e-07	0.000101618	1339.07	1026.37	952.873	556.368	1705.17	1548.17	1774.61	1164.05
37	HDLBP	269.086	0.622752	0.127247	4.89405	9.87796e-07	0.000103425	331.356	420.351	194.408	356.076	226.623	262.357	115.318	246.196
38	IL18	159.202	-0.893017	0.184528	-4.83947	1.30186e-06	0.000132722	158.308	109.521	90.3586	80.117	275.578	165.38	254.126	140.228
39	RPS3A	7041.92	-0.485601	0.100566	-4.82868	1.37439e-06	0.000136523	6240.63	5768.09	5547.47	5910.85	8612.78	8310.58	8512.88	7432.09
40	LAPTM4A	567.806	-0.589499	0.124004	-4.75387	1.99559e-06	0.000193273	471.104	462.073	424.412	449.545	714.523	615.631	723.94	681.222
41	ABHD2	99.8028	0.875459	0.186851	4.68533	2.79512e-06	0.000264105	103.719	161.674	128.693	124.626	67.1069	95.6782	48.405	68.5205
42	S100P	127.163	1.1674	0.250374	4.66261	3.12224e-06	0.00028799	44.2172	194.008	117.74	373.879	24.7525	71.001	96.0982	95.6101
43	DDIT4	468.377	-0.785999	0.171138	-4.59277	4.37396e-06	0.000394063	431.8	390.103	323.1	226.998	542.355	626.887	718.957	486.815
44	C12orf57	361.689	-0.63065	0.137724	-4.57909	4.67009e-06	0.000402043	309.52	250.333	301.195	258.155	411.442	363.231	536.726	462.912
45	SDK1	165.587	0.714044	0.1558	4.5831	4.58139e-06	0.000402043	211.806	178.362	221.789	218.096	135.314	133.343	116.03	109.952
46	NTN1	75.4564	0.864313	0.193075	4.47656	7.58542e-06	0.000638824	87.8885	120.994	60.2391	115.725	46.2047	66.6717	27.0499	78.8783
47	CTSB	378.873	0.653605	0.146232	4.46964	7.8353e-06	0.000645828	288.231	474.59	432.626	672.093	216.722	344.615	215.687	386.424
48	STEAP4	63.3208	-1.00834	0.226582	-4.45022	8.57822e-06	0.000692334	46.9466	47.9805	30.1195	40.0585	81.9584	91.7818	96.8101	70.9108
49	LCN2	876.256	0.846378	0.192714	4.39189	1.12372e-05	0.000888426	498.945	1975.55	320.362	1807.08	288.779	675.809	242.025	1201.5
50	SLC44A4	78.0627	1.09503	0.251894	4.3472	1.37886e-05	0.00106834	55.135	97.0041	65.7153	226.998	36.3037	54.1166	33.4564	55.7725
51	CMYA5	174.526	0.90977	0.21009	4.33039	1.48846e-05	0.00113065	190.516	201.31	249.171	267.057	122.112	112.563	179.383	74.0978
52	EIF3E	647.236	-0.569614	0.132923	-4.28529	1.82504e-05	0.00135002	529.514	526.743	473.698	551.917	954.897	750.273	623.571	767.271
53	TSC22D3	111.635	-1.04799	0.244708	-4.28263	1.84696e-05	0.00135002	86.7967	70.9277	43.8102	75.6661	104.511	187.027	99.6574	224.684
54	PGM2L1	72.6442	0.855838	0.200355	4.27161	1.94066e-05	0.00139225	85.7049	98.0472	82.1442	106.823	49.5051	44.1592	59.7945	54.9758
55	RPL29	4927.42	-0.534221	0.125472	-4.25769	2.0655e-05	0.00145487	5681.09	4398.56	3523.99	2732.88	6968.11	5735.93	5554.48	4824.32
56	FRAT2	68.7158	-0.920443	0.217799	-4.22612	2.37757e-05	0.00161592	63.3234	49.0236	35.5958	40.0585	98.4601	105.203	77.5904	80.4718
57	SPINT1	144.366	0.638939	0.151158	4.22695	2.36879e-05	0.00161592	143.023	178.362	117.74	271.508	102.31	112.13	76.8786	152.976
58	ADAM9	80.1286	0.897902	0.21277	4.22007	2.44228e-05	0.00163127	61.1398	83.4444	128.693	155.783	42.3543	53.2508	59.7945	56.5693
59	CTNNA1	252.67	0.652271	0.155048	4.20689	2.58911e-05	0.0016717	245.651	278.496	276.552	453.996	177.118	198.283	186.502	204.765
60	RPL18	5009.97	-0.529264	0.125778	-4.20794	2.57714e-05	0.0016717	6044.65	4515.38	3743.04	2416.86	7244.79	6245.93	5539.53	4329.54
61	LPAR6	80.6295	-0.843372	0.20124	-4.19089	2.77867e-05	0.00176469	58.4104	57.368	57.5009	48.9604	90.2092	93.0806	129.555	109.952
62	S100A2	2924.57	0.723497	0.173892	4.16062	3.17389e-05	0.00198317	3583.23	4460.1	2962.67	3565.21	2099.01	1762.04	2433.07	2531.28
63	SND1	59.4594	0.971389	0.234355	4.14494	3.39905e-05	0.00209014	74.2412	59.4541	57.5009	129.077	41.2542	42.4274	19.9315	51.7888
64	DSP	416.383	0.501687	0.121265	4.13711	3.51703e-05	0.0021289	503.858	496.494	484.651	467.349	332.234	387.908	350.225	308.342
65	TNFAIP8	146.606	-0.631583	0.153029	-4.1272	3.67202e-05	0.00218852	132.652	101.176	134.169	93.4698	199.67	165.813	212.84	133.057
66	PPP2R1A	76.6947	0.817578	0.199183	4.10466	4.04908e-05	0.00237669	96.0769	90.7458	71.1916	129.077	50.6052	59.7448	28.4736	87.6426
67	GALNT6	65.7472	0.910112	0.22264	4.08782	4.35445e-05	0.00251778	47.4925	114.736	60.2391	129.077	33.5534	54.5496	37.7275	48.6018
68	RPL19	5711.13	-0.492288	0.120617	-4.08142	4.47611e-05	0.00255006	6264.65	5049.43	5136.75	2804.09	7697.49	6937.75	6908.4	4890.45
69	GALNT5	89.404	0.768768	0.188922	4.06923	4.71687e-05	0.00264816	102.082	88.6597	164.288	102.372	62.7064	65.3729	81.1496	48.6018
70	MYH9	192.456	0.692306	0.170411	4.06258	4.85336e-05	0.00264816	215.081	226.343	251.909	253.704	130.363	176.204	106.776	179.269
71	PEBP1	445.434	-0.633361	0.155894	-4.06277	4.84932e-05	0.00264816	532.244	372.371	265.6	235.9	640.265	677.973	392.935	446.18
72	FOXQ1	56.5939	-1.03491	0.255155	-4.05599	4.9923e-05	0.00268614	42.0336	46.9375	43.8102	8.90189	72.0574	86.1537	81.1496	71.7075
73	RPL15	6024.39	-0.40974	0.101229	-4.04767	5.17302e-05	0.00274525	6522.85	5594.95	5632.35	3013.29	8803.65	7710.97	6599.46	4317.59
74	CCDC66	56.7528	-1.06095	0.262819	-4.03682	5.41797e-05	0.00283638	41.4877	46.9375	35.5958	13.3528	68.757	72.7328	114.606	60.553
75	HMGB1	988.133	-0.452722	0.11225	-4.03317	5.50301e-05	0.00284249	966.773	845.918	881.681	636.485	1253.03	1061.55	1315.48	944.149
76	TSLP	141.539	-0.640322	0.159436	-4.01616	5.91548e-05	0.00301534	125.009	79.2722	191.67	48.9604	184.269	135.075	287.583	80.4718
77	ECPAS	76.6122	0.923123	0.231969	3.97952	6.90554e-05	0.00347429	64.9611	93.8749	93.0967	160.234	48.955	58.446	39.1511	54.179
78	RPL30	6582.21	-0.49531	0.124749	-3.97044	7.17408e-05	0.00356313	6007.53	5316.45	5993.79	4312.97	7947.76	6501.36	10628.5	5949.34
79	NDUFA5	225.342	-0.52843	0.133729	-3.95151	7.76602e-05	0.0038083	187.787	172.104	208.099	164.685	264.577	236.382	305.379	263.724
80	HECTD1	203.263	0.530693	0.134708	3.93957	8.16271e-05	0.00395279	230.912	227.386	221.789	284.86	156.766	174.039	149.486	180.862
81	HMGN3	1106.41	-0.426422	0.108493	-3.93041	8.4802e-05	0.00405272	805.19	831.315	1007.64	1117.19	1004.4	1116.53	1540.42	1428.57
82	RPL10A	4786.53	-0.412402	0.105	-3.92764	8.57829e-05	0.00405272	4911.93	4446.54	3493.87	3467.29	7010.47	6201.77	3979.89	4780.5
83	C11orf1	100.634	-0.73328	0.186897	-3.92345	8.72886e-05	0.00407417	86.2508	76.143	73.9298	57.8623	137.514	103.038	151.622	118.716
84	CAPN1	233.902	0.581899	0.150006	3.87916	0.000104818	0.00483409	275.675	271.194	227.266	347.174	192.52	219.064	116.03	222.293
85	FAM129B	80.5596	0.752519	0.194922	3.86062	0.000113101	0.00515475	103.719	113.693	87.6205	93.4698	52.2553	72.2998	44.134	77.2848
86	EIF1B	163.22	-0.677414	0.175601	-3.8577	0.000114459	0.00515598	148.482	116.822	117.74	111.274	192.52	186.594	269.787	162.537
87	SELENOM	175.655	-0.698331	0.181292	-3.85197	0.000117172	0.00521753	188.878	148.114	134.169	62.3132	231.024	264.089	202.162	174.488
88	KRT17	552.321	-0.905394	0.235798	-3.8397	0.000123185	0.00536201	523.51	400.533	443.579	186.94	551.156	1031.25	711.127	570.473
89	N4BP2L2	523.597	-0.465954	0.12134	-3.84006	0.000123005	0.00536201	457.457	384.887	539.413	364.977	575.909	514.758	800.819	550.555
90	P4HB	230.003	0.508995	0.132771	3.83364	0.00012626	0.00537751	281.68	278.496	191.67	333.821	203.521	213.869	127.419	209.545
91	SLC31A1	85.0578	0.879822	0.229507	3.83353	0.000126317	0.00537751	73.6953	110.564	73.9298	195.842	59.4061	64.507	35.5919	66.927
92	CTSH	202.905	0.531708	0.13896	3.82634	0.00013006	0.00544611	252.202	294.141	134.169	284.86	174.918	211.704	103.928	167.318
93	KRT7	256.406	0.579544	0.151513	3.82506	0.00013074	0.00544611	282.772	336.907	145.121	476.251	232.124	190.924	107.488	279.659
94	ELOVL5	69.6272	1.01865	0.266632	3.82044	0.000133216	0.00549022	42.0336	73.0138	101.311	173.587	33.5534	47.1897	37.7275	48.6018
95	ALOX15	530.602	2.34925	0.615566	3.81641	0.00013541	0.00552187	417.607	545.518	848.823	1824.89	148.515	165.813	209.992	83.6588
96	CAPNS1	165.167	0.609585	0.160791	3.79117	0.000149942	0.00605078	164.313	215.912	87.6205	333.821	97.91	129.014	83.997	208.749
97	SLC38A10	66.522	0.785957	0.208288	3.77342	0.000161028	0.00643116	56.7727	87.6166	84.8823	111.274	37.4038	58.8789	35.5919	59.7563
98	QARS	106.36	0.644606	0.171289	3.76327	0.000167705	0.00662947	126.647	131.425	101.311	160.234	83.0585	95.6782	50.5406	101.984
99	RPS3	5739.11	-0.459426	0.12261	-3.74706	0.000178922	0.00700147	7518.01	5638.76	2746.35	3574.11	8971.42	7904.93	3460.96	6098.33
100	FTL	2355.53	-0.497486	0.133506	-3.72632	0.000194294	0.00752695	2681.96	1787.8	2133.01	1290.77	3298.14	3047.42	2492.15	2112.98
101	MYH14	75.2062	0.712171	0.191894	3.71128	0.000206216	0.00790971	79.1542	85.5305	65.7153	146.881	55.5557	51.952	35.5919	81.2686
102	CCNB1IP1	92.7742	-0.70183	0.189892	-3.69594	0.000219072	0.00832045	87.8885	71.9708	71.1916	44.5094	141.364	99.5746	111.759	113.935
103	CLCA2	474.308	0.597719	0.162252	3.6839	0.000229689	0.00858278	488.027	520.484	670.844	556.368	287.679	283.138	634.96	352.96
104	KIAA1522	180.261	0.679059	0.184371	3.68311	0.00023041	0.00858278	170.864	213.826	276.552	231.449	126.513	159.319	108.199	155.366
105	TUBA1C	87.6208	0.799626	0.217837	3.67076	0.00024183	0.00892238	89.5262	74.0569	62.9772	235.9	56.6558	58.446	34.1683	89.2361
106	DYNC1H1	248.384	0.476415	0.130183	3.65957	0.000252637	0.00923026	288.776	337.95	268.338	262.606	227.173	238.113	173.689	190.423
107	TMSB10	760.963	0.567123	0.155068	3.65725	0.00025494	0.00923026	854.866	1020.11	512.032	1286.32	497.251	631.649	498.287	787.19
108	MAVS	74.6158	0.800914	0.21921	3.65364	0.000258549	0.00927426	72.6035	101.176	98.573	106.823	52.2553	61.0436	32.7446	71.7075
109	LAMA5	143.558	0.651374	0.178478	3.64961	0.000262639	0.00933453	156.125	191.922	208.099	137.979	88.009	125.984	102.505	137.838
110	SKP1	699.365	-0.491774	0.135048	-3.64148	0.000271072	0.00954665	581.92	545.518	566.795	614.23	782.73	680.571	1013.66	809.499
111	CNDP2	76.7927	0.771025	0.212527	3.6279	0.000285738	0.0097101	70.42	107.435	104.049	111.274	55.0056	69.2693	42.7103	54.179
112	PTPRF	263.412	0.561433	0.154741	3.62821	0.000285394	0.0097101	231.458	295.185	418.935	324.919	188.119	219.497	209.281	219.903
113	RPS5	3601.99	-0.351713	0.096875	-3.63059	0.000282777	0.0097101	3827.79	3002.96	3157.07	2697.27	4482.41	3864.36	4176.36	3607.69
114	RSL24D1	238.965	-0.486674	0.133909	-3.63437	0.000278656	0.0097101	204.163	176.276	232.742	178.038	293.18	224.692	351.648	250.976
115	SLC9A3R1	241.74	0.539615	0.148972	3.62225	0.000292056	0.00983848	230.912	298.314	202.622	431.742	191.42	198.283	148.774	231.854
116	UPK1B	169.81	1.78338	0.494151	3.60899	0.000307394	0.0102659	104.811	173.147	205.36	609.779	64.3566	37.2323	89.6917	74.0978
117	ST14	78.2772	0.863954	0.239884	3.60155	0.000316327	0.0104739	73.1494	93.8749	93.0967	142.43	55.5557	57.1472	24.9144	86.0491
118	RPS14	7333.25	-0.460671	0.128098	-3.59624	0.000322853	0.0105994	8248.96	6741.26	6787.85	3351.56	10244.8	8551.3	8773.41	5966.86
119	RAB13	215.279	-0.582171	0.162108	-3.59125	0.000329096	0.0107136	236.917	178.362	158.812	111.274	384.489	290.065	168.706	193.61
120	C6orf132	60.93	0.7335	0.204761	3.58223	0.000340672	0.010998	74.2412	75.1	46.5484	106.823	45.6547	41.9945	27.7617	69.3173
121	CHP1	110.536	0.576021	0.161242	3.5724	0.000353723	0.0112301	100.444	120.994	115.002	195.842	69.3071	83.1232	76.8786	122.7
122	NACA2	82.3143	-0.748185	0.209387	-3.57322	0.000352615	0.0112301	74.2412	56.325	98.573	13.3528	126.513	79.6597	164.435	45.4148
123	RPS13	3931.48	-0.490661	0.13751	-3.56819	0.000359456	0.0112301	3487.7	3353.42	3011.95	3146.82	4724.43	3921.08	5690.44	4116.01
124	SOX21	84.6224	0.833478	0.23355	3.56873	0.000358718	0.0112301	58.4104	95.9611	106.787	182.489	41.8043	52.3849	82.5733	56.5693
125	SMARCA4	99.7654	0.641545	0.180086	3.56243	0.000367431	0.0113874	108.632	93.8749	142.383	146.881	70.4072	74.8974	72.6076	88.4393
126	RPN1	90.3862	0.658444	0.185308	3.55324	0.000380521	0.0116995	92.8015	90.7458	109.526	151.332	58.306	69.7022	52.6761	98.0003
127	EIF4A1	184.644	0.531524	0.15015	3.53995	0.000400204	0.0122014	189.424	164.803	177.979	347.174	124.313	142.002	106.776	224.684
128	ESD	165.683	-0.62634	0.177031	-3.53802	0.000403145	0.0122014	145.753	146.028	93.0967	129.077	205.171	178.801	216.399	211.139
129	FXYD3	1425.87	0.366688	0.104115	3.52196	0.000428368	0.0127654	1677.52	1880.63	1423.83	1428.75	1390.54	1495.78	980.914	1129
130	RIMS1	105.076	0.587525	0.166785	3.52265	0.000427262	0.0127654	112.999	155.415	134.169	102.372	79.7581	94.3794	95.3864	66.1303
131	CAPN13	72.5298	0.672171	0.1911	3.51738	0.000435835	0.012781	89.5262	106.392	54.7628	106.823	59.9561	64.0741	34.1683	64.5368
132	NCKAP1	158.803	0.573374	0.163095	3.51558	0.00043879	0.012781	169.772	197.137	205.36	173.587	95.7098	123.819	134.538	170.505
133	UPF1	75.8862	0.730707	0.207641	3.5191	0.000433021	0.012781	70.9659	113.693	98.573	97.9208	56.6558	60.6106	44.134	64.5368
134	RBMX	261.256	0.455461	0.130288	3.49581	0.000472632	0.013664	256.569	283.711	303.933	369.428	210.121	205.21	195.756	265.318
135	DHX9	130.822	0.541415	0.15515	3.48962	0.000483705	0.0137566	139.202	157.501	158.812	164.685	100.66	98.2758	123.86	103.578
136	EIF4H	148.702	0.593792	0.170234	3.48809	0.000486488	0.0137566	164.859	159.587	202.622	195.842	127.063	126.849	99.6574	113.139
137	SDC1	233.464	0.465066	0.133288	3.48917	0.000484525	0.0137566	212.352	300.4	235.48	338.272	169.967	220.796	146.639	243.806
138	SEPT9	152.845	0.706663	0.202992	3.48123	0.00049912	0.0140115	183.419	198.18	197.146	173.587	126.513	158.454	68.3365	117.122
139	ZFP36L2	282.249	-0.682491	0.196271	-3.47729	0.000506505	0.0141166	185.057	139.769	317.624	249.253	305.831	356.304	435.645	268.505
140	CKB	220.119	-0.709713	0.204238	-3.47493	0.000510992	0.0141399	210.714	137.683	194.408	115.725	222.773	244.607	320.327	314.716
141	RPL13	12221.6	-0.395957	0.11402	-3.47271	0.000515237	0.0141562	15135.4	9998.72	10728	6850	17511	13438.2	13849.5	10262.1
142	BTG2	444.399	-0.67262	0.194353	-3.46081	0.000538544	0.0146924	296.419	299.357	369.649	373.879	348.736	659.357	768.786	439.01
143	FAM102A	69.0846	0.802283	0.233759	3.4321	0.000598929	0.0161128	67.6905	85.5305	95.8349	106.823	49.5051	63.6412	33.4564	50.1953
144	NOS2	348.173	2.76202	0.804668	3.43249	0.000598064	0.0161128	236.917	382.801	533.937	1308.58	73.7075	154.557	66.201	28.683
145	TSPAN1	368.775	0.597004	0.1742	3.42712	0.00061002	0.0162981	338.453	530.915	136.907	827.876	296.48	313.877	108.911	396.782
146	ERN2	56.5525	0.753742	0.220067	3.42506	0.000614664	0.0163096	57.3186	97.0041	49.2865	75.6661	31.3532	61.4765	21.3552	58.9595
147	ALDH1A1	1099.97	0.534828	0.156473	3.41802	0.000630781	0.0166234	1029.55	1139.02	1223.95	1878.3	895.491	912.19	792.277	929.011
148	NFKBIA	146.156	-0.758133	0.222086	-3.41369	0.000640886	0.0167756	122.826	87.6166	147.86	71.2151	145.215	190.924	190.061	213.529
149	NECTIN4	75.8511	0.707226	0.207451	3.40913	0.000651699	0.0169442	70.42	85.5305	73.9298	155.783	56.1057	52.3849	44.134	68.5205
150	C3	151.365	0.819884	0.240689	3.4064	0.000658257	0.0170006	120.096	345.251	128.693	146.881	63.8065	216.034	35.5919	154.57
151	ACTG1	2920.63	0.434883	0.12783	3.40204	0.00066885	0.017033	2890.49	3119.78	3233.74	4206.14	2619.37	2505.38	1969.66	2820.5
152	EIF1AX	375.966	-0.422249	0.124174	-3.40047	0.000672701	0.017033	284.409	284.754	405.245	320.468	415.292	389.207	533.879	374.473
153	RPS18	14232.7	-0.446258	0.131171	-3.40211	0.00066868	0.017033	15140.8	12287.2	15689.5	5781.78	18115.5	15014.1	22109.7	9722.75
154	BTF3	1975.47	-0.365487	0.107945	-3.38587	0.000709529	0.0178488	1746.85	1475.92	1812.65	1891.65	2451.6	2056	2293.54	2075.54
155	ORMDL1	150.085	-0.505153	0.1494	-3.3812	0.000721706	0.018038	123.371	119.951	139.645	111.274	168.867	169.277	212.128	156.163
156	RPS9	5700.09	-0.414265	0.122655	-3.37748	0.000731545	0.0180959	7307.3	5502.11	3983.99	2955.43	8615.53	7725.69	4676.78	4833.89
157	SHISA5	98.3245	0.726284	0.215081	3.37679	0.000733367	0.0180959	82.4296	97.0041	115.002	209.194	73.7075	64.0741	51.9642	93.2198
158	MSI2	179.251	0.546426	0.162212	3.3686	0.00075552	0.0182165	130.468	181.492	251.909	307.115	112.211	135.941	152.334	162.537
159	OARD1	111.707	-0.58736	0.174209	-3.37158	0.00074739	0.0182165	98.2604	78.2291	120.478	57.8623	140.264	121.221	153.045	124.293
160	RPL3	8280.49	-0.382488	0.113622	-3.36633	0.000761765	0.0182165	9989.81	7605.96	6522.25	4602.28	12929.6	10907.3	7179.61	6507.06
161	SLC6A14	270.372	1.57641	0.468229	3.36674	0.000760623	0.0182165	171.41	322.304	227.266	992.561	92.4094	147.197	91.1154	118.716
162	UAP1	135.68	0.541286	0.160627	3.36983	0.000752147	0.0182165	126.101	139.769	177.979	204.743	94.0596	95.2453	142.368	105.171
163	PTPN3	85.5252	0.699452	0.20815	3.36033	0.000778488	0.0185022	57.3186	105.349	120.478	151.332	51.1552	64.507	58.3708	75.6913
164	EWSR1	150.41	0.54628	0.163002	3.35137	0.000804128	0.0189951	134.835	167.932	221.789	195.842	111.661	115.593	114.606	141.025
165	SQSTM1	335.722	0.50999	0.152433	3.34568	0.000820819	0.0191557	348.279	338.993	438.102	462.898	250.276	313.444	254.126	279.659
166	SUMO1	254.078	-0.495624	0.148069	-3.34725	0.000816173	0.0191557	250.018	165.846	210.837	213.645	292.08	253.266	360.902	286.033
167	RTN4	386.279	-0.42401	0.126972	-3.33941	0.000839578	0.0194762	316.071	310.83	380.601	307.115	430.144	400.463	587.267	357.741
168	EIF4G2	455.216	0.435714	0.130642	3.33518	0.000852453	0.0196572	437.259	548.647	454.531	667.642	357.537	381.847	381.546	412.717
169	TNRC18	65.1436	0.844414	0.253923	3.32548	0.000882675	0.0202336	42.5795	86.5736	82.1442	129.077	35.7537	56.2813	24.2025	64.5368
170	ECE1	237.602	0.512312	0.154547	3.31492	0.00091669	0.0207676	251.656	317.089	298.457	249.253	195.27	242.01	149.486	197.594
171	NFIX	163.352	0.605767	0.182689	3.31584	0.000913685	0.0207676	232.004	231.558	136.907	173.587	177.118	149.362	54.0997	152.179
172	RNF213	113.211	0.565619	0.170729	3.31296	0.00092313	0.0207919	105.903	128.296	158.812	155.783	84.7086	93.5136	91.8272	86.8458
173	PKM	379.827	0.501055	0.15202	3.29598	0.000980779	0.0219627	494.577	510.054	232.742	507.408	327.833	324.7	140.944	500.359
174	SCGB3A1	6715.13	-1.42779	0.433503	-3.29362	0.000989062	0.0220209	2658.49	5827.55	2327.42	3200.23	3413.65	12091.8	12586	11615.8
175	HERC2	95.8348	0.600561	0.182855	3.28436	0.00102214	0.0226272	91.7097	113.693	125.954	137.979	74.2576	79.2268	69.7602	74.0978
176	MAP3K13	136.463	-0.557808	0.170177	-3.27781	0.00104617	0.0230277	101.536	107.435	117.74	111.274	155.116	137.673	227.077	133.854
177	ATP5PB	272.363	0.428247	0.13115	3.26532	0.00109342	0.0236642	235.279	298.314	325.839	400.585	187.569	245.906	212.128	273.285
178	MVP	95.6355	0.726518	0.222459	3.26585	0.00109134	0.0236642	84.6131	114.736	145.121	133.528	63.2565	80.5256	47.6932	95.6101
179	RDH10	93.0766	0.820285	0.251097	3.26681	0.00108768	0.0236642	54.5891	106.392	79.406	258.155	43.4544	52.3849	69.7602	80.4718
180	RPL24	3162.5	-0.378382	0.116176	-3.25697	0.0011261	0.0242362	3367.6	3599.58	2371.23	1771.48	4143.57	4215.04	3158.43	2673.1
181	KHDC4	96.4983	0.618693	0.190843	3.2419	0.00118737	0.025274	83.5214	97.0041	106.787	191.391	70.9572	64.0741	62.6418	95.6101
182	UBA1	54.9465	0.744023	0.229453	3.24259	0.00118448	0.025274	73.1494	58.4111	35.5958	111.274	43.4544	45.458	15.6605	56.5693
183	APPL1	173.712	-0.479244	0.148489	-3.22746	0.00124893	0.0263167	156.125	136.64	197.146	84.5679	193.07	194.387	294.701	133.057
184	CCND2	169.832	0.469303	0.14542	3.22723	0.00124994	0.0263167	183.965	209.654	216.313	178.038	131.463	162.35	130.266	146.602
185	SRP9	271.413	-0.479245	0.14863	-3.22441	0.00126232	0.0264336	225.453	229.472	208.099	226.998	270.628	280.974	355.208	374.473
186	NOP53	540.266	-0.729743	0.226858	-3.21673	0.00129659	0.026939	653.432	426.609	372.387	178.038	985.151	839.024	348.801	518.685
187	UNC50	121.271	-0.553081	0.171983	-3.2159	0.00130036	0.026939	103.173	90.7458	117.74	71.2151	127.613	127.715	189.349	142.618
188	GRHL1	75.3561	0.615911	0.191882	3.20984	0.0013281	0.0273673	58.9563	90.7458	112.264	106.823	46.2047	54.9825	68.3365	64.5368
189	RPS7	4905.07	-0.293175	0.0914082	-3.20731	0.00133982	0.0274627	5522.24	4428.81	4025.07	3645.32	6634.23	5772.3	5011.35	4201.27
190	DTWD1	70.9058	-0.742518	0.231688	-3.20482	0.00135149	0.0275562	62.7775	67.7986	43.8102	31.1566	99.5602	80.5256	113.894	67.7238
191	SEMA4B	62.5797	0.654162	0.204372	3.20084	0.00137029	0.0277932	92.8015	68.8416	68.4535	75.6661	55.5557	48.9214	37.0156	53.3823
192	ANXA11	257.468	0.399425	0.125221	3.18975	0.00142394	0.0287309	260.39	294.141	164.288	453.996	194.72	222.528	130.266	339.416
193	NUPR1	294.206	-0.516168	0.162165	-3.18299	0.00145765	0.0292586	334.631	227.386	139.645	271.508	407.592	439.427	190.061	343.399
194	IGFBP7	100.563	0.694188	0.218302	3.17994	0.00147306	0.0294157	76.4248	102.219	180.717	133.528	33.5534	99.5746	106.776	71.7075
195	BOD1	77.7805	-0.693932	0.218548	-3.17519	0.00149738	0.0294866	85.7049	50.0666	68.4535	31.1566	112.211	96.977	86.8443	90.8296
196	CTNNB1	224.144	0.497643	0.156698	3.17581	0.00149419	0.0294866	164.313	211.74	276.552	391.683	134.214	150.228	140.944	323.481
197	VMP1	276.901	0.471784	0.148603	3.17479	0.00149945	0.0294866	178.506	289.969	334.053	507.408	137.514	238.546	259.109	270.098
198	IDH2	63.3919	0.651383	0.205873	3.164	0.00155615	0.030447	92.8015	64.6694	95.8349	57.8623	53.9055	48.9214	54.0997	39.0408
199	TNC	277.045	1.9216	0.607755	3.1618	0.00156799	0.0305245	82.9755	279.539	668.106	774.464	36.8538	175.771	138.097	60.553
200	NCOA4	221.608	0.411095	0.130143	3.15879	0.00158426	0.0306871	213.989	256.592	221.789	324.919	169.967	198.283	159.452	227.871
201	ILF3	144.744	0.506815	0.160589	3.15597	0.00159968	0.0308316	167.589	180.449	158.812	173.587	133.114	135.941	82.5733	125.887
202	SULT1E1	60.1767	-0.986714	0.313958	-3.14283	0.00167325	0.0320899	47.4925	37.55	43.8102	17.8038	55.5557	56.7142	125.284	97.2036
203	RPL8	5675.4	-0.40442	0.12881	-3.13967	0.00169138	0.0322779	6569.25	5156.86	4424.83	3609.72	7003.32	6539.02	6265.61	5834.6
204	FBXW5	105.112	0.559805	0.179463	3.11933	0.00181261	0.0340816	116.275	100.133	161.55	124.626	69.3071	85.7208	93.2509	90.0328
205	ID4	76.4439	-0.714218	0.228815	-3.12138	0.00180006	0.0340816	77.5166	71.9708	57.5009	17.8038	102.861	98.7088	137.385	47.805
206	LEPROT	200.479	-0.441282	0.141505	-3.11848	0.00181789	0.0340816	142.478	184.621	197.146	155.783	207.371	236.382	237.042	243.009
207	NEAT1	2549.1	0.611182	0.19602	3.11796	0.00182108	0.0340816	1756.13	2353.13	2935.29	5728.37	1782.73	1791.91	1682.08	2363.16
208	DUOX1	104.652	0.796998	0.256362	3.10888	0.00187801	0.0348105	80.7919	127.253	65.7153	280.409	78.658	83.1232	32.0327	89.2361
209	UQCR11	253.512	0.497214	0.159865	3.11022	0.00186948	0.0348105	232.55	278.496	268.338	382.781	137.514	163.216	251.279	313.92
210	CHP2	150.039	0.574927	0.185248	3.10356	0.00191209	0.0349407	15.285	396.361	156.074	169.136	13.7514	218.198	123.148	108.358
211	HPGD	181.907	-0.513352	0.165322	-3.10516	0.00190175	0.0349407	260.39	147.071	71.1916	115.725	328.384	200.015	98.2338	234.245
212	MIR99AHG	86.7227	-0.815032	0.262578	-3.10396	0.00190951	0.0349407	65.5069	63.6264	98.573	22.2547	108.361	106.069	107.488	121.903
213	TP53I3	83.7531	0.650083	0.209619	3.10126	0.00192701	0.0350481	112.999	92.8319	54.7628	155.783	67.1069	63.2082	54.8116	68.5205
214	BEX4	161.929	-0.510374	0.164996	-3.09325	0.00197978	0.0353588	152.304	97.0041	156.074	133.528	191.97	177.07	191.485	196.001
215	FMO2	589	-0.567574	0.18349	-3.09321	0.00198004	0.0353588	594.476	507.968	561.319	253.704	870.739	601.777	686.213	635.807
216	HMGA1	155.31	0.55079	0.178069	3.09313	0.00198061	0.0353588	146.299	174.19	177.979	240.351	124.313	128.148	78.3023	172.895
217	SSBP2	168.617	-0.58449	0.188842	-3.09512	0.00196733	0.0353588	153.941	140.812	131.431	97.9208	219.472	161.051	189.349	254.96
218	CLIC6	104.536	0.797346	0.258438	3.08526	0.00203377	0.0361415	69.8741	139.769	145.121	191.391	74.8076	88.3184	64.0655	62.9433
219	FKBP2	271.003	-0.626961	0.2039	-3.07485	0.0021061	0.0363457	326.989	220.085	183.455	129.077	317.932	329.462	363.038	297.985
220	KIAA0319L	98.9253	0.5295	0.171998	3.07852	0.00208033	0.0363457	108.632	140.812	112.264	102.372	73.7075	95.2453	68.3365	90.0328
221	PRDX6	414.111	-0.451913	0.147004	-3.07416	0.00211094	0.0363457	464.008	350.466	287.505	298.213	493.95	516.489	431.374	470.88
222	SERPINB4	376.662	1.18994	0.386777	3.07655	0.00209409	0.0363457	317.163	378.629	501.08	916.895	207.921	135.075	357.343	199.188
223	TMTC3	73.7891	0.607914	0.197471	3.0785	0.00208047	0.0363457	66.5987	70.9277	109.526	115.725	47.3048	52.8178	74.0312	53.3823
224	WNT2B	74.6739	-0.688507	0.22388	-3.07534	0.00210265	0.0363457	70.42	42.7653	49.2865	53.4113	93.5095	61.0436	81.1496	145.805
225	ZFYVE21	179.381	-0.459456	0.149296	-3.07749	0.0020875	0.0363457	182.874	138.726	98.573	191.391	253.026	219.064	126.707	224.684
226	NECTIN1	103.041	0.528917	0.172191	3.07169	0.00212848	0.0364855	140.294	126.21	98.573	120.175	91.8594	97.8429	56.9471	92.4231
227	CLPTM1L	107.642	0.526947	0.171729	3.06848	0.0021515	0.0367177	106.449	107.435	115.002	186.94	79.2081	87.0196	68.3365	110.748
228	ETHE1	134.761	0.475792	0.155126	3.06714	0.00216118	0.0367212	100.99	147.071	232.742	151.332	80.8583	103.471	144.503	117.122
229	EIF3G	290.722	-0.436431	0.142749	-3.05732	0.00223323	0.0377796	329.172	224.257	221.789	213.645	424.643	359.767	244.161	308.342
230	GCNT2	64.0582	0.669293	0.219022	3.05583	0.00224439	0.0378033	65.5069	76.143	76.6679	102.372	55.5557	46.7568	44.8458	44.618
231	SLK	156.41	0.52727	0.1727	3.0531	0.0022649	0.0379836	145.207	163.76	197.146	244.802	112.211	138.972	135.249	113.935
232	SEC61A1	74.8566	0.58888	0.193024	3.05082	0.00228218	0.0381085	71.5117	99.0902	106.787	84.5679	54.4556	64.94	56.9471	60.553
233	CCDC88C	87.3886	0.693895	0.228894	3.03151	0.0024333	0.0404576	91.7097	88.6597	158.812	97.9208	63.2565	71.434	54.8116	72.5043
234	COPA	104.565	0.537081	0.17764	3.02342	0.00249933	0.0405175	104.265	130.382	95.8349	169.136	69.3071	95.2453	84.7088	87.6426
235	LRP10	122.654	0.576924	0.190821	3.02338	0.00249966	0.0405175	105.357	142.899	158.812	186.94	86.3588	116.459	70.472	113.935
236	MUC4	168.828	1.2796	0.423003	3.02505	0.00248592	0.0405175	136.473	201.31	177.979	462.898	84.7086	140.703	60.5063	86.0491
237	OAT	283.394	0.479607	0.158499	3.02592	0.00247875	0.0405175	242.376	318.132	279.29	489.604	171.067	219.93	279.041	267.708
238	RPL36AL	893.132	-0.387493	0.128008	-3.0271	0.00246914	0.0405175	1060.12	760.387	794.06	485.153	1389.44	861.97	991.591	802.328
239	TNFAIP2	70.1446	0.695642	0.230053	3.02383	0.00249595	0.0405175	37.6665	49.0236	145.121	120.175	26.9528	35.0676	55.5234	91.6263
240	CMTM8	78.5715	-0.687802	0.227851	-3.01864	0.0025391	0.0406662	69.3282	56.325	49.2865	62.3132	89.6592	95.2453	133.114	73.301
241	RPS24	7566.18	-0.336189	0.111376	-3.0185	0.00254033	0.0406662	8484.79	6933.19	5802.12	5563.68	10403.8	7855.57	8650.98	6835.32
242	SETD5	136.15	0.603072	0.199707	3.01978	0.00252958	0.0406662	129.376	129.339	164.288	249.253	110.011	109.965	85.4207	111.545
243	SCNN1A	117.237	0.553422	0.183609	3.01413	0.00257716	0.0410861	112.454	140.812	134.169	173.587	103.961	81.3914	77.5904	113.935
244	OSBPL1A	127.71	-0.487166	0.161938	-3.00836	0.00262664	0.0417034	122.826	127.253	87.6205	84.5679	165.567	164.082	143.08	126.683
245	HNRNPM	266.629	0.406179	0.135217	3.0039	0.00266546	0.0421469	304.061	267.022	336.791	311.566	238.174	222.961	207.857	244.602
246	CIRBP	761.103	-0.364174	0.121493	-2.99749	0.00272213	0.042868	810.103	648.78	684.535	520.76	1016.5	883.184	761.668	763.287
247	DAZAP1	80.9607	0.586575	0.196724	2.98171	0.00286641	0.0449574	86.7967	93.8749	62.9772	151.332	65.4567	74.0316	32.7446	80.4718
248	B4GALT5	135.025	0.613795	0.206255	2.97591	0.00292124	0.0456327	102.628	134.554	136.907	302.664	84.7086	94.3794	109.623	114.732
249	NSL1	60.05	-0.723701	0.243314	-2.97435	0.00293614	0.0456812	50.222	47.9805	35.5958	40.0585	66.5568	67.5376	103.928	68.5205
250	CREBRF	106.655	-0.545736	0.183761	-2.96982	0.00297974	0.0460702	65.5069	75.1	142.383	66.7642	101.76	111.264	156.605	133.854
251	EPHA2	95.2299	0.685725	0.230939	2.96929	0.00298493	0.0460702	75.333	80.3152	117.74	213.645	52.2553	77.928	63.3537	81.2686
252	DCXR	148.126	-0.599764	0.202275	-2.96509	0.00302592	0.0463983	168.68	111.607	87.6205	93.4698	180.968	183.131	125.284	234.245
253	TSC22D1	1034.21	-0.46441	0.156649	-2.96466	0.00303014	0.0463983	970.595	696.761	865.252	939.149	984.05	1174.98	1442.19	1200.7
254	A4GALT	123.012	0.5303	0.179027	2.96212	0.00305526	0.0465987	132.652	104.305	106.787	249.253	94.0596	95.6782	61.93	139.431
255	EAPP	126.87	-0.502649	0.169835	-2.95963	0.00308006	0.0467818	126.101	94.918	106.787	89.0189	154.016	142.002	185.79	116.326
256	NFE2L2	558.007	0.396138	0.133898	2.9585	0.00309141	0.0467818	411.056	536.13	717.393	903.542	353.686	419.512	580.149	542.587
257	CHD3	181.632	0.460909	0.15592	2.95606	0.00311595	0.0469696	276.221	263.893	153.336	142.43	188.119	188.326	92.539	148.196
258	RPL7A	6559.42	-0.331472	0.112216	-2.95388	0.00313803	0.0471192	8018.05	6217.65	5719.97	3502.89	9244.79	8080.26	6496.95	5194.81
259	MBIP	57.5336	-0.688148	0.23316	-2.9514	0.00316341	0.0473168	38.7583	36.5069	49.2865	48.9604	59.9561	54.1166	115.318	57.366
260	XBP1	426.493	0.554683	0.188144	2.94818	0.0031965	0.0476278	239.1	492.322	336.791	1054.87	193.62	342.883	305.379	446.977
261	SMIM19	172.772	-0.428744	0.145952	-2.93756	0.00330802	0.0491007	153.395	150.2	134.169	151.332	190.319	218.631	192.908	191.22
262	DDR1	208.585	0.48965	0.16708	2.93063	0.00338277	0.0498283	217.811	285.797	213.575	244.802	159.516	232.485	100.369	214.326
263	SF3B6	295.646	-0.405232	0.138252	-2.9311	0.00337759	0.0498283	253.839	224.257	287.505	244.802	306.931	305.651	464.119	278.066
264	SEPT2	231.308	0.375379	0.128391	2.92371	0.00345887	0.0507563	215.627	261.807	254.647	311.566	165.567	192.655	213.552	235.041
265	SERPINB3	7523.8	0.619068	0.21206	2.91931	0.00350812	0.0512847	9256.13	7850.03	7702.39	11194.1	7990.12	4140.57	7589.63	4467.38
266	PRDX5	953.419	-0.62948	0.215872	-2.91599	0.00354566	0.0516387	1132.72	773.947	673.582	467.349	1084.71	1276.29	936.78	1281.97
267	LLGL2	106.329	0.577162	0.198571	2.90658	0.00365398	0.053017	118.458	131.425	123.216	137.979	95.7098	109.099	52.6761	82.0653
268	CBX6	81.679	0.591311	0.203816	2.9012	0.00371742	0.0535364	75.333	91.7888	76.6679	142.43	54.4556	64.94	29.8972	117.919
269	SPCS2	389.061	-0.361958	0.124715	-2.90228	0.00370462	0.0535364	350.462	293.098	377.863	333.821	432.894	364.963	560.217	399.172
270	HS3ST1	155.159	1.11012	0.384078	2.89035	0.00384817	0.0552141	90.072	150.2	188.932	462.898	70.4072	68.8364	110.335	99.5938
271	PKP1	88.8322	0.569468	0.197163	2.88832	0.0038731	0.0553668	105.357	119.951	120.478	75.6661	65.4567	90.483	58.3708	74.8945
272	RAMMET	80.058	-0.699389	0.242467	-2.88447	0.00392076	0.055842	67.1446	69.8847	38.334	66.7642	113.312	84.422	121.724	78.8783
273	TATDN1	76.0787	-0.622212	0.216578	-2.87292	0.00406702	0.0577129	63.8693	53.1958	71.1916	40.0585	86.9089	64.0741	148.062	81.2686
274	DUSP6	89.4258	-0.648795	0.226276	-2.86727	0.00414028	0.0583029	48.0384	62.5833	93.0967	57.8623	47.8549	112.13	195.044	98.7971
275	HMGB3	219.023	0.415004	0.144829	2.86547	0.00416397	0.0583029	238.554	310.83	199.884	253.704	210.121	238.979	122.436	177.675
276	LYPLAL1	58.0585	-0.638285	0.222868	-2.86396	0.00418384	0.0583029	60.048	41.7222	43.8102	31.1566	79.2081	63.2082	77.5904	67.7238
277	PTBP1	99.4352	0.491118	0.171444	2.86459	0.00417546	0.0583029	89.5262	134.554	84.8823	155.783	69.8571	88.3184	56.2353	116.326
278	SYPL1	289.771	-0.373264	0.130296	-2.86474	0.00417345	0.0583029	224.907	176.276	320.362	289.311	264.027	254.998	424.968	363.318
279	RPL32	5999.09	-0.407338	0.142657	-2.85536	0.00429878	0.0596898	6638.58	6052.85	4148.28	4005.85	7905.41	6304.81	6190.86	6746.09
280	ANP32B	297.49	-0.357423	0.125346	-2.85148	0.0043516	0.0599932	318.8	259.721	227.266	240.351	418.043	347.645	280.464	287.627
281	LRIG1	202.654	0.506277	0.177532	2.85175	0.00434787	0.0599932	212.352	216.955	314.886	209.194	146.315	187.027	148.062	186.44
282	COMMD3	96.9303	-0.591408	0.207609	-2.84867	0.00439031	0.0603122	91.1638	95.9611	73.9298	40.0585	128.713	109.532	118.165	117.919
283	BPIFA1	160.088	-2.31154	0.81457	-2.83774	0.00454346	0.0619656	97.7145	10.4305	38.334	75.6661	314.632	140.27	536.726	66.927
284	SSPN	85.7309	-0.523587	0.184651	-2.83555	0.00457464	0.0619656	70.42	87.6166	60.2391	62.3132	101.21	121.221	90.4035	92.4231
285	SUMO2	880.691	-0.307976	0.108576	-2.83651	0.00456101	0.0619656	781.716	704.062	815.966	836.778	937.296	832.098	1102.64	1034.98
286	TXNDC17	259.787	0.422047	0.148761	2.83708	0.00455282	0.0619656	262.574	288.926	331.315	302.664	193.62	223.826	309.65	165.724
287	ATP12A	185.961	0.506808	0.178831	2.83401	0.00459679	0.0620487	207.985	158.544	65.7153	476.251	138.064	122.953	71.1839	246.993
288	HNRNPH3	157.975	-0.449694	0.158958	-2.82901	0.00466926	0.0627251	142.478	125.167	164.288	97.9208	177.668	181.832	187.214	187.236
289	RAP1B	170.998	-0.413071	0.146048	-2.82832	0.00467929	0.0627251	156.125	136.64	150.598	142.43	190.869	193.521	218.535	179.269
290	DLG5	90.3172	0.651249	0.230806	2.82163	0.0047781	0.0638256	81.3378	88.6597	153.336	129.077	75.3577	69.2693	63.3537	62.1465
291	KPNB1	172.563	0.449335	0.159308	2.82054	0.00479433	0.0638256	176.869	217.998	205.36	195.842	154.016	148.496	114.606	167.318
292	CELSR1	102.561	0.470797	0.167087	2.81767	0.00483738	0.0641782	99.3522	122.037	109.526	146.881	69.8571	96.1112	74.7431	101.984
293	MTRNR2L10	1109.81	0.547356	0.194414	2.81541	0.00487149	0.06441	1013.72	1488.44	752.988	1900.55	1002.75	1217.41	314.633	1187.96
294	DST	711.821	-0.514435	0.183035	-2.81058	0.00494521	0.0645042	691.098	609.144	922.753	200.292	736.525	905.696	1144.64	484.424
295	HSPA8	345.943	0.405822	0.144381	2.81076	0.00494241	0.0645042	358.651	378.629	312.148	538.564	246.425	329.895	279.753	323.481
296	POLR2K	131.961	-0.469702	0.167052	-2.81171	0.00492795	0.0645042	115.729	101.176	109.526	106.823	146.315	122.52	195.044	158.553
297	STOM	131.775	0.674826	0.240046	2.81124	0.00493507	0.0645042	109.724	125.167	147.86	289.311	97.91	104.337	88.268	91.6263
298	COX4I1	1094.41	-0.366861	0.130729	-2.80628	0.00501174	0.0649347	1155.11	995.074	1095.26	600.877	1218.37	1397.94	1352.49	940.166
299	TTC14	147.411	-0.438714	0.156325	-2.80641	0.00500961	0.0649347	134.289	109.521	150.598	97.9208	180.968	129.88	200.027	176.082
300	SORL1	92.416	0.605864	0.215987	2.8051	0.00503013	0.0649558	63.8693	106.392	131.431	155.783	52.8054	92.6477	65.4892	70.9108
301	AC025154.2	83.4644	0.552417	0.197023	2.80382	0.00505018	0.0649979	103.719	117.865	71.1916	102.372	74.2576	61.9094	65.4892	70.9108
302	BEX2	81.5172	-0.608281	0.217096	-2.8019	0.00508024	0.0651684	61.6857	57.368	95.8349	44.5094	80.8583	119.057	106.776	86.0491
303	CTSC	1048.32	1.13949	0.407073	2.79924	0.00512229	0.0652865	721.668	838.616	1601.81	2884.21	569.308	529.044	643.502	598.36
304	GLRX3	109.793	0.501016	0.179023	2.79862	0.00513222	0.0652865	110.816	106.392	145.121	160.234	95.7098	82.2573	79.0141	98.7971
305	RNF13	165.147	-0.411354	0.147011	-2.79813	0.00514001	0.0652865	128.284	117.865	167.027	151.332	168.867	149.795	255.55	182.456
306	APTR	63.6874	-0.685605	0.246183	-2.78494	0.0053538	0.0673397	55.6809	52.1527	32.8577	53.4113	83.0585	76.1962	100.369	55.7725
307	KARS	74.5894	0.691144	0.248141	2.78528	0.00534809	0.0673397	68.2364	82.4013	95.8349	129.077	64.3566	62.3424	36.3038	58.1628
308	VCP	145.179	0.443863	0.159378	2.78497	0.0053533	0.0673397	184.511	154.372	161.55	173.587	131.463	140.27	108.911	106.765
309	ADH1C	922.788	0.541052	0.194747	2.77823	0.00546559	0.06781	916.005	1010.72	1182.88	1250.72	790.981	864.135	871.291	495.579
310	CHCHD10	548.039	-0.484832	0.17456	-2.77745	0.00547871	0.06781	533.882	485.021	462.746	333.821	529.704	630.784	777.328	631.026
311	RSL1D1	240.518	-0.419521	0.150986	-2.77854	0.00546034	0.06781	256.569	220.085	153.336	191.391	308.582	269.284	281.888	243.009
312	SERPINB7	62.5979	-0.718571	0.258627	-2.77841	0.0054626	0.06781	45.8549	30.2486	52.0247	44.5094	54.4556	38.964	129.555	105.171
313	SMDT1	382.761	-0.336005	0.120933	-2.77843	0.00546219	0.06781	403.959	319.175	383.34	244.802	484.049	406.524	511.1	309.139
314	SMARCD2	87.9686	0.515747	0.186135	2.77083	0.00559134	0.0687646	95.531	112.65	62.9772	137.979	70.4072	79.6597	30.6091	113.935
315	USO1	106.466	0.487395	0.175848	2.77168	0.0055767	0.0687646	93.3474	124.124	136.907	146.881	83.0585	77.495	91.1154	98.7971
316	EEF1A1	13044.2	-0.325346	0.117649	-2.7654	0.00568532	0.0690437	10488.2	11135.7	10432.3	14336.5	15281.1	12493.6	13539.9	16646.5
317	HARS	55.8276	0.60579	0.218948	2.76682	0.00566058	0.0690437	58.4104	59.4541	79.406	71.2151	41.2542	39.3969	37.7275	59.7563
318	SOX4	282.262	0.453312	0.163908	2.76566	0.00568084	0.0690437	269.67	357.768	265.6	427.291	259.627	240.278	209.992	227.871
319	TMBIM6	665.855	0.336502	0.121638	2.76642	0.00566748	0.0690437	675.813	670.684	700.964	943.6	552.806	591.387	557.37	634.213
320	CPNE1	97.7008	0.511806	0.18542	2.76026	0.00577563	0.0699021	102.628	127.253	104.049	124.626	86.3588	84.422	52.6761	99.5938
321	EZR	292.164	0.34871	0.126375	2.75932	0.00579209	0.0699021	323.713	291.012	309.41	387.232	238.174	240.711	269.787	277.269
322	PURA	185.277	-0.411845	0.149313	-2.75828	0.00581071	0.069909	166.497	178.362	158.812	129.077	239.274	219.497	177.96	212.732
323	SELENOK	121.234	-0.451291	0.163715	-2.75656	0.00584134	0.0700599	118.458	88.6597	104.049	97.9208	151.815	124.685	161.587	122.7
324	RAB4A	146.355	-0.4265	0.154847	-2.75433	0.00588119	0.0703202	125.555	118.908	139.645	120.175	168.317	177.936	193.62	126.683
325	CXCL6	204.814	-0.51615	0.187472	-2.75322	0.00590125	0.0703429	143.023	210.697	142.383	164.685	195.82	206.076	269.075	306.749
326	C1GALT1	85.6967	-0.521803	0.189619	-2.75185	0.0059259	0.0704201	77.5166	67.7986	65.7153	66.7642	100.66	93.5136	119.589	94.0166
327	DHX15	73.7572	0.52164	0.189871	2.74733	0.00600822	0.070963	62.2316	77.1861	93.0967	115.725	40.7042	56.7142	71.8957	72.5043
328	MECOM	140.032	0.41946	0.152666	2.74758	0.00600373	0.070963	132.652	158.544	145.121	209.194	96.2598	134.209	109.623	134.651
329	SEC11A	239.934	-0.440067	0.16027	-2.74578	0.00603673	0.071083	260.936	186.707	191.67	169.136	284.379	258.028	349.513	219.106
330	CTSL	61.7907	-0.612642	0.22347	-2.7415	0.00611594	0.0717974	39.3042	43.8083	71.1916	35.6076	56.6558	64.507	86.8443	96.4068
331	RPS8	7062.61	-0.446302	0.16287	-2.74023	0.00613962	0.0718577	6803.44	6750.65	6445.58	3850.07	8482.97	6529.06	11389.4	6249.71
332	GNPTAB	121.173	0.434483	0.158645	2.73871	0.00616812	0.0719738	133.743	159.587	136.907	129.077	99.0101	129.88	97.5219	83.6588
333	ATP5ME	226.124	0.543928	0.199515	2.72625	0.00640591	0.0743518	234.187	318.132	224.527	284.86	180.968	130.313	192.196	243.806
334	SRSF7	321.306	-0.406726	0.149201	-2.72602	0.0064103	0.0743518	309.52	237.817	273.814	289.311	356.436	400.03	380.834	322.684
335	MT1E	437.064	0.63249	0.232168	2.72428	0.00644422	0.0745222	306.791	1104.6	216.313	600.877	232.674	364.097	197.891	473.27
336	IDI1	56.2691	-0.614604	0.226068	-2.71867	0.0065545	0.0749732	58.4104	42.7653	41.0721	31.1566	78.658	59.7448	82.5733	55.7725
337	JPT2	95.8226	0.475443	0.174755	2.72063	0.00651573	0.0749732	108.632	139.769	79.406	120.175	83.6085	92.2148	65.4892	77.2848
338	PIGP	119.8	-0.465411	0.171186	-2.71874	0.00655316	0.0749732	111.908	78.2291	145.121	66.7642	133.664	124.685	200.027	98.0003
339	USP22	133.932	0.452748	0.166552	2.71836	0.00656064	0.0749732	125.555	179.405	142.383	173.587	110.561	106.502	106.776	126.683
340	FAU	2487.46	-0.379045	0.139552	-2.71616	0.00660442	0.0752515	2710.35	2466.82	2138.49	1419.85	3136.97	2594.14	2998.98	2434.07
341	LAMB2	69.8755	0.624765	0.230105	2.71513	0.00662498	0.0752645	77.5166	74.0569	73.9298	115.725	60.5062	63.2082	26.338	67.7238
342	COX17	106.762	0.520633	0.191983	2.71186	0.00669059	0.0755666	85.7049	139.769	147.86	129.077	73.7075	71.001	121.724	85.2523
343	TMEM230	144.6	-0.443345	0.163468	-2.71213	0.00668524	0.0755666	140.294	126.21	95.8349	120.175	167.767	154.557	168.706	183.253
344	H2AFZ	311.078	-0.38219	0.141455	-2.70185	0.00689557	0.0776553	277.313	253.462	303.933	240.351	327.833	365.396	466.966	253.367
345	NFYB	65.1968	-0.624695	0.23177	-2.69532	0.00703207	0.078963	60.5939	45.8944	41.0721	53.4113	74.8076	69.7022	106.776	69.3173
346	DDX5	722.797	0.397984	0.147727	2.69405	0.00705899	0.0790362	688.369	683.201	889.895	1050.42	572.608	587.923	733.906	576.051
347	ANKLE2	74.3429	0.513522	0.190951	2.68929	0.00716041	0.0790984	90.072	80.3152	104.049	75.6661	58.856	63.6412	64.7773	57.366
348	EIF4B	456.038	0.371209	0.137998	2.68997	0.0071459	0.0790984	587.925	547.604	446.317	462.898	484.049	451.549	264.804	403.156
349	MET	199.477	0.356136	0.132442	2.689	0.00716663	0.0790984	149.574	202.353	279.29	267.057	115.512	165.813	217.823	198.391
350	NEURL3	73.0746	-0.662617	0.246369	-2.68953	0.00715517	0.0790984	71.5117	50.0666	73.9298	26.7057	122.663	72.2998	72.6076	94.8133
351	ZNF22	93.4573	-0.490456	0.182389	-2.68907	0.00716523	0.0790984	111.362	73.0138	76.6679	48.9604	142.465	107.367	115.318	72.5043
352	ATP2C1	79.7441	0.517996	0.192774	2.68707	0.00720829	0.0793322	72.6035	73.0138	95.8349	137.979	46.2047	64.507	63.3537	84.4556
353	DNAJA4	58.7511	0.588638	0.219396	2.683	0.00729659	0.0797146	56.2268	60.4972	68.4535	102.372	47.8549	41.5616	34.8801	58.1628
354	PABPC1	1652.33	0.399082	0.148669	2.68436	0.00726679	0.0797146	1374.01	1722.08	2368.49	2114.2	1342.14	1367.2	1301.95	1628.56
355	ZFAS1	748.461	-0.350767	0.130755	-2.68262	0.00730477	0.0797146	629.413	706.148	717.393	578.623	962.048	900.934	874.85	618.278
356	PPL	167.809	0.532084	0.198505	2.68045	0.00735225	0.0798837	150.666	180.449	180.717	293.762	140.814	158.886	88.9798	148.196
357	SAV1	66.6635	-0.577817	0.215601	-2.68003	0.00736151	0.0798837	47.4925	58.4111	52.0247	53.4113	79.2081	67.1046	90.4035	85.2523
358	TPR	241.324	-0.386557	0.144602	-2.67324	0.00751216	0.0812908	239.1	247.204	238.218	106.823	278.878	296.126	327.446	196.797
359	RPS25	2806.68	-0.343753	0.12865	-2.672	0.00754005	0.0813653	2430.85	2668.13	2636.83	2127.55	3152.37	2618.81	3717.93	3100.95
360	MTUS1	207.665	0.52953	0.198519	2.66741	0.00764391	0.0822569	180.144	191.922	287.505	342.723	168.867	161.917	187.214	141.025
361	TRAF4	62.9208	0.538121	0.2019	2.66528	0.00769236	0.082549	60.5939	73.0138	62.9772	102.372	39.054	54.5496	46.2695	64.5368
362	EEF1D	1153.36	-0.292074	0.109633	-2.66411	0.0077193	0.0826093	1530.68	1158.83	481.913	1014.82	1734.33	1410.93	662.01	1233.37
363	SEMA3F	57.475	0.602287	0.226275	2.66175	0.00777366	0.0829619	65.5069	78.2291	38.334	89.0189	31.9033	50.2202	34.8801	71.7075
364	C16orf72	87.0972	0.513457	0.193134	2.65856	0.00784759	0.0832919	75.333	84.4875	98.573	160.234	62.7064	68.8364	53.3879	93.2198
365	SERINC2	91.2369	0.55241	0.20775	2.65901	0.00783707	0.0832919	79.7001	104.305	139.645	106.823	57.7559	73.5986	60.5063	107.561
366	DSG2	161.73	0.376607	0.141968	2.65275	0.00798384	0.0843663	145.207	203.396	213.575	164.685	110.011	145.898	170.841	140.228
367	VPS13C	237.201	0.36668	0.138245	2.65239	0.00799237	0.0843663	216.173	298.314	301.195	258.155	180.968	245.04	245.584	152.179
368	ATP6V1G1	604.904	-0.395867	0.149691	-2.64456	0.00817974	0.085751	454.181	439.126	580.486	605.328	630.364	558.051	970.948	600.75
369	PLEKHA5	512.932	0.304898	0.11533	2.64371	0.00820038	0.085751	526.785	582.025	616.081	547.466	460.947	462.806	475.508	431.839
370	PLXNB2	137.868	0.576602	0.218059	2.64424	0.00818734	0.085751	158.854	156.458	194.408	137.979	78.658	131.612	90.4035	154.57
371	ZFP36L1	1272.76	-0.278552	0.105383	-2.64322	0.00821208	0.085751	1003.89	940.836	1232.16	1428.75	1223.32	1127.79	1675.67	1549.68
372	MLLT6	83.3189	0.492124	0.186588	2.63749	0.00835221	0.0869798	83.5214	95.9611	82.1442	124.626	62.1563	68.8364	44.134	105.171
373	PNRC1	344.234	-0.422154	0.160163	-2.63578	0.00839452	0.0871859	395.771	268.065	287.505	213.645	442.245	338.987	543.133	264.521
374	MINOS1	152.786	0.38543	0.146555	2.62993	0.00854027	0.0884626	149.028	143.942	123.216	280.409	111.111	111.264	108.911	194.407
375	KRT8	630.301	0.313948	0.119448	2.62832	0.00858088	0.0886462	775.711	764.559	525.723	721.053	558.307	630.784	425.68	640.587
376	UBL3	97.8245	-0.486609	0.185694	-2.62049	0.00878046	0.0904668	68.7823	85.5305	79.406	93.4698	106.711	103.038	138.097	107.561
377	HK1	58.7274	0.614766	0.234709	2.61927	0.00881194	0.0905503	73.6953	77.1861	71.1916	62.3132	54.4556	63.2082	26.338	41.431
378	PIGR	300.667	0.418388	0.159817	2.61792	0.00884681	0.0906681	133.197	365.069	164.288	716.602	81.9584	354.572	133.114	456.538
379	GOLGA3	55.5539	0.578664	0.221303	2.6148	0.00892787	0.0908721	54.0432	67.7986	73.9298	75.6661	45.1046	47.1897	44.8458	35.8538
380	LIMK2	90.7575	0.522428	0.199782	2.61498	0.00892317	0.0908721	96.6227	103.262	128.693	102.372	79.2081	80.9585	57.6589	77.2848
381	MAGOH	103.952	-0.46921	0.179591	-2.61266	0.008984	0.0908721	105.357	109.521	57.5009	71.2151	139.714	129.88	92.539	125.887
382	SNRNP200	151.31	0.424535	0.162459	2.61319	0.00897027	0.0908721	182.874	181.492	210.837	120.175	134.764	156.289	118.877	105.171
383	TRIM28	93.5329	0.487839	0.186638	2.61383	0.00895346	0.0908721	109.178	104.305	76.6679	146.881	80.3082	89.6172	37.7275	103.578
384	SGK1	121.138	-0.420406	0.161119	-2.60929	0.0090729	0.0915323	76.9707	87.6166	123.216	129.077	109.461	116.026	153.045	173.692
385	FBXO32	89.3561	0.528942	0.203005	2.60556	0.00917235	0.0922953	77.5166	123.08	175.241	53.4113	68.207	74.0316	93.9627	49.3985
386	RPLP1	18656.8	-0.477517	0.184062	-2.59433	0.0094775	0.0951188	18760.1	17409.6	19884.4	8011.7	21677.7	20105.4	25950.8	17454.4
387	CDC42SE1	145.31	0.397049	0.153197	2.59176	0.00954875	0.0953398	146.299	132.468	109.526	271.508	99.5602	100.008	103.928	199.188
388	SDHD	208.725	-0.39267	0.151496	-2.59195	0.00954331	0.0953398	177.415	146.028	186.193	213.645	202.971	236.814	227.077	279.659
389	ANKRD65	70.4092	0.557577	0.215305	2.58971	0.00960563	0.0956612	81.3378	71.9708	82.1442	102.372	58.856	64.0741	35.5919	66.927
390	RPS15	4428.32	-0.421146	0.162796	-2.58696	0.00968266	0.0961811	5154.85	4252.53	3315.89	2630.51	5700.78	4346.65	5130.93	4894.44
391	PROM2	85.6146	0.499088	0.193109	2.58449	0.00975244	0.09638	80.7919	76.143	104.049	146.881	68.757	60.1777	54.0997	94.0166
392	TMEM243	98.26	-0.458304	0.177329	-2.58449	0.00975241	0.09638	88.4344	69.8847	101.311	71.2151	112.762	106.069	128.843	107.561
393	ARID1A	144.304	0.460893	0.178405	2.5834	0.0097832	0.0964379	112.999	162.717	205.36	200.292	112.211	120.355	114.606	125.887
394	KDM2A	89.8394	0.462228	0.179085	2.58105	0.00984995	0.0968495	98.2604	108.478	76.6679	137.979	77.5579	78.7938	60.5063	80.4718
395	EDF1	557.663	-0.451002	0.174841	-2.5795	0.00989443	0.0970406	680.18	483.977	473.698	271.508	726.074	601.344	628.554	595.969
396	ZNF750	58.5556	0.580094	0.225098	2.57707	0.00996425	0.0974786	58.4104	66.7555	54.7628	106.823	42.9044	47.1897	46.9814	44.618
397	CYP26A1	189.171	-1.50556	0.584787	-2.57455	0.0100372	0.0979445	219.994	74.0569	142.383	22.2547	201.321	267.12	402.189	184.049
398	IFI16	280.969	0.37555	0.146065	2.57111	0.0101374	0.0981806	248.926	319.175	435.364	280.409	240.375	247.205	281.888	194.407
399	NME3	222.577	-0.464861	0.180752	-2.57181	0.0101168	0.0981806	248.381	174.19	235.48	93.4698	252.476	270.15	296.125	210.342
400	SLC25A5	843.854	0.369011	0.143489	2.57171	0.0101199	0.0981806	840.127	839.659	848.823	1313.03	709.572	687.498	762.379	749.742
401	CD55	211.079	1.02512	0.39892	2.56973	0.0101778	0.0983266	111.362	157.501	219.051	729.955	68.207	103.904	148.062	150.586
402	METTL23	74.8418	-0.540507	0.21056	-2.567	0.0102583	0.0988573	75.8789	47.9805	60.2391	62.3132	95.1597	87.0196	103.217	66.927
403	ANAPC13	57.3963	-0.571686	0.222788	-2.56605	0.0102863	0.0988815	56.7727	31.2916	49.2865	44.5094	72.0574	48.9214	85.4207	70.9108
404	BNIP3L	114.884	-0.433636	0.16927	-2.5618	0.0104131	0.0997679	98.8063	102.219	109.526	80.117	147.965	122.087	145.215	113.139
405	UBE2B	197.295	-0.38786	0.151435	-2.56124	0.01043	0.0997679	132.106	136.64	238.218	182.489	195.82	176.204	342.394	174.488
