# Supplementary material for: Human intraepithelial mast cell differentiation and effector function are directed by TGF-β signaling
Source: J Clin Invest. 2025 Jan 2;135(1):e174981. doi: 10.1172/JCI174981 (PMC11684804; doi:10.1172/JCI174981)
Supplement: Supplemental table 5 [file jci-135-174981-s194.xlsx]

## Sheet: DESeq2-TGFB_24h vs no stim 
	Gene	baseMean	log2FoldChange	lfcSE	stat	pvalue	padj	NoStim_D1	NoStim_D2	NoStim_D3	TGFB_D1	TGFB_D2	TGFB_D3
1	HPGD	39076.4	-0.658709	0.0425277	-15.4889	4.1206e-54	3.87666e-50	50319.1	50249.9	42960.3	31832.1	31951.5	27145.4
2	FMNL3	2167.63	1.22327	0.0936125	13.0674	5.05797e-39	2.37927e-35	1625.61	1419.78	901.065	3437.06	3222.94	2399.33
3	NCOA4	4383.55	0.77844	0.0643786	12.0916	1.17006e-33	3.66931e-30	3011.67	3125.43	3537.57	5105.87	5226.4	6294.34
4	PLAT	6629.74	0.832335	0.0715054	11.6402	2.57503e-31	6.05647e-28	4382.62	5031.38	4899.64	8797.13	8401.44	8266.26
5	SKIL	241.138	2.41767	0.216283	11.1783	5.20983e-29	9.80281e-26	64.6719	72.5415	89.7527	304.86	424.443	490.561
6	GPNMB	7256.75	-0.654215	0.0607591	-10.7674	4.90877e-27	7.69695e-24	8176.76	8899.55	9527.7	5271.87	5311.42	6353.18
7	HAVCR2	1077.15	0.938926	0.107475	8.73619	2.41107e-18	3.24047e-15	761.528	757.662	690.945	1554.56	1465.47	1232.76
8	PEPD	7920.34	-0.500829	0.0596846	-8.39126	4.8095e-17	5.65597e-14	10390.4	9812.43	7644.6	7609.04	6501.5	5564.02
9	FOXP1	1811.66	0.789537	0.094273	8.37501	5.52213e-17	5.77247e-14	1683.23	1036.07	1293.33	2618.23	1942.48	2296.59
10	CST7	3078.5	-0.685131	0.0830061	-8.25398	1.53202e-16	1.44132e-13	3359.01	4045.02	3961.37	1988.43	2346.03	2771.15
11	EDNRB	459.898	-1.45781	0.178004	-8.18978	2.61703e-16	2.23828e-13	901.141	583.079	511.182	411.533	170.632	181.821
12	CTSG	47007.5	-0.460799	0.0568601	-8.10408	5.31455e-16	3.8461e-13	57762.2	51942	53253.9	45775.2	34480.8	38831.1
13	CYB561	435.319	1.26496	0.156056	8.10586	5.23738e-16	3.8461e-13	312.846	289.212	167.791	751.86	670.055	420.149
14	CMA1	4534.38	-0.600699	0.0767045	-7.83133	4.82717e-15	3.24386e-12	2891.84	9731.67	3946.88	2156.95	5998.26	2480.68
15	SOX4	600.494	-1.18062	0.152184	-7.75783	8.63956e-15	5.41873e-12	896.953	597.574	995.804	330.94	266.083	515.613
16	TUBA1A	4608.7	-0.563042	0.072733	-7.74121	9.84769e-15	5.79044e-12	4153.64	6210.42	6129.44	2884.64	3817.9	4456.13
17	ACE	137.331	2.27474	0.304276	7.47592	7.66637e-14	4.00695e-11	34.9189	77.2078	34.3019	244.724	258.657	174.177
18	SSH1	384.476	1.30355	0.174253	7.48079	7.38765e-14	4.00695e-11	208.33	210.433	245.822	594.023	530.99	517.256
19	C3AR1	1943.04	-0.661768	0.0904907	-7.3131	2.61046e-13	1.29259e-10	2825.07	1073.89	3227.04	1644.66	679.059	2208.54
20	TUBB	5871.83	-0.437782	0.0608311	-7.19668	6.16984e-13	2.90229e-10	7059.5	6123.77	7061.87	5419.7	4326.54	5239.61
21	RGS13	2067.4	-0.582406	0.0811074	-7.18067	6.93687e-13	3.10772e-10	3213.42	2879.46	1357.24	2121.7	1905.36	927.208
22	CD9	2337.08	0.836618	0.118649	7.05122	1.77362e-12	7.58463e-10	1322.83	2314.34	1464.64	3039.35	3366.47	2514.82
23	TANC1	1245.31	0.776127	0.110391	7.03069	2.05518e-12	8.40659e-10	1002.64	909.11	842.658	1523.77	1764.18	1429.5
24	ABI3BP	950.271	-0.870985	0.124459	-6.99816	2.59354e-12	1.01667e-09	902.489	947.557	1865.76	575.604	508.42	901.795
25	CAVIN2	2666.49	-0.545466	0.0786785	-6.93284	4.12467e-12	1.55219e-09	4137.46	3280.94	2095.55	2851.1	2106.07	1527.85
26	ABCC4	815.374	0.973875	0.142252	6.84615	7.58655e-12	2.57082e-09	466.837	628.918	561.203	1130.5	1025.24	1079.55
27	NELL2	620.373	-1.19633	0.174724	-6.84698	7.54273e-12	2.57082e-09	1445.06	115.097	1001.47	557.204	40.3297	563.075
28	PAG1	1028.54	0.987049	0.144201	6.84493	7.65126e-12	2.57082e-09	756.998	763.8	543.988	1697.6	1142.6	1266.26
29	PRPF40B	304.227	1.21181	0.180272	6.72211	1.79111e-11	5.81061e-09	209.821	185.714	155.662	469.381	440.334	364.45
30	IFI30	910.551	0.968623	0.145608	6.65227	2.88609e-11	9.05079e-09	887.374	439.453	517.938	1566.27	730.07	1322.2
31	NDRG2	454.64	1.10979	0.170008	6.52785	6.67219e-11	2.0249e-08	461.244	211.103	212.32	840.084	553.444	449.645
32	SLC40A1	1252.96	-0.781908	0.120053	-6.51303	7.36496e-11	2.1653e-08	1557.6	1527.6	1658.46	1045.43	930.484	798.209
33	EPN1	115.018	1.92001	0.295103	6.50625	7.70488e-11	2.19659e-08	42.5006	53.676	45.5091	209.972	205.723	132.728
34	FAM102A	503.313	1.19788	0.186239	6.43196	1.25967e-10	3.48558e-08	221.828	277.772	439.205	614.799	743.298	722.975
35	ARHGEF40	307.347	1.33722	0.208438	6.4154	1.40451e-10	3.72184e-08	272.441	107.743	137.279	721.731	342.906	261.983
36	HSPA8	17131.9	-0.325509	0.0507554	-6.41328	1.42417e-10	3.72184e-08	20621.8	16718.7	19794.5	16147.6	13035.8	16473.1
37	HINT1	1176.03	-0.751856	0.11772	-6.38684	1.69346e-10	4.30597e-08	1306.16	1404.6	1689.02	747.966	737.655	1170.77
38	BTBD10	2202.58	-0.552624	0.086847	-6.3632	1.97596e-10	4.89207e-08	2687.5	2619.68	2544.65	1868.76	1626.37	1868.5
39	SCD	4454.67	-0.570217	0.0905362	-6.29821	3.01096e-10	7.26336e-08	6599.09	5596.45	3896.83	3897.75	3590.33	3147.59
40	PPIA	8845.52	-0.356295	0.0567237	-6.28124	3.35885e-10	7.70732e-08	10528.6	10480.6	8805.2	8313.93	7791.41	7153.38
41	SAMSN1	3560.57	0.433741	0.069042	6.28228	3.3364e-10	7.70732e-08	2933.52	2380.84	3752.33	4097.52	3075.3	5123.94
42	S100A6	6759.65	-0.398744	0.0637524	-6.25458	3.98582e-10	8.92824e-08	7269.49	9000.04	6828.47	5881.16	6351.79	5226.95
43	TWISTNB	803.522	-0.875245	0.142045	-6.16174	7.19494e-10	1.57419e-07	1191.34	1288.4	660.867	526.775	722.723	431.035
44	ZKSCAN3	795.875	-0.815	0.132346	-6.15809	7.36286e-10	1.57431e-07	491.56	1621.7	972.018	324.726	815.397	549.85
45	SH3BGRL3	13789.5	-0.357341	0.0581276	-6.14753	7.87009e-10	1.64537e-07	14650.6	15933.2	15875.2	11992.5	11502.3	12783.4
46	GBE1	3002.7	-0.473471	0.0777377	-6.09062	1.12472e-09	2.30029e-07	3420.15	2754.24	4255.72	2341.5	1916.66	3327.94
47	GLO1	1624.95	-0.521554	0.0878741	-5.93524	2.9342e-09	5.75103e-07	1828.43	1468.56	2443.56	1275.79	1005.33	1728.04
48	GLUL	4352.18	-0.453585	0.0764032	-5.93673	2.90755e-09	5.75103e-07	7281.52	4534.41	3380.15	5001.54	3137.51	2777.93
49	TRO	53.6262	2.35773	0.397799	5.92695	3.08621e-09	5.92552e-07	28.1772	11.9198	13.6935	127.403	59.7304	80.8338
50	HSPA4	1296.14	-0.596379	0.100913	-5.90984	3.42436e-09	6.44328e-07	1754.42	1528.53	1401.27	1075.86	1090.97	925.768
51	B3GALT2	842.967	-0.734323	0.124687	-5.88933	3.87753e-09	7.1529e-07	487.525	892.72	1738.17	277.628	503.179	1158.58
52	FTL	32541.3	-0.298397	0.05078	-5.87628	4.19578e-09	7.59113e-07	37396.5	38287.1	31899.5	32421	29942.1	25301.6
53	GNS	8889.55	-0.320966	0.0549432	-5.84178	5.16468e-09	9.16779e-07	10346.6	11754.6	7490.59	8604.01	9300.08	5841.42
54	RGS1	119.197	2.39462	0.414503	5.77709	7.60037e-09	1.32415e-06	69.5838	40.0839	15.2399	210.972	146.489	232.81
55	LDHA	13115.5	-0.319314	0.0560284	-5.69914	1.20413e-08	1.98746e-06	15273	14023.8	14367.7	11991.2	10756.7	12280.3
56	TFRC	613.865	-0.934111	0.16381	-5.7024	1.18131e-08	1.98746e-06	625.127	954.432	802.696	273.347	640.447	387.139
57	VAT1	4592.89	-0.396021	0.0694625	-5.70122	1.18952e-08	1.98746e-06	5302.59	5300.48	5033.09	4361.53	3967.18	3592.46
58	CD59	3560.07	-0.411281	0.0724138	-5.6796	1.35011e-08	2.18997e-06	4892.18	4118.76	3210.81	3572.01	2966.67	2600
59	ARHGEF6	3533.09	0.416909	0.0737451	5.65338	1.57319e-08	2.50857e-06	3253.81	2641.64	3176.76	4604.56	3600.72	3921.03
60	CD52	2097.7	-0.538891	0.0954364	-5.6466	1.63653e-08	2.56607e-06	1400.33	2622.19	3503.82	1117.94	1675.56	2266.35
61	TENT5A	285.969	1.12695	0.200863	5.61051	2.01732e-08	3.11131e-06	193.266	223.042	114.517	524.437	438.171	222.382
62	NTRK1	486.297	1.26597	0.225916	5.60372	2.09798e-08	3.18352e-06	174.229	453.552	252.217	721.023	850.174	466.585
63	LCP1	6830.26	-0.329168	0.0587858	-5.59945	2.15034e-08	3.21117e-06	6861.25	6398.77	9497.76	5416.4	4914.75	7892.65
64	ANXA1	17095.5	-0.320443	0.0574044	-5.5822	2.37499e-08	3.48766e-06	16466.7	21352.9	19226	13836.4	15780.8	15910.1
65	LGALS3	14491.5	-0.334965	0.0600331	-5.57968	2.40963e-08	3.48766e-06	16699.3	14770.4	16907.9	13793	10701.4	14077.2
66	MAGED2	1711.69	0.535796	0.0962899	5.5644	2.63054e-08	3.74971e-06	1576.56	1264.7	1333.37	2366.86	1634.94	2093.7
67	MRGPRX2	3063.13	-0.571554	0.103732	-5.50988	3.5907e-08	5.04198e-06	3282.69	3178.71	4497.07	2743.32	1838.66	2838.33
68	DOCK2	2084.57	0.590568	0.107795	5.47862	4.28656e-08	5.93059e-06	1699.75	1979.64	1344.89	2418.89	2590.64	2473.64
69	SKI	49.1277	2.23278	0.408941	5.4599	4.76415e-08	6.49581e-06	13.3355	15.6565	23.2437	87.5165	65.3202	89.6938
70	STMN1	955.575	-0.667943	0.124107	-5.38201	7.36583e-08	9.89968e-06	868.194	1304.66	1318.2	470.575	828.868	942.946
71	THSD1	484.065	-0.800166	0.14987	-5.33907	9.34246e-08	1.23794e-05	766.436	446.455	636.661	434.64	278.476	341.724
72	TMEM176B	422.072	1.04952	0.197834	5.30508	1.12623e-07	1.47161e-05	516.655	264.192	94.8841	900.085	469.436	287.182
73	EGLN3	565.818	-0.742536	0.140269	-5.29366	1.1989e-07	1.5451e-05	618.904	419.73	1075.79	382.313	233.563	664.614
74	LTC4S	210.636	1.68283	0.318394	5.28538	1.25446e-07	1.59485e-05	83.7827	122.634	67.5042	563.63	275.126	151.141
75	PC	1265.62	-0.648255	0.122731	-5.28192	1.27835e-07	1.60357e-05	1819.92	1204.35	1619.13	940.971	825.887	1183.44
76	MTRNR2L12	371572	-0.189852	0.0359865	-5.27565	1.32286e-07	1.63756e-05	430417	330625	427309	377548	292511	371023
77	TMSB10	3076.46	-0.439686	0.0838508	-5.24367	1.57415e-07	1.92333e-05	3054.92	3294	4285.57	2550.36	2239.4	3034.52
78	KIAA1522	499.064	0.744357	0.144129	5.16453	2.41047e-07	2.90739e-05	303.738	406.869	407.657	501.039	676.839	698.244
79	EVI2B	401.354	-0.819722	0.159075	-5.15304	2.56298e-07	3.05222e-05	564.775	451.241	520.549	317.913	248.384	305.265
80	RPL5	7446.78	-0.281415	0.0546972	-5.14495	2.67593e-07	3.1469e-05	9714.9	7784.25	7018.68	7926.99	6486.75	5749.1
81	S100A4	10776.8	-0.344122	0.0669738	-5.13816	2.77442e-07	3.22243e-05	13192.3	12701.8	10336	10236.6	9129.52	9064.76
82	ARHGAP18	5854.4	-0.346237	0.0678604	-5.10219	3.35741e-07	3.85202e-05	6937.08	6493.09	6236.69	5107.84	4985.07	5366.64
83	SIGLEC17P	1587.13	1.3621	0.267439	5.09311	3.52244e-07	3.99267e-05	1164.1	1419.47	286.025	2967.7	2656.48	1029
84	POLD4	312.81	1.41992	0.280113	5.0691	3.99692e-07	4.47655e-05	113.305	252.393	156.388	570.067	401.954	382.754
85	STOM	809.674	-0.62951	0.124936	-5.03866	4.68812e-07	5.18892e-05	1110.85	841.871	999.719	643.438	547.816	714.353
86	RAB21	244.27	1.31594	0.261689	5.02864	4.93961e-07	5.4037e-05	135.878	104.245	186.121	353.417	392.813	293.143
87	SLA	240.046	-1.1012	0.220502	-4.99405	5.91257e-07	6.39373e-05	396.596	305.073	273.676	210.628	108.426	145.88
88	CTR9	1289.85	0.567807	0.113872	4.98636	6.15269e-07	6.57414e-05	1227.76	976.851	893.535	1842.89	1663.52	1134.53
89	IRAK1	848.456	0.628073	0.126011	4.98428	6.21916e-07	6.57414e-05	889.007	529.904	589.358	1251.37	779.517	1051.58
90	RRM2	88.6127	-1.56195	0.313665	-4.97967	6.36937e-07	6.65811e-05	105.644	197.836	94.0583	39.6475	64.1514	30.3397
91	ARG2	611.88	-0.914514	0.185883	-4.91983	8.66189e-07	8.95506e-05	924.229	646.455	803.924	373.799	309.041	613.836
92	CD33	2451.7	0.531035	0.108051	4.91466	8.89365e-07	9.09472e-05	2812.22	2122.89	1194.09	3734.02	2686.05	2160.91
93	ASAH1	6657.09	-0.306386	0.0623868	-4.91107	9.05823e-07	9.16342e-05	9490.72	7223.12	5387.4	7776.81	5467.18	4597.29
94	ANXA2	2532.17	-0.391462	0.0804069	-4.86851	1.1244e-06	0.000112536	2169	1700.45	4693.15	1540.91	1309.68	3779.85
95	MT-ND4	23891.2	-0.251697	0.0517266	-4.8659	1.13936e-06	0.000112832	27818.5	26770.9	23176.9	24552.4	22596.3	18432.2
96	ARL4C	224.504	-1.13909	0.234422	-4.85913	1.17903e-06	0.000115545	281.546	211.285	413.585	104.999	84.4527	251.156
97	MTRNR2L8	141431	-0.180151	0.0374861	-4.80581	1.54129e-06	0.000149489	156395	157424	136942	137934	138862	121027
98	PEX26	271.88	0.968936	0.202218	4.79155	1.65496e-06	0.000158877	215.933	159.579	163.167	522.941	287.162	282.497
99	ZC4H2	1065.59	-0.576247	0.120869	-4.76753	1.86497e-06	0.000177229	1198.21	1247.33	1365.29	836.862	710.581	1035.28
100	SDCBP	7227.3	-0.301244	0.0635506	-4.74022	2.1349e-06	0.000200851	8555.51	7470.71	7928.16	6391.69	6358.07	6659.64
101	AC010970.1	68324.3	-0.211717	0.0449072	-4.71455	2.4224e-06	0.000223431	77319.7	73913.6	68539.2	70169.4	62415	57589.1
102	TPSB2	96141.8	0.231296	0.0490498	4.71553	2.41084e-06	0.000223431	163634	50620	47046.4	204540	55459.7	55550.4
103	MLC1	338.938	-1.07553	0.228681	-4.7032	2.5611e-06	0.000233931	210.11	653.818	487.508	76.5648	256.674	348.956
104	ANPEP	2308.01	0.412851	0.0878217	4.70102	2.5887e-06	0.000234177	1819.84	2381.51	1761.05	2518.66	2846.98	2520.02
105	OSBPL8	755.865	0.569136	0.121585	4.68099	2.855e-06	0.000255808	584.169	635.323	606.071	909.415	943.483	856.732
106	SEC62	1112.97	-0.726137	0.155321	-4.67508	2.93845e-06	0.000260802	1287.2	1480.81	1368.64	999.202	638.76	903.224
107	CTNND1	773.985	0.582545	0.124865	4.66541	3.07999e-06	0.000268301	656.353	633.173	564.434	988.15	1032.54	769.266
108	ITGAV	101.443	1.35057	0.289458	4.66587	3.07318e-06	0.000268301	55.5768	67.8752	48.4322	134.145	166.327	136.305
109	UBXN7	294.887	-0.966081	0.207326	-4.65972	3.1664e-06	0.000273298	397.286	334.707	437.17	158.718	218.907	222.533
110	CACUL1	817.225	-0.580312	0.124591	-4.65775	3.19691e-06	0.000273423	906.847	1009.05	1020.77	671.603	603.098	691.983
111	SMYD3	2922.72	-0.368087	0.0791242	-4.65202	3.28707e-06	0.000278601	2319.29	4312.48	3299.89	1964.6	3129.07	2511.01
112	ZNF141	302.681	0.966348	0.207841	4.64945	3.32826e-06	0.000279574	149.504	209.808	248.431	269.119	544.227	394.995
113	TXNIP	1855.34	0.49625	0.106776	4.64758	3.35852e-06	0.000279619	1116	1066.36	2545.58	1627.08	1721.78	3055.25
114	MS4A6A	825.609	-0.613824	0.132237	-4.64185	3.45298e-06	0.000284962	550.332	1579.64	884.076	345.342	916.848	677.413
115	DST	321.709	0.999708	0.216475	4.61813	3.87218e-06	0.000316778	281.343	143.913	227.249	392.947	361.575	523.224
116	EBP	1394.96	-0.526552	0.114316	-4.60609	4.10317e-06	0.000332781	1367.01	1935.35	1620.41	844.346	1254.47	1348.16
117	RGS2	987.145	0.554187	0.120542	4.59747	4.27654e-06	0.000343878	483.449	1106.95	839.446	791.581	1421.36	1280.08
118	GLRX	1345.83	-0.55568	0.121241	-4.58325	4.57814e-06	0.00036501	1874.51	1558.78	1387.38	1054.88	1064.6	1134.81
119	GNAI1	2377.5	-0.459215	0.100367	-4.57536	4.75396e-06	0.000375843	1843.15	3636.16	2830.26	1595.81	2570.15	1789.47
120	EMP3	1819.92	-0.422515	0.0926202	-4.5618	5.07172e-06	0.00039358	2029.24	2092.98	2125.59	1677.24	1449.03	1545.47
121	MARCHF3	902.998	0.508994	0.11156	4.56252	5.05427e-06	0.00039358	722.567	969.888	546.819	1037.63	1353.6	787.49
122	MORF4L2	1780.85	-0.394816	0.0865735	-4.56047	5.10383e-06	0.00039358	1798.96	2074.66	2199.11	1438.84	1524.66	1648.89
123	HCST	617.652	-0.618295	0.135824	-4.5522	5.30888e-06	0.000406065	698.224	726.188	818.355	495.094	437.807	530.246
124	IL4R	435.007	0.741676	0.1634	4.53901	5.65191e-06	0.000428816	267.14	297.777	409.682	513.656	433.908	687.878
125	LIMK2	465.024	0.719012	0.158959	4.52325	6.08973e-06	0.000458337	489.471	280.8	294.134	713.574	453.412	558.756
126	TMEM63A	1836.15	-0.421192	0.0932204	-4.51824	6.23561e-06	0.000465592	2250.9	1719.84	2323.42	1536.86	1269.93	1915.95
127	NEK6	4449.55	0.294663	0.0653076	4.51193	6.4241e-06	0.00047589	5310.75	3667.98	2951.86	6815.15	4477.3	3474.26
128	PLCXD1	248.477	-0.937068	0.207931	-4.50663	6.58653e-06	0.00048411	357.173	287.607	335.391	152.203	171.897	186.592
129	MTRNR2L1	53972.7	-0.191691	0.0425984	-4.49995	6.79686e-06	0.000495697	76670.8	27329	68370.7	68956	23717.2	58792.6
130	TRAPPC10	273.701	-0.921965	0.206964	-4.45471	8.40076e-06	0.000607957	370.243	367.751	332.715	164.296	243.995	163.203
131	MME	193.901	-1.04631	0.236422	-4.4256	9.61737e-06	0.000690688	209.539	131.174	443.737	127.317	55.2047	196.433
132	EIF4G2	5252.4	-0.275258	0.0624825	-4.40536	1.05608e-05	0.000752698	6120.14	5521.58	5617.08	4890.21	4494.91	4870.5
133	PLEKHG4	164.61	1.06731	0.242932	4.39344	1.11573e-05	0.000789234	106.679	127.635	80.7481	265.795	260.136	146.664
134	MYD88	2454.97	-0.386844	0.0881645	-4.38776	1.14526e-05	0.000804073	2097.85	2481.76	3806.01	1818.59	1792.8	2732.83
135	NFAT5	992.504	0.483163	0.110229	4.38325	1.16919e-05	0.000814798	891.708	921.59	675.507	1161.44	1301.12	1003.65
136	IL2RG	812.807	-0.654808	0.14947	-4.38088	1.18203e-05	0.000817687	415.504	1657.96	851.712	200.052	1099.86	651.747
137	DHCR7	793.283	-0.526332	0.120624	-4.3634	1.28055e-05	0.000874219	743.569	1087.99	973.269	488.928	744.907	721.032
138	STAB1	3345.44	0.407299	0.093351	4.3631	1.28234e-05	0.000874219	4787.76	2362.26	1294.56	7189.27	2642.28	1796.53
139	PRKACB	2303.27	-0.413512	0.0951066	-4.34788	1.37457e-05	0.000920005	2633.13	2696.53	2541.17	2301.98	1846.01	1800.79
140	SLC25A30	204.857	-0.977645	0.22489	-4.3472	1.37883e-05	0.000920005	348.369	261.102	208.062	163.72	117.319	130.57
141	YWHAZ	7847.72	-0.238723	0.0549094	-4.34757	1.37653e-05	0.000920005	8286.01	7966.75	9227.23	6843.81	6804.48	7958.05
142	TENT5C	59.6403	1.65115	0.380975	4.33402	1.46409e-05	0.000970012	30.8896	35.6733	17.1036	115.264	117.505	41.4056
143	ARHGAP35	265.093	0.891336	0.205977	4.32735	1.50913e-05	0.000985967	187.702	162.146	208.928	341.847	368.808	321.125
144	TSPAN14	1348.3	-0.433706	0.100207	-4.32811	1.50394e-05	0.000985967	1760.03	1530.89	1365.32	1219.47	1106.78	1107.33
145	ENPP2	723.413	-0.540321	0.125174	-4.31655	1.58485e-05	0.0010283	581.943	1325.86	674.438	401.577	871.109	485.554
146	KIT	21719.9	-0.310233	0.0719145	-4.31391	1.60389e-05	0.00103352	20876.3	25789.6	25418.9	17845.6	17846.2	22542.7
147	MTHFD2	1692.12	-0.443673	0.102936	-4.31017	1.63129e-05	0.00104402	1265.37	2164.64	2447.5	1004.73	1720.2	1550.25
148	ARRB1	1069.39	-0.541936	0.126085	-4.29816	1.72219e-05	0.00109476	1135.48	1249.44	1418.8	807.499	998.89	806.217
149	KLHL6	1021.15	0.50423	0.117439	4.29355	1.75841e-05	0.00111028	1004.67	791.056	748.755	1241.9	1235.71	1104.81
150	CD300A	1024.59	-0.581518	0.135535	-4.29054	1.78239e-05	0.00111051	1401.43	1352.38	948.484	881.191	762.454	801.625
151	VIM	36057.5	-0.222101	0.0517641	-4.29064	1.7816e-05	0.00111051	39896.8	44601.7	32266.8	34180.5	35935.7	29463.7
152	AGAP1	535.148	-0.661647	0.154704	-4.27685	1.89552e-05	0.00117323	727.92	522.497	726.421	435.606	393.346	405.095
153	FCRLA	60.4062	1.90657	0.447276	4.26263	2.02039e-05	0.00124234	14.1036	3.75041	61.6945	37.1907	21.6417	224.056
154	SLC44A1	1479.02	0.543893	0.127858	4.25387	2.10106e-05	0.00128355	1105.74	1229.02	1248.37	1851.52	1382.31	2057.15
155	MINDY2	89.4663	1.70193	0.400564	4.24883	2.14892e-05	0.00130111	35.0916	31.2485	61.8553	158.101	159.079	91.4234
156	VCL	961.478	-0.584516	0.1376	-4.24794	2.15745e-05	0.00130111	1102.03	1241.15	1108.83	889.935	663.901	763.02
157	JUNB	71.8285	1.84067	0.433627	4.24483	2.18764e-05	0.00131091	27.3971	23.3887	39.926	162.605	114.689	62.966
158	ENG	149.545	1.05633	0.249808	4.22858	2.3517e-05	0.0014003	133.488	64.9053	89.6493	282.648	117.491	209.089
159	ILF3	1303.48	0.480727	0.113931	4.21946	2.44887e-05	0.00144899	971.001	1250.95	1048.22	1599.64	1535.83	1415.26
160	CYP51A1	2447.31	-0.403766	0.0957329	-4.21763	2.46887e-05	0.00145169	2766.52	3141.19	2457.26	1832.47	2330.88	2155.53
161	ESYT1	6051.98	-0.358721	0.0852773	-4.20653	2.59326e-05	0.00151537	6019.28	6105.88	8284.59	5621.2	4309.45	5971.49
162	KRT79	45.3695	1.87913	0.44948	4.18067	2.90649e-05	0.00168792	13.8568	14.78	32.254	64.2267	74.4916	72.6081
163	PRPSAP2	552.495	-0.575638	0.137963	-4.1724	3.0141e-05	0.00173967	573.958	719.208	691.082	388.515	470.006	472.201
164	TUBA1B	10510.9	-0.317461	0.076284	-4.16157	3.16063e-05	0.00181312	9410.58	12870.3	12787.1	8489.58	8879.37	10628.6
165	TOX	562.757	-0.597226	0.143844	-4.1519	3.29728e-05	0.00188005	616.883	694.187	722.208	446.482	472.033	424.751
166	DNAH1	150.172	1.36692	0.329704	4.14589	3.38495e-05	0.00190733	55.9971	94.6694	92.0666	197.341	125.27	335.688
167	ROCK1	304.501	0.756263	0.182415	4.14584	3.38568e-05	0.00190733	210.866	286.004	175.986	360.181	523.749	270.222
168	FTH1	19737	-0.221422	0.0534497	-4.14262	3.43359e-05	0.00192281	20717.3	21307.4	21704.9	18844	17355.5	18492.9
169	ARHGAP25	2656.37	-0.340936	0.0823325	-4.14096	3.45854e-05	0.00192532	3089.93	2577.43	3214.59	2325.09	1933.23	2797.93
170	RPL41	6661.14	-0.23579	0.057023	-4.135	3.5496e-05	0.0019529	7657.16	7660.2	6299.93	6605.86	6323.67	5419.99
171	RSAD2	117.856	1.52055	0.367656	4.13579	3.53728e-05	0.0019529	35.0037	34.2575	76.9381	65.1611	71.6228	424.152
172	CDK5	212.879	0.877074	0.212634	4.12481	3.71049e-05	0.00202788	144.556	169.594	134.518	293.605	311.627	223.372
173	GSTA4	313.473	-0.783283	0.189948	-4.12366	3.72898e-05	0.00202788	459.649	85.2442	637.596	288.032	45.1397	365.178
174	FNDC3B	180.415	0.961947	0.234513	4.10189	4.09795e-05	0.00221572	154.538	132.53	81.1744	319.965	213.886	180.396
175	CNIH1	2972.96	-0.294957	0.0720159	-4.09572	4.20865e-05	0.00226257	3250.92	3533.92	3035.07	2681.17	2951.73	2384.97
176	OSBPL3	584.853	-0.73697	0.180365	-4.086	4.38883e-05	0.00234603	778.225	645.403	766.819	359.334	536.006	423.333
177	PTPRC	860.319	-0.594289	0.145721	-4.07828	4.53705e-05	0.00241156	830.95	1016.99	1238.72	628.611	518.143	928.499
178	GMPR2	399.964	-0.649045	0.159578	-4.06725	4.75711e-05	0.00251432	560.397	427.156	479.611	343.825	286.832	301.964
179	PTPRB	181.819	1.28253	0.316234	4.05563	4.99993e-05	0.0026279	75.9097	138.365	101	247.62	171.494	356.526
180	ENPP3	2074.8	-0.339144	0.083797	-4.0472	5.18329e-05	0.00270913	2971.47	2324.8	1623.42	2479.65	1836.82	1212.61
181	ABHD4	3369.97	-0.328959	0.0815207	-4.03528	5.45381e-05	0.00283477	4100.51	3405.57	3737.75	3043.62	2575.98	3356.4
182	NCKAP5	125.556	-1.13607	0.282375	-4.02326	5.73985e-05	0.00296706	82.948	234.714	200.058	37.3107	91.2329	107.07
183	BNIP3L	1607.83	-0.354007	0.0885892	-3.99606	6.44059e-05	0.0033111	1709.52	2117.01	1588.09	1382.62	1619.28	1230.44
184	WNK1	694.213	0.589284	0.147686	3.99011	6.60431e-05	0.00337681	609.361	488.148	556.414	782.98	693.305	1035.07
185	SEL1L	401.92	0.830144	0.208389	3.98363	6.78695e-05	0.00345144	286.988	251.247	300.544	741.456	330.293	500.99
186	PDCD4	1641.13	-0.362609	0.0910797	-3.98123	6.85598e-05	0.0034678	2399.23	1911.74	1232.93	1909.16	1389.06	1004.7
187	CCN3	183.976	-0.992329	0.250146	-3.967	7.2784e-05	0.00366177	282.3	156.282	287.252	111.715	73.5401	192.767
188	PIK3C2B	1438.93	0.47194	0.119287	3.95634	7.61074e-05	0.00380861	1313.59	1129.73	1134.41	2163.6	1604.95	1287.28
189	SELPLG	1495.84	-0.429577	0.108702	-3.95189	7.7536e-05	0.00383925	1434.81	1592.92	2116.23	1229.2	1020.01	1581.9
190	STIM2	206.404	0.873139	0.220906	3.95253	7.73285e-05	0.00383925	152.882	208.416	78.5303	241.472	397.172	159.954
191	CARHSP1	263.819	0.901204	0.228476	3.94441	7.99966e-05	0.00394036	137.659	244.274	168.229	361.15	437.517	234.084
192	EPB41L2	622.132	0.536485	0.136083	3.94234	8.06919e-05	0.0039539	598.607	600.036	327.76	918.626	790.619	497.142
193	CERS4	272.575	0.763968	0.194041	3.93715	8.24545e-05	0.00399862	193.643	248.405	163.749	379.401	385.873	264.377
194	TTC19	467.504	0.666552	0.169267	3.93788	8.22059e-05	0.00399862	310.698	378.194	393.178	596.671	488.673	637.608
195	TPT1	16833.4	-0.268113	0.0682377	-3.92909	8.52663e-05	0.00411377	19823	17698.8	17667.2	14579.1	16360.9	14871.4
196	SMIM3	180.23	0.907444	0.231122	3.92626	8.62786e-05	0.00414137	188.464	111.218	70.1313	391.783	191.045	128.739
197	TIAL1	279.369	-0.749257	0.191089	-3.92098	8.81894e-05	0.00421161	376.653	362.742	312.544	211.281	199.806	213.19
198	CHST2	196.871	-0.979111	0.250633	-3.90656	9.3621e-05	0.00444842	237.714	199.275	328.793	113.044	77.7002	224.699
199	SQLE	1774.64	-0.386175	0.0992118	-3.89243	9.92462e-05	0.004692	2392.69	2008.66	1657.2	1606.36	1564.1	1418.79
200	MT-CO1	50259.3	-0.166311	0.0427411	-3.89113	9.97802e-05	0.00469366	50323.8	56743.4	52355.8	45312.2	51379.2	45441.7
201	TEP1	327.414	0.787418	0.20254	3.88771	0.000101195	0.00473653	202.669	277.041	240.684	409.998	355.443	478.652
202	ZBTB20	1822.11	0.39489	0.101943	3.87363	0.000107225	0.00499395	2102.08	1155.49	1444.88	2655.6	1356.2	2218.39
203	BTK	6851.04	0.246522	0.0637633	3.8662	0.000110545	0.00509808	6230.38	6493.56	6075.73	7358.78	7203.07	7744.76
204	WIPI1	705.558	0.517095	0.133734	3.86659	0.000110369	0.00509808	722.05	578.15	435.719	1106.45	722.245	668.727
205	AMIGO2	330.828	-0.891872	0.230839	-3.86361	0.000111724	0.0051273	235.673	114.367	886.324	162.283	37.3376	548.985
206	TNFAIP8L1	495.607	0.573931	0.148777	3.85766	0.000114477	0.00522814	388.666	417.576	387.312	637.78	579.422	562.887
207	MARCHF8	794.244	-0.462642	0.120065	-3.85325	0.000116562	0.00529766	940.259	947.455	872.734	719.302	646.877	638.837
208	ENO1	6786.9	-0.252815	0.0656808	-3.84915	0.000118528	0.0053611	7833.27	7203.07	7082.12	6692.81	5548.53	6361.6
209	HEG1	211.579	0.957176	0.249213	3.84079	0.00012264	0.00552055	132.188	102.481	173.567	194.678	180.356	486.206
210	TPM4	6015.17	-0.226511	0.0590311	-3.83715	0.000124473	0.00557638	7320.88	4904.7	7199.6	6461.77	4072.57	6131.49
211	TUBB4B	1531.4	-0.41131	0.107251	-3.83502	0.000125553	0.00559811	1391.07	1764.26	2085.04	1170.65	1133.21	1644.19
212	NHLRC2	204.526	1.07048	0.279242	3.83354	0.000126311	0.00560535	67.8627	173.351	174.654	246.497	300.062	264.728
213	ELF1	1245.81	-0.374648	0.0978944	-3.82706	0.000129684	0.00572801	1249.47	1623.56	1349.04	1000.44	1233.82	1018.5
214	SET	3606.23	-0.3244	0.0853344	-3.80152	0.000143814	0.00632218	4364.26	4106.04	3507.96	3990.49	2919.08	2749.54
215	SLC8A3	494.196	-0.555807	0.146251	-3.80037	0.00014448	0.00632218	585.774	618.555	559.107	420.718	421.985	359.034
216	H2AC6	345.703	-0.648219	0.170843	-3.79424	0.000148099	0.00645054	518.74	386.763	362.457	319.573	237.396	249.29
217	BAZ2B	635.488	0.556341	0.147499	3.77184	0.000162049	0.00702562	543.429	405.532	604.685	709.169	724.442	825.672
218	OAZ1	6589.7	-0.240281	0.0638819	-3.76134	0.000169007	0.00727746	6536.23	7416.01	7449.22	5631.57	5825.61	6679.53
219	ZNF776	146.34	1.10103	0.292768	3.76075	0.000169405	0.00727746	89.9448	114.886	71.9752	132.73	232.653	235.853
220	RPL19	6598.38	-0.210613	0.056118	-3.75305	0.000174697	0.00747068	7900.55	7000.72	6328.91	6895.27	6047.37	5417.49
221	OTOA	106.711	-1.06646	0.284747	-3.74528	0.000180192	0.00767078	151.169	137.914	144.267	71.4069	72.2341	63.2746
222	CD53	2018.39	-0.352383	0.0941506	-3.74275	0.000182014	0.0076991	2059.56	1816.11	2880.06	1770.33	1252.48	2331.82
223	SPRED1	322.932	-0.712545	0.190413	-3.74209	0.000182493	0.0076991	313.679	395.576	495.799	237.348	206.508	288.682
224	AQP3	129.673	1.06937	0.286065	3.7382	0.000185341	0.00778433	42.8647	86.4082	130.296	116.492	195.56	206.417
225	ST3GAL6	699.439	0.495887	0.132828	3.73331	0.000188981	0.00790193	603.444	572.449	563.028	799.228	916.379	742.108
226	PGBD1	372.103	-0.677349	0.181595	-3.73	0.000191477	0.00797088	176.005	751.713	472.328	135.978	410.913	285.678
227	GPI	2141.27	-0.312579	0.0839603	-3.72294	0.000196918	0.00816126	2289.47	2221.97	2603.5	1988.44	1720.74	2023.53
228	VSIG10	181.172	0.977206	0.262929	3.71662	0.000201904	0.00833121	76.3557	130.803	170.45	221.714	236.739	250.972
229	PRDX6	7526.46	-0.240605	0.0648569	-3.70978	0.000207439	0.00852219	6340.11	8270.5	9789.39	5456.33	6425.03	8877.39
230	TRIB2	1252.87	-0.372161	0.100472	-3.70413	0.000212116	0.00867649	1658.22	1234.8	1354.01	1232.84	1026.92	1010.45
231	SLC2A6	746.832	-0.497226	0.134332	-3.70148	0.000214344	0.00872964	669.049	955.596	1008.28	557.321	606.908	683.838
232	PCBP1	1156.17	-0.412627	0.111545	-3.69919	0.000216288	0.00873319	1343.91	1369.72	1244.4	1061.78	902.014	1015.17
233	PDE7B	168.61	-0.932017	0.251887	-3.70015	0.000215476	0.00873319	266.644	223.642	170.359	159.478	87.9558	103.583
234	NQO1	707.882	-0.469235	0.12709	-3.69215	0.000222366	0.00894027	675.79	748.519	1034.85	499.174	501.349	787.617
235	SIGLEC6	2062.91	0.382647	0.103907	3.6826	0.00023087	0.00924266	2240.1	1732.04	1317.44	3463.23	1958.89	1665.76
236	CEP250	340.17	-0.639615	0.174179	-3.67217	0.0002405	0.00958739	380.837	354.86	501.625	222.168	226.925	354.607
237	JUP	2158.26	-0.288129	0.0787923	-3.65682	0.000255368	0.0101371	2104.88	2239.24	2774.53	1710.79	1844.87	2275.26
238	CTNNBL1	2197.37	-0.320163	0.0876988	-3.65071	0.000261518	0.0103376	2590.66	2744.24	2000.91	2130.07	1989.92	1728.43
239	ADRB2	2178.76	0.286265	0.078516	3.64595	0.00026641	0.010487	1964.17	1566.43	2357.75	2409.21	1898.03	2876.98
240	HS2ST1	407.048	-0.609976	0.167586	-3.63978	0.000272868	0.010652	776.292	411.754	307.061	437.402	295.131	214.65
241	STXBP5	2044.96	-0.331589	0.0910796	-3.64065	0.000271954	0.010652	3682.59	1876.1	1360.6	2624.67	1591.49	1134.32
242	SLC17A9	425.046	0.68213	0.187671	3.63471	0.000278291	0.0108189	323.259	310.532	336.557	602.188	579.403	398.335
243	SCCPDH	201.352	0.923168	0.254446	3.62814	0.000285467	0.0110522	107.141	164.726	144.48	303.216	278.892	209.657
244	RALY	254.374	0.963264	0.265584	3.62697	0.000286767	0.011057	98.6133	227.874	202.039	320.514	423.183	254.02
245	OGFRL1	193.482	-0.805807	0.222256	-3.62558	0.000288309	0.0110711	131.095	335.087	269.301	70.9283	201.669	152.812
246	MEGF6	421.496	0.639355	0.176598	3.62041	0.000294141	0.0112491	164.103	508.203	345.057	317.236	664.313	530.066
247	WASF3	234.281	0.793148	0.219174	3.6188	0.000295968	0.0112731	175.182	141.471	201.356	301.914	305.96	279.803
248	PKM	13888.3	-0.222856	0.0616634	-3.61408	0.00030142	0.0114345	15245.7	13622.9	15886.6	12629.7	10970	14974.9
249	CPEB4	99.3526	-1.19289	0.330253	-3.61205	0.00030379	0.0114781	167.224	134.792	110.902	71.6497	39.4399	72.1092
250	BATF	1116.43	-0.474024	0.131313	-3.60989	0.000306325	0.0115276	1361.21	1270.19	1247.97	886.488	799.021	1133.68
251	SMC5	120.19	1.22019	0.338335	3.60646	0.000310405	0.0116261	64.9909	61.1964	72.0895	126.761	94.6599	301.442
252	WBP1L	973.998	0.392808	0.108943	3.60562	0.000311414	0.0116261	832.599	902.091	791.418	1039.33	1218.07	1060.48
253	PABPC1	2892.63	-0.278919	0.0776325	-3.59281	0.000327129	0.0121645	4002.62	2779.04	2763.93	3074.41	2453.07	2282.71
254	CTSC	2908.71	-0.799012	0.222705	-3.58776	0.000333537	0.0123151	2601.42	3939.57	4572.73	1931.46	1706.27	2700.82
255	PHACTR4	1468.52	-0.405497	0.113029	-3.58755	0.000333795	0.0123151	1639.29	1741.13	1619.82	1038.1	1520.85	1251.95
256	PKIB	764.356	-0.497907	0.138885	-3.58503	0.000337042	0.0123863	598.991	1089.78	962.293	348.111	821.9	765.057
257	RNF11	119.01	1.0669	0.297949	3.5808	0.000342541	0.0125394	115.209	65.7749	57.5944	166.625	160.59	148.269
258	SMG7	327.789	0.830137	0.232168	3.57559	0.000349443	0.0127425	176.203	277.355	256.143	498.958	396.634	361.438
259	DEGS1	1265.7	-0.395047	0.11082	-3.56475	0.000364204	0.0132295	1736.85	1356.9	1228.39	1243.7	944.988	1083.36
260	FAM120C	58.5593	1.2975	0.364578	3.55891	0.000372403	0.0134753	35.3785	45.2875	21.548	98.4498	95.8929	54.7993
261	ENO3	104.069	1.09047	0.307447	3.54685	0.000389863	0.014053	71.2576	67.222	56.4351	172.108	171.116	86.275
262	DHCR24	1961.24	-0.308299	0.0870892	-3.54003	0.00040008	0.0143662	1952.11	2416.58	2144.28	1709.45	1900.65	1644.35
263	TRANK1	576.705	0.597883	0.169218	3.5332	0.000410555	0.0146863	302.342	394.507	710.929	470.027	753.62	828.806
264	SMAD7	67.0821	1.24547	0.353158	3.52667	0.000420819	0.0149965	48.5589	37.5729	33.8842	95.9974	82.4847	103.995
265	ZC2HC1A	65.0245	-1.37992	0.391409	-3.52551	0.000422661	0.0150053	102.678	72.5202	104.468	43.5058	42.4209	24.5531
266	PIK3CA	439.319	-0.535567	0.152004	-3.52338	0.000426084	0.0150699	526.158	550.501	483.182	355.07	387.496	333.505
267	PGAM1	4123.8	-0.235563	0.0669927	-3.51625	0.000437687	0.0154223	4743	4551.23	4086.63	4080.81	3672.29	3608.87
268	NPC2	2208.92	-0.357739	0.101905	-3.51052	0.000447235	0.0156999	2340.46	2787.75	2322.67	1946.04	1820.6	2035.98
269	CYSTM1	1559.46	-0.331931	0.0945953	-3.50896	0.000449856	0.0157333	1541.38	1956.52	1722.99	1329.53	1452.01	1354.31
270	CERS2	1190.09	-0.349588	0.0999373	-3.49807	0.000468633	0.0163293	1519.35	1298.91	1184.76	1154.23	1060.4	922.882
271	HLX	64.1192	1.29742	0.372559	3.48247	0.000496805	0.0171588	27.7885	35.7102	48.6509	103.064	75.6384	93.8629
272	MTRNR2L4	6270.14	-0.197966	0.0568562	-3.48188	0.000497912	0.0171588	7506.83	5684.82	6907.39	6593.76	4980.47	5947.56
273	REL	388.768	0.584498	0.167857	3.48212	0.000497468	0.0171588	278.73	343.366	305.595	402.957	586.553	415.407
274	SMS	639.351	-0.452761	0.13026	-3.47583	0.000509281	0.0174866	905.071	684.048	631.808	629.394	516.158	469.626
275	LAT2	4445.73	-0.222881	0.0642022	-3.47155	0.000517468	0.017703	4597.22	4858.99	4908.43	4063.74	4010.11	4235.89
276	TPI1	4458.45	-0.229489	0.066256	-3.46366	0.000532873	0.018164	4594.87	4873.82	4962.18	3982.99	3929.11	4407.71
277	WWC2	76.1537	1.43593	0.415062	3.45955	0.000541074	0.018377	23.1638	46.4406	57.3736	117.788	137.704	74.4513
278	ACTR2	736.1	-0.659858	0.191695	-3.44222	0.000576952	0.0194709	827.385	906.392	931.848	817.825	486.777	446.372
279	PROSER1	110.637	1.12858	0.327885	3.442	0.000577422	0.0194709	60.0773	88.8645	59.652	162.787	116.625	175.815
280	ADORA2A	151.73	0.937723	0.2741	3.4211	0.000623678	0.0208278	92.0935	187.34	46.8082	220.862	260.618	102.66
281	KCNMB1	257.174	0.706062	0.206371	3.42132	0.000623179	0.0208278	261.791	158.65	169.729	385.155	319.387	248.33
282	RFFL	215.952	0.751155	0.219582	3.42083	0.000624302	0.0208278	185.415	139.839	155.297	285.113	208.985	321.064
283	SPR	61.2078	1.8369	0.537144	3.41975	0.000626778	0.0208365	10.6932	27.2514	44.5198	134.826	95.1209	54.8356
284	ARCN1	787.226	-0.453356	0.132741	-3.41535	0.00063699	0.0211014	1082.86	844.567	811.376	671.002	687.094	626.461
285	LRMP	78.0308	-1.11315	0.32696	-3.40454	0.000662763	0.0218781	105.608	77.4821	138.353	47.7208	42.1378	56.8835
286	SIK2	128.012	1.01158	0.297673	3.39828	0.000678109	0.0223065	138.765	66.4989	52.7755	219.793	200.64	89.6023
287	RFX2	169.624	0.789518	0.23265	3.39359	0.00068984	0.0226133	117.972	115.272	138.09	198.554	185.347	262.51
288	CPPED1	1726.45	-0.3504	0.103337	-3.39083	0.000696802	0.022742	2259.73	2227.46	1359.15	1712.5	1556.26	1243.61
289	DGCR5	120.812	-0.955752	0.282027	-3.38886	0.000701832	0.022742	113.574	176.053	190.048	68.2322	100.966	75.9956
290	MCM4	109.124	-1.07393	0.31701	-3.38768	0.000704862	0.022742	127.104	146.496	166.699	62.0522	98.3549	54.0344
291	SRC	59.9407	1.50724	0.444968	3.3873	0.000705854	0.022742	23.3416	30.1879	33.502	145.428	74.4113	52.7732
292	SYTL3	2023.89	-0.367398	0.108459	-3.38745	0.000705461	0.022742	2049.8	2337.83	2401.47	1357.17	1743.8	2253.25
293	FCER1A	1645.35	-0.427553	0.126588	-3.37752	0.000731426	0.0234855	1889.34	2712.57	1070.85	1792.38	1635.16	771.781
294	HIPK2	586.374	0.466558	0.138395	3.37121	0.000748394	0.0239486	500.555	465.285	511.197	628.572	685.64	726.995
295	CD63	12293.1	-0.217986	0.064693	-3.36954	0.000752939	0.0240124	13942	14341.9	11345.6	13102.1	11176.5	9850.85
296	CHD3	667.316	0.463909	0.137747	3.36784	0.000757606	0.0240796	412.801	629.253	621.262	495.452	883.752	961.374
297	ADAMTS7	900.092	0.457563	0.136036	3.36355	0.000769475	0.0243745	707.868	703.461	856.543	1211.13	902.255	1019.3
298	HPGDS	12166	-0.180575	0.0537548	-3.35923	0.000781609	0.0246758	11170.9	12888.7	14712.3	10139.8	10836.8	13247.4
299	ACOT11	492.857	0.492374	0.146829	3.35338	0.000798316	0.0247162	397.89	490.594	334.954	582.049	713.419	438.234
300	ATAD3B	88.511	1.06647	0.317907	3.35465	0.000794668	0.0247162	43.9762	72.0824	55.3152	119.61	147.55	92.5321
301	DPY19L3	98.65	1.09697	0.32682	3.3565	0.000789363	0.0247162	66.0408	51.0401	66.1708	194.997	120.476	93.1752
302	EMSY	185.996	0.745097	0.222043	3.35564	0.00079182	0.0247162	163.641	129.179	121.981	290.569	220.201	190.408
303	KIFC3	243.063	0.755091	0.225158	3.3536	0.000797667	0.0247162	184.589	151.988	206.204	232.942	330.357	352.296
304	SAMD8	109.16	1.22041	0.363946	3.35326	0.000798654	0.0247162	39.5963	82.2951	76.6984	183.166	112.203	161.004
305	SUGP2	495.759	0.629669	0.187901	3.35106	0.000805027	0.0247506	268.727	553.162	365.647	592.456	704.376	490.185
306	YWHAE	1059.75	-0.35116	0.104776	-3.35153	0.000803652	0.0247506	1191.63	1121.59	1248.38	957.83	841.742	997.356
307	ATP5MC3	2098.73	-0.289642	0.0865775	-3.34547	0.000821438	0.0249293	2095.34	2599	2237	1713.05	1970.11	1977.87
308	MT-ND1	14720.6	-0.185196	0.0553517	-3.34581	0.00082042	0.0249293	19392.3	14683.2	12734.9	17892.6	13106.8	10514.1
309	PTRHD1	171.765	-0.832994	0.248813	-3.34788	0.000814333	0.0249293	224.856	242.502	190.719	148.527	103.95	120.037
310	SERF2	2391.71	-0.276685	0.0826737	-3.34671	0.000817753	0.0249293	2522.85	2843.51	2499.1	2163.25	2157.73	2163.81
311	CALU	2324.96	-0.296169	0.0886502	-3.34088	0.000835144	0.0252638	2750.09	2669.4	2264.58	2380.59	1931.03	1954.05
312	AK4	838.012	-0.509425	0.152899	-3.33176	0.000862972	0.0260219	878.269	1319.35	772.901	789.043	719.905	548.599
313	CD22	158.976	0.887417	0.266436	3.3307	0.000866294	0.0260386	147.47	89.6211	102.73	192.035	201.528	220.469
314	ITGA9	227.982	-0.685168	0.205867	-3.32821	0.000874067	0.0261886	232.302	254.92	351.703	133.924	154.281	240.762
315	MYL6	5495.86	-0.248138	0.0747409	-3.31997	0.000900256	0.0268876	5516.06	6178.16	6201.54	5103.58	4624.46	5351.33
316	DAPK3	49.4465	1.51959	0.458208	3.31637	0.000911961	0.027151	19.5014	26.2604	27.8593	89.5976	94.7823	38.678
317	NLRC3	147.11	0.851962	0.257287	3.31134	0.000928519	0.0275568	84.2444	112.838	117.296	167.833	229.693	170.756
318	DAXX	149.169	-1.23562	0.373331	-3.30972	0.000933884	0.0276289	340.411	117.31	178.037	87.3187	119.019	52.9168
319	TERF2	120.52	0.945604	0.285918	3.30726	0.000942129	0.0277854	90.1936	92.6658	66.0074	139.969	164.578	169.708
320	IMPACT	285.292	-0.631712	0.191214	-3.30368	0.000954231	0.0280544	316.833	326.511	398.685	227.543	220.832	221.347
321	FBXL20	340.175	0.746406	0.226017	3.30244	0.000958481	0.0280915	285.6	243.935	212.388	380.019	628.464	290.647
322	TMEM176A	64.9254	1.30567	0.395679	3.29981	0.000967509	0.0282681	100.283	15.1556	10.218	187.5	39.825	36.5706
323	NOP2	344.981	0.572994	0.173786	3.29712	0.000976821	0.028364	349.379	237.941	250.306	461.722	377.786	392.751
324	PSAP	13834.8	-0.214832	0.0651548	-3.29725	0.000976354	0.028364	14864.1	13994.5	15626.1	14172.1	10953.9	13398
325	MDM4	1061.11	0.391034	0.118723	3.29367	0.000988894	0.0286262	739.07	937.823	1067.19	902.26	1437.41	1282.88
326	AHR	684.16	0.509297	0.154913	3.28763	0.00101036	0.0290686	508.926	516.069	673.598	745.45	901.639	759.276
327	TANC2	151.334	0.824387	0.250713	3.28818	0.00100839	0.0290686	103.165	117.036	105.11	152.594	213.318	216.778
328	FOSL2	469.287	0.495515	0.150833	3.28518	0.00101916	0.0292326	455.673	454.401	264.314	597.361	645.019	398.954
329	RNF166	177.824	0.880439	0.268208	3.28267	0.00102827	0.0294042	85.1985	157.048	130.417	165.465	201.232	327.585
330	RPS28	2016.98	-0.292528	0.0892646	-3.27709	0.00104882	0.029901	2429.79	2370	1846.82	2181.19	1792.26	1481.79
331	HJURP	48.3069	-1.39695	0.426557	-3.27494	0.00105686	0.0299988	72.6863	108.34	32.4015	31.0282	28.0368	17.3491
332	LIMK1	315.238	0.576302	0.175999	3.27446	0.00105863	0.0299988	271.964	247.393	238.536	426.467	364.292	342.778
333	INTS6L	337.866	-0.619879	0.189678	-3.26806	0.00108286	0.0305016	360.913	470.021	397.836	273.697	244.487	280.245
334	VPS8	636.391	0.448941	0.137351	3.26858	0.00108089	0.0305016	578.773	488.633	548.485	698.669	729.432	774.351
335	CFL1	4808.53	-0.23306	0.0714601	-3.2614	0.00110865	0.0310159	4929.35	5320.39	5330.01	4455.89	4107.98	4707.59
336	HS3ST1	1483.01	0.327676	0.100443	3.2623	0.00110514	0.0310159	1518.95	1878.47	576.101	2051.42	2122.6	750.517
337	XRCC6	2637.89	-0.261655	0.0802428	-3.26079	0.00111101	0.0310159	2821.25	2914.85	2887.35	2425.38	2237.88	2540.64
338	BCAR1	184.56	-0.999245	0.306927	-3.25564	0.00113138	0.0311228	309.845	291.017	150.454	109.9	108.572	137.569
339	COX7C	1042.46	-0.353872	0.108622	-3.25784	0.00112263	0.0311228	1160.08	1147.73	1197.43	973.296	836.945	939.258
340	DBR1	141.626	0.833344	0.255841	3.25727	0.00112488	0.0311228	75.6993	92.3213	141.738	146.479	180.601	212.917
341	LPXN	2686.54	-0.35116	0.1078	-3.25752	0.00112392	0.0311228	4022.88	2166.31	2871.86	2630.97	1648.78	2778.46
342	PLXNA4	452.327	0.534624	0.164192	3.25609	0.00112956	0.0311228	455.839	278.004	386.308	560.797	470.292	562.722
343	HNRNPF	2975.05	-0.234173	0.0719605	-3.25419	0.00113715	0.0311905	3152.84	3189.67	3303.16	2584.75	2735.71	2884.16
344	HNRNPH3	983.562	-0.349324	0.107401	-3.25251	0.00114391	0.0312845	1145.95	1061.28	1099.94	875.089	854.798	864.307
345	PLAU	543.644	0.626118	0.192588	3.25108	0.00114969	0.0313516	451.615	522.844	234.356	851.318	961.856	239.874
346	MT-CO2	46161.8	-0.20218	0.0622548	-3.24763	0.00116371	0.0316421	40422.8	64122.3	44107.6	39883.5	52674.5	35760
347	ACLY	2054.02	-0.305959	0.0943006	-3.24451	0.00117652	0.0318983	2296.31	2371.08	2143.91	1813.88	1732.37	1966.57
348	MLEC	430.34	0.552797	0.170547	3.24132	0.00118976	0.0321645	331.844	359.99	350.114	557.975	563.939	418.181
349	RPS9	463.32	2.12222	0.655129	3.2394	0.00119784	0.0321978	79.4643	229.203	236.746	921.444	506.21	806.851
350	TSBP1	180.914	-1.04699	0.323135	-3.2401	0.00119488	0.0321978	66.7175	422.314	211.716	15.9043	189.698	179.135
351	DBI	1975.47	-0.278037	0.0859024	-3.23666	0.00120939	0.0324157	1782.98	2613.14	2115.32	1543.44	2011.39	1786.56
352	FOXN3	257.707	0.677352	0.209504	3.23312	0.00122447	0.0327267	171.871	254.147	164.742	343.298	394.617	217.569
353	LXN	1335.8	-0.352449	0.109062	-3.23163	0.00123085	0.032804	1347.95	897.802	2184.96	950.382	676.249	1957.45
354	NCBP1	525.284	-0.46697	0.144565	-3.23016	0.00123719	0.0328799	805.784	575.127	452.501	573.152	388.811	356.33
355	FANCD2	113.543	1.28636	0.398597	3.22722	0.00125	0.0331267	80.2545	49.9754	58.5627	78.8026	156.658	257.005
356	MFAP3L	396.72	0.571427	0.17747	3.21985	0.0012826	0.0338952	299.346	336.454	311.647	384.066	618.239	430.569
357	EFCAB14	531.192	0.709581	0.220524	3.21771	0.0012922	0.0339581	312.115	447.35	429.847	733.396	841.96	422.486
358	SMG1P1	150.848	0.799788	0.248528	3.2181	0.00129041	0.0339581	98.7705	138.629	89.0817	154.568	275.524	148.516
359	ANXA5	2848.79	-0.253108	0.0787107	-3.21567	0.0013014	0.0341047	3197.45	2659.52	3405.98	2751.18	2053.76	3024.86
360	TCEANC2	130.267	0.972939	0.303167	3.20925	0.00133081	0.0347785	61.9181	106.998	97.2295	195.841	170.513	149.104
361	TPCN1	221.821	0.827462	0.258048	3.20663	0.00134301	0.0350002	135.24	175.116	160.689	351.721	320.475	187.682
362	MTRNR2L6	17784.4	-0.164086	0.0512257	-3.2032	0.00135909	0.0353213	20554.9	17675.5	18098.5	18841.2	15053.1	16483.2
363	TPSAB1	269873	0.177536	0.055473	3.2004	0.00137236	0.0355678	372795	244806	140389	446164	246737	168348
364	RPS11	3043.08	-0.236872	0.0741518	-3.19442	0.00140114	0.036214	3663.27	3268.04	2942.18	3181.23	2606.07	2597.7
365	ZNF799	146.063	-0.787216	0.246543	-3.19302	0.00140794	0.03629	187.276	168.126	198.633	119.418	92.2586	110.664
366	CDC42SE2	1352.33	-0.299429	0.0938339	-3.19105	0.00141757	0.0364384	1453.38	1510.96	1511.97	1162.62	1242.06	1232.99
367	ALDH9A1	1024.85	-0.337564	0.105839	-3.18942	0.00142559	0.0365449	1557.41	783.165	1086.88	1243.61	603.11	874.937
368	VPS51	167.951	0.862458	0.270682	3.18624	0.00144132	0.0368478	105.548	142.714	100.012	285.948	238.202	135.282
369	ETFBKMT	54.7674	1.22324	0.384715	3.1796	0.0014748	0.0373722	44.9944	13.0087	45.719	85.1273	40.0916	99.6637
370	PTGER4	60.3244	-1.22708	0.385878	-3.17998	0.00147286	0.0373722	96.133	94.3669	59.4199	56.4367	28.4984	27.0919
371	TAOK1	356.942	0.743746	0.233856	3.18036	0.00147093	0.0373722	250.825	213.134	332.958	583.947	413.265	347.522
372	TRIM16L	58.1279	1.62911	0.512456	3.17902	0.00147773	0.0373722	23.2574	13.8599	48.8294	152.125	61.0463	49.6491
373	VPS26A	691.546	-0.454936	0.143269	-3.17541	0.00149627	0.0377397	622.915	765.382	1027.55	512.875	600.899	619.659
374	GSTO1	1342.61	0.311592	0.0981892	3.17338	0.00150674	0.0379023	1804.05	1021.81	791.072	2150.34	1232.07	1056.34
375	CD68	1271.16	-0.34904	0.110092	-3.17043	0.00152211	0.0381867	1436.61	1595.75	1239.17	1266.31	1096.55	992.553
376	CCDC125	104.316	0.943813	0.297837	3.16889	0.00153025	0.0382887	44.7364	74.2577	99.1402	112.052	132.012	163.7
377	MIF	996.567	-0.352858	0.111443	-3.16626	0.00154414	0.0385338	1079.28	1269.66	1008.43	892.768	911.876	817.387
378	PPIAP22	346.317	-0.588328	0.186017	-3.16277	0.00156278	0.0388958	338.611	512.402	402.075	275.538	285.687	263.588
379	IFITM2	3738.69	-0.240911	0.0762042	-3.16138	0.00157021	0.0389778	3739.05	4246.3	4167.91	3457.24	3286.62	3534.99
380	POLE	108.034	0.880743	0.278884	3.1581	0.00158803	0.0393164	80.8515	80.1394	67.2832	142.574	154.584	122.77
381	RPL15	7902.2	-0.197172	0.0624655	-3.15649	0.00159681	0.0393266	9557.78	8427.26	7327.91	8603.55	6781.42	6715.25
382	SRCAP	684.646	0.491334	0.155632	3.15704	0.00159382	0.0393266	433.113	761.141	535.529	775.181	869.328	733.584
383	SNAP29	329.109	0.871639	0.276255	3.15519	0.00160393	0.0393989	176.103	260.345	237.358	573.59	487.56	239.698
384	RB1	272.209	0.634493	0.201194	3.15363	0.00161251	0.0395064	185.76	236.79	217.502	344.987	307.261	340.956
385	MICAL3	255.016	0.656291	0.208405	3.14911	0.00163768	0.0399161	228.396	180.919	186.261	291.63	289.892	352.996
386	ZDHHC21	218.304	0.89526	0.28429	3.14911	0.00163771	0.0399161	85.2432	189.836	197.102	273.453	334.094	230.098
387	KIF23	137.787	0.809798	0.257726	3.1421	0.00167743	0.0406735	92.4327	98.0078	108.773	143.127	200.546	183.837
388	SCAI	142.791	1.04387	0.332172	3.14255	0.0016748	0.0406735	41.7467	150.274	108.989	168.446	225.645	161.647
389	SLC25A3	3807.9	-0.218329	0.0695077	-3.14108	0.00168328	0.0407102	4422.66	4100.36	3762.33	3854.34	3322.32	3385.4
390	TMED9	709.23	0.436393	0.139501	3.12826	0.00175847	0.0424196	560.944	650.545	591.656	717.115	782.619	952.502
391	NEK9	646.499	0.425765	0.136255	3.12476	0.00177953	0.0428179	563.531	532.187	553.933	857.038	686.131	686.177
392	CD55	1841.03	-0.283725	0.090826	-3.12383	0.00178514	0.0428433	2002.32	2112.45	1940.65	1783.27	1743.75	1463.7
393	RNF144A	108.509	1.19837	0.383982	3.12089	0.00180303	0.0431627	29.0634	37.9054	159.469	144.862	78.0674	201.685
394	FAM216B	61.5611	-1.26215	0.404727	-3.11854	0.00181752	0.0433991	96.1848	53.343	105.383	24.0225	22.3699	68.063
395	ITPR2	784.278	0.404191	0.129757	3.11499	0.00183951	0.043742	621.126	589.529	818.757	746.254	899.32	1030.68
396	PAQR5	1280.12	0.328113	0.105343	3.11472	0.00184118	0.043742	1000.93	1293.89	1115.06	1286.61	1456.08	1528.15
397	RNASEH2B	187.43	0.695073	0.223312	3.11256	0.00185473	0.0439529	164.788	109.321	155.849	279.316	189.999	225.31
398	RNF141	255.913	-0.622411	0.200029	-3.1116	0.00186074	0.0439845	321.869	218.699	397.208	203.949	164.71	229.042
399	IKZF1	549.933	-0.516574	0.166085	-3.1103	0.00186896	0.0440681	531.666	582.685	825.992	479.869	339.455	539.928
400	TMBIM6	5385.43	-0.217988	0.0701635	-3.10686	0.00189087	0.0444732	5702.54	5970.17	5693.22	4884.44	4717.53	5344.69
401	PTK2	573.34	0.586751	0.188934	3.10559	0.00189897	0.0445524	581.961	426.172	376.642	629.328	632.57	793.364
402	RNF213	1514.23	0.40373	0.130534	3.09291	0.00198201	0.046385	1197.9	1005.34	1741.74	1385.78	1753.93	2000.69
403	RPL37A	3459.19	-0.224338	0.0725896	-3.09051	0.00199816	0.0466469	4197.27	3782.56	3168.72	3835.37	3209.67	2561.52
404	AMMECR1	56.3092	1.38401	0.448688	3.08457	0.00203848	0.0474424	23.7838	26.3204	43.7939	105.164	86.857	51.9365
405	H3-3A	2786.36	-0.22244	0.072127	-3.08401	0.00204232	0.0474424	3128.4	3052.58	2822.24	2651.43	2634.51	2429.02
406	INPP4B	808.955	-0.542829	0.176209	-3.08059	0.00206593	0.0478725	838.761	959.15	1017.89	505.214	508.235	1024.48
407	MT-CO3	7578.99	-0.194178	0.0630815	-3.0782	0.00208252	0.0481384	7019.56	9003.97	8281.26	6564.75	7302.93	7301.48
408	S1PR2	156.214	0.760032	0.247524	3.07054	0.00213674	0.0492706	143.849	91.4961	115.937	203.309	178.723	203.968
409	DYNLT3	633.077	0.409154	0.133443	3.06613	0.00216846	0.0497582	509.363	462.7	666.09	683.422	658.69	818.196
410	IL1RAP	407.348	-0.491456	0.160248	-3.06685	0.00216325	0.0497582	451.028	505.729	471.106	350.608	341.294	324.326
411	SLC25A38	1453.02	-0.35792	0.116796	-3.06449	0.00218044	0.0499113	1754.19	1791.12	1366.26	1258.15	1241.45	1306.96
412	OSTM1	271.974	0.845778	0.276068	3.06365	0.00218652	0.0499291	133.206	269.703	188.944	429.64	306.137	304.216
413	PLCG2	461.655	0.458661	0.149752	3.0628	0.00219276	0.0499503	394.159	416.879	355.822	557.309	544.206	501.552
414	PCNT	173.267	0.941485	0.307495	3.06179	0.00220019	0.0499985	96.2591	184.727	87.5222	233.204	193.624	244.267
415	MCM5	250.408	-0.641468	0.209886	-3.05626	0.00224114	0.0508063	232.964	326.732	350.745	151.685	172.302	268.021
416	ANKH	255.199	0.746393	0.244423	3.0537	0.0022604	0.0509972	167.491	192.725	197.183	318.012	212.208	443.577
417	CLCN5	54.4182	-1.14836	0.376023	-3.05397	0.00225831	0.0509972	89.0522	60.5703	76.5001	35.1982	33.2283	31.96
418	HMGB1	2058.83	-0.259705	0.08512	-3.05104	0.00228049	0.0513273	2315.59	2069.3	2334.17	1947.23	1614.07	2072.6
419	TSKU	318.837	0.686251	0.225097	3.04869	0.00229843	0.0516077	228.198	286.173	191.212	479.171	525.058	203.208
420	COG8	238.935	0.660559	0.216772	3.04726	0.00230941	0.0517308	133.046	199.998	229.46	265.101	309.546	296.461
421	LTBR	436.747	0.564725	0.185522	3.04399	0.00233465	0.0521719	327.324	366.742	352.332	583.769	604.265	386.05
422	AP2A1	168.423	0.70572	0.231925	3.04288	0.00234329	0.052241	120.158	144.431	118.421	196.495	250.012	181.02
423	AGAP4	56.3134	1.30174	0.429923	3.02785	0.00246303	0.0540279	28.9756	18.0338	52.4615	44.0342	85.4422	108.933
424	ELOVL5	1942.59	-0.255757	0.0844277	-3.0293	0.00245124	0.0540279	2430.99	1919.94	1988.77	2064.23	1672.26	1579.33
425	HEATR6	185.944	0.740703	0.244693	3.02707	0.00246939	0.0540279	86.7812	139.199	198.87	196.516	192.552	301.747
426	MSMO1	1513.29	-0.334608	0.110434	-3.02995	0.00244596	0.0540279	1620.28	2051.3	1408.6	1169.44	1496.13	1333.99
427	NEDD8	668.26	-0.390429	0.12895	-3.02775	0.00246379	0.0540279	752.075	744.066	776.304	581.017	532.526	623.57
428	PXN	200.603	-0.749472	0.247197	-3.03188	0.00243039	0.0540279	233.619	264.852	247.915	106.308	145.387	205.539
429	SLC2A3	5266.77	-0.236874	0.0781791	-3.02989	0.00244646	0.0540279	5623.7	5842.88	5604.54	5041.26	4321.2	5167.04
430	TRIM41	81.7581	0.995309	0.328622	3.02874	0.00245579	0.0540279	43.154	57.3804	64.035	114.055	110.45	101.475
431	ALDOA	6295.69	-0.204807	0.0676785	-3.02617	0.00247671	0.0540625	6942.13	7015.41	6273.43	6042.73	5590.93	5909.51
432	ITGA5	359.505	0.624372	0.206691	3.0208	0.0025211	0.0549039	207.587	310.688	337.778	443.25	469.336	388.389
433	ABCB8	351.94	0.659656	0.218609	3.01751	0.0025486	0.0552471	269.758	250.854	286.432	423.394	562.545	318.655
434	FDFT1	1493.5	-0.309094	0.102433	-3.01753	0.00254841	0.0552471	1596.11	1758.82	1591.48	1130.21	1548.96	1335.44
435	SLC6A6	1397.41	0.279793	0.0927913	3.01529	0.00256735	0.0555255	1550.22	1094.12	1139.04	1906.16	1298.76	1396.16
436	RPS5	4197.72	-0.211036	0.0701614	-3.00787	0.00263088	0.0566392	5282.22	4173.4	4048.7	4589.48	3359.85	3732.69
437	UQCRQ	814.151	-0.384145	0.1277	-3.00818	0.00262819	0.0566392	908.596	971.056	883.874	679.618	666.246	775.517
438	JAK2	76.306	1.39025	0.462452	3.00626	0.0026448	0.0568088	24.7634	61.2515	37.6487	180.032	79.8913	74.2494
439	PUM1	618.781	-0.423408	0.141066	-3.0015	0.00268656	0.0574566	738.166	655.323	727.028	508.785	457.759	625.624
440	SPATS2L	287.199	0.559522	0.186419	3.00143	0.00268717	0.0574566	241.435	225.611	228.231	358.891	364.338	304.69
441	ALDH4A1	579.063	-0.44146	0.147158	-2.9999	0.00270067	0.0574838	591.605	637.366	775.978	498.698	476.426	494.305
442	EXD3	105.685	0.887526	0.295848	2.99994	0.00270031	0.0574838	55.6688	94.7812	74.2486	133.626	146.971	128.817
443	TES	215.206	0.647218	0.215797	2.9992	0.00270687	0.0574859	119.987	115.658	278.189	198.681	199.353	379.368
444	SLC35D1	746.413	-0.449864	0.150079	-2.99751	0.00272191	0.0576752	489.433	853.086	1289.4	463.28	578.768	804.513
445	MS4A7	236.129	0.599378	0.200125	2.99503	0.00274422	0.0579921	268.682	122.233	169.975	423.969	185.26	246.657
446	PIAS2	137.558	0.879247	0.293623	2.99447	0.0027492	0.0579921	89.4042	72.9037	133.183	208.404	163.521	157.931
447	EZR	1561.98	-0.299938	0.10025	-2.99189	0.00277256	0.058354	1478.98	1527.9	2176.17	1365.18	1179.63	1644.05
448	GSE1	320.882	0.591816	0.197885	2.9907	0.00278336	0.0584506	203.373	291.51	266.402	335.606	518.756	309.645
449	METTL14	193.584	-0.702428	0.235318	-2.98502	0.00283559	0.059178	231.604	268.91	216.678	116.486	157.793	170.035
450	MOB1A	2640.67	-0.251466	0.0842466	-2.98488	0.00283687	0.059178	2547.15	3019.86	3022.45	2034.52	2390.33	2829.71
451	SUPT4H1	294.981	-0.686184	0.229853	-2.98531	0.00283289	0.059178	418.763	397.094	270.792	303.858	163.5	215.877
452	NT5DC2	97.0393	1.0519	0.352625	2.98307	0.00285377	0.0593909	101.968	52.2367	44.0885	118.029	138.438	127.476
453	SERINC1	2527.5	-0.235162	0.0788492	-2.98243	0.0028597	0.0593909	2824.36	2684.09	2685.7	2421.27	2143.92	2405.64
454	CAMSAP1	318.868	-0.661242	0.221898	-2.97994	0.00288309	0.0597446	326.587	499.603	339.934	166.948	263.092	317.046
455	PGD	1245.47	-0.296393	0.0997766	-2.97057	0.00297251	0.0614623	1369.49	1438.88	1308.99	1179.29	1110.63	1065.52
456	ZNF451	631.325	-0.434731	0.146392	-2.96963	0.00298161	0.0615153	646.048	827.872	693.797	408.507	604.904	606.82
457	GNAQ	218.008	0.702179	0.236697	2.96658	0.00301135	0.061993	194.113	163.397	141.348	226.274	300.785	282.128
458	CYLD	481.351	-0.452954	0.152874	-2.96292	0.00304738	0.0624613	503.889	570.477	589.569	324.256	446.079	453.837
459	GTF2IRD2	162.932	0.733199	0.247405	2.96356	0.00304104	0.0624613	108.014	117.426	138.402	206.55	155.933	251.264
460	RPL37	1712.27	-0.267472	0.0903132	-2.9616	0.00306045	0.0625928	2096.93	1924.27	1572.37	1832.42	1635.72	1211.91
461	NOL3	87.0586	1.28279	0.433404	2.9598	0.00307843	0.062688	26.7657	105.114	34.0111	156.87	120.695	78.896
462	PIK3IP1	863.434	-0.340251	0.114932	-2.96045	0.00307189	0.062688	1277.28	867.881	748.128	1020.71	652.175	614.433
463	MTRNR2L10	25385.8	-0.138007	0.0466556	-2.958	0.00309641	0.0627823	27996.2	25863.4	25900.4	26165.8	23138.4	23250.5
464	TNFRSF10B	419.114	0.531341	0.179594	2.95857	0.00309069	0.0627823	407.589	251.066	344.252	755.106	325.121	431.549
465	ASXL2	396.183	0.472345	0.159795	2.95594	0.00311717	0.0630673	313.805	360.546	320.349	451.726	511.586	419.087
466	CALM1	3664.89	-0.208849	0.0707313	-2.95271	0.00314995	0.0635939	3640.34	4033.18	4110.94	3209.06	3275.1	3720.75
467	DPYSL2	838.476	-0.356838	0.120959	-2.95007	0.00317697	0.063946	932.738	853.798	1040.05	779.972	690.869	733.425
468	KYAT3	329.369	-0.554417	0.187958	-2.94968	0.00318099	0.063946	469.292	314.387	394.953	260.37	226.363	310.851
469	VPS53	366.215	0.613797	0.208196	2.94818	0.00319655	0.0641218	357.035	266.84	247.354	403.025	395.014	528.019
470	PPP2R5A	150.35	-0.786175	0.266754	-2.94719	0.00320676	0.0641898	172.288	190.455	202.41	72.3655	126.896	137.688
471	TOB1	411.773	-0.524595	0.178038	-2.94653	0.00321366	0.0641912	607.125	411.23	444.027	343.924	286.057	378.272
472	AAMP	728.87	-0.42098	0.142922	-2.94552	0.00322409	0.0642632	886.088	877.694	741.136	573.059	618.151	677.092
473	NMNAT3	3064.32	0.291438	0.0990667	2.94184	0.00326266	0.0648945	2514.82	2724.71	2972.3	2594.3	3973.4	3606.4
474	CC2D1B	462.677	-0.65172	0.221752	-2.93895	0.00329322	0.0653642	660.423	485.18	485.662	619.562	330.944	194.294
475	KRT15	140.924	0.843417	0.287379	2.93486	0.003337	0.0660937	66.2106	113.041	111.19	78.0643	257.432	219.606
476	ARMC5	116.271	1.21386	0.413861	2.93303	0.00335676	0.0663454	34.6675	92.9485	84.3397	217.093	170.144	98.4349
477	NOA1	141.578	1.05267	0.359075	2.93161	0.00337209	0.0665087	51.1837	114.69	113.11	234.527	205.031	130.925
478	DUSP4	518.254	-0.539786	0.184307	-2.92873	0.00340355	0.0668488	587.911	516.765	697.213	393.45	267.837	646.351
479	KIAA0100	290.538	0.623038	0.212724	2.92886	0.00340213	0.0668488	216.482	238.199	225.009	400.855	268.567	394.114
480	CALM2	4191.53	-0.213875	0.0730627	-2.92728	0.00341943	0.0669644	5112.15	4583.22	3787.5	4708.22	3603.11	3354.97
481	CDC42EP3	1562.91	0.920524	0.314506	2.92689	0.00342367	0.0669644	577.295	1254.36	1568.22	1676.2	2157.64	2143.73
482	RPLP1	5352.14	-0.197849	0.0676644	-2.92398	0.0034559	0.0674546	6130.91	5833.33	5187.4	5508	4676.69	4776.5
483	STAP1	152.417	0.762661	0.261187	2.91998	0.00350051	0.0681839	129.603	94.5992	107.699	279.558	161.193	141.851
484	ATAD2B	215.473	0.68337	0.234166	2.91831	0.00351939	0.0682688	118.184	204.07	168.92	176.505	262.162	362.996
485	GAPDH	18235.4	-0.146642	0.0502478	-2.91838	0.00351858	0.0682688	20609.1	19216	17643	19063.7	16663.3	16217.2
486	P2RX4	635.996	-0.452061	0.154944	-2.91757	0.00352772	0.0682896	696.901	703.178	789.985	607.819	409.48	608.612
487	P3H1	279.149	0.646209	0.221574	2.91645	0.00354035	0.0683935	205.726	298.328	155.676	408.812	336.778	269.574
488	AMBRA1	294.242	0.548865	0.18827	2.91531	0.00355335	0.068504	191.37	278.271	251.036	317.658	355.873	371.243
489	FAXDC2	56.7698	1.23197	0.42335	2.91004	0.0036138	0.0695268	31.2566	26.2464	43.4559	73.4279	107.815	58.4168
490	HNRNPK	4807.95	-0.201065	0.0691151	-2.90914	0.00362425	0.0695857	5430.02	4947.44	5042.16	4560.18	4095.36	4772.54
491	ARAP2	83.4963	-1.06948	0.367839	-2.90748	0.00364352	0.0698132	208.02	47.0469	71.5573	112.097	12.452	49.8048
492	SLC35E3	337.611	0.639432	0.220161	2.90438	0.00367979	0.0703647	243.961	236.319	291.726	568.292	281.474	403.895
493	PAPSS1	1227.28	-0.341119	0.11754	-2.90215	0.00370617	0.0707254	1560.51	1113.67	1441	1036.99	909.194	1302.33
494	STAG3L3	616.023	0.397766	0.137126	2.90073	0.00372296	0.0709021	498.769	603.326	485.944	601.143	875.651	631.303
495	RPS10	2766.7	-0.214504	0.0739839	-2.89933	0.00373956	0.070931	3459.93	3154.68	2313.46	2969.36	2631.88	2070.85
496	TIMM8A	617.934	0.395706	0.136466	2.89968	0.00373549	0.070931	638.455	574.906	387.849	885.13	684.057	537.209
497	HACD3	912.426	-0.373889	0.129024	-2.89783	0.00375754	0.0710954	1131.2	1138.33	823.511	935.312	734.003	712.199
498	HSP90B1	4118.1	0.553001	0.190865	2.89735	0.00376334	0.0710954	3355	3080.45	3441.9	6352.75	3717.97	4760.51
499	TPM3	3920	-0.203827	0.0703935	-2.89554	0.00378505	0.0713621	3799.72	4237	4560.06	3545.49	3510.26	3867.49
500	CASP3	423.563	-0.452734	0.156649	-2.89013	0.00385089	0.0724583	549.835	426.606	494.421	371.847	326.463	372.205
501	ADPGK	649.323	0.399358	0.138269	2.88826	0.00387374	0.0727428	533.612	613.356	533.703	716.498	710.272	788.496
502	GPSM2	88.2248	1.06667	0.369537	2.8865	0.00389555	0.0730067	69.9166	43.2834	57.6825	83.6138	152.897	121.956
503	MTMR12	89.7983	0.883438	0.30616	2.88554	0.00390739	0.0730829	58.9466	63.4557	66.753	124.199	121.808	103.628
504	KCTD7	245.629	-0.600063	0.208059	-2.8841	0.00392528	0.0731997	366.271	276.407	248.109	212.238	170.608	200.144
505	STARD13	259.294	0.555596	0.192662	2.88379	0.00392919	0.0731997	222.027	195.785	211.193	346.554	294.828	285.375
506	CNOT9	725.392	-0.355087	0.123243	-2.8812	0.00396159	0.0736575	705.958	783.2	951.203	526.864	634.981	750.145
507	TNIK	1531.95	0.293743	0.102021	2.87925	0.00398623	0.0739693	1261.45	1396.82	1470.65	1645.68	1838.42	1578.69
508	MYL12A	4965.38	-0.186051	0.0646767	-2.87663	0.00401944	0.0744388	4949.75	5136.33	5759.7	4532.38	4260.33	5153.78
509	ICAM1	602.852	-0.405947	0.141202	-2.87494	0.00404102	0.0746914	841.229	636.101	592.066	563.748	483.464	500.505
510	TMEM154	1711.57	0.273241	0.095093	2.87341	0.00406064	0.0749069	939.209	1398.59	2322.17	1077.47	1877.18	2654.82
511	DDB1	1661.56	-0.248768	0.0866345	-2.87147	0.0040857	0.0750747	1932.36	1697.71	1781.46	1652.95	1415.61	1489.28
512	DNAJB11	273.385	0.864243	0.300948	2.87174	0.00408225	0.0750747	165.615	233.946	132.101	625.908	332.891	149.85
513	IDI1	1937.55	-0.251966	0.0878222	-2.86904	0.00411718	0.0755058	2098.61	2206.67	2013.48	1646.63	1833.26	1826.66
514	ADGRE2	2836.35	0.278548	0.0971239	2.86797	0.00413116	0.0756146	2370.29	2607.04	2669.14	2573.98	3787.87	3009.81
515	TEX2	678.986	-0.413761	0.144476	-2.86386	0.0041851	0.0764533	977.991	595.018	763.313	610.52	461.419	665.656
516	ACTR3	4423	0.202918	0.0708903	2.86242	0.00420425	0.0766542	4109.62	3868.22	4362.6	4955.41	4642.51	4599.66
517	OST4	1491.57	-0.273268	0.0955042	-2.86132	0.00421882	0.0767711	1643.37	1752.94	1499.22	1461.45	1349.58	1242.88
518	LAMTOR5	943.282	-0.332018	0.11615	-2.85852	0.00425616	0.077301	1079.32	1063.01	1009.92	851.805	771.673	883.965
519	ATF6B	247.888	-0.653523	0.228742	-2.85703	0.00427624	0.0775162	292.885	267.275	334.453	141.681	160.769	290.268
520	FAM217B	156.603	0.744156	0.260551	2.85608	0.00428902	0.0775983	136.893	73.7809	148.858	195.714	166.045	218.327
521	TMEM43	575.626	-0.408572	0.143098	-2.85519	0.00430116	0.0776686	589.473	677.735	700.063	467.678	450.098	568.708
522	PGAP4	740.796	-0.414557	0.145232	-2.85445	0.00431109	0.0776728	573.421	1641.24	357.642	532.595	1094.67	245.208
523	UBC	9019.61	-0.153867	0.0539136	-2.85395	0.00431791	0.0776728	10212.1	8498.52	9800.59	8900.63	7724.7	8981.17
524	RGPD6	84.1405	1.18522	0.415385	2.8533	0.0043268	0.0776843	41.3188	64.2833	38.9164	205.867	96.9007	57.5562
525	SP100	732.542	0.364639	0.127986	2.84906	0.00438492	0.0785777	668.164	614.927	638.56	769.565	830.612	873.424
526	ABHD2	810.208	0.390122	0.13704	2.84677	0.00441652	0.0789937	786.821	627.973	689.918	847.183	873.903	1035.45
527	ATP6V0A2	1324.37	0.310868	0.109254	2.84536	0.00443607	0.0791928	998.246	1058.41	1494.03	1435.46	1187.5	1772.61
528	CLEC4O	416.016	-0.453188	0.159352	-2.84394	0.00445592	0.0793965	431.201	524.464	483.806	299.585	419.109	337.934
529	MCM7	300.954	-0.652977	0.229842	-2.84098	0.00449745	0.0799848	279.85	495.448	338.354	226.755	208.829	256.486
530	GK5	124.24	0.923153	0.325487	2.83623	0.00456501	0.0806118	50.7512	74.9891	146.16	130.712	184.119	158.707
531	GPR153	186.967	0.698957	0.246607	2.8343	0.00459268	0.0806118	104.592	255.181	68.4191	226.082	375.872	91.655
532	MAT2B	971.115	-0.323941	0.114289	-2.8344	0.00459114	0.0806118	1118.27	962.336	1162.8	839.517	852.983	890.78
533	PIP4K2A	3109.77	-0.232621	0.0820111	-2.83646	0.0045617	0.0806118	3438.43	3511.79	3122.58	3141.2	2665.84	2778.75
534	POLR2L	600.995	-0.384013	0.135425	-2.83561	0.00457389	0.0806118	612.999	782.34	647.595	461.118	569	532.921
535	PROCR	688.268	0.363861	0.128284	2.83636	0.00456305	0.0806118	974.006	480.645	364.28	1202.72	606.276	501.678
536	RPSA	5618.46	-0.165704	0.058461	-2.83444	0.00459068	0.0806118	6783.1	5809.58	5233.54	6030.98	5129.24	4724.32
537	CRABP1	105.483	-0.820287	0.289751	-2.831	0.00464023	0.081048	129.689	131.145	141.753	80.9618	61.358	87.9911
538	GLA	2151.99	0.269152	0.0950801	2.83079	0.00464338	0.081048	2435.38	2330.35	1147.59	2947.94	2481.55	1569.11
539	KIDINS220	498.356	-0.444981	0.157189	-2.83087	0.00464218	0.081048	454.718	615.265	660.709	395.75	436.774	426.92
540	CEP170	282.937	0.547538	0.193565	2.82871	0.00467362	0.0812743	241.444	207.901	235.15	384.076	255.745	373.306
541	RDH11	1033.89	-0.300617	0.10626	-2.82908	0.00466821	0.0812743	1125.82	1250.85	1049.1	890.924	992.277	894.393
542	RGPD8	51.8304	1.30172	0.4611	2.82308	0.00475653	0.0825635	35.6352	22.6256	26.1695	43.5041	55.5432	127.505
543	KIFBP	219.474	0.794186	0.281389	2.82238	0.00476686	0.0825904	128.33	147.183	199.537	384.571	235.664	221.562
544	RPS18	6703.44	-0.163515	0.05797	-2.82069	0.0047921	0.0828752	8555.14	7232.61	5498.58	7504.16	6322.68	5107.45
545	CAPN2	848.773	0.333121	0.118144	2.81961	0.00480817	0.0829909	734.567	678.856	837.951	848.895	894.074	1098.3
546	KRT1	572.866	2.00151	0.709991	2.81906	0.00481644	0.0829909	103.094	83.7322	692.241	1105.3	312.469	1140.36
547	HSP90AB1	9040.53	-0.151239	0.0537281	-2.81489	0.00487941	0.083814	9740.71	9416.49	9380.65	8827.91	8248.44	8628.96
548	NR4A1	92.8402	0.993104	0.352825	2.81472	0.00488202	0.083814	61.4992	53.626	66.4049	132.391	164.58	78.5402
549	ITGA3	917.17	-0.474583	0.168713	-2.81297	0.00490867	0.084118	1381.18	881.072	952.011	695.038	673.915	919.802
550	HMGN2	994.195	-0.330729	0.117609	-2.81209	0.00492204	0.0841937	818.884	1245.15	1273.3	736.373	986.428	905.025
551	MT-CYB	28495.7	-0.152625	0.0542903	-2.81129	0.00493439	0.0842519	32062.3	32916.7	24920.6	31093.4	27919.1	22062.3
552	EXTL3	610.609	0.403593	0.143614	2.81026	0.00495021	0.0843688	719.578	496.826	380.533	816.908	691.627	558.18
553	NOX3	213.966	0.840842	0.299529	2.80722	0.00499718	0.0850154	344.101	136.418	41.8243	335.328	310.977	115.148
554	MYRIP	409.113	-0.479572	0.170891	-2.8063	0.00501138	0.085103	216.949	420.358	811.228	160.455	341.92	503.768
555	CHSY1	162.092	-0.805254	0.28707	-2.80508	0.00503048	0.0852735	137.702	223.243	264.893	126.931	108.371	111.414
556	AC009093.3	48.4748	1.5562	0.555011	2.80391	0.00504866	0.08529	14.8975	18.3945	23.7784	164.704	33.6071	35.4673
557	ANKRD27	1604.73	-0.309734	0.110467	-2.80385	0.00504959	0.08529	2187.44	1979.54	1200.6	1472.27	1687.27	1101.29
558	HDGFL3	220.135	0.891586	0.318119	2.80268	0.00506798	0.0854472	131.394	158.859	139.575	422.262	343.592	125.131
559	AGAP3	168.74	0.66609	0.237795	2.80111	0.00509267	0.0855569	142.19	123.852	125.502	191.239	206.477	223.182
560	PLK3	148.504	0.734779	0.26228	2.80151	0.00508648	0.0855569	82.3972	115.161	139.782	166.994	205.267	181.42
561	CDK4	1928.91	-0.2822	0.100832	-2.79871	0.00513067	0.0858578	2197.18	2311.33	1830.63	2060.82	1643.61	1529.86
562	GALNT2	398.739	0.56736	0.202755	2.79825	0.00513796	0.0858578	259.91	413.488	289.319	557.634	518.07	354.011
563	LCP2	649.207	0.47472	0.169624	2.79866	0.00513155	0.0858578	635.917	526.527	463.964	774.903	607.791	886.14
564	APEX2	294.562	0.557071	0.199337	2.79463	0.00519599	0.0860153	240.776	195.541	275.987	437.615	285.055	332.401
565	CD44	31266.5	0.126223	0.0451688	2.79448	0.00519828	0.0860153	29600.2	23366	36576.8	32055.7	25054.2	40946
566	DOCK10	880.056	-0.370938	0.132734	-2.79459	0.00519661	0.0860153	991.78	978.606	993.515	763.996	640.928	911.509
567	DUSP28	69.9624	1.10463	0.395081	2.79596	0.00517459	0.0860153	37.9096	46.4971	43.0176	144.874	60.7109	86.7648
568	HRH4	254.963	-0.568843	0.203381	-2.79694	0.00515898	0.0860153	365.923	320.33	226.762	214.094	253.938	148.732
569	PGPEP1	400.769	-0.587409	0.210222	-2.79424	0.00520224	0.0860153	732.841	440.676	297.3	391.049	245.905	296.844
570	BMPR1A	577.669	0.424232	0.151942	2.79207	0.00523721	0.0864415	505.669	483.288	480.967	789.435	667.748	538.907
571	UBN2	164.268	0.752109	0.269438	2.79139	0.00524814	0.0864702	105.653	118.856	139.188	259.971	186.014	175.926
572	SLFN5	643.085	0.431797	0.15473	2.79065	0.00526027	0.0865185	593.151	636.229	426.082	698.591	773.607	730.852
573	MED17	214.366	0.664412	0.23843	2.78661	0.0053262	0.0869945	167.994	134.238	194.342	326.4	242.184	221.041
574	MROH7	190.969	0.621187	0.222886	2.78702	0.00531946	0.0869945	184.754	127.847	141.706	249.382	217.55	224.574
575	TLR6	52.4363	1.2346	0.442966	2.78712	0.00531793	0.0869945	22.1202	17.5128	57.8636	39.0963	83.7571	94.2676
576	ZNF792	142.541	0.695837	0.249635	2.78742	0.00531295	0.0869945	117.607	96.4739	110.783	205.837	142.375	182.172
577	ZFR	827.168	-0.368859	0.132409	-2.78576	0.0053402	0.087072	1066.74	737.497	986.976	710.284	565.701	895.811
578	CYB5R3	1395.95	0.282259	0.101431	2.78277	0.00538978	0.0875751	1236.52	1179.83	1356.04	1684.44	1356.5	1562.35
579	KDM6B	76.5293	-1.43461	0.515636	-2.78221	0.00539898	0.0875751	253.029	35.5657	75.2577	27.6012	35.816	31.9064
580	RBMXL1	125.815	-0.782035	0.280974	-2.7833	0.00538083	0.0875751	187.418	136.356	155.368	82.2324	99.7076	93.8055
581	CARD8	984.809	-0.345674	0.124439	-2.77787	0.0054716	0.0885436	1129.25	1146.19	1029.39	843.218	801.064	959.739
582	PUS1	65.9485	0.947839	0.341253	2.77752	0.00547751	0.0885436	55.9587	46.1718	32.9542	109.923	85.9213	64.7623
583	ERGIC2	555.735	-0.405903	0.146238	-2.77563	0.00550941	0.0887529	611.843	554.435	731.781	402.922	461.323	572.109
584	PBX1	108.04	0.819945	0.295467	2.77508	0.00551875	0.0887529	124.438	51.577	65.5113	173.612	114.047	119.056
585	PPFIBP1	57.5187	1.0903	0.392883	2.77513	0.005518	0.0887529	47.0366	42.6931	22.5722	65.5413	99.9502	67.3186
586	COBLL1	567.363	-0.448154	0.16156	-2.77392	0.00553856	0.0889195	616.485	408.137	945.19	360.356	364.242	709.77
587	ACAD10	178.654	0.691932	0.249575	2.77244	0.00556371	0.089171	132.297	112.481	161.249	288.343	170.201	207.354
588	C1QBP	872.447	-0.36532	0.131805	-2.77167	0.00557702	0.0892323	1137.04	941.22	873.856	777.839	688.919	815.805
589	CAB39L	398.228	-0.692582	0.250213	-2.76796	0.00564079	0.0897037	966.998	465.026	144.417	408.039	240.973	163.917
590	DLC1	398.805	0.447572	0.161749	2.76708	0.00565613	0.0897037	446.407	402.424	157.303	648.572	529.622	208.5
591	DNAJC15	335.326	-0.553738	0.200045	-2.76806	0.00563906	0.0897037	324.123	571.879	299.242	174.903	373.801	268.01
592	PTK2B	665.838	0.395483	0.142866	2.76821	0.00563653	0.0897037	545.282	539.089	633.849	863.738	640.47	772.598
593	RPL22	1328.67	-0.324627	0.117336	-2.76664	0.00566369	0.0897037	1442.93	1590.89	1389.85	1369.11	1079.73	1099.54
594	SLCO3A1	290.908	0.566093	0.204544	2.76758	0.00564736	0.0897037	213.807	190.259	301.474	264.596	364.057	411.255
595	EXOSC8	443.059	-0.478297	0.172982	-2.76502	0.00569199	0.0900004	278.077	680.573	611.988	254.01	422.646	411.06
596	MSN	7153.09	0.15938	0.0577207	2.76122	0.00575861	0.0907487	7242.06	6680.67	6330.17	8354.47	7534.54	6776.66
597	PLAUR	470.432	0.408585	0.147958	2.76149	0.00575383	0.0907487	370.789	377.093	466.096	488.318	519.01	601.288
598	MAU2	369.21	0.469191	0.170009	2.75979	0.00578383	0.0909937	297.635	289.303	342.668	456.535	408.502	420.615
599	ATL3	476.813	-0.491338	0.178387	-2.75434	0.00588114	0.092314	471.108	536.966	654.596	283.598	502.896	411.714
600	GRPEL2	141.419	0.730579	0.26528	2.75399	0.00588737	0.092314	102.996	103.376	109.647	222.147	159.166	151.179
601	LRRC2	229.262	-0.68714	0.249674	-2.75215	0.00592059	0.0926804	77.777	287.759	435.655	35.7747	156.559	382.047
602	TTC29	130.045	-0.807505	0.294149	-2.74523	0.00604693	0.0945008	215.825	129.261	152.194	85.9539	74.9782	122.057
603	WDR83OS	719.067	-0.350579	0.127936	-2.74026	0.00613898	0.0957803	850.584	887.352	680.459	711.64	632.28	552.087
604	LAMP1	56.919	-0.998274	0.364426	-2.73931	0.00615692	0.0959011	72.4755	69.3118	85.4651	33.6059	34.3968	46.2591
605	MT-ND2	25972.2	-0.157348	0.0574917	-2.73687	0.00620259	0.0963369	34328.7	27469.8	19937.7	31297.3	26418.8	16380.9
606	XPR1	282.318	-0.523414	0.191256	-2.73673	0.00620537	0.0963369	357.995	369.676	272.639	217.359	263.363	212.879
607	CBFA2T3	96.9954	1.09466	0.400169	2.7355	0.0062285	0.0965366	56.025	53.1991	62.5459	204.228	148.651	57.3231
608	PARP1	1387.45	-0.272042	0.0994692	-2.73494	0.00623913	0.0965424	1551.31	1423.48	1568.52	1373.37	1075.03	1333.02
609	FAM157A	58.9772	1.20021	0.439012	2.73389	0.00625902	0.0966911	5.62735	83.7369	34.2076	27.027	115.562	87.7027
610	METAP2	524.14	-0.388517	0.142151	-2.73313	0.00627352	0.0967562	648.283	581.814	550.684	506.421	461.234	396.406
611	GFI1B	378.899	-0.668108	0.244587	-2.73157	0.00630333	0.0969067	624.279	483.873	306.255	250.44	287.693	320.855
612	NUDCD2	298.099	-0.622748	0.227984	-2.73154	0.00630388	0.0969067	396.046	377.812	305.946	176.593	258.158	274.038
613	GMPR	649.655	0.434365	0.159322	2.72634	0.00640404	0.0982858	543.862	639.083	452.984	953.967	798.901	509.133
614	ENTPD4	296.115	0.638295	0.234212	2.72528	0.00642461	0.0984409	287.443	207.579	201.523	289.624	413.158	377.363
615	SLC36A1	432.439	-0.421867	0.154875	-2.72391	0.0064514	0.0985305	514.796	467.787	501.711	382.971	328.967	398.402
616	SMIM11A	69.31	1.21833	0.447221	2.72423	0.00644525	0.0985305	37.0828	24.1833	46.9562	34.9857	69.4843	203.168
617	ZNF875	281.999	0.566137	0.20796	2.72234	0.00648218	0.0988402	227.249	206.729	244.521	257.638	374.346	381.512
618	CUL4A	342.171	0.505499	0.185751	2.72138	0.00650096	0.0988954	279.651	263.422	303.57	439.331	418.436	348.615
619	TNFSF10	1331.45	-0.36182	0.132995	-2.72055	0.00651734	0.0988954	1556.74	1226.3	1652.91	1000.68	886.578	1665.46
620	WDR92	233.12	-0.591304	0.217338	-2.72066	0.00651509	0.0988954	266.619	272.694	295.183	162.627	155.884	245.717
621	HMGB2	134.232	-0.70242	0.258274	-2.71966	0.00653483	0.0990011	160.253	190.997	147.951	108.745	104.156	93.2909
622	CD46	1896.48	-0.225224	0.0828873	-2.71724	0.00658293	0.0992504	2138.73	1846.24	2150.19	1832.03	1611.51	1800.18
623	COX6A1	1023.61	-0.301987	0.111094	-2.7183	0.00656184	0.0992504	1160.85	1134.12	1091.65	1007.25	838.939	908.89
624	DHTKD1	329.264	-0.524252	0.192903	-2.71769	0.00657393	0.0992504	387.752	350.015	415.717	245.187	210.443	366.472
625	ALDH1A1	6161.55	-0.245389	0.0903538	-2.71587	0.00661017	0.0993426	11983.8	5820.46	2318.6	10498	4057.26	2291.23
626	EVI5	227.951	0.707992	0.260669	2.71605	0.00660656	0.0993426	134.735	65.3336	335.549	347.978	97.2318	386.877
627	USP38	149.235	0.747616	0.275343	2.71522	0.00662317	0.0993792	92.8067	113.656	126.648	208.72	203.347	150.234
628	P2RX1	5531.92	-0.18059	0.0665695	-2.7128	0.00667177	0.099949	4441.29	6778.9	6469.97	4241.45	5886.21	5373.68
629	PEBP1	2817.53	-0.216383	0.0797883	-2.71196	0.00668866	0.100043	3508.77	2902.15	2691.52	2838.48	2431.54	2532.73
630	SLC35E2A	226.567	0.590643	0.217874	2.71094	0.00670936	0.100193	161.616	184.207	190.365	195.352	286.78	341.082
631	CDC40	199.781	0.65412	0.241383	2.70988	0.00673076	0.100353	121.968	224.118	129.38	207.232	260.135	255.854
632	ST3GAL1	402.036	-0.571152	0.211113	-2.70544	0.00682147	0.101545	518.197	391.24	515.22	233.707	298.055	455.797
633	BSG	1342.98	-0.294666	0.109095	-2.70101	0.00691295	0.102744	1434.95	1492.23	1502.42	1362.9	1124.04	1141.36
634	TMEM273	887.952	-0.366378	0.135699	-2.69993	0.00693548	0.102791	1050.93	785.476	1148.6	664.984	633.178	1044.55
635	ZNF175	114.875	0.944137	0.349705	2.69981	0.00693794	0.102791	84.3962	67.2773	70.3445	188.704	206.782	71.7439
636	YTHDF2	1067.55	-0.290466	0.107633	-2.69867	0.00696166	0.10298	1176.59	1169.98	1174	995.893	882.941	1005.89
637	ATP2B1	107.011	0.821353	0.304694	2.69566	0.00702487	0.103042	72.9542	54.5067	110.551	135.478	125.818	142.756
638	IDS	1100.82	0.313774	0.116414	2.69532	0.00703208	0.103042	891.803	957.147	1097.46	1289.71	1140.55	1228.25
639	RGS19	519.495	0.432206	0.160384	2.69483	0.00704251	0.103042	425.228	435.798	458.039	700.005	499.874	598.027
640	SLC25A16	132.684	0.737671	0.273612	2.69605	0.00701672	0.103042	65.9471	144.715	77.2764	114.948	293.023	100.195
641	TPSD1	2171.84	1.27766	0.47371	2.69713	0.00699408	0.103042	88.9637	222.74	5157.79	364.066	615.991	6581.52
642	UGP2	860.578	-0.31086	0.115329	-2.69541	0.0070303	0.103042	744.584	791.557	1328.83	634.485	622.81	1041.21
643	ZNF587	241.208	0.805974	0.298757	2.69776	0.00698082	0.103042	190.986	148.184	168.31	178.856	457.635	303.279
644	SDHAF1	45.6308	1.68553	0.625731	2.6937	0.00706645	0.103232	7.16814	27.2601	24.7283	110.35	83.6647	20.6134
645	SLC25A5	2495.54	-0.222157	0.0825488	-2.69123	0.007119	0.103838	2827.2	2810.52	2420.68	2563.13	2201.93	2149.79
646	EIF3C	2888.66	-0.202684	0.0754062	-2.6879	0.00719031	0.104716	3042.8	2900.84	3317.84	2737.54	2364.08	2968.88
647	PLD2	102.011	1.02485	0.381952	2.68319	0.00729235	0.105972	37.5309	116.58	59.7698	124.11	113.354	160.722
648	PPP1CB	1887.56	-0.224791	0.0837871	-2.68288	0.00729909	0.105972	2309.54	2038	1762.56	1908.08	1752.69	1554.51
649	RAPGEF1	346.63	0.458281	0.170856	2.68227	0.00731245	0.105996	341.071	346.974	193.248	458.298	452.82	287.369
650	TIMM22	234.525	-0.603316	0.224969	-2.68177	0.0073233	0.105996	303.235	288.905	246.14	226.233	222.452	120.187
651	RPS2	932.763	-0.297686	0.11103	-2.68113	0.0073373	0.106036	1150.42	984.683	949.797	934.019	838.857	738.801
652	ARRDC2	272.374	0.662825	0.247507	2.67801	0.00740615	0.106867	171.044	223.546	231.397	427.665	324.966	255.628
653	COQ10B	559.06	-0.36702	0.137097	-2.67708	0.00742661	0.10697	659.504	640.33	589.881	494.802	510.934	458.911
654	PJA2	787.951	-0.445273	0.166386	-2.67615	0.0074474	0.10697	1248.68	740.471	762.791	674.154	556.105	745.505
655	PLEC	969.147	0.952069	0.355711	2.67652	0.00743901	0.10697	328.583	1033.09	732.958	1062.18	1537.96	1120.12
656	IRF2	424.531	-0.414191	0.154923	-2.67353	0.00750573	0.107643	510.376	404.313	539.327	368.165	300.192	424.814
657	TMEM183A	131.357	0.750506	0.280796	2.67278	0.00752261	0.107721	75.8377	126.595	92.7502	178.725	182.049	132.188
658	CYBC1	1258.37	0.270388	0.101353	2.66779	0.00763511	0.109142	1139.24	1126.73	1152.28	1494.95	1301.06	1335.97
659	MRI1	186.525	0.705675	0.26461	2.66685	0.00765661	0.109142	90.2546	152.593	184.563	177.288	314.192	200.259
660	SH3BP2	255.653	0.658257	0.246788	2.6673	0.00764641	0.109142	128.635	219.984	258.313	300.849	351.246	274.893
661	GAS2L3	225.339	-0.598907	0.224632	-2.66617	0.00767206	0.109196	357.585	201.436	253.934	202.557	118.074	218.445
662	ZADH2	193.934	-0.652193	0.244845	-2.6637	0.00772855	0.109834	161.977	271.641	285.048	143.175	146.428	155.334
663	AQR	399.195	-0.427277	0.1606	-2.66051	0.00780234	0.110715	432.749	436.172	505.538	314.679	350.152	355.88
664	DECR1	933.538	-0.293078	0.110242	-2.65848	0.00784929	0.111148	853.405	1069.77	1160.85	708.583	842.195	966.425
665	DGLUCY	691.998	-0.346631	0.130452	-2.65716	0.0078801	0.111148	782.085	768.064	769.996	683.693	568.036	580.112
666	EMP1	102.379	-1.01399	0.381546	-2.65759	0.00787019	0.111148	16.681	122.108	277.123	15.7115	31.4594	151.189
667	USP47	692.786	-0.335955	0.126424	-2.65736	0.00787545	0.111148	812.302	698.153	808.39	669.298	564.926	603.649
668	ABCF1	97.9903	-1.1821	0.445651	-2.65252	0.00798943	0.112245	54.3779	212.145	147.832	49.6861	32.3068	91.5944
669	CD81	110.093	0.804779	0.303374	2.65277	0.00798354	0.112245	127.047	89.662	20.9244	260.682	120.732	41.5086
670	KLF10	602.418	0.393727	0.148445	2.65234	0.00799367	0.112245	487.715	583.301	491.92	674.665	642.501	734.406
671	OXLD1	44.874	-1.08276	0.408352	-2.65152	0.00801296	0.112349	55.9726	74.4474	52.9131	27.4493	27.8327	30.6292
672	HSPA5	5493.98	0.692529	0.261393	2.64938	0.00806393	0.112895	3769.29	3863.29	4779.93	8674.58	4788.41	7088.35
673	ACAT2	823.22	-0.465455	0.175768	-2.64813	0.0080939	0.113146	1031.86	1016.66	805.763	532.184	724.783	828.073
674	LY6E	247.366	-0.578362	0.21854	-2.64648	0.00813336	0.113529	317.932	275.049	289.905	203.693	147.667	249.948
675	ARPIN	47.1849	1.03536	0.391299	2.64595	0.00814624	0.11354	31.6802	32.457	28.5115	69.8963	61.115	59.4497
676	CHPF	48.726	1.25045	0.472844	2.64454	0.0081803	0.113846	19.1481	27.6524	38.9734	78.6875	86.2882	41.6064
677	CELF2	1692.1	0.229886	0.0869586	2.64362	0.00820241	0.113986	1883.21	1477.5	1319.99	2131.36	1772.38	1568.17
678	ATP2A3	534.028	0.468883	0.177413	2.64289	0.00822029	0.114066	412.497	480.197	434.221	690.28	747.909	439.062
679	NCOA1	293.87	-0.480344	0.181829	-2.64174	0.0082482	0.114284	329.863	404.751	292.635	224.413	295.752	215.808
680	FAM71F2	79.6201	1.1088	0.420195	2.63878	0.00832062	0.114781	36.406	29.4784	103.572	111.841	100.532	95.8905
681	SYNE3	369.121	0.444994	0.168621	2.63902	0.0083147	0.114781	291.281	326.653	319.701	439.536	403.596	433.959
682	TMEM50B	314.692	0.494905	0.187537	2.63897	0.00831576	0.114781	263.113	234.246	284.436	428.571	340.528	337.257
683	UBE2N	640.923	-0.354648	0.134506	-2.63667	0.0083725	0.115159	662.612	677.995	820.347	545.95	559.61	579.022
684	UQCC1	270.287	0.504056	0.19115	2.63696	0.00836531	0.115159	273.933	196.469	199.754	388.583	305.608	257.373
685	RASSF2	1364.31	-0.261577	0.0992962	-2.63431	0.00843082	0.115688	1284.42	1279.14	1888.9	1140.48	978.954	1613.94
686	SEC14L2	235.858	0.561476	0.213155	2.63412	0.00843562	0.115688	162.784	222.208	178.958	232.192	395.389	223.614
687	HNRNPA2B1	3966.25	-0.199424	0.0757739	-2.63183	0.00849253	0.116197	4237.55	4245.47	4222.36	3546.37	3465.06	4080.69
688	PLEKHG3	100.348	-0.926936	0.352271	-2.63131	0.00850555	0.116197	144.609	117.881	113.575	135.97	45.4999	44.5508
689	SLC7A11	58.6551	-1.01155	0.384452	-2.63115	0.00850973	0.116197	31.7546	73.5563	125.341	11.1829	42.4085	67.6874
690	RBM17	274.725	0.502512	0.191073	2.62994	0.00854001	0.116441	181.502	270.647	231.953	290.834	369.945	303.471
691	LYN	547.866	0.583647	0.221972	2.62937	0.00855441	0.116469	327.153	653.877	369.329	691.144	582.104	663.587
692	CCT7	1846.58	-0.219615	0.0836269	-2.62614	0.00863604	0.117241	2124.44	1877.39	1955.84	1867.3	1588.84	1665.67
693	SEC24B	234.769	0.630093	0.239926	2.6262	0.00863449	0.117241	162.26	200.56	182.829	362.51	288.691	211.766
694	DNM2	469.389	0.403667	0.153851	2.62375	0.00869664	0.117893	396.042	387.009	430.005	498.493	573.516	531.267
695	DAD1	1829.68	-0.286177	0.109104	-2.62298	0.00871643	0.117911	1897.16	2426.77	1723.58	1805.55	1656.53	1468.45
696	TUBB3	1356.71	-0.296165	0.112923	-2.62272	0.00872299	0.117911	1111.78	1866.75	1529.82	1077.98	1444.49	1109.45
697	ZNF286A	89.424	0.868551	0.331521	2.6199	0.00879568	0.118723	83.686	36.2573	66.0656	120.321	57.5693	172.645
698	CASC4	551.201	0.570526	0.217818	2.61928	0.00881156	0.118767	333.211	464.047	535.278	767.679	702.183	504.807
699	CSNK1D	419.553	0.478394	0.182766	2.61752	0.00885709	0.11921	410.395	335.771	306.348	444.069	581.152	439.585
700	NAV1	905.984	-0.377457	0.144277	-2.61619	0.00889163	0.119504	993.743	1285.29	808.791	680.242	857.775	810.069
701	BTAF1	182.941	0.674962	0.25815	2.61461	0.00893288	0.119887	84.6644	169.988	177.619	199.834	214.67	250.873
702	AC118549.1	387.061	0.431567	0.165273	2.61124	0.00902153	0.120732	325.347	373.307	290.265	483.125	456.92	393.402
703	DDHD1	266.005	0.666157	0.255105	2.61131	0.00901972	0.120732	263.66	150.916	199.841	257.329	261.712	462.571
704	DDX17	1591.7	0.245484	0.0940939	2.60892	0.00908281	0.121312	1342.02	1482.49	1538.31	1590.15	1628.67	1968.57
705	DUSP1	49.0517	1.34948	0.517614	2.60712	0.00913074	0.121312	13.098	33.0919	35.1707	106.442	60.2528	46.2543
706	FXR2	58.7529	0.935355	0.358758	2.6072	0.00912857	0.121312	40.9938	46.4076	33.8149	84.5744	79.901	66.8259
707	NCAPD2	263.534	-0.590785	0.226642	-2.60669	0.00914222	0.121312	468.789	275.974	213.357	235.4	251.704	135.981
708	RABEP1	316.418	0.467215	0.179158	2.60784	0.00911167	0.121312	318.108	244.6	227.757	487.139	313.931	306.973
709	RPL13A	7915.92	-0.156736	0.060099	-2.60795	0.0091085	0.121312	9354.62	8290.36	7409.07	8299.12	7058.11	7084.25
710	SRSF2	383.834	0.686879	0.263582	2.60594	0.0091623	0.121407	227.237	316.549	316.217	645.107	508.775	289.121
711	CAPN3	130.73	-0.698421	0.268195	-2.60415	0.00921013	0.12157	104.937	102.435	285.902	72.3001	67.4601	151.347
712	DDX5	10396	-0.13433	0.0515751	-2.60456	0.00919922	0.12157	10820.1	10732.9	11083.8	9730.48	9759.2	10249.5
713	LAMA2	91.7711	-0.875373	0.33616	-2.60403	0.00921334	0.12157	133.251	112.919	104.316	61.0014	95.9735	43.1661
714	UGCG	256.431	-0.596061	0.229051	-2.60231	0.00925981	0.122012	278.946	310.607	322.628	149.407	176.97	300.025
715	TPX2	87.3009	-0.829544	0.318859	-2.6016	0.00927893	0.122093	112.03	132.329	87.9392	80.5935	70.3456	40.5678
716	NDUFS2	1089.85	-0.33681	0.129501	-2.60083	0.00929992	0.122198	1435.2	1037.47	1188.9	907.784	910.278	1059.48
717	CTSS	115.195	0.771469	0.296699	2.60017	0.00931764	0.12226	72.1498	15.8034	177.982	141.628	29.4207	254.185
718	ASB6	176.038	0.615101	0.236633	2.59939	0.00933905	0.122296	162.33	115.648	140.293	238.333	214.651	184.971
719	UBE3D	55.4313	1.23614	0.4756	2.59912	0.00934639	0.122296	41.6763	26.7976	18.5431	150.412	25.4403	69.7184
720	PIK3R4	245.936	-0.55129	0.212181	-2.5982	0.00937135	0.122452	273.76	260.468	344.116	219.551	190.516	187.204
721	CPLANE1	99.6013	0.864259	0.33303	2.59514	0.00945534	0.123378	128.054	37.3276	63.5322	149.493	101.327	117.874
722	DNAJA1	2991.04	-0.225209	0.0868533	-2.59298	0.00951476	0.123862	3762.34	2564.24	3349.01	2850.03	2203.23	3217.39
723	TGFBRAP1	425.46	-0.427009	0.164688	-2.59284	0.00951876	0.123862	515.086	502.182	444.993	400.847	319.713	369.937
724	ETS2	155.568	0.637708	0.246038	2.59191	0.00954442	0.124025	132.245	105.584	124.489	203.914	141.774	225.401
725	RPL30	2726.82	-0.189785	0.0732765	-2.58999	0.00959795	0.124502	3326.78	2798.59	2594.43	2908.07	2401.94	2331.1
726	ZNF496	132.06	0.721481	0.278603	2.58964	0.00960763	0.124502	93.7377	87.4751	118.317	185.144	165.534	142.149
727	CROT	3186.07	-0.28085	0.108525	-2.58788	0.00965685	0.124968	3107.32	1364.4	5728.76	2044.41	1150.77	5720.79
728	MPLKIP	214.774	0.646903	0.250256	2.58497	0.0097388	0.125683	131.836	175.228	194.781	280.635	298.105	208.062
729	TBC1D5	372.061	0.501097	0.19384	2.58511	0.00973471	0.125683	236.745	261.87	438.044	446.956	347.246	501.502
730	GAB3	596.339	0.543772	0.210486	2.58341	0.00978298	0.12608	509.049	406.072	512.884	890.358	802.719	456.951
731	TMSB4X	13280.6	-0.18095	0.0700825	-2.58196	0.00982422	0.126438	13151.1	13745.8	15349.5	12750.7	10627.2	14059.2
732	ATP1B3	2933.39	-0.261335	0.101367	-2.57812	0.00993387	0.127327	4274.74	2964.74	2429.03	3171.79	2266.44	2493.61
733	LBR	300.956	-0.477492	0.185196	-2.57831	0.00992862	0.127327	475.727	292.024	289.146	307.214	236.405	205.219
734	RNF146	329.065	-0.447754	0.17365	-2.57848	0.00992363	0.127327	478.844	303.627	352.05	374.669	215.019	250.18
735	MVB12B	71.4501	0.857197	0.332636	2.57698	0.00996667	0.127573	44.8003	55.8442	51.5665	80.9798	111.788	83.7218
736	IL1RN	2026.33	-0.214561	0.0832793	-2.5764	0.0099834	0.127614	1807.24	1141.75	3620.08	1580.49	1015	2993.42
737	HNRNPC	3666.32	-0.173856	0.0674931	-2.5759	0.00999787	0.127625	4148.1	3904.97	3612.17	3629.91	3379.77	3323.01
738	NOL7	94.8491	0.902382	0.350578	2.57399	0.0100534	0.128161	57.0769	78.3326	54.9042	187.788	116.129	74.864
739	STING1	2572.93	0.258435	0.100535	2.5706	0.0101521	0.129069	3036.66	2331.87	1648.16	3875.04	2313.4	2232.43
740	WDR12	190.008	-0.585969	0.227919	-2.57096	0.0101418	0.129069	209.873	266.547	208.687	160.845	149.073	145.021
741	ABCC1	186.518	0.617269	0.240215	2.56965	0.0101801	0.129162	207.397	177.809	60.2808	269.336	301.223	103.063
742	ARMC8	655.352	-0.485148	0.188837	-2.56913	0.0101953	0.129162	652.15	824.18	801.633	706.694	464.329	483.124
743	SLC39A1	829.29	-0.347993	0.135464	-2.5689	0.0102022	0.129162	1005.2	920.946	843.668	921.065	602.056	682.803
744	SLC39A3	166.912	0.625537	0.243543	2.56849	0.0102144	0.129162	152.62	120.705	114.099	283.32	184.143	146.586
745	NOL4L	658.27	0.453642	0.176741	2.56671	0.0102668	0.129389	540.995	508.328	607.44	833.882	874.99	583.987
746	PREB	150.925	0.734451	0.28617	2.56648	0.0102736	0.129389	114.577	108.91	106.11	239.765	223.171	113.015
747	PTPN7	402.962	0.483331	0.188264	2.56731	0.0102492	0.129389	111.974	617.047	311.103	212.236	796.688	368.726
748	ZDHHC24	156.315	0.699456	0.272736	2.56459	0.0103298	0.129923	108.299	133.686	110.265	256.964	184.371	144.304
749	APBA3	58.4123	1.16017	0.452603	2.56333	0.0103675	0.130223	21.5807	36.9347	51.6388	104.047	79.3648	56.908
750	NREP	265.524	-0.548238	0.213924	-2.56277	0.0103842	0.130259	307.452	376.074	262.487	254.6	196.879	195.65
751	CD109	522.375	-0.430849	0.168242	-2.56089	0.0104404	0.13079	538.615	574.977	687.22	484.8	449.241	399.399
752	AZIN2	203.088	0.62875	0.245718	2.55883	0.0105026	0.131219	132.891	151.838	181.295	142.322	275.092	335.088
753	PRKD3	154.47	0.858752	0.335581	2.559	0.0104974	0.131219	144.821	131.943	62.1341	217.956	145.147	224.818
754	AGAP2	124.636	-0.716924	0.280677	-2.55426	0.0106413	0.131901	109.976	193.059	165.323	83.9243	89.7167	105.815
755	ATP5F1B	4800.5	-0.166682	0.0652446	-2.55472	0.0106273	0.131901	5152.17	5115.06	4960.53	4672.87	4298.86	4603.48
756	GALNT6	419.964	0.542661	0.212307	2.55602	0.0105878	0.131901	230.057	393.736	416.378	481.192	584.352	414.069
757	GXYLT1	74.5083	0.828405	0.324317	2.5543	0.0106401	0.131901	54.3747	47.9693	58.9041	93.6281	88.7225	103.451
758	PDE4DIP	278.512	0.511509	0.200188	2.55514	0.0106144	0.131901	208.99	204.074	276.119	257.474	356.462	367.954
759	RAB38	483.209	-0.380029	0.148766	-2.55454	0.0106329	0.131901	546.449	456.173	631.173	428.126	324.18	513.154
760	ACADVL	805.323	0.322802	0.126669	2.54838	0.0108224	0.133772	583.137	907.992	661.579	835.773	1079.11	764.346
761	H3C6	58.7611	-1.03607	0.406497	-2.54877	0.0108102	0.133772	123.597	65.4715	34.9799	84.4363	34.6373	9.44473
762	LY96	179.251	-0.657509	0.258051	-2.54798	0.0108348	0.133772	336.959	152.142	177.591	159.993	93.1735	155.648
763	DNTTIP2	635.66	-0.38125	0.14967	-2.54728	0.0108567	0.133866	777.285	580.607	809.242	511.758	543.596	591.471
764	BTBD19	54.6261	0.966368	0.379677	2.54523	0.0109204	0.134476	43.7295	36.4824	30.6231	72.8808	89.1885	54.8522
765	ACOT13	174.843	-0.601406	0.236587	-2.542	0.0110219	0.135301	197.054	212.867	219.256	107.221	146.386	166.275
766	INF2	134.372	0.699858	0.275426	2.541	0.0110536	0.135301	67.9473	117.408	125.974	151.718	165.09	178.097
767	PLXND1	609.482	-0.353784	0.139195	-2.54165	0.0110331	0.135301	725.992	589.858	731.683	511.468	459.383	638.51
768	SGSH	789.31	-0.345729	0.13607	-2.54082	0.0110594	0.135301	794.549	1016.17	844.084	691.506	663.939	725.61
769	XPO5	375.697	0.468391	0.184298	2.54148	0.0110383	0.135301	322.648	278.206	343.948	369.737	483.257	456.388
770	COX6C	740.96	-0.315889	0.124414	-2.53901	0.0111167	0.135826	846.566	914.701	708.384	661.426	698.868	615.814
771	NPIPB5	849.67	0.398615	0.157276	2.53449	0.0112611	0.137412	852.063	702.284	632.521	885.435	1240.57	785.148
772	DDX54	288.433	0.532743	0.210393	2.53213	0.011337	0.138036	226.119	219.122	258.74	393.503	353.652	279.459
773	RHOBTB3	289.864	0.486479	0.192133	2.53199	0.0113416	0.138036	255.132	184.445	289.226	372.974	292.386	345.022
774	DPH1	158.939	0.744064	0.293921	2.53151	0.0113572	0.138047	84.1364	138.142	134.472	232.838	209.497	154.549
775	COG2	689.87	-0.375865	0.148643	-2.52864	0.0114506	0.13847	863.331	673.875	804.78	539.895	621.345	635.995
776	PWP2	118.415	-0.957536	0.378622	-2.52901	0.0114386	0.13847	79.3718	160.533	193.137	17.1881	148.804	111.455
777	TRIM4	275.992	0.609165	0.240865	2.52908	0.0114363	0.13847	205.126	220.736	211.472	462.155	337.854	218.606
778	WDTC1	107.941	0.7551	0.29862	2.52863	0.0114509	0.13847	63.3184	87.9803	90.3213	147.639	125.097	133.292
779	H2AZ1	1052.08	-0.318852	0.12616	-2.52736	0.0114922	0.138792	1270.41	1258.56	976.082	1073.47	833.962	899.99
780	ITGB1	1339	-0.314205	0.124366	-2.52644	0.0115224	0.138961	1417.57	1522.56	1494.75	1418.19	1029.29	1151.66
781	MRPL37	547.487	-0.349495	0.138357	-2.52604	0.0115357	0.138961	613.516	639.071	587.073	485.161	514.088	446.01
782	RBBP7	856.413	-0.3036	0.120391	-2.52179	0.0116761	0.140292	795.955	938.169	1094.93	644.768	694.171	970.477
783	WDR3	292.151	-0.555304	0.220196	-2.52186	0.0116736	0.140292	421.946	312.687	310.233	203.19	273.735	231.115
784	FAM111A	163.252	-0.604392	0.239804	-2.52036	0.0117235	0.140683	189.438	195.232	205.195	138.534	135.897	115.215
785	CMTR1	144.04	0.63848	0.253479	2.51887	0.0117732	0.141099	112.797	110.245	112.943	209.284	163.522	155.449
786	SPATA2L	69.0477	1.15406	0.458743	2.51571	0.0118794	0.14219	19.2807	58.9005	53.0387	118.373	103.713	60.9813
787	POLD1	196.409	0.599081	0.238499	2.51188	0.0120089	0.142651	130.056	183.51	155.354	264.181	229.736	215.614
788	PPP6R3	941.505	0.285199	0.113475	2.51331	0.0119604	0.142651	791.743	826.06	925.772	1033.02	929.922	1142.52
789	RSL1D1	612.789	-0.331347	0.131844	-2.51317	0.0119652	0.142651	820.884	590.199	634.187	670.62	452.843	507.999
790	SPHK1	57.578	0.950198	0.378164	2.51266	0.0119824	0.142651	46.2852	38.7128	32.7375	65.6951	95.9315	66.1059
791	WDR13	1126.32	-0.296664	0.118102	-2.51192	0.0120075	0.142651	1217.55	1264.04	1232.51	1158.8	1006.52	878.53
792	ZNF791	350.529	-0.444611	0.17687	-2.51377	0.011945	0.142651	490.938	411.728	316.555	309.691	311.859	262.4
793	TMCO4	90.7013	-0.749166	0.298347	-2.51106	0.012037	0.142805	96.1459	111.441	133.57	58.317	64.2948	80.4392
794	BCL2L15	76.6613	0.906402	0.361388	2.50811	0.0121379	0.143336	47.2385	57.2946	49.7653	146.808	81.8278	77.0336
795	DENND5A	331.227	0.44318	0.176658	2.50869	0.0121179	0.143336	287.352	253.115	303.07	350.549	378.736	414.538
796	ITCH	333.606	0.526799	0.21005	2.50797	0.0121427	0.143336	209.064	237.823	384.045	423.969	309.546	437.192
797	TOP3A	110.051	0.77144	0.307575	2.50814	0.012137	0.143336	85.0418	76.7535	76.0076	159.65	90.7897	172.064
798	GPX1	2172.36	-0.205273	0.0819759	-2.50406	0.0122776	0.144746	2450.07	2519.7	2012.2	2206.24	2058.98	1786.99
799	ECT2	163.14	-0.641146	0.256225	-2.50228	0.0123397	0.145138	179.115	217.554	196.562	156.42	117.199	111.99
800	MRPS27	720.249	-0.31609	0.126324	-2.50222	0.0123416	0.145138	751.068	846.513	799.802	645.333	627.547	651.23
801	RPS6	6443.55	-0.165882	0.0663699	-2.49936	0.0124416	0.146131	8489.11	6869.51	5148.69	7405.42	5735.22	5013.34
802	NDUFC2	1211.11	-0.246468	0.0987111	-2.49687	0.0125296	0.146798	1392.8	1233.68	1318.36	1134.19	1061.73	1125.91
803	SC5D	856.666	-0.348478	0.139559	-2.49699	0.0125252	0.146798	1102.25	1003.01	779.062	689.506	876.643	689.524
804	FEN1	167.784	-0.599281	0.240183	-2.4951	0.012592	0.147162	183.371	216.311	206.271	146.5	128.28	125.97
805	HERPUD1	1129.19	0.305082	0.122262	2.49531	0.0125847	0.147162	1058.23	939.269	1007.57	1553.29	991.402	1225.38
806	CGAS	48.3419	0.974375	0.390619	2.49444	0.0126156	0.147255	33.2606	27.1559	37.3564	73.1046	54.9478	64.226
807	CUBN	50.3923	-1.08256	0.434205	-2.49321	0.0126594	0.147303	68.0618	60.8815	68.0864	30.8038	17.4632	57.0571
808	DVL2	108.447	0.850459	0.341019	2.49388	0.0126356	0.147303	54.2538	108.547	65.342	181.222	155.647	85.6707
809	FBXO3	178.56	-0.5808	0.232972	-2.49301	0.0126667	0.147303	228.016	178.415	237.945	137.696	142.512	146.779
810	RBSN	179.194	0.613056	0.24607	2.49139	0.0127243	0.14779	161.598	132.314	131.183	188.319	208.97	252.779
811	ABCB6	123.111	-0.786109	0.315629	-2.49061	0.0127523	0.147933	238.261	147.08	92.6146	97.2473	75.3043	88.1596
812	CANX	2175.03	0.326337	0.131207	2.4872	0.0128754	0.149178	2238.94	3458.46	401.856	3047.74	3255.44	647.748
813	RPL38	1696.45	-0.223666	0.0899999	-2.48518	0.0129486	0.149755	2009.5	1954.07	1509.31	1843.65	1596.6	1265.59
814	ULK1	122.015	0.705699	0.28399	2.48495	0.0129571	0.149755	103.073	76.8173	99.3504	152.247	167.327	133.273
815	PIK3R6	2007.57	-0.207288	0.0834595	-2.48369	0.0130028	0.150098	2222.9	2108.59	2117.67	2027.17	1813.65	1755.44
816	CYHR1	209.872	0.524251	0.211116	2.48324	0.0130194	0.150106	165.458	154.448	198.027	243.92	237.181	260.195
817	EIF1	3121.65	-0.173528	0.0699691	-2.48007	0.0131356	0.151261	3631.48	3432.9	2859.46	3288.9	2985.32	2531.87
818	GET4	101.849	0.743487	0.300137	2.47716	0.0132432	0.152195	69.1675	89.8543	69.6519	139.217	116.12	127.086
819	ZNF318	86.7375	0.771925	0.311637	2.477	0.0132491	0.152195	66.3811	65.7529	59.9257	93.3785	115.969	119.018
820	FEM1A	277.786	0.479431	0.193685	2.47531	0.013312	0.152672	238.69	215.051	240.382	372.958	312.653	286.985
821	SLC22A18	216.85	-0.566612	0.228933	-2.47501	0.0133231	0.152672	139.722	243.208	387.9	77.0833	209.443	243.744
822	AHSA2P	199.61	0.648986	0.262262	2.47457	0.0133396	0.152675	121.8	166.862	175.973	273.674	274.775	184.577
823	HMGCR	1507.25	-0.335133	0.135499	-2.47332	0.0133864	0.153025	1769.78	1594.99	1649.78	1050.38	1353.45	1625.14
824	SEPTIN7	1832.42	-0.223115	0.0902545	-2.47207	0.0134334	0.153376	2028.81	1719.62	2155.87	1880.04	1361.6	1848.58
825	ATP6AP1	2791.23	-0.208082	0.0841902	-2.47157	0.0134522	0.153404	4084.14	2561.88	2229.77	3939.62	2159.87	1772.08
826	RIC8B	79.3931	0.844845	0.341961	2.47059	0.0134892	0.15364	61.6338	57.6114	49.7458	85.2363	92.5452	129.586
827	RPS23	3170.84	-0.18586	0.0752636	-2.46945	0.013532	0.153941	3582.56	3590.94	2950.32	3305.19	2925.56	2670.47
828	GLMP	860.137	-0.279726	0.113326	-2.46833	0.0135746	0.154238	940.236	955.256	934.313	760.971	800.091	769.955
829	SLC9A8	201.321	0.557748	0.226107	2.46674	0.0136348	0.154736	126.698	177.069	177.699	157.239	315.728	253.491
830	AK3	404.911	0.571341	0.232063	2.46201	0.013816	0.15606	289.565	411.766	251.487	718.597	448.978	309.074
831	DYNC1LI1	298.851	-0.461115	0.187312	-2.46175	0.0138262	0.15606	296.846	312.543	431.749	250.671	216.383	284.914
832	MYO6	380.238	-0.416547	0.169222	-2.46154	0.0138344	0.15606	493.662	330.144	486.897	331.759	281.804	357.161
833	RFC2	432.078	-0.391548	0.159015	-2.46233	0.0138037	0.15606	391.932	555.656	527.968	336.081	389.241	391.593
834	TIRAP	86.2271	0.815787	0.331329	2.46216	0.0138102	0.15606	72.1531	58.1234	52.5218	152.516	70.7219	111.326
835	KTN1	486.82	-0.37395	0.151982	-2.46049	0.0138746	0.156139	613.262	462.292	564.672	535.101	333.342	412.249
836	PLEKHM1	166.547	0.736011	0.299124	2.46055	0.0138723	0.156139	120.15	109.235	137.642	259.636	242.657	129.965
837	RPL28	2292.5	-0.223382	0.0908157	-2.45973	0.0139043	0.156286	2693.74	2655.3	2059.03	2469.98	2001.47	1875.47
838	SPATA20	157.273	0.641359	0.260883	2.45842	0.0139549	0.156631	100.373	127.925	140.818	193.742	218.882	161.896
839	TF	77.7682	0.959529	0.390357	2.45808	0.0139682	0.156631	58.6208	45.612	46.5168	65.6039	83.2583	166.997
840	CDK5RAP3	754.539	0.309735	0.126177	2.45477	0.0140975	0.157892	630.753	671.231	719.04	870.269	803.477	832.461
841	RWDD2B	200.952	-0.579118	0.23608	-2.45305	0.0141649	0.158458	194.496	278.57	244.072	118.785	154.706	215.082
842	TEX30	386.519	-0.422537	0.172312	-2.45216	0.0142002	0.158664	528.164	491.194	316.374	332.556	385.096	265.727
843	NUDT9	125.498	-0.714284	0.291425	-2.45101	0.0142458	0.158797	157.572	111.234	203.882	86.6513	97.0679	96.5811
844	OXCT1	276.155	-0.55871	0.227947	-2.45105	0.0142441	0.158797	301.541	260.456	415.792	139.877	229.822	309.442
845	RB1CC1	276.331	0.564998	0.230597	2.45015	0.0142797	0.158986	222.138	204.982	233.122	353.982	406.064	237.7
846	EEF1G	7980.07	-0.162614	0.0663855	-2.44954	0.0143038	0.15904	10033.4	8049.36	7232.46	8778.01	6663.18	7124.04
847	HK2	318.165	0.521351	0.212868	2.44918	0.0143184	0.15904	183.71	261.056	349.342	317.614	440.652	356.614
848	RHEX	2777.05	-0.291031	0.118926	-2.44715	0.0143991	0.159713	2797.33	3372.93	2961.25	3037.53	2360.92	2132.37
849	ZC3H7A	405.92	-0.396121	0.161893	-2.44681	0.0144129	0.159713	503.824	451.949	429.294	349.048	377.935	323.468
850	ARHGAP12	74.5327	-0.844773	0.345628	-2.44416	0.0145188	0.160509	135.744	49.1058	103.266	82.4828	34.1671	42.4308
851	TRMT1L	72.0555	0.883334	0.36137	2.44441	0.014509	0.160509	56.3126	32.8673	66.5271	107.184	85.4798	83.9622
852	IFRD2	459.855	-0.469838	0.192671	-2.43855	0.0147465	0.162835	509.744	463.876	625.283	471.01	368.225	320.994
853	LDHB	3920.11	-0.183388	0.0752659	-2.43653	0.0148288	0.163551	4514.59	4468.02	3542.77	4017.56	3588.19	3389.55
854	RPL39	1710.2	-0.216792	0.0890621	-2.43416	0.0149263	0.164241	1986.14	2143.09	1386.54	1606.46	1924.57	1214.38
855	SLC39A14	475.345	-0.379851	0.156032	-2.43444	0.014915	0.164241	634.21	507.241	465.854	524.394	337.31	383.059
856	TRIOBP	100.269	0.738815	0.303621	2.43334	0.0149601	0.164421	60.3387	85.867	77.9053	125.861	152.06	99.5793
857	LYRM7	239.57	0.588664	0.241995	2.43255	0.014993	0.16459	98.6153	324.426	132.659	102.721	505.589	273.41
858	IFNGR2	108.438	1.07964	0.443907	2.43212	0.0150106	0.164592	42.6073	55.0201	113.369	201.325	154.751	83.5557
859	DOLPP1	193.885	-0.556477	0.228846	-2.43167	0.0150295	0.164607	226.396	250.308	215.017	171.132	138.606	161.854
860	GCHFR	184.74	-0.548246	0.225636	-2.42978	0.015108	0.165274	135.917	246.659	279.188	102.945	167.171	176.56
861	SPOCK3	434.503	-0.376326	0.155105	-2.42627	0.015255	0.166689	625.368	441.243	401.578	505.883	315.58	317.365
862	PFAS	109.982	-0.769055	0.317095	-2.42532	0.015295	0.166909	140.881	108.252	160.498	122.273	64.346	63.642
863	PLIN2	2549.51	-0.181459	0.0748398	-2.42464	0.0153238	0.166909	2883.09	2691.88	2550.24	2605.23	2331.62	2235.02
864	RPS29	1398.41	-0.232948	0.0960798	-2.42453	0.0153284	0.166909	1754.24	1506.46	1271.09	1444.79	1371.04	1042.83
865	USP24	361.821	0.412886	0.170401	2.42302	0.0153921	0.167409	338.114	249.064	338.989	507.555	316.284	420.92
866	STXBP2	1380.46	-0.239782	0.0990931	-2.41976	0.0155306	0.168721	1532.21	1465.39	1483.69	1315.99	1331.8	1153.68
867	CTTNBP2	1382.83	0.272677	0.112755	2.41831	0.0155928	0.1692	1143.37	1199.45	1382.44	1176.96	1463.66	1931.09
868	IFI16	2453.6	-0.637224	0.26376	-2.41593	0.0156952	0.170116	4198.46	2442.22	2388.05	2056.44	1448.3	2188.14
869	PRDX3	1040.88	-0.25614	0.10609	-2.41436	0.0157629	0.170653	1154.43	1159.11	1085.3	986.183	921.856	938.423
870	CERCAM	266.89	0.61958	0.256911	2.41165	0.0158806	0.171729	192.823	173.731	255.297	209.316	436.552	333.618
871	MPHOSPH8	409.991	0.375701	0.156188	2.40544	0.0161529	0.174473	354.367	371.095	344.927	458.367	493.032	438.156
872	FAM221A	142.094	0.630934	0.26244	2.4041	0.0162121	0.174712	125.357	120.101	91.537	163.654	172.711	179.202
873	ZNF689	108.509	0.913176	0.379807	2.40432	0.0162026	0.174712	44.7217	92.6647	87.2586	183.966	149.795	92.6486
874	CEACAM1	57.0781	1.00718	0.419034	2.40359	0.0162351	0.174759	39.6477	61.0592	19.5179	84.3625	71.2191	66.6622
875	MAT2A	4800.36	-0.163949	0.0682303	-2.40288	0.0162664	0.174896	5509.5	4711.36	5007.5	4559.16	4266.13	4748.52
876	MAP3K4	150.749	0.650049	0.270626	2.40202	0.0163048	0.175109	101.859	89.7656	143.826	154.115	107.122	307.807
877	NUCKS1	591.178	-0.403961	0.168262	-2.40079	0.0163598	0.175499	567.818	687.705	764.894	576.222	452.522	497.904
878	CD302	420.271	-0.379985	0.158309	-2.40028	0.0163826	0.175543	502.98	389.13	536.2	400.045	316.929	376.344
879	TNRC6B	1053.91	0.323218	0.134694	2.39965	0.0164107	0.175645	917.022	938.211	931.583	902.053	1265.43	1369.14
880	RBM25	520.58	-0.355542	0.148205	-2.39899	0.0164402	0.175761	591.486	579.835	580.024	407.598	488.104	476.434
881	CROCC	86.5974	0.895621	0.373777	2.39614	0.0165687	0.176933	55.5994	42.1013	86.2733	144.827	105.668	85.115
882	SMC3	401.246	-0.442401	0.185022	-2.39108	0.0167991	0.17919	508.319	389.783	492.229	301.595	368.11	347.444
883	UBL5	655.659	-0.310346	0.130037	-2.3866	0.0170052	0.181184	685.526	795.097	696.331	592.255	630.531	534.217
884	MSRB1	239.203	-0.498614	0.209014	-2.38555	0.0170534	0.18129	244.842	278.122	317.141	209.629	173.105	212.379
885	TRMT12	67.125	0.854242	0.358091	2.38555	0.0170537	0.18129	59.0756	49.5168	35.994	96.5867	70.8029	90.7739
886	METTL16	174.522	-0.643638	0.269914	-2.3846	0.0170975	0.181403	239.723	136.133	267.938	103.908	123.026	176.403
887	WDR1	1963.74	-0.221721	0.092985	-2.38449	0.017103	0.181403	2073.56	1675.44	2620.95	1900.43	1516.24	1995.85
888	RAD21	540.035	-0.393931	0.165442	-2.38108	0.0172618	0.182882	561.804	685.984	590.303	514.11	411.112	476.9
889	SAP18	645.778	-0.311241	0.130758	-2.38029	0.0172991	0.183071	708.878	739.833	696.772	560.771	567.981	600.434
890	FGD3	427.353	-0.377354	0.158604	-2.37922	0.0173492	0.183394	564.338	374.831	509.304	400.974	281.533	433.141
891	MRFAP1	1749.04	-0.222557	0.093653	-2.3764	0.0174827	0.184599	1989.09	1897.66	1759.67	1762.79	1467.91	1617.11
892	CHFR	570.125	0.331943	0.139741	2.37542	0.0175289	0.184879	395.801	589.761	533.523	546.42	724.326	630.919
893	ZFAND6	1175.04	-0.26948	0.113475	-2.3748	0.0175584	0.184982	1203.52	1313.66	1332.98	1157.55	985.268	1057.27
894	MAD1L1	697.901	-0.299097	0.126003	-2.37374	0.0176092	0.185103	758.602	836.81	712.936	653.671	673.218	552.17
895	RBM6	1639.14	0.241932	0.10192	2.37374	0.0176091	0.185103	1273.44	1318.31	1942.52	1519.4	1756.29	2024.86
896	RPLP0	6335.94	-0.148562	0.0626276	-2.37215	0.0176849	0.185691	7374.24	7101.24	5521.66	6853.57	5986.71	5178.21
897	AGTRAP	1635.99	-0.23214	0.0979553	-2.36985	0.0177952	0.185812	1544.47	1785.31	1978.46	1485.94	1417.74	1604.01
898	EIF1AY	391.97	-0.384447	0.162212	-2.37002	0.0177869	0.185812	454.731	390.521	487.039	320.025	316.089	383.415
899	ETFA	841.218	-0.279373	0.117868	-2.37021	0.0177781	0.185812	868.155	882.459	1011.67	724.578	677.058	883.393
900	HACD2	121.148	0.653585	0.275717	2.37049	0.0177645	0.185812	109.464	101.769	71.8531	138.141	184.701	120.959
901	LRRC37A16P	184.668	-0.630501	0.266045	-2.3699	0.0177928	0.185812	229.519	222.843	209.282	122.712	217.151	106.502
902	ITGA11	56.2443	1.17408	0.495538	2.36931	0.0178213	0.185879	6.38759	73.9187	25.9545	38.6685	166.975	25.561
903	INTS7	208.544	-0.530568	0.224135	-2.36718	0.0179241	0.186332	273.681	263.63	204.677	162.484	170.933	175.857
904	PIK3CB	260.299	0.533258	0.225225	2.36767	0.0179005	0.186332	249.964	211.116	180.601	258.814	322.918	338.381
905	S100A10	1973.64	-0.197464	0.0834127	-2.36731	0.0179178	0.186332	1536	2343.95	2433.44	1299.71	2012.45	2216.28
906	TMEM167B	212.224	-0.663429	0.280432	-2.36574	0.0179942	0.186853	254.887	202.844	317.04	231.586	152.096	114.893
907	RAB31	105.25	0.742311	0.313936	2.36453	0.0180531	0.187259	28.6729	150.175	68.0033	52.3066	186.158	146.187
908	USP25	72.7213	-0.858731	0.36332	-2.36356	0.0181001	0.187539	94.0512	114.182	71.9961	33.9789	63.9499	58.1697
909	FANCC	88.1347	0.843193	0.357352	2.35956	0.0182965	0.189366	45.5806	76.0311	66.7329	135.94	128.509	76.0149
910	PARP12	84.8352	0.734127	0.311488	2.35684	0.0184314	0.190552	64.2326	59.5098	66.9414	91.2901	104.726	122.311
911	ZNF600	176.265	-0.541639	0.229892	-2.35606	0.01847	0.190742	167.8	189.637	265.142	110.628	120.597	203.789
912	ATP6V0E1	2097.86	-0.19605	0.0832932	-2.35374	0.0185858	0.191393	2399.54	2234.98	2081.76	2167.36	1829.9	1873.63
913	INPP4A	173.532	0.633131	0.269043	2.35327	0.0186092	0.191393	157.933	113.153	136.805	162.938	234.238	236.124
914	PCBP2	1364.43	-0.222329	0.0944533	-2.35385	0.0185802	0.191393	1585.23	1441.25	1384.04	1315.07	1230.59	1230.4
915	PNPLA8	423.169	-0.396312	0.168417	-2.35316	0.0186145	0.191393	534.037	489.886	421.962	344.746	371.059	377.326
916	MAPKAP1	162.938	0.641585	0.272755	2.35224	0.0186606	0.191658	123.423	122.543	126.415	265.019	131.124	209.102
917	EVI2A	489.406	-0.342254	0.145643	-2.34995	0.0187761	0.191798	614.749	549.455	478.824	476.186	421.526	395.693
918	FRMD4A	75.3852	0.994784	0.423149	2.35091	0.0187278	0.191798	22.5392	64.5339	51.6985	44.1864	64.6985	204.655
919	ITFG1	363.069	-0.387351	0.164825	-2.35008	0.0187694	0.191798	440.429	417.394	375.763	341.134	326.169	277.526
920	SDHA	1075.14	-0.291811	0.124099	-2.35143	0.0187012	0.191798	1087.57	946.117	1469.57	908.631	646.83	1392.13
921	UTP20	82.6357	0.752464	0.320098	2.35073	0.0187364	0.191798	50.0681	55.9778	78.0151	104.276	78.8771	128.6
922	MS4A2	5645.18	-0.164097	0.0698503	-2.34927	0.01881	0.191936	7083.38	5786.55	4919.19	6907.71	5150.76	4023.5
923	PADI2	918.125	-0.329307	0.140347	-2.34638	0.0189569	0.193225	712.454	1308.21	1044.31	675.329	1112.69	655.762
924	AP003419.1	73.8371	0.947906	0.404177	2.34528	0.0190129	0.193535	42.0568	46.0601	54.2171	70.5973	168.527	61.565
925	H3-3B	4832.9	-0.162909	0.0694716	-2.34497	0.0190285	0.193535	4615.17	5056.02	5660.15	4503.86	4344.31	4817.86
926	UTP23	130.762	-0.787293	0.335827	-2.34434	0.019061	0.193656	97.2311	193.367	212.269	99.4708	111.345	70.8865
927	PARK7	1304.8	-0.249372	0.10645	-2.34262	0.0191489	0.194169	1281.97	1648.72	1330.91	1184.01	1226.63	1156.57
928	SLC27A2	183.42	0.801282	0.342056	2.34254	0.0191527	0.194169	62.5238	190.482	154.827	249.496	295.951	147.243
929	APBB3	166.265	0.547476	0.234314	2.3365	0.019465	0.194588	108.501	178.1	118.854	174.658	257.117	160.359
930	COX8A	848.647	-0.293828	0.125726	-2.33705	0.0194366	0.194588	833.676	1076.26	894.348	786.073	836.593	664.932
931	CYP1B1	4510.47	-0.160343	0.0685406	-2.33939	0.0193154	0.194588	3085.94	4086.51	7073.69	2578.85	3888.66	6349.2
932	IL9R	845.281	0.300772	0.12871	2.33681	0.0194489	0.194588	419.114	461.288	1434.44	606.309	539.919	1610.62
933	ILVBL	288.233	-0.451301	0.192927	-2.33923	0.0193234	0.194588	365.482	337.603	289.54	315.197	215.726	205.852
934	KIAA1217	680.453	-0.303201	0.129737	-2.33704	0.0194371	0.194588	427.848	602.528	1210.76	323.56	498.591	1019.43
935	KLF12	75.105	-0.790418	0.338264	-2.33669	0.0194553	0.194588	120.475	67.4609	97.7713	53.9867	39.8616	71.0748
936	MT-ATP6	3366.41	-0.193371	0.082747	-2.33689	0.0194449	0.194588	3518.79	3751.45	3488.47	3498.74	3052.18	2888.81
937	PDGFC	277.422	-0.479648	0.204876	-2.34116	0.0192239	0.194588	245.736	351.428	367.825	177.369	308.036	214.138
938	PIGN	1887.01	0.241186	0.103237	2.33624	0.0194788	0.194588	1737.53	1617.27	1826.32	1750.98	2189.41	2200.54
939	RSU1	1504.25	-0.233313	0.0997505	-2.33897	0.0193372	0.194588	1791.05	1713.96	1374.33	1577.24	1303.44	1265.49
940	TAF1	138.723	0.714743	0.305881	2.33667	0.0194563	0.194588	78.9787	98.5794	138.262	151.07	227.619	137.83
941	TMEM19	331.732	-0.487499	0.208335	-2.33998	0.0192848	0.194588	544.617	334.961	290.885	324.339	204.827	290.765
942	TRPV2	4423.19	-0.168592	0.0721665	-2.33615	0.0194836	0.194588	4330.53	5144.61	4570.6	3787.41	4259.02	4446.97
943	GINS4	71.576	0.902751	0.386732	2.33431	0.0195796	0.19534	41.1506	29.8416	88.4217	71.1928	94.976	103.873
944	PDIA6	1805.12	0.324073	0.138904	2.33307	0.0196445	0.195779	1547.58	1535.28	1652.87	2701.64	1557.86	1835.46
945	PRKAA1	384.547	0.41855	0.179587	2.33062	0.0197732	0.196853	335.97	351.382	299.337	430.931	396.973	492.69
946	TM9SF2	2284.71	-0.217471	0.0934731	-2.32656	0.0199889	0.19879	2586.99	2411.33	2346.62	2452.91	1804.59	2105.81
947	SRPK2	533.381	0.331724	0.142715	2.32437	0.0201054	0.199317	413.431	478.279	520.568	479.546	613.581	694.88
948	SVIL-AS1	409.728	-0.434193	0.186784	-2.32457	0.0200948	0.199317	608.646	445.353	368.302	381.945	291.665	362.455
949	ZNF468	236.328	-0.540343	0.232447	-2.32458	0.0200942	0.199317	220.557	213.152	419.132	145.519	199.842	219.768
950	FHL3	127.374	0.644872	0.277511	2.32377	0.0201376	0.199426	143.489	84.4803	75.6406	173.84	160.319	126.477
951	H2BC5	49.5904	-0.903496	0.388957	-2.32287	0.0201862	0.199697	82.0463	60.5602	52.4316	36.6244	33.776	32.1041
952	GPR157	48.5321	0.932656	0.401594	2.32238	0.0202123	0.199745	35.5061	34.1325	28.0934	89.9934	49.594	53.8732
953	CTSA	817.676	-0.273907	0.118002	-2.32121	0.0202757	0.199951	1088.31	851.93	736.307	955.273	682.798	591.435
954	MGME1	311.234	-0.453694	0.195443	-2.32136	0.0202674	0.199951	492.276	190.857	412.39	289.108	166.539	316.233
955	EHMT1	303.059	0.449987	0.194054	2.31887	0.020402	0.200968	212.777	338.664	196.254	277.122	562.505	231.033
956	PLAGL1	128.052	0.659978	0.284656	2.31851	0.0204215	0.200968	124.8	128.37	53.7555	158.759	183.781	118.848
957	VTI1A	258.843	0.4831	0.20842	2.31791	0.020454	0.201078	207.894	221.414	214.445	301.41	248.65	359.244
958	AC244669.1	182.02	0.591528	0.255294	2.31705	0.020501	0.20133	129.022	159.74	140.061	273.207	231.309	158.779
959	PWWP3A	303.557	0.478128	0.206487	2.31554	0.0205835	0.201718	172.382	363.842	239.578	316.393	402.195	326.952
960	STIP1	1464.45	-0.23303	0.100637	-2.31554	0.0205833	0.201718	1674.13	1558.08	1515.52	1297.76	1305.96	1435.27
961	CKS2	500.297	-0.354476	0.153194	-2.3139	0.0206732	0.202361	748.697	619.751	326.366	510.677	525.789	270.5
962	RAP2B	396.556	-0.411701	0.177952	-2.31356	0.020692	0.202361	555.81	411.356	398.109	334.222	354.416	325.422
963	CBLL1	298.92	-0.422435	0.18266	-2.31268	0.02074	0.202392	371.186	348.262	308.148	271.843	241.045	253.036
964	MIOS	89.5904	0.72028	0.311432	2.3128	0.0207337	0.202392	81.0281	60.0304	62.911	105.038	113.347	115.188
965	VPS52	138.864	0.912665	0.394696	2.31233	0.0207598	0.202392	184.128	138.579	17.4069	187.497	206.864	98.7076
966	EHD4	411.262	0.528337	0.228611	2.31108	0.0208286	0.202769	258.2	397.743	351.768	609.862	409.137	440.861
967	MYO10	311.274	0.435572	0.188491	2.31084	0.0208416	0.202769	241.654	272.358	278.017	365.419	397.462	312.737
968	JARID2	379.133	-0.439707	0.190381	-2.30962	0.0209095	0.203176	382.11	421.05	505.459	371.139	290.633	304.407
969	MTCH2	413.585	-0.412988	0.178837	-2.30931	0.0209266	0.203176	501.811	483.537	430.391	308.27	353.675	403.823
970	TBC1D22A	170.812	0.555494	0.240639	2.30841	0.0209761	0.203447	135.323	144.83	131.291	186.918	259.605	166.905
971	ACTG1	8880.37	-0.197796	0.0857603	-2.30638	0.0210892	0.203704	7636.49	8197.26	12738.5	8113.52	6401.25	10195.2
972	ALOX5AP	1001.61	0.332098	0.143977	2.30661	0.0210768	0.203704	762.593	653.391	1211.86	1238.63	651.629	1491.55
973	ITK	173.156	-0.54324	0.235509	-2.30667	0.0210733	0.203704	295.138	163.531	164.406	171.292	121.84	122.727
974	TMEM255B	818.135	0.297929	0.129119	2.3074	0.0210327	0.203704	570.418	713.34	895.376	670.457	789.008	1270.21
975	EDC3	258.729	0.501761	0.217664	2.30521	0.0211546	0.203717	220.525	238.338	184.123	269.548	290.589	349.254
976	KDELR2	1174.56	0.333048	0.144534	2.30429	0.0212066	0.203717	857.597	1336.85	949.515	1415.65	1295.19	1192.56
977	NDUFB8	802.651	-0.272467	0.118234	-2.30446	0.0211967	0.203717	993.427	883.493	761.134	798.187	714.877	664.787
978	PRKAR1A	4383.89	-0.170045	0.0737975	-2.30421	0.0212106	0.203717	4585.58	5019.36	4301.06	3672.14	4729.73	3995.48
979	PSMA4	1105.76	-0.248858	0.107956	-2.30517	0.0211568	0.203717	1221.84	1138.95	1239.21	942.121	962.846	1129.58
980	SMG1	704.139	0.380724	0.165242	2.30404	0.0212205	0.203717	491.702	648.839	690.669	753.922	983.095	656.61
981	BCLAF3	67.3298	0.804264	0.349222	2.30301	0.021278	0.203871	31.9742	61.5171	55.0348	69.9676	108.615	76.8701
982	TMEM33	908.991	-0.284946	0.123729	-2.30298	0.02128	0.203871	1039.98	1027.03	926.305	872.343	732.666	855.618
983	ABI2	335.318	-0.412396	0.179172	-2.30167	0.0213539	0.204238	363.85	430.026	348.314	271.643	367.768	230.304
984	MAP4K4	516.092	-0.399797	0.173738	-2.30115	0.0213834	0.204238	710.222	500.355	551.098	424.26	371.883	538.732
985	ZBTB25	262.027	0.511383	0.2222	2.30146	0.0213658	0.204238	228.894	164.274	251.833	407.38	258.764	261.017
986	CSTB	1579.76	-0.232769	0.101256	-2.29883	0.0215146	0.204661	1553.68	2133.29	1451.06	1480.2	1614.28	1246.04
987	EMB	162.495	0.720718	0.313384	2.29979	0.02146	0.204661	78.3976	169.255	127.699	236.423	175.834	187.36
988	GCLC	84.4359	0.793429	0.34505	2.29946	0.0214789	0.204661	58.4713	50.7399	75.6352	86.5034	136.607	98.6584
989	RFX5	857.673	-0.298693	0.129926	-2.29895	0.0215077	0.204661	1000.07	972.575	865.166	755.679	716.11	836.431
990	DNAJC13	623.989	-0.306123	0.133308	-2.29636	0.0216553	0.205791	740.394	626.849	697.555	628.522	470.364	580.254
991	CDADC1	129.28	0.68755	0.299656	2.29447	0.0217637	0.206613	88.1051	124.576	84.7873	179.544	130.399	168.267
992	FAM219B	208.866	0.489944	0.213762	2.292	0.0219055	0.207461	174.468	160.711	186.373	257.846	243.394	230.403
993	REXO5	160.585	-0.565999	0.246901	-2.29242	0.0218817	0.207461	230.619	186.773	149.543	190.856	117.363	88.3569
994	RPL7A	2109.36	-0.189498	0.0826866	-2.29176	0.0219192	0.207461	2654.8	2217.86	1883.85	2242.98	1901.43	1755.23
995	VGLL4	237.161	0.655269	0.286018	2.291	0.0219632	0.207668	220.83	205.351	127.053	204.016	321.353	344.359
996	GTF2A2	615.331	-0.371906	0.162422	-2.28975	0.0220357	0.208144	655.21	788.912	637.88	552.837	468.504	588.644
997	SEPTIN11	723.386	-0.286738	0.125286	-2.28867	0.0220984	0.208528	959.313	716.595	702.4	822.302	605.901	533.803
998	LYAR	345.007	-0.491052	0.214929	-2.28472	0.022329	0.210492	450.526	604.659	182.555	241.465	401.132	189.706
999	ZNF397	232.217	0.49512	0.216898	2.28273	0.0224463	0.211386	195.331	163.196	220.54	229.504	287.388	297.344
1000	ABRACL	397.93	-0.369647	0.162116	-2.28014	0.0225995	0.212557	439.652	494.998	410.099	375.01	363.757	304.064
1001	CHCHD2	1461.35	-0.217136	0.0952588	-2.27943	0.0226416	0.212557	1550.73	1678.27	1484.71	1407.93	1343.35	1303.14
1002	CRELD2	126.826	0.893632	0.392099	2.2791	0.022661	0.212557	77.9156	61.4708	84.8024	357.783	65.4068	113.578
1003	STARD3NL	766.517	0.328696	0.144186	2.27967	0.0226272	0.212557	789.541	691.698	565.994	791.349	938.325	822.196
1004	CPA3	32430.4	0.161497	0.0709007	2.27779	0.0227394	0.212941	30377.2	32058.4	29182	39498.2	31814.2	31652.6
1005	OAT	1798.05	-0.195967	0.0860388	-2.27765	0.0227472	0.212941	2207.17	2237.1	1317.93	1845.21	2019.94	1160.97
1006	NKIRAS1	118.292	-0.648379	0.284887	-2.27591	0.0228513	0.21349	180.465	113.133	136.918	106.089	59.8728	113.276
1007	ST8SIA4	301.749	-0.425322	0.186876	-2.27596	0.0228486	0.21349	464.892	274.66	306.765	299.706	229.476	234.995
1008	RAB8A	897.395	-0.262147	0.115222	-2.27515	0.0228971	0.213707	1155.89	834.264	954.015	901.299	749.51	789.391
1009	AMOTL1	60.9694	-0.903727	0.398096	-2.27013	0.0232	0.213749	62.2598	85.0273	90.132	54.9497	30.0465	43.4011
1010	ARL4A	1015.55	-0.34161	0.150541	-2.26922	0.0232551	0.213749	1317.53	842.289	1233.86	767.329	715.255	1217.02
1011	CCND3	1483.06	-0.313418	0.13793	-2.2723	0.0230682	0.213749	1318.1	1609.49	2031.25	1398.15	1280.29	1261.1
1012	DCTN5	682.511	-0.301362	0.132585	-2.27296	0.0230285	0.213749	794.387	716.382	742.612	723.084	565.036	553.565
1013	EEF1A1P5	257.768	-0.600413	0.264629	-2.26889	0.023275	0.213749	472.366	164.871	322.335	185.843	163.358	237.831
1014	ERCC4	86.3965	0.734263	0.323367	2.27068	0.0231665	0.213749	71.6889	75.7086	48.2361	89.772	128.259	104.714
1015	GNA13	522.98	-0.33034	0.14524	-2.27445	0.0229388	0.213749	572.242	606.872	565.925	437.052	530.951	424.835
1016	IL1RL1	3002.06	0.197182	0.0867088	2.27407	0.0229616	0.213749	1875.18	3075.95	3519.46	2475.37	3312.15	3754.27
1017	MFSD14A	799.443	-0.266076	0.117111	-2.27199	0.0230871	0.213749	829.177	837.713	952.735	683.994	713.239	779.8
1018	NVL	279.249	0.504378	0.221866	2.27334	0.0230055	0.213749	196.134	282.646	210.337	253.365	315.031	417.981
1019	OSBPL9	1281.38	-0.232672	0.10249	-2.27018	0.0231964	0.213749	1471.56	1434.01	1248.32	1281.83	1112.16	1140.38
1020	P3H4	118.656	0.713689	0.314275	2.27091	0.0231526	0.213749	100.779	114.598	56.8808	190.459	119.556	129.666
1021	PHTF1	244.669	0.479091	0.210892	2.27173	0.0231026	0.213749	196.917	218.753	195.132	259.931	260.585	336.699
1022	PLEKHM1P1	406.144	0.396178	0.174565	2.26951	0.0232373	0.213749	323.228	371.688	348.152	349.844	580.295	463.655
1023	SIPA1L2	183.835	-0.60086	0.264642	-2.27047	0.0231793	0.213749	108.149	189.991	381.626	76.994	169.831	176.419
1024	SLC16A3	141.022	0.593301	0.261312	2.27048	0.0231788	0.213749	97.0239	118.29	121.341	155.894	207.315	146.268
1025	STAG3	50.7462	0.9373	0.413148	2.26868	0.0232879	0.213749	25.4803	41.3251	37.0856	78.22	73.4411	48.9248
1026	TAF8	294.818	0.47225	0.208209	2.26815	0.02332	0.213835	219.137	334.359	198.142	329.585	350.769	336.92
1027	LUC7L	318.622	0.434104	0.191433	2.26765	0.0233505	0.213906	338.823	218.023	265.043	374.728	353.328	361.784
1028	CLTC	1853.7	-0.236349	0.104255	-2.26703	0.0233882	0.214043	1951.41	2372.84	1713.44	1768.09	1697.47	1618.98
1029	RPS24	2611.29	-0.177066	0.0781567	-2.26553	0.0234803	0.214677	3120.58	2768.16	2424.86	2810.11	2293.86	2250.15
1030	MICAL2	47.8289	0.889041	0.392534	2.26487	0.0235204	0.214835	48.1305	28.9781	24.8861	77.0062	61.3	46.6722
1031	YWHAQ	1966.87	-0.199974	0.0883423	-2.26362	0.0235972	0.215328	2391.24	1855.76	2075.36	1943.89	1760.22	1774.73
1032	LTBP3	52.7475	0.958006	0.423691	2.2611	0.0237533	0.216542	27.2741	39.0836	39.1034	91.5147	72.8141	46.6952
1033	MBD1	334.811	0.407665	0.180662	2.25651	0.024039	0.218934	354.045	248.364	262.704	445.727	385.576	312.449
1034	EIF2AK3	51.4189	1.03943	0.46114	2.25404	0.0241938	0.219973	39.5951	29.2231	23.5429	108.881	28.0285	79.2428
1035	RPS27	2256.34	-0.190552	0.0845418	-2.25394	0.0241999	0.219973	2155.56	2615.47	2449.24	2062.22	2236.34	2019.22
1036	TNFRSF12A	259.062	0.476816	0.211881	2.2504	0.0244235	0.221791	193.445	272.634	186.657	250.883	318.554	332.202
1037	MT-ND5	14871.4	-0.139442	0.0619904	-2.24942	0.024486	0.222145	18277	13760.3	14472.3	18344.4	11887	12487.5
1038	PSMB4	962.121	-0.268238	0.119297	-2.2485	0.0245444	0.22246	988.859	1159.5	1006.96	836.163	849.419	931.823
1039	CDK6	67.538	1.11863	0.49776	2.24733	0.0246189	0.222562	85.409	8.75414	19.5621	230.379	46.1347	14.9886
1040	DERA	198.844	0.512326	0.228002	2.24702	0.0246386	0.222562	184.352	140.053	159.039	312.327	162.195	235.1
1041	MAPK1IP1L	1360.52	-0.288943	0.1286	-2.24684	0.0246502	0.222562	1353.73	1637.42	1487.13	1217.42	1044.59	1422.8
1042	UBA52	1379.08	-0.226211	0.100667	-2.24713	0.0246318	0.222562	1618.83	1517.74	1328.02	1357.93	1200.53	1251.41
1043	POLD3	72.4779	0.745947	0.332232	2.24526	0.0247518	0.223264	38.2057	41.1666	85.8924	69.8329	72.1892	127.58
1044	RAP1GDS1	757.828	-0.269911	0.120314	-2.24338	0.0248722	0.224136	832.492	791.413	862.304	682.508	681.28	696.971
1045	ATP5F1C	2473.05	-0.205957	0.0918331	-2.24273	0.0249143	0.224195	2826.63	2721.67	2405.83	2255.07	2222.43	2406.67
1046	CPT2	76.7328	0.764182	0.340832	2.24211	0.0249545	0.224195	44.5822	58.8991	67.7532	99.4678	104.494	85.2002
1047	DHX15	1241.98	-0.257853	0.115058	-2.24107	0.0250217	0.224195	1430.88	1313.29	1309.81	1046.92	1284.56	1066.4
1048	LRRC47	89.132	0.815586	0.363781	2.24197	0.0249632	0.224195	62.4087	60.6003	59.5164	173.175	60.8301	118.261
1049	POLR2J2	167.102	0.544297	0.242871	2.2411	0.0250197	0.224195	134.539	162.262	109.313	157.928	261.411	177.157
1050	SQSTM1	6812.99	-0.162807	0.0726338	-2.24147	0.0249955	0.224195	7186.69	7343.45	7025.59	7162.99	5883.36	6275.88
1051	COPG1	1548.14	-0.225755	0.100765	-2.24041	0.0250641	0.224341	1651.53	1846.06	1510.92	1551.44	1398.45	1330.46
1052	NOMO1	188.47	-0.674474	0.301094	-2.24008	0.0250857	0.224341	188.371	138.292	362.632	214.325	71.1685	156.032
1053	EEF1D	785.177	-0.265967	0.118789	-2.23899	0.0251568	0.224696	994.172	809.772	764.027	859.127	648.562	635.404
1054	PSMC1	400.903	-0.360357	0.160965	-2.23873	0.0251733	0.224696	403.591	439.729	505.058	293.533	337.272	426.237
1055	CSNK1A1	1999.05	-0.198499	0.0887543	-2.2365	0.025319	0.225783	2170.65	2193.07	2044.13	1733.03	1923.58	1929.83
1056	ATP5PB	2057.34	-0.18976	0.0848714	-2.23586	0.0253609	0.225943	2166.27	2238.57	2169.29	2012.97	1832.94	1923.97
1057	SLC4A2	391.584	0.383158	0.171417	2.23524	0.0254019	0.226093	278.732	342.252	403.556	431.152	426.8	467.012
1058	FCER1G	8989.36	-0.155809	0.0697736	-2.23306	0.0255451	0.226818	9862.61	9893.52	8624.36	9747.14	7914.93	7893.62
1059	NUDT14	348.286	0.561982	0.251683	2.2329	0.0255556	0.226818	178.013	475.528	201.395	469.293	546.522	218.962
1060	OFD1	109.747	0.637446	0.285473	2.23295	0.0255524	0.226818	93.6817	81.2668	81.9971	128.149	156.398	116.986
1061	MR1	347.286	-0.42041	0.188334	-2.23225	0.0255984	0.226864	416.862	365.661	405.371	250.922	276.836	368.067
1062	RBM42	113.475	0.850224	0.380909	2.23209	0.025609	0.226864	36.0148	118.877	100.211	153.767	159.7	112.278
1063	CA2	216.754	0.520304	0.233308	2.23012	0.0257394	0.227662	138.234	280.419	123.995	171.861	344.894	241.123
1064	EEF1E1	189.695	-0.504765	0.226492	-2.22862	0.0258392	0.227662	215.492	201.208	251.401	140.46	167.802	161.804
1065	KIAA2026	189.37	0.568198	0.255002	2.22821	0.0258664	0.227662	170.349	141.93	141.66	181.452	290.01	210.819
1066	KPNA2	838.727	-0.29629	0.132974	-2.22818	0.0258685	0.227662	964.677	1038.78	777.564	694.613	796.425	760.309
1067	PDE3A	150.718	-0.544661	0.24436	-2.22893	0.0258187	0.227662	214.208	116.641	205.69	155.915	82.5618	129.294
1068	RASSF5	519.837	0.361721	0.162309	2.22859	0.0258413	0.227662	394.56	496.919	473.72	636.454	572.692	544.674
1069	TMEM182	301.47	0.439258	0.197076	2.22887	0.0258226	0.227662	254.634	255.45	253.367	281.7	422.577	341.092
1070	SLC35F6	2193.13	-0.222032	0.0996965	-2.22708	0.0259422	0.228097	2395.86	2111.43	2528.25	2140.9	1535.55	2446.8
1071	DYNLRB1	622.05	-0.29828	0.134144	-2.22357	0.0261774	0.22995	598.868	725.525	736.193	531.04	569.417	571.259
1072	CNBP	3383.15	-0.164798	0.0741849	-2.22145	0.0263205	0.230776	3748.46	3521.51	3459.77	3161.11	3076.27	3331.79
1073	SIAH1	57.1415	0.855141	0.384901	2.22172	0.0263023	0.230776	30.3466	41.8474	50.6387	79.6592	72.6827	67.674
1074	MICU1	720.762	-0.279077	0.125688	-2.2204	0.0263916	0.231165	805.097	819.886	745.633	677.924	626.831	649.198
1075	NNT	878.716	-0.32158	0.144851	-2.22007	0.0264139	0.231165	1153.59	933.725	849.545	713.819	824.707	796.912
1076	CLINT1	802.87	0.369183	0.166413	2.21847	0.0265229	0.231903	583.742	855.928	660.066	1071.4	916.191	729.898
1077	GMPPB	166.105	0.841969	0.379757	2.21713	0.0266144	0.232487	84.1194	125.238	122.068	343.633	227.058	94.5153
1078	BMP1	158.583	0.530994	0.239775	2.21455	0.0267912	0.233597	128.525	108.736	153.761	175.761	177.886	206.826
1079	UQCR11	893.655	-0.259344	0.117093	-2.21486	0.0267698	0.233597	1061.98	1023.97	838.814	804.063	897.59	735.523
1080	COX7B	806.7	-0.268362	0.121278	-2.21279	0.0269124	0.234161	843.151	887.496	912.836	768.355	705.217	723.145
1081	PDK4	60.4702	-0.834589	0.377191	-2.21264	0.0269222	0.234161	126.536	60.385	47.7189	57.0503	47.6334	23.4971
1082	TMOD1	1037.28	-0.2846	0.128631	-2.21252	0.0269305	0.234161	700.77	1392.27	1367.46	713.912	1013.25	1036.01
1083	HOMER3	73.3064	1.17123	0.529848	2.21051	0.02707	0.235157	20.5855	40.8312	73.8662	163.818	87.4086	53.3287
1084	FLYWCH1	105.049	0.644649	0.291836	2.20894	0.0271785	0.235882	84.4219	78.7842	81.2216	117.378	110.776	157.712
1085	NSD3	209.557	0.461839	0.209277	2.20684	0.0273254	0.236938	200.799	181.539	147.003	278.343	238.532	211.126
1086	HSPA9	2097.83	-0.270576	0.122722	-2.20478	0.0274696	0.237969	2619.28	2601.96	1711.97	1756.87	2057.32	1839.57
1087	DPYD	2057.98	-0.197654	0.0896643	-2.20437	0.0274981	0.237997	2106.06	2082.78	2385.87	1777	1689.82	2306.36
1088	ZNF320	157.775	0.673935	0.306136	2.20142	0.027706	0.239575	144.221	162.211	70.3711	199.612	174.116	196.121
1089	CEMP1	63.934	-1.10942	0.504189	-2.2004	0.0277783	0.23982	62.032	90.0641	93.1834	89.4879	28.1994	20.6371
1090	SWAP70	176.346	0.556236	0.2528	2.20031	0.0277852	0.23982	163.323	150.675	100.664	326.01	196.73	120.672
1091	ZNF605	115.673	-0.621817	0.282656	-2.19991	0.0278131	0.23984	158.702	116.056	146.263	103.864	92.2575	76.8983
1092	EDC4	255.432	-0.471061	0.214353	-2.1976	0.0279779	0.241041	433.566	217.729	252.627	252.386	200.402	175.881
1093	SH2B3	677.636	0.296264	0.134841	2.19714	0.0280108	0.241103	669.277	612.362	530.946	901.045	780.047	572.137
1094	NR5A2	142.833	-0.573764	0.26122	-2.19648	0.0280578	0.241287	185.257	122.219	206.386	141.505	91.6071	110.021
1095	AP3B1	455.323	-0.405368	0.184686	-2.1949	0.0281705	0.242034	619.332	451.169	489.449	343.735	388.876	439.38
1096	ERGIC1	274.45	-0.529975	0.241548	-2.19408	0.0282294	0.242283	266.011	325.264	374.669	291.98	185.813	202.964
1097	FNIP1	719.256	0.269679	0.122968	2.19309	0.0283007	0.242283	697.329	681.299	579.883	814.867	818.118	724.042
1098	PPP1R10	444.665	-1.25264	0.57115	-2.19319	0.0282936	0.242283	312.049	1371.67	311.134	266.342	271.45	135.347
1099	TAGLN2	5122	-0.150619	0.0686797	-2.19307	0.0283024	0.242283	5267.7	4917.68	5951.86	5113.64	4097.54	5383.6
1100	PHC1	256.81	0.446852	0.203922	2.19129	0.0284305	0.243158	230.202	192.303	227.397	259.846	271.778	359.336
1101	RABL2B	193.794	0.539848	0.246403	2.19091	0.0284583	0.243175	109.51	198.301	172.53	225.044	238.802	218.576
1102	ACTB	44004.2	-0.287353	0.131257	-2.18925	0.028579	0.243543	39640.8	42247.7	63358.5	38163.5	30580.2	50034.7
1103	PLCG1	230.855	0.585451	0.267395	2.18946	0.0285634	0.243543	150.243	190.547	202.734	351.187	179.855	310.562
1104	UQCRFS1	1419.5	-0.206189	0.0941785	-2.18934	0.0285721	0.243543	1679.2	1463.75	1418.89	1452.36	1211.37	1291.45
1105	DCUN1D2	55.2238	0.845748	0.386754	2.18678	0.0287583	0.243645	35.1491	34.9272	47.8544	88.5122	62.0816	62.8184
1106	FOCAD	211.096	-0.597628	0.273252	-2.1871	0.0287354	0.243645	337.51	202.248	221.358	144.787	129.084	231.587
1107	IL6R	328.769	0.42713	0.195372	2.18624	0.0287981	0.243645	237.667	331.19	261.273	249.2	464.79	428.495
1108	LEO1	607.524	-0.288757	0.132067	-2.18644	0.0287836	0.243645	599.349	764.823	640.056	481.04	625.188	534.686
1109	QRICH1	359.674	0.476252	0.217599	2.18867	0.028621	0.243645	398.883	232.727	274.156	385.416	327.283	539.577
1110	RALGAPA2	85.4997	0.73676	0.336727	2.188	0.0286695	0.243645	70.6339	55.6423	58.922	166.305	92.5682	68.9262
1111	TDP2	196.398	-0.487187	0.222787	-2.18678	0.0287584	0.243645	261.621	212.191	215.557	157.9	165.63	165.487
1112	TPSG1	535.311	-0.309135	0.141364	-2.18681	0.0287567	0.243645	588.705	735.527	455.638	450.01	593.947	388.041
1113	TOP2A	67.0302	-0.983095	0.450151	-2.18393	0.0289677	0.244859	79.5995	135.399	31.3566	74.1792	76.7182	4.92927
1114	C5AR2	73.663	0.713864	0.327243	2.18145	0.0291499	0.24514	48.7016	65.6957	53.2096	78.7261	100.99	94.6549
1115	MTSS1	401.67	0.405331	0.185816	2.18135	0.0291572	0.24514	563.593	232.257	273.016	571.671	340.144	429.341
1116	MZF1	213.566	0.451474	0.206872	2.18239	0.0290809	0.24514	177.434	171.035	192.973	240.387	237.678	261.889
1117	NRAS	538.42	-0.33124	0.15184	-2.18151	0.0291461	0.24514	568.097	585.756	644.275	527.492	457.45	447.45
1118	PHTF2	1203.77	-0.222995	0.102217	-2.18158	0.0291406	0.24514	1392.56	1096.18	1389.23	1238.99	872.432	1233.21
1119	UGGT1	472.02	0.359194	0.16459	2.18235	0.0290835	0.24514	378.218	490.677	376.202	527.515	515.2	544.31
1120	RPL29	3040.24	-0.155474	0.0712903	-2.18085	0.0291945	0.245234	3704.2	3072.74	2825.91	3414.18	2669.26	2555.18
1121	C1orf43	1850.58	-0.197599	0.0906926	-2.17878	0.0293479	0.245731	2186.68	1892.92	1846.46	1919.8	1514.8	1742.85
1122	DCUN1D3	77.8791	-0.761351	0.349455	-2.17868	0.0293553	0.245731	137.893	71.351	89.0004	56.1402	59.7202	53.1695
1123	MAIP1	91.9023	-0.749088	0.343674	-2.17964	0.0292838	0.245731	162.782	95.9063	91.7944	58.0168	70.5971	72.3172
1124	S100PBP	237.202	0.435943	0.200098	2.17864	0.0293581	0.245731	161.178	220.359	220.455	200.067	313.578	307.572
1125	LINC00674	74.9004	1.01564	0.466661	2.17639	0.0295259	0.246659	33.8366	87.8872	34.5384	117.394	62.4836	113.262
1126	RPL23A	3370.53	-0.1537	0.0706152	-2.17658	0.0295116	0.246659	4027.73	3443.8	3163.4	3774.73	2954.78	2858.73
1127	STK38L	105.601	0.71921	0.330504	2.1761	0.0295476	0.246659	100.098	63.8008	73.9248	125.137	174.005	96.6437
1128	CORO7	459.228	-0.369731	0.170264	-2.17152	0.0298916	0.248842	464.142	591.203	496.952	356.803	376.948	469.321
1129	DNAJB12	510.665	-0.304261	0.140129	-2.17128	0.0299097	0.248842	563.015	565.724	564.175	454.012	451.74	465.323
1130	NUDT16	320.416	-0.379846	0.174896	-2.17184	0.0298677	0.248842	391.219	266.052	430.747	310.827	207.856	315.796
1131	PARVB	500.244	-0.369561	0.170237	-2.17086	0.0299414	0.248842	568.827	669.091	459.171	360.659	496.703	447.012
1132	UBE2G1	195.47	0.470852	0.21688	2.17103	0.0299289	0.248842	189.798	150.914	151.349	254.363	226.483	199.912
1133	AC139256.2	448.357	0.328186	0.151344	2.16848	0.0301223	0.249721	383.099	439.797	369.717	457.33	558.649	481.549
1134	ADAM12	675.573	0.445653	0.205495	2.16868	0.030107	0.249721	644.413	481.147	490.302	1359.8	640.734	437.047
1135	IP6K2	551.107	-0.302695	0.139593	-2.16842	0.0301269	0.249721	680.145	548.283	598.25	549.843	471.942	458.179
1136	A2M	82.4282	0.751768	0.346866	2.16731	0.0302109	0.250087	80.4112	49.9725	56.552	85.1653	101.465	121.003
1137	EIF5A2	190.752	-0.589002	0.271831	-2.16679	0.0302507	0.250087	112.029	413.081	182.468	77.1403	181.797	177.998
1138	SLC4A8	150.851	0.684135	0.315686	2.16714	0.0302243	0.250087	99.764	141.125	85.4003	263.732	235.469	79.6149
1139	CNOT1	1206.1	0.316958	0.146386	2.16522	0.0303706	0.250382	1101.54	1043.21	1046.08	1003.61	1625.46	1416.68
1140	KMT2D	581.127	0.466713	0.215477	2.16596	0.0303146	0.250382	575.043	440.87	421.983	523.187	973.378	552.298
1141	LYRM1	157.916	-0.532188	0.245882	-2.1644	0.0304334	0.250382	231.704	153.189	178.499	135.552	124.721	123.829
1142	PTER	383.816	-0.360288	0.166432	-2.16477	0.0304052	0.250382	428.026	394.415	467.191	346.45	273.797	393.018
1143	SERP1	784.534	1.1246	0.51963	2.16424	0.0304462	0.250382	300.711	778.206	416.009	1418.09	1165.1	629.084
1144	VIRMA	352.152	-0.437362	0.202023	-2.16492	0.0303941	0.250382	460.027	440.87	318.897	303.765	265.471	323.881
1145	SRRM2	2596.71	0.210055	0.0970754	2.16384	0.0304767	0.250415	2149.18	2611.23	2447.11	2508.77	2587.86	3276.13
1146	PLEKHA3	155.746	-0.61939	0.286465	-2.16219	0.0306037	0.251239	137.162	260.406	171.875	98.1208	109.932	156.982
1147	CPSF2	591.227	-0.29354	0.135792	-2.16169	0.0306421	0.251335	664.267	781.861	508.732	505.55	655.819	431.132
1148	C2orf88	48.6147	0.847631	0.392404	2.16009	0.0307654	0.251778	40.8192	23.8735	41.4575	66.1745	52.2411	67.1224
1149	LYPLAL1	178.192	-0.484915	0.224503	-2.15995	0.0307764	0.251778	236.368	214.042	172.058	174.413	154.387	117.881
1150	YES1	113.035	0.703313	0.325561	2.16031	0.0307488	0.251778	67.9943	84.7752	99.2582	110.673	212.773	102.737
1151	MAP1LC3B2	129.176	-0.584748	0.27093	-2.1583	0.0309043	0.251987	221.803	138.591	100.833	148.959	110.059	54.8132
1152	NFIL3	45.0619	-0.875225	0.405527	-2.15824	0.0309091	0.251987	69.0568	45.2056	59.8845	35.4773	21.3795	39.3677
1153	RAB11A	771.088	-0.292765	0.135631	-2.15854	0.0308857	0.251987	898.748	860.592	787.47	637.648	682.02	760.053
1154	RPL21P16	1886.85	-0.181128	0.0838923	-2.15905	0.0308463	0.251987	2257.93	2070.82	1678.17	2070	1796.16	1448.06
1155	STAG1	166.767	-0.502094	0.232903	-2.15581	0.0310989	0.253315	215.697	164.912	204.954	164.089	118.27	132.682
1156	TMED4	723.443	-0.268276	0.124476	-2.15525	0.0311426	0.253451	840.579	751.885	775.183	746.112	599.031	627.868
1157	DCTN2	1236.98	-0.212084	0.098461	-2.15399	0.0312413	0.254035	1360.22	1337.14	1286.7	1129.75	1152.58	1155.46
1158	CALR	3642.72	0.223908	0.10401	2.15275	0.0313385	0.254166	3654.47	3510.93	2814.75	5259.55	3364.27	3252.34
1159	HDAC7	204.605	0.471236	0.218847	2.15326	0.0312981	0.254166	159.23	168.265	185.065	199.262	274.316	241.492
1160	NYNRIN	111.861	0.663307	0.308099	2.1529	0.0313266	0.254166	74.5786	36.4936	151.381	169.327	52.7121	186.676
1161	NSMAF	471.548	0.330928	0.153962	2.14941	0.0316016	0.256079	372.92	371.065	513.933	519.395	473.423	578.55
1162	FAM122C	79.3562	0.695131	0.323888	2.14621	0.0318563	0.257699	53.8976	58.8069	68.9874	107.83	90.44	96.1758
1163	WDFY3	140.937	-0.580603	0.270506	-2.14636	0.0318445	0.257699	153.928	155.129	197.274	120.294	120.901	98.0932
1164	VPS13A	234.144	0.615208	0.286734	2.14557	0.0319074	0.257891	244.11	128.529	189.305	222.788	340.702	279.427
1165	ELK3	301.009	0.527361	0.245864	2.14493	0.0319588	0.258085	319.154	165.999	267.742	316.843	384.893	351.424
1166	SLC19A3	56.5092	1.1897	0.555065	2.14336	0.0320843	0.258876	9.9204	34.0924	77.5623	89.8871	53.1131	74.4801
1167	ADD3	681.325	-0.392868	0.183407	-2.14206	0.0321887	0.258908	876.984	674.801	739.919	520.806	445.21	830.229
1168	C1orf112	62.1392	-0.781522	0.364983	-2.14126	0.0322534	0.258908	71.5883	101.309	64.2256	43.9	44.3195	47.4931
1169	CST3	344.129	1.37759	0.643295	2.14145	0.0322375	0.258908	103.837	180.992	322.412	617.363	470.671	369.498
1170	NOTCH1	341.661	0.461629	0.215461	2.14252	0.0321519	0.258908	194.964	365.576	310.118	392.342	464.118	322.851
1171	RCC1L	86.6596	0.670065	0.312886	2.14156	0.0322287	0.258908	63.4129	71.7675	64.7983	101.573	94.7857	123.62
1172	TXN	876.385	-0.249292	0.116372	-2.14221	0.0321765	0.258908	941.616	975.985	937.18	778.772	773.116	851.64
1173	ABHD12B	46.1011	-0.989834	0.462463	-2.14035	0.0323261	0.259049	56.1963	58.707	61.9218	13.3903	44.7197	41.6714
1174	WASH6P	1581.31	-0.2461	0.114977	-2.14042	0.0323209	0.259049	786.253	2681.33	1518.54	550.624	2683.63	1267.47
1175	IER2	149.358	2.08331	0.974354	2.13815	0.032505	0.26004	17.2729	85.4523	67.2323	385.932	236.088	104.171
1176	SRP9	1482.49	-0.195955	0.0916455	-2.13818	0.0325019	0.26004	1624.1	1489.84	1631.5	1466.86	1251.74	1430.89
1177	NFATC1	53.1475	1.02409	0.479184	2.13716	0.0325851	0.260459	25.8908	22.4302	59.0492	106.297	53.7952	51.423
1178	DLAT	259.425	-0.43086	0.201775	-2.13535	0.0327326	0.261417	310.665	251.642	327.298	197.369	184.473	285.104
1179	ECPAS	294.22	0.526358	0.246603	2.13444	0.0328068	0.261532	256.178	222.673	206.429	559.899	329.193	190.952
1180	MT-ND6	1551.71	-0.226933	0.106328	-2.13428	0.0328202	0.261532	1924.61	1510.53	1558.76	1802.83	1379.44	1134.11
1181	PRKAG2	229.15	0.459776	0.215458	2.13395	0.0328466	0.261532	229.519	167.513	184.554	255.113	265.771	272.43
1182	RGPD5	133.826	0.588372	0.275738	2.13381	0.0328583	0.261532	127.442	91.4477	102.038	164.39	185.975	131.662
1183	IL18RAP	110.91	-0.800553	0.37529	-2.13316	0.0329117	0.261736	147.599	68.9867	205.786	40.7863	73.8668	128.433
1184	UNC13D	2169.6	0.167401	0.0785531	2.13106	0.0330841	0.262884	2059.14	2030.2	2042.38	2308.95	2300.53	2276.38
1185	PTPN12	122.778	0.709415	0.332947	2.13071	0.033113	0.262892	74.4437	76.7007	112.096	66.5157	179.46	227.451
1186	ABL2	148.541	0.612305	0.287543	2.12944	0.0332181	0.263491	140.074	97.9085	102.88	235.563	98.1425	216.68
1187	MED16	342.043	-0.370336	0.173987	-2.12852	0.0332938	0.263491	378.556	371.429	405.475	329.303	272.587	294.906
1188	RALBP1	220.278	-0.474907	0.223093	-2.12874	0.0332754	0.263491	297.636	272.135	203.231	181.944	179.767	186.955
1189	RPL22P1	47.226	1.24502	0.584942	2.12844	0.0333005	0.263491	49.3752	53.0542	2.84129	76.2234	57.9001	43.962
1190	VPS13C	645.748	0.338714	0.159179	2.12788	0.0333473	0.263639	507.056	502.612	709.295	633.373	803.077	719.073
1191	ZNF721	198.394	-0.586911	0.2759	-2.12726	0.0333987	0.263825	243.162	205.786	257.123	179.097	199.564	105.63
1192	AP1G2	2129.41	0.191043	0.0898404	2.12647	0.033464	0.264119	1685.99	2020.92	2236.54	1750.3	2553.29	2529.4
1193	HEATR5B	313.539	0.436941	0.205562	2.12559	0.0335372	0.264286	228.948	303.626	256.038	246.813	385.4	460.412
1194	IDH1	1257.25	-0.219293	0.103212	-2.12467	0.0336138	0.264286	1541.28	1504.7	1028.54	1256.91	1236.46	975.632
1195	NUP160	313.497	-0.4385	0.20633	-2.12524	0.0335664	0.264286	389.424	327.62	362.768	210.904	293.582	296.683
1196	RNPC3	112.352	0.601463	0.283039	2.12502	0.033585	0.264286	87.4913	92.1607	86.6572	111.627	135.602	160.573
1197	RPL31	3241.57	-0.170615	0.0803071	-2.12453	0.0336256	0.264286	3965.41	3629.67	2724.79	3558.12	2918.25	2653.21
1198	RAD23B	66.2201	-0.73715	0.347209	-2.12307	0.0337477	0.265023	62.7356	97.0587	89.8035	46.6584	51.6585	49.406
1199	TSSC4	113.195	0.849872	0.400371	2.12271	0.0337782	0.265042	45.3885	100.218	92.4661	203.728	151.62	85.7478
1200	CRTC2	80.6075	0.686051	0.323627	2.11988	0.0340162	0.266656	54.0793	79.1987	50.0545	68.8813	139.436	91.9955
1201	KCNH2	70.2463	0.762122	0.359561	2.11959	0.0340406	0.266656	67.1266	79.2139	13.7061	88.2433	143.054	30.134
1202	NCKAP5L	253.753	0.450962	0.212838	2.1188	0.0341073	0.266956	186.199	270.663	187.095	327.231	309.13	242.203
1203	HOOK3	273.907	0.537377	0.253737	2.11785	0.0341876	0.267362	173.539	141.061	340.511	155.267	303.006	530.059
1204	ZNF146	439.639	-0.322646	0.152379	-2.11739	0.0342267	0.267446	661.522	370.077	438.42	511.084	307.301	349.432
1205	METTL21A	429.679	0.392512	0.185483	2.11616	0.0343314	0.267819	299.345	390.196	427.653	494.57	540.446	425.862
1206	TECPR1	117.23	-0.649077	0.306677	-2.11649	0.0343033	0.267819	126.522	123.445	176.116	62.343	119.921	95.0349
1207	FAM153CP	122.479	0.633723	0.299659	2.11481	0.0344458	0.268489	120.796	74.9806	95.9111	128.356	163.594	151.235
1208	CCPG1	750.73	0.268654	0.127225	2.11164	0.0347172	0.269625	611.126	627.582	799.19	660.887	825.055	980.541
1209	CDKAL1	188.306	-0.510391	0.241772	-2.11104	0.0347686	0.269625	287.438	186.814	195.087	153.188	162.62	144.689
1210	CRLF2	335.079	-0.359935	0.170442	-2.11177	0.0347059	0.269625	365.2	398.507	366.251	291.763	306.573	282.177
1211	DDX60L	170.886	0.532243	0.252109	2.11116	0.0347583	0.269625	122.289	134.823	160.407	240.283	166.599	200.912
1212	ITPR1	913.904	0.26401	0.125078	2.11077	0.0347921	0.269625	1146.93	615.058	758.201	1174.12	783.514	1005.6
1213	RPS6KA3	388.443	-0.359266	0.170161	-2.11134	0.0347434	0.269625	444.319	401.811	457.216	329.411	281.745	416.152
1214	SOX13	409.628	0.341614	0.161831	2.11093	0.0347787	0.269625	360.901	369.611	352.576	436.633	436.866	501.182
1215	IDH3G	1001.27	-0.227174	0.107648	-2.11034	0.0348289	0.269687	1134.56	1055.41	1049.37	960.946	867.338	939.998
1216	IFI6	111.33	0.836677	0.396784	2.10864	0.0349753	0.270599	56.6009	83.2172	73.5762	88.8524	75.3327	290.401
1217	BEND3P3	108.94	0.583237	0.276711	2.10775	0.0350527	0.270752	97.5768	91.3221	72.2347	152.098	135.055	105.355
1218	NAA50	515.45	-0.300149	0.142389	-2.10795	0.0350357	0.270752	665.407	514.738	526.102	538.52	402.226	445.708
1219	DNM3	218.111	-0.542616	0.257706	-2.10556	0.0352425	0.270906	257.261	350.611	175.673	213.391	155.268	156.464
1220	GALNT1	106.65	-0.648802	0.308081	-2.10595	0.0352091	0.270906	109.641	171.957	111.058	97.4029	80.1855	69.6544
1221	IFT57	83.045	0.675347	0.32085	2.10487	0.035303	0.270906	77.6278	64.7666	50.6829	114.181	88.0668	102.945
1222	MLLT11	169.254	-0.492376	0.233888	-2.10518	0.0352761	0.270906	147.386	157.954	291.734	103.913	123.35	191.187
1223	MTND1P23	1080.22	-0.216727	0.102914	-2.10591	0.035212	0.270906	1449.35	1171.88	862.119	1255.6	996.238	746.139
1224	ROCK2	52.6746	-0.811179	0.385134	-2.10623	0.0351845	0.270906	80.4139	87.3458	36.7806	41.3924	43.2445	26.8701
1225	TMC8	446.022	0.432589	0.205455	2.10552	0.0352462	0.270906	434.811	444.648	270.925	428.808	559.468	537.473
1226	ZNF641	60.8507	0.845504	0.401367	2.10656	0.0351558	0.270906	38.7442	40.566	43.8977	125.954	59.5671	56.3749
1227	ATP5MC2	1086.24	-0.233312	0.110983	-2.10223	0.0355331	0.271253	1243.96	1171.08	1099.95	1132.05	889.699	980.719
1228	CYRIB	769.962	0.309062	0.146979	2.10276	0.0354868	0.271253	556.53	698.543	817.521	803.771	945.171	798.234
1229	DEDD2	117.765	0.741191	0.352426	2.10311	0.0354561	0.271253	58.2951	125.453	82.7257	191.134	128.555	120.427
1230	DEF6	64.5701	1.00497	0.477914	2.10283	0.0354809	0.271253	15.5589	91.0881	38.2552	90.9327	93.9157	57.6701
1231	PPP2R1A	1580.24	-0.196643	0.0935256	-2.10255	0.0355048	0.271253	1662.81	1604.2	1798.59	1443.81	1506.41	1465.61
1232	SYBU	71.6755	-1.07781	0.512715	-2.10216	0.0355391	0.271253	75.6944	15.4246	226.759	61.0335	14.9263	36.2156
1233	TECR	1073.49	-0.254214	0.120937	-2.10204	0.0355501	0.271253	1402.68	1409.72	728.091	1029.56	1149.59	721.28
1234	BRCC3	280.699	-0.389391	0.185366	-2.10066	0.0356711	0.271516	386.6	300.107	270.272	283.11	223.96	220.148
1235	TSPO	2067.86	-0.174255	0.0829344	-2.10112	0.0356308	0.271516	2139.12	2314.85	2122.71	2007.5	1974.83	1848.14
1236	ZSCAN26	284.154	-0.391367	0.18628	-2.10097	0.035644	0.271516	246.101	336.808	385.662	202.608	238.178	295.569
1237	CUX1	401.064	0.417538	0.199068	2.09747	0.0359521	0.272333	407.301	331.289	293.164	383.582	528.157	462.892
1238	LIMS1	535.13	0.323459	0.154125	2.09868	0.0358451	0.272333	616.121	438.525	347.042	869.073	577.022	362.995
1239	MON2	205.461	0.484023	0.230741	2.09768	0.0359331	0.272333	195.93	128.05	185.441	330.889	191.404	201.053
1240	MTDH	503.886	-0.301797	0.143863	-2.09781	0.0359215	0.272333	701.831	502.127	460.175	595.601	399.239	364.341
1241	NFKBIZ	109.685	0.728261	0.347204	2.0975	0.0359494	0.272333	45.5132	63.7846	145.554	143.208	75.6704	184.382
1242	SEC24C	1507.4	-0.202639	0.0965587	-2.09861	0.0358511	0.272333	1705.29	1694.6	1445.89	1401.5	1416.55	1380.55
1243	FLNA	1246.54	-0.233509	0.11141	-2.09593	0.036088	0.273142	1235.03	1327.04	1472.41	1193.89	988.17	1262.72
1244	EIF4A1	2528.75	-0.201088	0.0960094	-2.09446	0.0362187	0.273183	2939.2	2768.17	2412.93	2412.5	2164.92	2474.8
1245	LPCAT3	373.26	-0.344832	0.164624	-2.09467	0.0362007	0.273183	424.839	497.059	334.135	327	374.797	281.73
1246	POFUT1	314.455	-0.406963	0.194231	-2.09526	0.0361482	0.273183	314.52	406.532	354.124	300.227	267.53	243.795
1247	RPS12	3633.4	-0.142937	0.0682524	-2.09424	0.0362386	0.273183	4746.16	3624.6	3090.47	4185.93	3229.9	2923.34
1248	SHLD2	292.005	-0.405552	0.193595	-2.09485	0.0361844	0.273183	356.613	329.582	309.908	270.253	210.589	275.084
1249	UBAP2L	1078.48	-0.223813	0.106911	-2.09345	0.036309	0.273495	1222.59	1016.35	1245.74	970.871	883.534	1131.77
1250	ERO1A	538.157	-0.298074	0.142426	-2.09283	0.0363644	0.273669	613.574	528.734	635.701	543.966	416.566	490.4
1251	LSS	1051.17	-0.234308	0.111973	-2.09254	0.0363904	0.273669	1149.73	1246.57	1017.24	920.88	1005.56	967.073
1252	NUCB1	1523.06	-0.189252	0.0905497	-2.09003	0.0366148	0.274514	1783.99	1428.28	1657.46	1515.89	1247.21	1505.56
1253	PHYKPL	294.128	0.425749	0.203618	2.09092	0.0365355	0.274514	224.779	229.738	300.522	371.723	322.38	315.626
1254	PISD	510.575	-0.304694	0.145755	-2.09045	0.0365775	0.274514	586.497	588.018	519.679	443.535	467.523	458.197
1255	TMEM187	52.576	-0.818763	0.391756	-2.08998	0.0366193	0.274514	82.0799	57.8974	61.7373	34.213	33.2727	46.2561
1256	ZNF283	117.574	0.582591	0.278851	2.08926	0.0366844	0.274782	101.208	89.8475	91.145	121.795	140.605	160.841
1257	CAPN1	2650.22	-0.1608	0.0769861	-2.0887	0.0367351	0.274788	2543.46	2757.75	3089.23	2377.99	2327.22	2805.65
1258	CAPS	127.107	0.552041	0.264311	2.0886	0.0367436	0.274788	97.1098	128.404	83.5203	123.597	194.2	135.809
1259	ADPRH	724.961	-0.277527	0.132964	-2.08724	0.0368669	0.275491	704.589	760.553	916.737	665.229	560.212	742.444
1260	CD274	423.989	-0.514968	0.246838	-2.08626	0.0369548	0.275492	412.935	471.648	533.682	236.48	225.137	664.05
1261	DAG1	282.477	0.508463	0.243675	2.08664	0.0369203	0.275492	169.564	226.093	306.169	391.346	257.137	344.555
1262	KIAA0319L	400.933	0.446189	0.21387	2.08627	0.0369546	0.275492	303.031	367.249	335.23	541.896	330.863	527.331
1263	BLOC1S6	1893.77	0.200325	0.0960546	2.08553	0.0370212	0.275606	1758.54	1760.76	1759.15	1802.13	2270.3	2011.77
1264	MTMR14	271.472	0.598542	0.287009	2.08545	0.0370287	0.275606	134.532	306.857	217.414	400.588	306.912	262.53
1265	TP53RK	130.225	0.730678	0.350508	2.08463	0.0371032	0.275942	84.9744	92.2475	100.945	247.736	170.362	85.0835
1266	ARL6IP5	2220.26	-0.174741	0.0838596	-2.08373	0.0371845	0.275974	2485.54	2151.31	2419.74	2089.81	1853.3	2321.89
1267	MC1R	680.847	-0.286341	0.137411	-2.08383	0.0371758	0.275974	738.46	1004.55	514.21	671.468	715.255	441.143
1268	PIK3C2A	306.062	0.491857	0.23606	2.08361	0.0371955	0.275974	394.663	167.834	227.926	382.258	356.711	306.982
1269	LIPA	388.128	-0.352063	0.169015	-2.08303	0.0372484	0.276149	459.324	443.056	398.327	412.95	308.975	306.136
1270	SDF2L1	320.333	1.07061	0.514405	2.08126	0.0374099	0.277128	142.671	224.54	238.954	637.689	361.099	317.046
1271	COG3	346.415	-0.367458	0.176636	-2.08031	0.037497	0.277336	466.945	365.6	342.555	311.595	309.313	282.484
1272	STK17A	44.8969	-1.02879	0.494529	-2.08035	0.0374935	0.277336	106.57	29.8659	50.3804	28.5181	34.6276	19.4196
1273	C8G	511.187	-0.312306	0.150258	-2.07846	0.0376668	0.277501	435.35	800.591	465.744	398.633	624.139	342.666
1274	INPP5B	362.768	0.37152	0.178663	2.07944	0.0375767	0.277501	307.001	325.81	310.645	421.129	478.764	333.261
1275	NACA	3467.92	-0.153568	0.0738811	-2.07859	0.0376552	0.277501	4353.4	3640.3	2991.49	3769.16	3137.22	2915.97
1276	RFC5	60.3566	-0.777008	0.373837	-2.07847	0.0376662	0.277501	76.2063	101.387	53.505	47.9597	42.3481	40.7334
1277	SSTR2	99.518	0.624229	0.300204	2.07935	0.0375856	0.277501	64.1361	89.2371	78.8626	99.2485	167.016	98.6077
1278	FAM227A	54.8154	0.832654	0.400743	2.07778	0.0377301	0.27775	38.107	33.7881	44.4996	89.0598	73.8252	49.6128
1279	CCT3	1939.2	-0.180442	0.0868812	-2.07689	0.0378121	0.277807	2306.49	1920.01	1963.7	1884.02	1744.95	1816.02
1280	CDK13	295.117	0.423378	0.203868	2.07673	0.0378264	0.277807	296.084	216.399	247.538	302.98	342.806	364.895
1281	CDK15	577.139	0.330597	0.159143	2.07736	0.0377687	0.277807	539.169	647.025	329.825	855.812	719.253	371.748
1282	AP1B1	2535.4	-0.155992	0.0751573	-2.07554	0.0379369	0.277823	2866.71	2742.93	2411.6	2505.53	2473.44	2212.17
1283	ATP5MG	1097.61	-0.218722	0.105369	-2.07576	0.0379161	0.277823	1180.34	1180.82	1177.82	1089.46	975.511	981.713
1284	ZBTB11	219.354	0.507312	0.244365	2.07604	0.0378899	0.277823	130.001	234.138	181.274	207.095	231.004	332.611
1285	ZNF316	48.943	1.01787	0.49044	2.07543	0.0379467	0.277823	20.7586	39.8299	29.2582	104.455	70.6347	28.7217
1286	BAG6	73.196	-0.813567	0.392213	-2.0743	0.0380515	0.278239	69.9527	56.0697	150.917	23.1347	54.4079	84.6939
1287	SRP14	2392.2	-0.171239	0.0825701	-2.07386	0.0380922	0.278239	2411.4	2858.09	2336.57	2320.92	2378.68	2047.54
1288	TNRC18	79.4208	0.866783	0.417902	2.07413	0.0380673	0.278239	89.5633	22.2131	72.5123	90.8676	91.4998	109.868
1289	SLC25A13	254.857	0.404021	0.194905	2.07291	0.0381809	0.27867	150.653	263.872	244.971	206.397	322.201	341.05
1290	TNFAIP8	194.189	0.549449	0.265119	2.07246	0.0382226	0.278759	102.834	202.945	175.025	238.406	229.976	215.95
1291	GPATCH8	319.626	0.466374	0.225103	2.07182	0.0382821	0.278976	242.255	298.634	254.383	482.606	290.344	349.533
1292	CYTH4	652.774	0.266854	0.128827	2.07141	0.0383204	0.279039	593.711	517.349	668.668	729.277	640.377	767.262
1293	ATP5IF1	327.198	-0.368774	0.178117	-2.0704	0.038415	0.279295	342.359	416.118	348.207	299.885	295.884	260.735
1294	SNRPG	753.117	-0.251313	0.121383	-2.07041	0.0384136	0.279295	842.736	870.263	744.559	693.146	709.703	658.297
1295	ATP6V1G1	848.864	-0.244801	0.118288	-2.06953	0.038496	0.279453	907.509	891.144	959.115	784.098	692.399	858.923
1296	ZNF516	205.352	0.507265	0.245085	2.06975	0.0384759	0.279453	193.85	139.903	162.326	361.678	209.551	164.804
1297	HELZ2	79.0832	0.929959	0.449671	2.06809	0.0386316	0.280121	108.76	44.2502	28.5112	77.8882	107.645	107.445
1298	OGA	609.191	0.279275	0.135051	2.06792	0.0386477	0.280121	511.531	595.189	540.959	620.13	776.145	611.191
1299	ING5	84.5014	0.648093	0.313667	2.06618	0.0388112	0.28109	73.327	68.5741	56.7693	98.1143	105.462	104.762
1300	CARD16	77.9111	-0.672859	0.325737	-2.06565	0.0388617	0.281239	99.5777	59.6463	125.709	56.7624	35.202	90.5692
1301	VPS26B	176.438	0.464925	0.225219	2.06432	0.0389873	0.281932	158.975	131.835	153.93	225.646	185.912	202.331
1302	RBMS1	190.015	0.478257	0.231884	2.06249	0.0391614	0.282972	164.534	161.322	145.482	282.374	215.321	171.054
1303	KIF2A	149.506	-0.529025	0.256923	-2.05908	0.0394867	0.284536	202.883	157.148	165.559	149.809	85.9167	135.718
1304	NDUFA1	986.915	-0.250927	0.121834	-2.05958	0.0394388	0.284536	1028.74	1160.91	1021.13	1016.29	908.785	785.635
1305	NUDT16L1	201.465	-0.439373	0.213323	-2.05966	0.0394311	0.284536	266.698	239.628	190.635	186.338	178.725	146.768
1306	RBM28	482.493	-0.488429	0.237222	-2.05895	0.0394988	0.284536	636.464	438.166	599.424	258.533	465.959	496.414
1307	SDHD	562.477	-0.312636	0.151888	-2.05833	0.0395581	0.284746	570.968	631.535	665.328	552.263	452.83	501.94
1308	BMS1P1	158.302	0.487706	0.237029	2.05758	0.0396307	0.28505	95.0801	127.194	172.947	132.446	178.707	243.435
1309	GAS7	356.592	0.39499	0.192	2.05724	0.0396629	0.285064	276.258	379.077	273.158	384.528	387.13	439.402
1310	WASHC5	771.542	-0.258485	0.125676	-2.05676	0.039709	0.285177	958.641	891.88	679.219	721.482	757.989	620.038
1311	CCL2	2925.12	-0.44992	0.218822	-2.0561	0.0397728	0.285417	4936.59	1883.57	3235.49	3110.27	1187.13	3197.67
1312	SHMT1	177.803	-0.586149	0.285148	-2.05559	0.0398217	0.285485	226.194	208.238	194.106	114.68	109.11	214.488
1313	SYT11	421.905	-0.347335	0.168989	-2.05537	0.0398429	0.285485	401.607	436.095	580.583	382.364	305.913	424.865
1314	ATL1	96.2677	-0.687316	0.334555	-2.05442	0.0399349	0.285652	160.573	46.1322	153.08	62.1797	35.2453	120.396
1315	C3orf70	546.904	-0.323368	0.157419	-2.05419	0.0399572	0.285652	307.635	467.221	1023.32	269.247	306.85	907.148
1316	WSB1	1313.92	0.199293	0.0970013	2.05454	0.0399232	0.285652	1133.34	1289.38	1248.41	1357.84	1405.38	1449.18
1317	GOLIM4	674.044	0.31457	0.153223	2.05302	0.0400706	0.286027	388.441	984.422	433.595	608.948	1184.12	444.733
1318	ZNF611	191.504	0.459908	0.224007	2.0531	0.0400633	0.286027	146.932	149.969	182.679	195.648	184.23	289.565
1319	EEF2KMT	67.0333	-0.697739	0.340197	-2.05099	0.0402681	0.286031	92.9868	67.3961	89.1962	51.4912	46.7989	54.3308
1320	NOD2	79.4787	0.741101	0.361281	2.05132	0.0402362	0.286031	16.8854	103.948	61.0265	28.9186	122.504	143.59
1321	PIGO	210.841	-0.444978	0.216892	-2.05161	0.0402077	0.286031	193.648	238.098	298.989	168.882	157.867	207.565
1322	POR	458.108	-0.317314	0.154632	-2.05206	0.0401636	0.286031	578.687	541.65	410.419	427.31	423.28	367.303
1323	TBCB	555.316	0.451327	0.21997	2.05176	0.0401926	0.286031	308.591	589.709	518.23	702.709	737.578	475.077
1324	TMEM208	290.848	-0.375238	0.182969	-2.05083	0.0402839	0.286031	310.517	362.224	313.297	237.839	262.677	258.537
1325	UTY	224.747	0.422886	0.206051	2.05234	0.0401366	0.286031	176.017	232.844	168.859	226.925	292.186	251.653
1326	NPRL3	110.569	0.567601	0.276948	2.04949	0.0404146	0.286526	79.6446	68.0782	121.651	116.325	109.921	167.794
1327	TMEM140	228.549	-0.422983	0.20636	-2.04973	0.0403911	0.286526	266.269	227.193	288.218	200.996	150.582	238.033
1328	MAP3K11	107.23	0.572951	0.279635	2.04892	0.0404696	0.2867	99.0666	78.5645	80.5799	148.366	109.815	126.986
1329	CNPY3	579.606	-0.278738	0.136067	-2.04854	0.0405072	0.28675	733.996	568.229	604.626	587.678	454.912	528.194
1330	DUSP6	2585.62	-0.18329	0.0895352	-2.04713	0.0406456	0.28683	2273.42	2584.45	3356.86	2132.85	1987.23	3178.94
1331	GLYATL1P1	75.251	0.95431	0.466045	2.04768	0.0405917	0.28683	160.905	17.722	22.8171	118.037	63.188	68.837
1332	MARK2	50.6078	0.785612	0.383807	2.04689	0.0406689	0.28683	44.2039	36.2674	31.7888	63.094	70.819	57.4739
1333	RAB11FIP4	69.9043	2.12629	1.0388	2.04687	0.0406708	0.28683	8.59316	15.2524	95.5837	75.68	156.919	67.3972
1334	TET2	420.876	-0.321519	0.157003	-2.04785	0.0405747	0.28683	368.196	597.494	441.914	318.047	453.556	346.047
1335	RAPGEF2	878.382	-0.313712	0.15336	-2.0456	0.0407956	0.287342	794.36	1078.58	1021.14	629.134	675.093	1071.99
1336	SETX	563.934	0.320797	0.15683	2.04551	0.0408046	0.287342	438.973	457.076	610.191	678.809	544.891	653.665
1337	MFSD14C	326.089	0.464161	0.226962	2.04511	0.0408444	0.287408	336.146	218.146	270.161	352.231	458.171	321.677
1338	RCOR1	69.6076	-0.906604	0.44359	-2.04379	0.0409743	0.288107	36.7736	128.489	117.021	48.4676	51.4116	35.4832
1339	LDHD	159.137	0.498591	0.244033	2.04313	0.0410399	0.288352	84.7264	127.461	188.743	132.52	192.51	228.862
1340	R3HDM2	272.289	-0.38294	0.187472	-2.04266	0.0410865	0.288464	337.684	288.759	299.199	245.069	234.318	228.705
1341	PLEKHA2	225.035	0.472776	0.231585	2.04148	0.0412032	0.289068	173.153	180.26	206.79	204.966	340.587	244.455
1342	TTC39B	371.483	-0.332986	0.163144	-2.04105	0.0412457	0.28915	359.204	513.784	370.029	289.98	403.642	292.258
1343	AGO1	556.421	0.348619	0.170916	2.03971	0.0413797	0.289873	567.301	441.975	453.969	620.674	750.727	503.879
1344	CRTAP	1922.99	0.25903	0.127097	2.03805	0.0415448	0.290674	1546.88	1946.74	1733.64	2431.4	2212.54	1666.76
1345	MARCHF6	2085.33	0.20186	0.0990523	2.03791	0.0415586	0.290674	2356.43	1629.23	1865.23	2304.86	2030.94	2325.29
1346	PNMA1	288.79	0.607876	0.298325	2.03763	0.0415867	0.290674	148.72	248.19	288.931	423.035	397.37	226.494
1347	HCFC1	806.121	0.318114	0.156213	2.03641	0.0417087	0.291311	549.855	929.616	664.284	608.016	972.147	1112.81
1348	TRA2A	404.842	-0.336232	0.165193	-2.03539	0.0418121	0.291816	374.586	438.2	546.736	307.852	382.675	379.002
1349	CAP1	4803.15	-0.140049	0.0688464	-2.03423	0.0419283	0.292061	4891.22	4937.64	5267.79	4794.78	4190.01	4737.45
1350	ERAP2	105.961	0.663518	0.326195	2.03411	0.0419404	0.292061	37.8564	87.7391	118.727	83.6956	89.2089	218.536
1351	PPP6R1	524.125	0.293444	0.144244	2.03437	0.0419147	0.292061	502.457	381.156	534.275	612	506.082	608.776
1352	KDM8	51.0611	0.811974	0.399387	2.03305	0.0420475	0.292591	34.357	36.6045	37.5319	47.6188	93.1864	57.0682
1353	PRMT2	1631.35	-0.186521	0.0917796	-2.03227	0.0421259	0.292783	1841.16	1532.64	1838.74	1663.5	1413.23	1498.81
1354	SYNGR2	2835.69	-0.151716	0.0746573	-2.03216	0.0421373	0.292783	2513.15	3865.88	2585.17	2387.74	3404.13	2258.05
1355	FAM120B	437.698	0.312975	0.154167	2.03011	0.0423458	0.294014	432.806	375.977	363.401	509.537	502.179	442.286
1356	CCT8	1964.81	-0.172018	0.0847684	-2.02928	0.0424303	0.294249	2241.61	1935.37	2060.62	2026.92	1617.4	1906.91
1357	NDUFS8	895.622	-0.232218	0.114451	-2.02897	0.0424615	0.294249	934.728	911.761	1051.14	764.476	751.32	960.309
1358	TBL1XR1	696.485	0.405454	0.199844	2.02885	0.0424735	0.294249	562.482	474.709	764.549	975.086	772.081	629.999
1359	AACS	558.442	0.332043	0.163819	2.02689	0.0426739	0.2952	380.937	555.711	552.374	591.375	717.723	552.535
1360	BIN2	705.571	0.265439	0.130978	2.02658	0.0427049	0.2952	734.65	675.95	505.443	972.51	731.678	613.191
1361	RPL14	2124.08	-0.163276	0.0805425	-2.0272	0.0426421	0.2952	2424.36	2211.05	2092.45	2234.56	1904.54	1877.51
1362	ATP5F1A	4027.5	-0.143925	0.07105	-2.02568	0.0427973	0.295566	4727.02	4175.15	3789.69	4223.39	3553.71	3696.02
1363	XPO4	117.117	0.627177	0.309647	2.02545	0.0428207	0.295566	76.7359	49.6173	159.976	92.1257	118.758	205.49
1364	NOMO2	243.09	-0.462357	0.228351	-2.02476	0.0428918	0.29584	302.747	328.906	217.096	224.02	177.566	208.204
1365	ZNF395	113.582	-0.847774	0.419039	-2.02314	0.0430589	0.296775	134.296	125.586	127.932	204.903	50.7303	38.0451
1366	HPS4	670.497	-0.288372	0.142601	-2.02223	0.0431529	0.297205	982.758	578.774	669.983	672.22	523.174	596.075
1367	SREBF2	583.468	0.308089	0.152479	2.02054	0.0433278	0.298191	519.838	504.9	534.813	708.436	691.997	540.823
1368	C2orf92	62.5868	0.706913	0.350127	2.01902	0.0434854	0.298314	41.3294	50.2119	50.6671	64.756	91.6702	76.8862
1369	FIG4	230.821	-0.448286	0.221947	-2.01979	0.0434056	0.298314	287.339	262.408	247.246	164.786	238.623	184.523
1370	MS4A4A	252.217	-0.397949	0.197136	-2.01865	0.0435231	0.298314	189.272	320.016	355.7	160.486	234.369	253.46
1371	RAB5IF	61.6513	-0.775886	0.384407	-2.01839	0.0435502	0.298314	91.1633	67.5286	71.877	56.8562	55.3701	27.1127
1372	SP4	147.835	-0.539592	0.267359	-2.01823	0.0435676	0.298314	267.629	136.894	129.885	141.522	93.8136	117.265
1373	THAP4	121.254	-0.585878	0.290151	-2.01922	0.0434643	0.298314	138.686	132.505	163.764	81.3397	122.746	88.4855
1374	XRRA1	121.423	0.567929	0.281339	2.01867	0.043522	0.298314	59.466	141.188	99.2526	105.674	162.068	160.889
1375	BRD7	232.246	0.454281	0.225196	2.01727	0.0436669	0.298777	158.901	197.549	225.745	254.359	202.717	354.206
1376	MRPS11	243.274	-0.409888	0.20332	-2.01597	0.043803	0.29949	301.193	272.814	257.451	227.888	179.667	220.633
1377	IFFO2	61.5505	-0.776683	0.385349	-2.01553	0.0438493	0.299589	66.3075	101.487	65.9691	49.8222	37.5185	48.1985
1378	SCN1B	86.3973	0.623815	0.309569	2.01511	0.0438933	0.299672	73.2753	88.8847	41.1271	128.169	126.371	60.5561
1379	ALG12	285.698	0.376374	0.186858	2.01422	0.0439864	0.299873	279.404	230.824	237.203	329.69	330.975	306.092
1380	P4HA1	743.42	-0.254153	0.126175	-2.01429	0.0439794	0.299873	965.053	818.888	642.499	832.707	624.305	577.066
1381	ACAA2	580.22	-0.359038	0.178474	-2.01171	0.0442505	0.300054	634.462	643.257	656.517	609.804	358.063	579.216
1382	BROX	638.112	-0.303767	0.151025	-2.01137	0.0442864	0.300054	766.704	566.067	788.193	506.296	544.683	656.73
1383	CAVIN1	764.434	0.687122	0.34145	2.01237	0.0441813	0.300054	456.529	706.005	580.64	1184.51	982.99	675.93
1384	MIIP	596.197	0.301335	0.149826	2.01124	0.0443	0.300054	544.356	583.013	475.849	601.115	663.235	709.612
1385	NUP58	346.514	-0.376564	0.187071	-2.01295	0.0441196	0.300054	412.783	398.281	361.271	302.441	259.417	344.894
1386	PANK3	502.679	0.382119	0.18995	2.01168	0.0442538	0.300054	680.746	339.66	320.698	656.54	609.374	409.057
1387	PBDC1	327.038	-0.347862	0.172783	-2.01329	0.0440842	0.300054	321.241	384.802	393.422	262.713	300.034	300.016
1388	TGIF1	90.1496	0.641804	0.318916	2.01246	0.0441719	0.300054	78.1184	60.766	71.9951	109.088	129.353	91.5777
1389	XRCC3	44.7527	0.864365	0.429379	2.01306	0.0441087	0.300054	18.4381	31.6296	47.9713	55.0722	47.1554	68.2496
1390	CYTH1	445.126	0.324057	0.161412	2.00764	0.0446818	0.300149	335.167	405.382	447.697	492.408	460.136	529.963
1391	DDIT3	264.616	0.385513	0.192037	2.0075	0.0446969	0.300149	235.134	230.818	220.854	335.7	276.306	288.884
1392	KPNA1	755.123	-0.296066	0.147353	-2.00922	0.0445133	0.300149	940.315	754.231	804.257	625.217	759.98	646.739
1393	MOB3A	1069.35	0.209061	0.104054	2.00917	0.0445196	0.300149	962.649	987.474	1026.08	1134.42	1164.88	1140.58
1394	NABP1	1638.63	0.23685	0.117967	2.00777	0.0446682	0.300149	1737.26	1547.6	1245.37	1637.43	1958.7	1705.42
1395	NINJ1	56.0189	0.775364	0.385813	2.00969	0.0444642	0.300149	23.7153	48.5303	51.7164	50.2116	58.7476	103.193
1396	ORAI2	385.069	0.338968	0.168641	2.01	0.0444308	0.300149	336.488	306.821	376.49	473.932	400.262	416.42
1397	RPL26	4049.35	-0.138397	0.0688497	-2.01013	0.0444172	0.300149	4948.21	4337.04	3471.5	4383.71	3787.99	3367.66
1398	SKIV2L	53.4871	1.02031	0.507953	2.00868	0.0445712	0.300149	71.3841	11.8136	12.7824	168.78	48.8741	7.28798
1399	SPG7	726.472	0.293136	0.145971	2.00818	0.0446245	0.300149	636.506	640.581	673.306	732.247	970.146	706.046
1400	STK38	479.502	-0.317708	0.158123	-2.00924	0.0445114	0.300149	617.023	578.901	407.683	476.311	412.816	384.278
1401	TMEM242	106.979	-0.628043	0.31269	-2.00852	0.0445882	0.300149	154.729	124.44	109.403	80.4443	66.6148	106.244
1402	ZNF625-ZNF20	61.5003	-0.703493	0.350597	-2.00656	0.0447966	0.300603	84.3652	72.0402	72.1395	51.796	42.1032	46.5576
1403	CMPK1	559.877	-0.279055	0.139094	-2.00623	0.0448315	0.300624	576.968	656.714	607.778	511.849	528.406	477.55
1404	GTF3C1	270.89	-0.415488	0.207205	-2.0052	0.0449416	0.301147	310.845	281.804	330.75	291.83	209.206	200.906
1405	ADGRV1	62.327	0.715716	0.357202	2.00368	0.0451048	0.301189	44.8751	48.2115	47.3971	84.2575	62.9526	86.2683
1406	HMG20B	82.7965	0.702386	0.350554	2.00365	0.0451079	0.301189	62.1219	62.1605	56.8336	157.604	94.2967	63.7617
1407	HYAL2	51.5716	0.777943	0.388044	2.00478	0.0449867	0.301189	41.067	30.5908	39.5803	68.2269	42.8728	87.0918
1408	RHOA	4354.31	-0.135514	0.0676267	-2.00385	0.045086	0.301189	4514.19	4612.04	4544.26	4080.68	3982.39	4392.33
1409	UBE2F	392.412	-0.351617	0.175434	-2.00427	0.0450414	0.301189	394.862	465.075	458.797	380.242	337.715	317.785
1410	ACTN4	502.596	0.396904	0.198266	2.00187	0.0452983	0.302031	255.919	603.608	478.708	508.721	633.573	535.046
1411	NCBP3	139.763	-0.540941	0.270206	-2.00196	0.0452894	0.302031	148.117	179.151	165.598	93.8712	100.194	151.649
1412	AHSA1	1016.33	-0.218913	0.109418	-2.0007	0.0454247	0.302267	1037.72	1163.77	1078.88	929.302	925.75	962.576
1413	ATP7A	185.363	0.566345	0.283123	2.00035	0.0454621	0.302267	157.072	94.8948	189.611	343.325	154.849	172.425
1414	CTPS1	102.257	-0.577683	0.28876	-2.00056	0.0454397	0.302267	107.759	109.92	148.077	62.3809	78.0221	107.386
1415	SRGAP2	195.472	0.53771	0.268692	2.00122	0.0453689	0.302267	239.422	128.08	117.639	255.754	161.537	270.401
1416	GOLGB1	601.933	0.273577	0.136936	1.99784	0.045734	0.303646	721.679	506.072	417.078	817.345	595.494	553.929
1417	RPS28P7	388.553	-0.328151	0.164229	-1.99813	0.0457028	0.303646	459.471	514.03	325.835	391.712	372.894	267.373
1418	ING1	68.0248	-0.787907	0.394471	-1.99738	0.0457843	0.303765	77.5219	63.4195	117.634	35.8645	66.4558	47.2528
1419	BCL10	175.82	-0.472806	0.236999	-1.99497	0.0460463	0.305073	181.412	218.526	213.107	160.662	138.285	142.929
1420	MELK	59.2062	-0.792439	0.397192	-1.99511	0.0460313	0.305073	59.7883	112.951	49.8071	21.6977	66.8742	44.1187
1421	GHITM	2309.77	-0.160786	0.080629	-1.99414	0.0461364	0.30524	2559.79	2371.61	2381.87	2246.22	2032.67	2266.48
1422	SCAND2P	129.702	0.607967	0.30487	1.99418	0.0461319	0.30524	81.0007	96.01	119.4	78.3626	208.934	194.508
1423	SNRPE	396.843	-0.32105	0.161062	-1.99333	0.0462258	0.305617	439.396	408.217	475.706	362.567	343.629	351.543
1424	TPP2	591.806	0.26734	0.134178	1.99244	0.0463233	0.306046	670.407	463.532	481.081	774.253	561.088	600.477
1425	SSBP2	970.733	-0.236611	0.118774	-1.99212	0.046358	0.30606	1037.29	851.423	1273.61	809.619	826.837	1025.63
1426	GNG2	661.383	-0.36401	0.182784	-1.99148	0.046428	0.306307	1002.25	747.736	514.7	598.462	520.538	584.614
1427	AC004057.1	1210.34	-0.218392	0.109683	-1.99111	0.0464685	0.306347	1417.26	1309.5	1157.61	1384.78	1088.41	904.469
1428	SPATA5	88.7241	0.641394	0.322173	1.99083	0.0464991	0.306347	54.539	88.8235	61.9195	66.5896	129.082	131.391
1429	ABCF2	307.781	-0.352294	0.177058	-1.98972	0.0466223	0.306565	365.798	328.957	340.623	289.134	265.833	256.338
1430	ARL6IP6	269.397	-0.413304	0.207727	-1.98965	0.0466299	0.306565	336.751	287.746	298.591	198.469	261.538	233.285
1431	PSMD9	681.511	-0.250373	0.125822	-1.9899	0.0466018	0.306565	760.247	698.657	762.884	647.194	601.302	618.782
1432	RAB18	953.774	-0.259756	0.130583	-1.98921	0.0466783	0.306669	1250.82	980.4	889.469	984.014	713.454	904.487
1433	PTTG1IP	3167.9	-0.144024	0.0724619	-1.98758	0.0468581	0.30742	3806.57	3143.82	3021.22	3495.89	2694.2	2845.68
1434	SMYD4	100.237	-0.607212	0.305467	-1.98782	0.0468318	0.30742	145.612	133.899	86.9022	79.8818	77.6191	77.5113
1435	GM2A	2435.47	-0.181848	0.0915345	-1.98666	0.0469602	0.307661	3048.45	2399.68	2260.61	3011.95	2139.51	1752.6
1436	PDXK	886.488	0.230489	0.116019	1.98666	0.0469602	0.307661	823.653	800.528	823.147	924.272	1019.8	927.53
1437	APMAP	1654.94	-0.180181	0.0907583	-1.98529	0.0471123	0.308443	1740.61	1770.44	1760.38	1572.32	1458.16	1627.74
1438	KLHL2	52.7809	-0.799685	0.402962	-1.98452	0.0471982	0.308791	83.6731	63.0065	54.4658	31.0126	49.8533	34.6737
1439	PAGR1	97.6222	0.645664	0.325453	1.98389	0.0472681	0.309033	60.6238	108.524	60.8184	142.753	124.325	88.6892
1440	ANAPC1P4	50.6634	0.755874	0.381248	1.98263	0.0474089	0.309448	35.7181	26.6405	51.3293	62.9414	46.6458	80.7054
1441	RC3H2	254.36	0.423763	0.21375	1.98252	0.0474216	0.309448	166.991	246.924	236.242	246.763	256.667	372.574
1442	SLC7A6	279.53	0.394681	0.199089	1.98244	0.0474302	0.309448	325.806	180.714	221.096	367.005	228.005	354.556
1443	SLC35A1	444.234	-0.302358	0.152542	-1.98213	0.0474645	0.309456	437.058	515.82	517.381	339.531	411.064	444.55
1444	FKRP	62.6817	0.747534	0.377494	1.98026	0.0476747	0.310183	66.6666	29.3664	49.4262	87.1272	73.8507	69.6532
1445	QARS1	1048.99	-0.272728	0.137721	-1.98029	0.0476711	0.310183	1140.25	1012.26	1290.09	1070.95	954.446	825.936
1446	SUMO2	1887.35	-0.181608	0.091705	-1.98036	0.0476635	0.310183	1921.44	1973.19	2115.19	1844.73	1578.21	1891.32
1447	KDM5D	1392.72	-0.19822	0.100136	-1.9795	0.04776	0.310308	1759.96	1352.08	1366.71	1384.53	1233.97	1259.06
1448	SLC1A4	170.896	-0.521026	0.263209	-1.97951	0.0477586	0.310308	186.649	221.544	185.161	143.103	199.417	89.4999
1449	CD276	1932.51	0.243393	0.122998	1.97884	0.0478336	0.310572	1366.42	1949.09	2031.54	2098.59	2170.02	1979.42
1450	APOL1	107.905	0.655967	0.331574	1.97835	0.0478897	0.310621	109.49	73.8015	64.6802	156.379	77.1927	165.884
1451	CACNA2D1	134.001	0.503874	0.254809	1.97746	0.0479901	0.310621	122.691	84.8499	125.744	178.812	126.802	165.107
1452	MRPS26	106.914	0.821502	0.415525	1.97702	0.0480393	0.310621	31.0881	90.4476	125.561	153.048	118.719	122.618
1453	PRKY	138.057	0.681999	0.34481	1.9779	0.0479402	0.310621	167.397	69.1939	94.3782	134.1	184.617	178.657
1454	RPS3A	5436.38	-0.124661	0.0630323	-1.97772	0.0479599	0.310621	6863.11	5065.87	5116.01	6006.81	4620.63	4945.86
1455	TACC3	103.24	-0.563331	0.284919	-1.97716	0.0480237	0.310621	124.304	124.795	119.617	92.1308	76.3937	82.198
1456	DDX3X	2180.19	-0.171288	0.0866607	-1.97654	0.0480939	0.31076	2788.57	2167.36	1994.58	2251.84	2054.46	1824.33
1457	PSEN2	727.812	-0.24252	0.122782	-1.9752	0.0482453	0.31133	776.37	883.526	703.841	669.317	764.417	569.399
1458	TMEM97	106.178	-0.566689	0.286905	-1.97518	0.0482482	0.31133	130.284	137.965	111.82	73.9939	102.104	80.899
1459	PCNA	161.023	-0.46703	0.236799	-1.97227	0.0485792	0.313251	176.344	209.694	175.064	132.87	137.882	134.286
1460	NR3C1	235.171	0.409818	0.207982	1.97044	0.0487876	0.314379	240.25	176.229	191.341	273.876	234.598	294.735
1461	RAN	2246.32	-0.165909	0.0842135	-1.9701	0.0488265	0.314415	2581.94	2505.56	2050.2	2264.49	2094.09	1981.63
1462	CLPTM1	131.582	0.621401	0.315505	1.96955	0.0488904	0.314462	52.6487	140.655	130.166	144.064	171.262	150.697
1463	STT3A	2960.85	-0.214302	0.108813	-1.96946	0.0489007	0.314462	2955	3874.39	2744.33	3036.09	2650.61	2504.67
1464	GDAP1	46.9372	-0.778162	0.395289	-1.96859	0.0490003	0.314555	44.8408	67.7811	64.904	27.5999	43.8708	32.6267
1465	NFIA	512.469	0.381474	0.193767	1.96873	0.0489842	0.314555	536.662	437.667	360.988	570.187	477.682	691.628
1466	TMEM184C	388.27	-0.328598	0.166932	-1.96846	0.0490154	0.314555	506.453	391.12	389.934	457.521	283.676	300.917
1467	AMZ2	299.636	-0.392503	0.199446	-1.96797	0.0490718	0.314702	330.253	384.614	304.776	289.714	230.353	258.108
1468	PVR	76.2306	0.733817	0.373068	1.96698	0.0491858	0.315218	37.5689	50.1634	90.6381	95.9115	93.8653	89.2364
1469	CDKN2AIP	963.844	-0.219223	0.111545	-1.96533	0.0493756	0.316219	1120.7	886.407	1107.84	964.474	813.353	890.286
1470	AMD1	831.631	-0.245879	0.125156	-1.96459	0.0494617	0.316555	953.231	797.488	957.384	702.023	728.446	851.213
1471	HSD17B11	337.613	-0.358458	0.182556	-1.96356	0.0495817	0.316892	494.411	309.279	343.626	323.091	275.263	280.008
1472	MINPP1	368.541	0.335037	0.170614	1.96371	0.0495636	0.316892	315.361	450.174	221.113	380.641	526.787	317.171
1473	TBRG1	618.747	0.262897	0.134019	1.96164	0.0498041	0.318097	614.891	576.132	499.806	698.315	673.461	649.876
1474	SERPINB9	1787.86	0.223965	0.114222	1.96078	0.0499045	0.318306	1441.73	2227.67	1299.97	2086.18	2243.59	1428.02
1475	ZNF142	187.261	0.46627	0.237764	1.96106	0.0498717	0.318306	110.657	190.21	174.302	182.228	205.262	260.907
1476	RAF1	793.291	-0.27755	0.141624	-1.95976	0.0500233	0.318848	856.18	835.264	907.462	581.686	833.243	745.912
1477	DCBLD2	1599.28	0.197857	0.10098	1.95937	0.0500699	0.318929	1342.59	1740.97	1392.27	1755.48	1812.5	1551.88
1478	ANTXR2	391.658	0.944671	0.482652	1.95725	0.0503182	0.320191	262.151	186.917	344.886	742.48	485.657	327.855
1479	POLDIP2	175.621	0.524454	0.268011	1.95684	0.0503664	0.320191	138.68	130.47	159.365	226.501	246.268	152.443
1480	ZNF813	82.7893	0.694461	0.354895	1.95681	0.0503702	0.320191	94.2466	54.812	45.1492	93.4081	127.099	82.0209
1481	CCDC92	53.0696	1.04883	0.536428	1.95521	0.050558	0.321168	20.1176	38.9504	27.7328	38.0834	31.3945	162.139
1482	C9orf78	742.913	0.254529	0.13027	1.95386	0.0507181	0.321967	719.789	555.73	766.034	805.269	757.444	853.213
1483	PARP4	1476.74	-0.209567	0.107333	-1.95249	0.0508806	0.322781	1713.19	1268.47	1758.43	1691.52	1105.58	1323.26
1484	GDF11	382.829	-0.407759	0.209022	-1.95079	0.0510817	0.323838	559.358	576.904	209.98	322.804	395.195	232.731
1485	MRFAP1L1	676.608	-0.26945	0.138226	-1.94934	0.0512544	0.324715	814.094	755.027	648.83	691.402	541.684	608.612
1486	CHMP3	979.563	0.210949	0.108232	1.94904	0.0512904	0.324724	934.194	776.58	1012.68	1128.42	891.666	1133.84
1487	AKT3	160.66	0.627813	0.322197	1.94854	0.0513504	0.324885	134.267	146.735	92.4504	131.973	187.729	270.803
1488	CBX5	1292.46	-0.228074	0.117123	-1.9473	0.0514984	0.325235	1344.33	1599.91	1245.41	1093.49	1196.7	1274.93
1489	RACK1	9750.9	-0.108791	0.0558538	-1.94778	0.0514416	0.325235	11938.6	9684.98	8716.5	11277	8531.71	8356.55
1490	SUDS3	158.164	-0.485525	0.249344	-1.94721	0.0515094	0.325235	132.914	176.524	237.5	76.9375	149.266	175.843
1491	TBL2	128.103	0.621518	0.319257	1.94677	0.0515627	0.325354	72.2943	124.646	100.328	173.566	204.878	92.9078
1492	EFTUD2	1161.45	0.206562	0.106153	1.94589	0.0516681	0.325364	1178.81	1148.34	917.411	1258.43	1306.52	1159.2
1493	WDR24	128.25	-0.507704	0.26091	-1.94589	0.0516674	0.325364	148.788	164.098	139.212	102.865	105.925	108.61
1494	ZC3H11A	954.662	-0.242438	0.124584	-1.94598	0.0516574	0.325364	1113.94	1120.38	867.888	795.992	1048.89	780.891
1495	CNTROB	231.601	-0.482129	0.248049	-1.94369	0.0519333	0.326815	238.815	282.149	272.384	131.718	171.448	293.092
1496	ZNF281	107.367	0.609969	0.314091	1.94201	0.0521353	0.327867	67.41	102.017	84.2323	155.919	138.408	96.2135
1497	DNAJC3	1425.47	0.211616	0.108997	1.94148	0.0521996	0.328052	1496.98	1297.99	1144.99	1946.97	1288.68	1377.21
1498	MAP1B	213.32	-0.555065	0.285983	-1.9409	0.0522701	0.328276	260.02	175.375	325.197	231.892	163.3	124.137
1499	RPL3	12887.1	-0.117113	0.0603714	-1.93987	0.052395	0.328841	16162.1	12471.9	11593.4	14898.1	10651.1	11545.9
1500	DDX20	245.703	-0.537062	0.277273	-1.93694	0.0527523	0.329212	445.372	226.266	212.181	195.113	141.655	253.631
1501	FUT1	125.301	-0.515444	0.266131	-1.93681	0.0527691	0.329212	125.54	174.327	142.974	102.302	115.595	91.0718
1502	GBA	867.763	-0.235825	0.121651	-1.93854	0.0525577	0.329212	805.264	1056.54	954.494	696.374	802.956	890.951
1503	MTRNR2L11	4201.99	-0.126003	0.0650544	-1.93688	0.0527602	0.329212	4626.54	4092.32	4425.71	4398.17	3636.92	4032.31
1504	PSMC2	737.284	-0.262354	0.135346	-1.9384	0.0525745	0.329212	917.158	813.001	686.226	732.371	603.753	671.192
1505	RASAL3	92.1309	0.904898	0.467186	1.93691	0.0527559	0.329212	25.423	79.2618	81.0901	93.4199	226.155	47.4357
1506	RPL23	1943.5	-0.160937	0.0830256	-1.9384	0.0525741	0.329212	2321.6	2017.03	1808.73	2129.33	1828.07	1556.24
1507	RPS21	961.141	-0.22956	0.118479	-1.93755	0.0526778	0.329212	1170.78	1042.02	889.117	983.554	1000.36	681.018
1508	VASH1	46.3787	0.884579	0.456583	1.93739	0.0526977	0.329212	76.6265	21.7032	13.3226	77.9148	51.4029	37.3022
1509	CD48	422.14	-0.304684	0.157356	-1.93627	0.0528346	0.329264	406.363	509.247	482.808	318.932	391.731	423.758
1510	TUBB2A	251.047	-0.417586	0.215677	-1.93617	0.0528475	0.329264	185.505	365.652	315.574	161.375	212.206	265.97
1511	PET100	218.923	-0.41295	0.21339	-1.93519	0.0529675	0.329576	302.099	216.612	234.568	192.108	178.578	189.571
1512	ZBTB44	81.5496	0.631767	0.326417	1.93546	0.0529335	0.329576	55.3836	58.0465	75.0843	64.6942	103.888	132.201
1513	TRIM24	316.363	0.351714	0.181818	1.93443	0.0530607	0.329937	283.175	333.331	217.1	314.519	450.962	299.094
1514	ARL17A	168.076	0.444234	0.229803	1.9331	0.0532236	0.330575	116.331	159.94	151.114	159.693	218.596	202.78
1515	ARMC1	292.768	-0.353931	0.183098	-1.93302	0.0532336	0.330575	349.547	325.845	310.824	254.692	252.44	263.26
1516	ARID5B	801.167	-0.677193	0.35073	-1.93081	0.0535064	0.331394	1147.46	907.564	877.725	446.939	605.506	821.809
1517	KIF1B	130.132	0.784637	0.406374	1.93082	0.0535049	0.331394	41.331	137.898	103.375	160.357	266.351	71.4789
1518	TYW5	149.568	0.527058	0.272887	1.93141	0.0534319	0.331394	108.253	115.774	139.68	137.569	235.758	160.373
1519	ZNF713	78.8695	0.721852	0.373842	1.9309	0.053495	0.331394	46.259	47.2656	84.7623	64.1788	136.331	94.4203
1520	SPTSSA	90.76	-0.616215	0.319249	-1.9302	0.0535819	0.331643	116.588	109.155	99.7939	100.604	54.4064	64.0128
1521	ARSD	213.095	0.513965	0.266464	1.92883	0.0537517	0.332476	167.814	186.83	157.988	359.114	171.743	235.078
1522	POMT2	91.8339	0.667459	0.346112	1.92845	0.0537992	0.332551	77.6579	68.8859	63.1801	72.2757	133.745	135.259
1523	PRKCI	53.4162	-0.906406	0.4701	-1.92811	0.0538408	0.33259	99.7084	26.0896	93.9361	29.5341	32.4197	38.8091
1524	PPP4R2	46.3418	-0.806081	0.418386	-1.92664	0.054024	0.333503	46.7535	56.0696	73.2455	25.1871	45.8902	30.9051
1525	ANKRD36	251.621	0.503597	0.261486	1.9259	0.0541166	0.333636	226.629	152.813	246.984	231.237	360.517	291.549
1526	SMG5	435.377	-0.378985	0.196781	-1.92592	0.0541143	0.333636	614.633	492.469	380.709	345.616	379.296	399.536
1527	OPA1	364.58	-0.43505	0.225958	-1.92536	0.0541841	0.333834	504.072	394.467	353.986	265.478	265.534	403.944
1528	CACYBP	981.422	-0.238707	0.124036	-1.9245	0.0542913	0.334275	1130.52	1149.21	914.062	928.872	855.252	910.617
1529	AZIN1	1041.11	-0.212253	0.110312	-1.92411	0.0543406	0.33436	1253.52	980.402	1106.92	1186.85	828.842	890.092
1530	SAFB	674.44	0.357655	0.186102	1.92182	0.0546279	0.335908	377.128	719.555	711.132	731.823	797.019	709.983
1531	GMCL1	145.356	0.709428	0.369284	1.92109	0.0547199	0.336127	79.6726	93.6754	156.332	236.286	193.984	112.183
1532	MAPRE1	1551.1	-0.179545	0.0935072	-1.92012	0.0548421	0.336127	1651.43	1370.22	1907.52	1552.71	1127.03	1697.68
1533	NDUFV3	345.699	-0.364064	0.189571	-1.92046	0.0548001	0.336127	395.04	417.654	348.114	241.072	384.1	288.215
1534	P2RY8	301.21	-0.432656	0.225295	-1.9204	0.0548076	0.336127	237.507	374.242	404.091	170.857	200.527	420.034
1535	RPL18A	2741.75	-0.143173	0.0745328	-1.92094	0.0547388	0.336127	3296.07	2774.85	2554.59	3067.44	2403.27	2354.25
1536	NCKAP1	321.91	-0.42396	0.220944	-1.91885	0.0550027	0.336892	253.026	429.567	430.949	260.916	332.282	224.719
1537	SRGAP2B	173.44	0.47187	0.245971	1.91839	0.055061	0.337029	229.866	85.4889	130.356	250.313	126.163	218.455
1538	RPL27A	1937.16	-0.162585	0.0848029	-1.91721	0.0552106	0.337725	2294.3	2099.8	1753.08	2002.63	1812.24	1660.91
1539	MMS22L	154.151	-0.530822	0.276923	-1.91686	0.0552562	0.337785	139.844	137.324	243.883	73.8576	83.871	246.127
1540	FBXL5	627.266	-0.249134	0.130007	-1.91631	0.0553255	0.337988	680.929	674.395	688.734	560.427	574.338	584.775
1541	CYFIP1	917.09	-0.264821	0.138225	-1.91587	0.0553821	0.338114	1040.64	909.995	1031.04	751.088	690.814	1078.96
1542	RAB3GAP2	321.167	0.432419	0.225802	1.91504	0.0554878	0.33854	283.898	359.074	191.749	395.752	332.906	363.623
1543	CRYZ	658.368	-0.25626	0.13389	-1.91396	0.0556248	0.338805	956.569	704.006	504.883	734.648	579.995	470.106
1544	FAM3C	63.048	-0.683122	0.356936	-1.91385	0.0556392	0.338805	65.5569	86.676	81.1627	51.4516	43.7151	49.7258
1545	MSL3	310.695	-0.337812	0.176493	-1.91402	0.0556171	0.338805	369.929	362.325	309.404	283.728	282.458	256.325
1546	PPP6R2	204.598	0.508698	0.26585	1.91347	0.0556873	0.338878	127.726	185.61	191.007	261.302	287.618	174.327
1547	SHISA5	1154.14	-0.201251	0.105197	-1.91309	0.055737	0.338962	1123.59	1183.83	1387.74	996.476	948.226	1284.99
1548	RARS2	340.18	-0.391098	0.204505	-1.91241	0.0558238	0.33927	522.299	305.201	344.116	287.387	266.907	315.169
1549	NEDD1	324.746	-0.347072	0.181517	-1.91207	0.0558677	0.339318	450.021	291.448	353.815	329.786	266.184	257.22
1550	TGFB1I1	251.418	-0.420922	0.22018	-1.91171	0.0559131	0.339374	191.497	219.876	447.976	186.009	127.329	335.82
1551	PDGFA	181.986	-0.425545	0.222635	-1.9114	0.0559534	0.3394	182.615	191.571	251.904	132.201	148.122	185.5
1552	PSMD1	4216.29	-0.135316	0.070823	-1.91062	0.0560536	0.339789	3986.9	4058.06	5153.25	3361.24	3724.47	5013.83
1553	CCDC144B	255.181	0.487612	0.255326	1.90976	0.0561636	0.340018	220.737	222.664	180.101	186.876	425.553	295.152
1554	DCAF12	890.813	0.279358	0.146258	1.91004	0.0561283	0.340018	936.69	768.431	716.597	866.84	1035.4	1020.92
1555	BCAP29	348.272	-0.35945	0.188639	-1.90549	0.0567162	0.340142	450.524	434.84	297.439	291.043	325.657	290.129
1556	BNIP3	125.838	-0.553182	0.290382	-1.90502	0.056778	0.340142	109.124	154.014	176.96	69.9963	79.6994	165.233
1557	COG4	346.511	-0.335111	0.175583	-1.90856	0.0563186	0.340142	359.334	383.118	413.605	291.324	266.673	365.01
1558	CUTA	692.735	-0.239404	0.125543	-1.90695	0.0565275	0.340142	802.152	774.354	670.901	711.926	647.302	549.775
1559	FRMD4B	277.127	0.432165	0.226445	1.90847	0.05633	0.340142	212.143	218.843	273.511	300.048	397.022	261.194
1560	HEATR5A	149.454	0.570563	0.299531	1.90486	0.0567989	0.340142	120.182	125.067	106.476	105.737	224.261	214.998
1561	MLLT1	82.6436	0.638969	0.334992	1.90741	0.0564672	0.340142	54.8556	101.765	43.803	90.7572	115.375	89.3062
1562	NUDCD3	641.938	-0.278885	0.146147	-1.90825	0.0563585	0.340142	568.873	737.035	806.407	498.588	688.387	552.34
1563	PPT1	1093.27	-0.221292	0.116148	-1.90525	0.0567478	0.340142	1336.31	1153.12	1029.69	1238.45	852.07	949.992
1564	RAB7A	2923.24	-0.153493	0.0804759	-1.90731	0.0564802	0.340142	3147.32	3136.67	2950.03	2706.98	2667.32	2931.13
1565	SDCCAG8	285.217	0.384105	0.201493	1.9063	0.0566113	0.340142	198.049	221.46	321.688	325.409	242.599	402.095
1566	STX3	961.286	-0.278652	0.146113	-1.9071	0.0565075	0.340142	863.152	1022.35	1285.45	945.666	750.963	900.13
1567	TOMM7	492.835	-0.329812	0.17305	-1.90587	0.0566665	0.340142	698.077	515.368	444.768	425.669	467.308	405.821
1568	VAC14	939.663	0.259	0.135965	1.9049	0.0567935	0.340142	688.707	1029.65	847.954	827.315	1012.18	1232.17
1569	WDR75	216.063	0.397307	0.208262	1.90773	0.0564267	0.340142	178.201	187.136	193.615	225.464	270.087	241.874
1570	ZNF408	275.319	-0.394642	0.207124	-1.90534	0.0567356	0.340142	327.123	272.553	331.871	201.289	201.463	317.618
1571	ZNF789	87.8168	0.725059	0.380132	1.90738	0.0564708	0.340142	95.6684	49.3689	57.1555	82.1167	136.978	105.614
1572	HMGA1	100.196	0.639319	0.335728	1.90428	0.0568741	0.340172	58.6674	89.7969	83.5866	136.476	152.235	80.4121
1573	RPL12	3538.21	-0.137909	0.0724213	-1.90426	0.0568761	0.340172	4828.75	3578.86	2730.69	4392.08	3054.17	2644.7
1574	GLG1	97.4641	0.571533	0.300367	1.90278	0.0570689	0.340892	77.8212	74.7157	81.7211	133.607	120.802	96.118
1575	MAP4	1193.87	0.193099	0.101479	1.90285	0.0570605	0.340892	940.411	1010.08	1389.66	1016.56	1220.19	1586.3
1576	PSMD8	1304.62	-0.208308	0.10951	-1.90219	0.0571469	0.341003	1277.43	1479.04	1437.17	1223.48	1109.88	1300.71
1577	RPL18	2234.1	-0.149007	0.0783388	-1.90209	0.05716	0.341003	2688.84	2315.67	2041.58	2460.14	2035.99	1862.35
1578	GGNBP2	293.191	0.506646	0.266475	1.90129	0.0572644	0.341409	188.13	289.682	229.025	458.299	395.405	198.604
1579	TRIM5	1658.6	-0.193684	0.101892	-1.90087	0.0573184	0.341515	2320.29	1506.19	1518.49	1768.7	1355.93	1481.98
1580	CCDC18	83.465	0.635305	0.334392	1.89988	0.0574485	0.341958	50.7008	75.3271	69.2848	97.6774	81.6051	126.195
1581	LDLRAD3	714.985	0.261707	0.137758	1.89975	0.0574655	0.341958	814.715	718.785	426.653	827.915	960.304	541.537
1582	LAPTM4A	1478.79	-0.201073	0.105882	-1.89903	0.0575604	0.34209	1541.84	1588.53	1603.49	1465.87	1191.1	1481.91
1583	MFSD4B	162.693	0.455912	0.240076	1.89903	0.0575605	0.34209	123.551	121.628	168.184	165.466	193.249	204.08
1584	UEVLD	226.91	0.38404	0.20227	1.89865	0.0576099	0.342168	149.822	224.953	215.412	194.131	305.116	272.026
1585	MRPL49	505.575	-0.295357	0.155709	-1.89686	0.0578466	0.343357	524.808	603.538	539.533	382.162	464.642	518.769
1586	RRP1B	1350.01	-0.254215	0.134131	-1.89528	0.0580558	0.344382	1199.08	1424.02	1799.85	1326.57	1089.23	1261.35
1587	NTAN1	73.8479	-0.715106	0.377367	-1.89499	0.0580943	0.344393	90.9148	75.8707	105.13	38.3367	79.9625	52.8726
1588	TENT4A	89.0991	0.598591	0.316064	1.89389	0.0582393	0.345035	66.9669	94.1501	50.9466	133.093	117.123	72.3148
1589	C4orf48	55.396	0.880832	0.465317	1.89297	0.0583614	0.345541	27.7793	46.974	33.9958	111.187	83.4158	29.0248
1590	GMIP	69.8171	0.706357	0.373203	1.89269	0.0583996	0.34555	49.8399	51.4447	52.2222	126.209	83.5895	55.5967
1591	BCAP31	1417.53	-0.187027	0.0988684	-1.89168	0.0585338	0.346126	1484.83	1549.7	1488.77	1438	1287.71	1256.15
1592	ATP6V1F	1192.33	-0.194538	0.10301	-1.88853	0.0589543	0.347044	1314.19	1254.75	1243.35	1231.52	1024.19	1086
1593	HNRNPA1	4737.44	-0.131264	0.0695072	-1.88849	0.05896	0.347044	5152.49	4486.28	5185.79	5110.6	3846.58	4642.92
1594	PIP4P2	277.102	-0.37447	0.198209	-1.88927	0.0588552	0.347044	357.166	309.169	272.374	267.4	204.392	252.11
1595	PNPO	249.639	0.436123	0.230815	1.88949	0.0588263	0.347044	225.724	178.238	213.864	436.533	207.777	235.698
1596	RNF130	925.84	0.289118	0.153081	1.88866	0.0589377	0.347044	490.143	1109.18	958.905	825.343	1160.69	1010.78
1597	SDHC	826.228	-0.218286	0.115555	-1.88902	0.0588889	0.347044	904.54	907.273	854.599	756.41	780.774	753.77
1598	SLC46A3	206.332	-0.405425	0.214674	-1.88856	0.0589506	0.347044	345.767	245.749	112.157	259.927	193.535	80.8564
1599	UFD1	478.522	-0.278029	0.147237	-1.88831	0.0589841	0.347044	483.925	561.783	528.267	421.602	450.497	425.061
1600	SNX14	871.649	-0.22737	0.120429	-1.888	0.0590256	0.34707	1031.53	866.609	917.439	864.739	677.22	872.355
1601	PACS2	164.442	-0.541364	0.286793	-1.88765	0.0590732	0.347133	284.58	148.179	158.757	134.429	160.137	100.569
1602	MATR3	1952.27	-0.164822	0.0873611	-1.88667	0.0592047	0.347689	1980.3	2008.56	2204	1864.92	1841.64	1814.2
1603	UQCRFS1P1	405.492	-0.328177	0.174078	-1.88523	0.0593981	0.348607	478.263	454.145	415.71	429.474	294.109	361.251
1604	NDUFB7	345.434	-0.361241	0.191698	-1.88443	0.0595063	0.348807	393.188	421.797	347.192	353.307	254.526	302.593
1605	STK11IP	119.85	0.51312	0.27226	1.88467	0.0594741	0.348807	98.4221	127.499	68.8188	166.498	166.547	91.3182
1606	ELMO2	597.219	0.252378	0.133978	1.88372	0.0596023	0.349152	537.106	455.569	643.578	672.472	537.773	736.816
1607	CIPC	129.167	0.548822	0.291599	1.88211	0.0598209	0.349943	167.536	82.1035	76.4407	168.877	131.166	148.879
1608	SORT1	174.213	-0.678703	0.360558	-1.88237	0.0597863	0.349943	183.743	267.984	170.257	112.111	79.7638	231.417
1609	ZNF664	374.385	-0.326962	0.17374	-1.8819	0.059849	0.349943	468.623	419.464	365.277	318.957	340.04	333.952
1610	NISCH	529.597	0.272056	0.144611	1.88129	0.0599322	0.350213	536.166	503.769	402.345	637.699	563.451	534.154
1611	CILK1	242.663	-0.369819	0.196683	-1.88028	0.0600704	0.350367	280.977	244.158	295.6	227.883	189.797	217.566
1612	RTN4R	84.5635	-0.622063	0.330812	-1.88041	0.0600522	0.350367	118.283	121.766	59.3573	88.1107	92.7561	27.1082
1613	ZNF594	61.3367	0.67084	0.356771	1.88031	0.0600656	0.350367	43.0583	61.2383	38.8278	74.4596	80.9511	69.4851
1614	AIP	498.97	-0.280305	0.149253	-1.87805	0.0603746	0.350831	536.4	562.926	541.059	472.568	415.665	465.202
1615	DNAJC14	312.622	-0.399207	0.212694	-1.8769	0.0605311	0.350831	282.355	386.07	391.523	245.904	208.278	361.603
1616	EFNA4	49.5271	-0.752324	0.400524	-1.87835	0.0603337	0.350831	64.1674	69.5479	52.7365	35.7471	31.9682	42.9953
1617	FAM126B	337.239	0.367405	0.195757	1.87684	0.0605398	0.350831	248.497	298.122	337.265	423.061	344.955	371.534
1618	ICAM2	130.399	-0.563695	0.300097	-1.87838	0.0603292	0.350831	227.998	156.741	82.2805	166.934	69.7076	78.7322
1619	RPS17	2309.39	-0.147549	0.0786132	-1.87689	0.0605327	0.350831	2832.61	2486.16	1969.35	2461.31	2323.9	1783.02
1620	RPUSD2	47.0102	0.775674	0.413212	1.87718	0.0604931	0.350831	26.0989	45.3741	32.56	67.3055	66.4512	44.2714
1621	SAAL1	103.215	-0.534826	0.284709	-1.8785	0.0603127	0.350831	109.968	106.631	148.499	78.4909	67.1965	108.504
1622	SLC20A1	524.865	-0.301717	0.16062	-1.87846	0.0603187	0.350831	648.022	481.695	604.479	435.07	390.788	589.137
1623	SRSF11	683.977	0.293978	0.156557	1.87777	0.060413	0.350831	486.471	714.083	650.029	771.706	824.581	656.992
1624	TBL1X	76.9633	0.617766	0.329217	1.87647	0.060591	0.350831	61.3151	59.2507	60.9701	74.506	97.4113	108.326
1625	USP34	606.282	0.272232	0.14508	1.87642	0.0605974	0.350831	508.865	557.837	571.206	550.411	638.662	810.711
1626	ATR	116.988	0.589939	0.314629	1.87503	0.0607888	0.351698	89.0448	127.4	61.3017	203.436	128.567	92.1787
1627	PIN1	182.437	0.652243	0.347902	1.87479	0.0608219	0.351698	81.3374	156.949	193.256	273.942	237.399	151.736
1628	CLN6	74.2988	0.616871	0.32944	1.87248	0.0611399	0.353103	81.8984	49.0816	46.6356	111.511	88.3541	68.3117
1629	MANF	98.5686	0.667534	0.356461	1.87267	0.0611139	0.353103	66.5262	61.862	91.6026	191.426	88.4313	91.5637
1630	CDH7	71.3269	-0.659636	0.352561	-1.87098	0.0613477	0.353438	57.6992	51.1842	158.462	31.5436	44.2231	84.849
1631	DUSP14	959.03	0.24437	0.130629	1.87071	0.0613846	0.353438	763.512	889.738	954.151	733.372	1144.93	1268.47
1632	LPAR5	696.134	-0.240035	0.128312	-1.87071	0.0613858	0.353438	518.206	907.82	824.494	405.01	810.956	710.317
1633	METTL8	168.994	0.520833	0.278354	1.87112	0.0613285	0.353438	98.2164	167.679	154.043	224.862	189.269	179.896
1634	PSMB3	759.036	-0.339487	0.181408	-1.87141	0.0612888	0.353438	819.826	915.318	785.267	690.306	493.863	849.638
1635	MYL6B	109.689	-0.528254	0.282461	-1.87018	0.0614583	0.353639	135.302	142.272	110.981	78.6669	107.93	82.9831
1636	ATP5MF	466.988	-0.284489	0.152203	-1.86914	0.0616034	0.354234	512.061	538.433	487.712	438.323	400.602	424.796
1637	CCDC82	374.396	-0.303528	0.16241	-1.8689	0.0616371	0.354234	383.857	435.052	421.76	306.977	360.17	338.558
1638	DEK	530.937	-0.285452	0.152793	-1.86823	0.0617305	0.354421	485.592	555.167	717.145	462.145	456.793	508.779
1639	GBGT1	293.1	0.337961	0.180909	1.86812	0.0617449	0.354421	303.013	245.838	228.421	378.545	301.814	300.969
1640	ACTL6A	305.684	-0.336354	0.180092	-1.86769	0.0618059	0.354439	292.918	369.553	361.602	249.299	296.368	264.362
1641	HDAC10	45.5034	0.748702	0.400956	1.86729	0.0618611	0.354439	32.4259	26.6661	43.5578	58.7122	49.2364	62.4219
1642	NDUFA11	603.736	-0.261801	0.140184	-1.86755	0.0618252	0.354439	600.631	656.42	717.368	494.338	612.851	540.807
1643	CNST	364.653	0.409843	0.219724	1.86526	0.0621444	0.355792	357.359	244.061	326.946	555.282	420.281	283.99
1644	RPL10P9	710.39	-0.235476	0.126256	-1.86506	0.0621728	0.355792	893.662	704.377	711.156	706.648	603.628	642.869
1645	TBC1D3L	48.525	0.950322	0.50972	1.8644	0.0622655	0.356106	96.8915	8.02692	14.173	108.056	44.4342	19.5691
1646	ATP5MPL	388.433	-0.352353	0.189249	-1.86185	0.0626242	0.357329	433.159	537.342	344.965	336.904	331.565	346.663
1647	ELMOD3	289.739	0.371808	0.199622	1.86256	0.0625244	0.357329	177	297.788	286.65	272.033	406.655	298.306
1648	FOXJ3	278.868	0.472649	0.253817	1.86217	0.0625796	0.357329	148.552	355.242	211.895	348.515	376.297	232.707
1649	ZC3H13	919.794	0.275893	0.148186	1.8618	0.0626314	0.357329	984.351	682.302	844.844	939.607	1065.71	1001.95
1650	ARHGAP17	217.7	-0.39721	0.213421	-1.86115	0.0627226	0.357633	228.362	217.142	295.335	148.131	185.418	231.809
1651	KMT2B	73.8142	-0.622969	0.334919	-1.86006	0.062877	0.358296	128.55	55.1128	87.3986	79.7556	43.9126	48.1557
1652	ERN1	349.798	0.359337	0.193222	1.85971	0.0629261	0.358359	292.215	362.073	244.117	413.769	546.672	239.943
1653	TRIO	435.194	0.350058	0.188329	1.85876	0.0630613	0.358911	427.595	262.204	477.26	511.637	450.475	481.991
1654	LPP	762.767	0.274338	0.1477	1.8574	0.0632536	0.359788	601.89	696.778	772.207	931.361	768.21	806.154
1655	DR1	1360.58	0.676869	0.36459	1.85652	0.0633791	0.360285	822.26	1259.03	1021.9	2196.12	1694.58	1169.61
1656	DOK3	747.657	0.355247	0.191461	1.85546	0.0635311	0.360741	450.309	723.104	821.664	902.712	815.034	773.118
1657	DPY19L1	174.333	0.52876	0.284981	1.85542	0.0635361	0.360741	137.001	125.191	148.065	291.399	112.849	231.49
1658	MBNL2	138.831	-0.49342	0.266009	-1.8549	0.0636105	0.360945	155.601	162.651	167.141	128.749	127.895	90.9456
1659	DPY19L4	92.6055	0.732971	0.395353	1.85397	0.063744	0.361485	113.032	88.774	26.3417	133.752	96.1021	97.6311
1660	DDX1	785.817	-0.218142	0.11771	-1.85321	0.0638518	0.36166	912.236	806.514	815.7	795.072	681.856	703.524
1661	PUS7L	167.498	-0.489246	0.263979	-1.85335	0.0638325	0.36166	158.874	214.148	204.239	101.79	119.107	206.83
1662	MRPS31P5	64.9908	-0.708624	0.382622	-1.85202	0.0640227	0.361968	65.0384	76.4483	96.7129	34.2377	74.8505	42.6569
1663	SRP54	536.588	-0.266605	0.143974	-1.85176	0.0640601	0.361968	555.809	541.022	655.211	459.404	413.749	594.332
1664	TMEM165	183.269	0.467383	0.252388	1.85185	0.064048	0.361968	153.78	143.986	159.365	225.407	257.833	159.246
1665	ZNF217	193.625	0.460909	0.248851	1.85215	0.0640049	0.361968	190.756	167.63	127.814	188.636	301.558	185.356
1666	DEF8	511.627	-0.271784	0.146826	-1.85106	0.0641607	0.362111	613.323	645.885	426.323	473.084	520.965	390.18
1667	LRCH4	53.7727	0.690878	0.373235	1.85105	0.0641622	0.362111	46.7043	39.2732	36.2657	84.9542	54.6271	60.812
1668	FKBP4	441.877	-0.310658	0.167881	-1.85046	0.0642474	0.362135	389.482	537.71	544.911	381.671	373.392	424.093
1669	GRSF1	362.075	-0.307582	0.166248	-1.85014	0.0642937	0.362135	474.098	395.006	328.939	407.975	306.394	260.038
1670	RREB1	451.634	0.307365	0.166147	1.84995	0.0643206	0.362135	378.998	459.965	371.999	441.723	498.705	558.416
1671	TMEM189	244.887	0.519982	0.281039	1.85021	0.0642827	0.362135	142.505	217.554	243.179	371.273	267.269	227.543
1672	MIER3	91.5807	0.635867	0.344017	1.84836	0.0645502	0.363211	54.2378	101.498	61.9551	92.9189	98.5486	140.326
1673	RPL13	5327.01	-0.129653	0.0701566	-1.84804	0.0645959	0.36325	6416.36	5817.33	4504.43	5802.94	4910.97	4510.05
1674	GGA1	386.708	0.306137	0.165747	1.84702	0.0647449	0.363871	380.125	351.873	303.605	443.73	487.668	353.248
1675	RIT1	462.943	-0.313627	0.16987	-1.84627	0.0648531	0.364262	412.86	556.188	573.91	406.547	449.745	378.408
1676	NSUN5P1	250.619	0.471699	0.255662	1.84501	0.0650364	0.365073	222.168	162.953	244.225	249.188	367.536	257.646
1677	LRRC41	943.376	-0.207217	0.11236	-1.84423	0.0651492	0.365271	1072.49	940.791	1020.9	920.889	873.104	832.086
1678	SIL1	701.794	0.286541	0.155359	1.84438	0.065128	0.365271	616.321	777.849	516.29	751.599	756.841	791.864
1679	ABCC10	364.59	0.361882	0.196288	1.84363	0.0652369	0.365327	347.017	293.727	312.696	329.661	411.286	493.151
1680	XRN2	1200.31	-0.187111	0.101485	-1.84374	0.0652215	0.365327	1418.46	1232.04	1187.91	1177.79	1076.27	1109.39
1681	INPPL1	255.854	0.453825	0.246202	1.8433	0.0652851	0.365379	161.872	334.055	170.846	305.173	299.097	264.084
1682	GET3	402.26	-0.296056	0.160655	-1.84281	0.0653567	0.365563	433.161	463.946	432.871	352.114	350.819	380.651
1683	SS18L1	142.165	-0.553647	0.300661	-1.84143	0.0655584	0.366037	143.622	243.472	113.166	58.464	186.21	108.052
1684	TMEM216	196.692	0.402134	0.218362	1.84159	0.0655353	0.366037	204.256	185.677	121.804	257.701	230.375	180.337
1685	TTC17	964.361	-0.206288	0.11202	-1.84153	0.0655444	0.366037	883.309	1106.43	1113.03	819.483	892.422	971.495
1686	MTND4P12	583.876	-0.251046	0.136358	-1.84108	0.0656094	0.366105	762.267	635.291	501.098	680.325	506.614	417.661
1687	CDC6	67.8649	-0.668166	0.362988	-1.84074	0.0656597	0.366169	54.8554	138.95	60.1009	50.6253	69.8977	32.7605
1688	CLEC16A	513.794	0.289817	0.157633	1.83856	0.0659802	0.367303	540.008	389.313	464.949	545.751	537.949	604.794
1689	IKZF3	75.2226	0.595396	0.323795	1.8388	0.0659439	0.367303	60.5623	59.242	59.8578	87.8205	99.0388	84.8142
1690	MTND2P28	1769.34	-0.17848	0.0970501	-1.83905	0.0659083	0.367303	1667.57	2248.72	1679.78	1417.24	2241.85	1360.84
1691	RNPEP	145.345	0.510383	0.277779	1.83737	0.066155	0.36784	86.4732	143.19	131.084	174.122	200.589	136.61
1692	THTPA	172.833	0.626002	0.340681	1.8375	0.0661359	0.36784	200.816	97.3482	112.716	144.42	179.53	302.169
1693	LEMD3	57.7159	0.676132	0.368144	1.83659	0.0662698	0.368222	39.7095	53.0577	40.9226	79.55	68.7605	64.2954
1694	SH3TC1	274.319	0.359525	0.19578	1.83638	0.0663019	0.368222	225.035	250.657	243.139	342.33	305.8	278.955
1695	THUMPD1	568.125	0.272695	0.148565	1.83552	0.066428	0.368705	512.499	574.268	458.946	656.022	590.586	616.428
1696	NDUFAF4	136.582	-0.4665	0.254222	-1.83501	0.066504	0.368785	168.695	141.33	163.752	136.549	95.3321	113.834
1697	RPL10A	3101.15	-0.142634	0.0777341	-1.8349	0.0665208	0.368785	3957.29	3271.86	2551.08	3578.63	2743.8	2504.25
1698	DRG1	409.287	-0.349921	0.190749	-1.83445	0.0665866	0.368932	411.731	552.591	411.582	426.117	334.977	318.725
1699	LMBR1	72.5606	0.645768	0.352131	1.83388	0.0666713	0.369184	69.8547	61.8291	40.1331	76.428	102.938	84.1802
1700	CYB561A3	728.04	-0.226753	0.123734	-1.83258	0.0668652	0.37004	738.7	780.454	836.778	672.399	650.498	689.41
1701	SYNRG	229.611	-0.371468	0.202751	-1.83214	0.0669308	0.370185	267.143	229.675	278.333	198.001	169.776	234.74
1702	PRDX2	400.865	-0.307926	0.168108	-1.83171	0.0669939	0.370224	377.452	499.771	450.991	292.032	362.545	422.397
1703	VANGL1	83.5982	0.704789	0.384802	1.83156	0.0670166	0.370224	36.1738	88.1543	72.6176	111.218	82.3998	111.026
1704	FLCN	594.69	0.257842	0.140833	1.83083	0.0671254	0.370608	543.647	573.191	508.228	630.213	626.585	686.278
1705	RAP1GAP2	440.386	-0.402932	0.22015	-1.83026	0.0672112	0.370864	361.211	692.816	394.119	335.172	676.038	182.959
1706	ZNF562	726.558	0.358392	0.195877	1.82968	0.0672985	0.371128	592.453	768.966	531.983	621.279	759.011	1085.66
1707	BAG1	130.168	0.546049	0.298627	1.82853	0.0674698	0.371413	72.2556	97.4268	155.982	158.061	138.42	158.86
1708	ITGA2B	203.619	0.448641	0.24539	1.82828	0.0675081	0.371413	119.493	295.13	99.0506	229.512	372.896	105.632
1709	RPLP2	2052.69	-0.155017	0.0847687	-1.82871	0.0674432	0.371413	2388.89	2266.17	1833.47	2224.61	1894.9	1708.08
1710	TRMT11	89.2877	-0.599867	0.327966	-1.82905	0.0673916	0.371413	95.7776	138.342	90.349	74.7863	62.6779	73.7932
1711	SLC45A3	570.634	0.268429	0.146923	1.827	0.0676997	0.372249	635.224	432.837	464.92	890.326	481.929	518.566
1712	ATOH1	68.7631	-0.769664	0.421581	-1.82566	0.0679013	0.372487	41.6615	18.5762	206.26	45.7619	6.80201	93.5169
1713	CAPZA1	3132.19	-0.135499	0.0742106	-1.82587	0.0678695	0.372487	3559.86	2642.41	3607.01	3217.5	2276.15	3490.22
1714	FAR1	944.082	-0.240064	0.131438	-1.82645	0.0677826	0.372487	1035.42	1045.28	968.134	1025.08	916.106	674.468
1715	TEX264	422.928	-0.309917	0.169728	-1.82596	0.0678559	0.372487	446.158	491.91	463.431	416.172	329.366	390.533
1716	ARL14EP	104.853	-0.524412	0.287336	-1.82508	0.0679884	0.372573	85.0279	141.184	147.827	70.5134	92.6146	91.9485
1717	PSPC1	189.268	0.511381	0.28022	1.82492	0.0680125	0.372573	116.352	159.493	192.402	240.91	258.916	167.533
1718	SPINT2	1589.54	-0.175779	0.0963293	-1.82477	0.0680357	0.372573	1875.15	1657.64	1510.43	1807.33	1335.18	1351.54
1719	CPD	111.28	0.612373	0.335653	1.82442	0.0680881	0.372643	90.2802	67.3142	98.609	77.7917	138.348	195.335
1720	SSR4	1850.46	-0.186976	0.102536	-1.82353	0.0682239	0.373169	2010.37	2164.92	1728.43	2006.24	1632.74	1560.07
1721	BTBD1	98.1388	-0.560232	0.307436	-1.82227	0.0684142	0.37384	112.864	136.344	97.9651	56.8828	112.99	71.7863
1722	CHD2	646.669	0.727506	0.399248	1.82219	0.0684261	0.37384	544.031	411.794	476.726	516.414	1018.01	913.041
1723	ZNF350	178.301	0.412206	0.226558	1.81943	0.0688454	0.375913	146.74	149.062	162.707	214.945	196.478	199.875
1724	ATF4	1345.8	-0.21835	0.120076	-1.81843	0.068998	0.376091	2100.16	1298.59	1009.16	1504.19	1123.53	1039.15
1725	RPS8	5351.43	-0.107926	0.0593469	-1.81856	0.0689779	0.376091	6457.05	5327.09	4860.26	6086.51	4885.6	4492.06
1726	TMEM70	249.005	-0.370784	0.203885	-1.8186	0.068973	0.376091	367.667	229.77	243.051	280.558	153.818	219.167
1727	GUSBP2	71.4616	0.632071	0.348123	1.81566	0.069423	0.378188	41.7295	54.0911	70.2279	51.1134	111.354	100.253
1728	NOP10	662.574	-0.239936	0.132197	-1.81498	0.0695263	0.378532	706.429	735.437	708.892	641.374	565.338	617.976
1729	HSBP1L1	52.1791	0.713623	0.393332	1.8143	0.0696314	0.378666	47.1109	37.3073	30.6577	91.836	71.1593	35.0035
1730	SRBD1	184.06	-0.42818	0.235981	-1.81447	0.0696051	0.378666	237.475	146.453	251.923	140.158	126.58	201.771
1731	RASA2	183.424	0.449742	0.247924	1.81403	0.0696728	0.378673	199.383	150.657	120.565	222.7	183.586	223.655
1732	RPL35A	1992.89	-0.155224	0.0856019	-1.81333	0.0697815	0.37884	2380.25	2133.62	1785.68	2193.01	1784.88	1679.89
1733	SERPINB1	9067.83	-0.127399	0.0702677	-1.81305	0.0698245	0.37884	9190.27	13019.4	6188	9539.94	11106.1	5363.25
1734	TLCD3A	83.928	-0.578617	0.319102	-1.81326	0.0697912	0.37884	94.4259	116.566	90.8511	71.7847	61.7095	68.2302
1735	CHMP7	252.312	0.541657	0.298819	1.81266	0.0698845	0.378947	149.279	190.693	278.471	364.291	324.697	206.443
1736	CDC42SE1	915.935	-0.211128	0.116516	-1.81202	0.0699837	0.379267	913.357	975.891	1058.07	871.115	782.037	895.144
1737	DCTPP1	274.85	-0.364043	0.200985	-1.8113	0.0700949	0.379651	291.022	313.128	318.843	227.633	202.13	296.345
1738	MKNK1	225.922	0.372216	0.205601	1.81038	0.070237	0.380201	195.173	211.583	184.261	259.822	246.881	257.814
1739	ATG4A	134.027	0.523258	0.289128	1.80978	0.0703298	0.380266	104.81	119.104	102.084	179.732	115.289	183.14
1740	RYBP	256.019	-0.362684	0.200376	-1.81001	0.0702935	0.380266	306.445	312.296	247.042	207.638	239.847	222.844
1741	DENND2D	783.841	-0.229761	0.126991	-1.80927	0.0704092	0.380314	933.137	1011.08	604.909	828.881	763.345	561.696
1742	SAXO2	46.0366	0.841965	0.465379	1.8092	0.0704196	0.380314	31.8383	1.81404	60.3149	75.9892	2.17769	104.085
1743	SCAF4	219.963	0.441401	0.2442	1.80754	0.0706781	0.381492	150.924	214.91	192.079	301.437	254.664	205.763
1744	ARHGAP33	190.112	0.429567	0.237737	1.8069	0.070778	0.381593	139.235	159.801	187.283	226.357	232.302	195.694
1745	RRAGA	650.496	0.374221	0.207082	1.80712	0.0707441	0.381593	477.974	305.266	1009.67	807.982	499.68	802.408
1746	VILL	50.4615	-0.694232	0.384288	-1.80654	0.070834	0.381676	63.6575	57.4214	65.5031	32.0327	37.7023	46.452
1747	NHP2	370.155	-0.310055	0.171668	-1.80613	0.0708975	0.3818	426.091	397.272	401.55	384.467	279.683	331.869
1748	PEX3	337.746	-0.431743	0.239082	-1.80584	0.0709438	0.38183	508.215	393.091	271.969	287.17	233.551	332.48
1749	POC1B	219.801	0.388096	0.214952	1.8055	0.0709967	0.381897	196.826	162.295	210.31	214.291	222.552	312.533
1750	ZNF223	63.9116	0.643181	0.356314	1.80509	0.0710599	0.382018	49.3407	35.2901	67.1989	85.9826	64.4139	81.243
1751	GLS	249.162	0.476953	0.264275	1.80476	0.0711122	0.382079	231.222	268.951	125.233	427.213	220.326	222.028
1752	GSTM4	138.545	-0.482706	0.267501	-1.8045	0.0711526	0.382079	221.482	121.89	143.622	144.765	113.13	86.3823
1753	ABHD3	222.33	0.4573	0.253862	1.80137	0.0716443	0.383106	235.293	130.668	203.091	216.461	256.267	292.198
1754	ARFIP1	303.545	-0.373729	0.207394	-1.80202	0.0715424	0.383106	452.266	253.697	328.867	261.108	211.304	314.028
1755	CCNL2	564.062	0.262831	0.145867	1.80185	0.0715689	0.383106	461.749	523.857	554.024	622.915	638.89	582.936
1756	IPO8	135.45	0.477339	0.26501	1.80121	0.0716695	0.383106	167.845	96.1124	75.2223	237.18	110.235	126.104
1757	MAPKBP1	152.4	0.458878	0.254523	1.80289	0.0714051	0.383106	109.278	169.103	107.563	128.904	212.972	186.577
1758	PIK3AP1	825.252	-0.223743	0.124209	-1.80135	0.0716477	0.383106	1072.96	868.481	735.775	849.868	710.801	713.625
1759	RIN1	47.4565	1.11511	0.618583	1.80269	0.0714376	0.383106	10.615	31.5567	50.1785	61.9896	109.056	21.3431
1760	ZNF444	137.276	0.530734	0.294649	1.80124	0.0716648	0.383106	77.3499	145.305	113.151	158.467	221.534	107.848
1761	CPSF6	689.999	-0.250077	0.138875	-1.80074	0.0717443	0.383288	837.17	730.772	684.675	602.295	627.387	657.698
1762	ZNF525	49.2598	0.738378	0.410158	1.80023	0.0718247	0.3835	25.6401	49.0136	36.6706	67.3404	68.8607	48.0334
1763	CCDC117	96.885	0.55963	0.31116	1.79853	0.0720937	0.38396	77.3753	79.5506	74.174	141.998	128.294	79.9181
1764	E4F1	131.757	0.600521	0.33391	1.79845	0.0721055	0.38396	80.0137	94.1229	139.628	206.203	152.4	118.171
1765	ISCU	381.876	0.431867	0.240141	1.79839	0.0721149	0.38396	169.076	432.437	411.733	399.792	450.177	428.041
1766	RPL11	4009.38	-0.125945	0.0700216	-1.79866	0.0720718	0.38396	4714.27	4306.05	3540.41	4381.02	3686.93	3427.6
1767	TXK	59.6111	0.757738	0.421186	1.79906	0.0720093	0.38396	43.8015	30.7892	55.8085	42.1716	96.524	88.5719
1768	SLC25A6	3219.7	-0.124454	0.0692132	-1.79812	0.072158	0.383972	3526.88	3268.34	3277.65	3286.21	3019.41	2939.7
1769	GRIPAP1	407.472	0.296021	0.164669	1.79767	0.0722289	0.384132	351.432	311.859	438.809	408.266	438.923	495.54
1770	GDPGP1	82.1423	0.69622	0.387402	1.79715	0.0723118	0.384352	53.9162	65.0563	59.4824	169.005	66.4021	78.992
1771	ZC3H8	132.564	0.576362	0.320754	1.7969	0.0723519	0.384352	118.958	99.7034	84.3338	156.997	252.829	82.5622
1772	GGA2	384.301	0.305705	0.170244	1.79569	0.072544	0.384566	412.13	357.006	267.411	481.021	401.664	386.572
1773	GUSB	188.734	0.561309	0.312644	1.79536	0.0725966	0.384566	90.9551	222.806	155.336	262.853	206.708	193.745
1774	NUDT19	614.243	-0.245212	0.136579	-1.79539	0.0725912	0.384566	637.489	729.718	632.949	562.27	556.645	566.387
1775	PKD2	44.7975	-0.817034	0.454877	-1.79617	0.0724682	0.384566	73.4105	44.6498	54.5618	21.4137	40.5233	34.2257
1776	RAB20	88.1001	0.677414	0.377188	1.79596	0.0725015	0.384566	50.076	101.431	45.6368	155.922	127.362	48.1734
1777	JPH4	171.978	0.513196	0.285988	1.79447	0.0727386	0.385101	168.27	118.593	114.267	342.927	188.764	99.0489
1778	GATD3B	228.066	-0.401147	0.223588	-1.79414	0.0727911	0.385163	290.315	281.63	192.88	276.385	212.103	115.085
1779	BTN2A2	231.996	-0.444735	0.247973	-1.79348	0.0728966	0.385421	216.494	383.742	198.388	245.657	228.339	119.358
1780	ME1	132.236	-0.592602	0.33045	-1.79332	0.0729219	0.385421	279.424	170.788	46.5663	165.654	72.8532	58.128
1781	MX2	50.9646	0.809615	0.451871	1.79169	0.073182	0.386401	53.6726	35.0913	24.9911	52.2552	54.0847	85.6927
1782	SH2D3A	71.4193	0.591789	0.330305	1.79165	0.0731895	0.386401	52.2014	63.0269	55.6513	75.2316	90.447	91.9577
1783	SLC9A7	52.7439	0.685335	0.382612	1.7912	0.0732611	0.386562	27.6307	38.4933	54.054	51.0341	49.5302	95.721
1784	TMEM60	267.547	-0.347509	0.194078	-1.79056	0.0733637	0.386887	280.261	339.975	279.692	224.825	236.579	243.951
1785	NOTCH2NLA	454.53	0.311778	0.174301	1.78873	0.0736579	0.387654	353.957	435.819	417.747	474.08	638.771	406.805
1786	RILPL2	264.31	0.423998	0.237052	1.78863	0.073674	0.387654	167.502	266.787	244.198	336.623	329.2	241.55
1787	SLC1A5	273.556	0.433332	0.242259	1.78871	0.0736617	0.387654	202.331	229.608	255.456	427.528	271.502	254.912
1788	TRUB2	320.063	-0.354133	0.197979	-1.78874	0.0736566	0.387654	412.008	323.457	344.558	248.215	305.441	286.7
1789	RGS18	163.593	-0.428497	0.239679	-1.78779	0.0738093	0.388149	219.822	80.7601	259.628	182.224	56.2771	182.844
1790	NDUFB3	419.92	-0.315811	0.176743	-1.78684	0.073964	0.388745	431.356	530.343	433.434	318.511	367.124	438.752
1791	CNP	997.101	-0.19652	0.110089	-1.7851	0.0742449	0.389248	995.069	1095.78	1100.76	840.229	915.167	1035.6
1792	HSPA2	1736.67	-0.18654	0.104475	-1.78551	0.0741793	0.389248	1888.9	1836.15	1809.71	1488.78	1525.4	1871.07
1793	NTM	507.961	-0.364545	0.204191	-1.78531	0.0742111	0.389248	535.068	404.32	707.126	485.048	202.396	713.808
1794	RFWD3	182.505	0.404035	0.226306	1.78535	0.0742046	0.389248	147.193	189.916	129.901	187.958	282.18	157.885
1795	RPL7	5951.85	-0.119199	0.0667795	-1.78497	0.0742667	0.389248	7415.64	5878.7	5318.68	6691.52	5075.62	5330.93
1796	EP400	165.745	0.437629	0.245252	1.78441	0.0743577	0.389508	119.19	164.038	139.746	204.135	194.528	172.831
1797	KDM2A	508.585	0.386946	0.216889	1.78408	0.0744106	0.389569	609.313	428.531	310.43	529.517	539.235	634.484
1798	BYSL	100.721	-0.514403	0.28842	-1.78352	0.074502	0.389614	149.481	111.761	95.8732	92.9061	82.5981	71.7093
1799	PAFAH1B3	250.484	-0.350443	0.196464	-1.78375	0.0744648	0.389614	301.166	261.694	277.044	258.175	189.532	215.296
1800	BCLAF1	881.821	-0.214407	0.120238	-1.78318	0.0745562	0.389681	863.658	1056.16	924.476	763.471	813.853	869.312
1801	PYM1	207.571	-0.396723	0.222676	-1.78161	0.0748124	0.390802	231.508	251.609	222.652	143.249	200.17	196.238
1802	KLHL18	243.122	-0.354244	0.198902	-1.781	0.0749129	0.39111	216.274	310.016	288.011	153.987	262.094	228.347
1803	NQO2	849.852	-0.206247	0.115863	-1.7801	0.0750603	0.391662	819.147	918.868	993.309	744.238	754.382	869.165
1804	MCM3	481.936	-0.30015	0.168678	-1.77942	0.0751708	0.392022	490.194	562.366	537.307	432.16	362.87	506.719
1805	TIMP3	612.695	-0.277101	0.155775	-1.77885	0.0752642	0.392291	626.275	617.467	769.697	632.458	511.823	518.449
1806	ADAM10	855.944	-0.210552	0.118451	-1.77754	0.0754797	0.393197	1047.97	803.485	896.198	923.19	636.696	828.125
1807	EML4	171.511	0.518126	0.29153	1.77727	0.0755243	0.393211	123.279	110.738	193.211	178.554	249.411	173.876
1808	STOML2	605.419	-0.234181	0.13186	-1.77598	0.0757357	0.394094	665.921	673.32	623.979	561.336	581.613	526.347
1809	HDAC1	482.991	-0.258873	0.145819	-1.77531	0.0758473	0.394456	556.338	482.926	538.237	473.121	390.79	456.534
1810	PRDX1	20732.2	0.0837313	0.0471728	1.77499	0.0758995	0.39451	24654.5	21990	13765.8	25706.6	23694.8	14581.5
1811	HMGN4	625.846	0.267075	0.150543	1.77408	0.0760503	0.395075	531.323	598.791	562.611	536.635	708.056	817.662
1812	ODF2	305.23	-0.32577	0.183689	-1.77349	0.076148	0.395264	271.977	395.819	350.901	236.54	329.569	246.576
1813	PLPP5	422.89	0.283608	0.159928	1.77335	0.0761706	0.395264	305.443	482.736	359.969	417.3	566.605	405.286
1814	DUOX1	109.369	0.542765	0.306188	1.77265	0.0762867	0.395648	96.2756	88.9914	79.9489	105.231	118.987	166.783
1815	CLN8	142.766	0.442047	0.249462	1.772	0.0763938	0.395767	112.975	134.545	113.63	143.855	203.443	148.147
1816	TTLL4	130.49	0.497443	0.280706	1.77211	0.0763761	0.395767	78.9645	112.067	136.201	154.145	126.792	174.769
1817	H2BC12	161.534	-0.477611	0.26962	-1.77142	0.0764902	0.396048	280.274	182.529	113.044	159.176	114.953	119.228
1818	GTPBP1	278.097	0.349849	0.197589	1.77059	0.0766286	0.396547	213.563	274.133	244.816	330.299	334.616	271.153
1819	ALDH3A2	260.854	-0.388077	0.21928	-1.76978	0.0767641	0.396811	291.206	380.153	222.694	263.836	212.51	194.728
1820	ATG5	314.321	-0.337332	0.190588	-1.76996	0.0767346	0.396811	340.143	329.945	379.103	221.38	307.528	307.827
1821	ZNF254	137.588	-0.460032	0.260065	-1.76891	0.0769084	0.397339	201.331	146.944	132.951	120.298	113.144	110.863
1822	PKN1	237.67	-0.43072	0.243709	-1.76736	0.0771686	0.398028	259.845	312.601	235.419	285.237	170.681	162.238
1823	RELT	51.2912	0.667625	0.377649	1.76785	0.0770867	0.398028	48.5464	37.7407	31.8492	83.5557	56.3605	49.695
1824	SLC30A9	503	-0.274803	0.155481	-1.76743	0.0771555	0.398028	457.722	569.309	630.107	434.406	478.329	448.128
1825	MVP	2058.53	-0.145877	0.0825643	-1.76683	0.0772573	0.398267	1959.53	2195.58	2324.84	1707.74	1954.38	2209.12
1826	AMPD3	78.1728	0.561382	0.318282	1.76379	0.0777673	0.398721	75.8739	56.0809	57.35	113.742	87.2608	78.7294
1827	ARL1	571.123	-0.250324	0.14181	-1.7652	0.0775299	0.398721	577.014	639.041	645.496	529.989	548.949	486.247
1828	BRWD1	284.471	0.373026	0.211424	1.76435	0.0776726	0.398721	191.165	295.232	262.683	333.186	312.858	311.705
1829	DCUN1D4	208.036	-0.440392	0.249438	-1.76554	0.0774737	0.398721	259.937	216.861	237.564	139.355	226.628	167.871
1830	PIM2	284.428	-0.331663	0.188014	-1.76403	0.0777263	0.398721	267.695	334.155	345.988	199.455	251.746	307.529
1831	RBBP4	1527.76	-0.169259	0.0959106	-1.76475	0.0776051	0.398721	1644.27	1553	1654.59	1383.33	1514.18	1417.15
1832	RRM1	281.626	-0.356777	0.202246	-1.76407	0.0777196	0.398721	284.348	357.215	306.949	276.581	231.297	233.364
1833	SP2	88.218	-0.637443	0.361223	-1.76468	0.0776175	0.398721	72.595	120.131	131.325	83.6095	62.43	59.2177
1834	TRIM25	525.894	-0.278961	0.158161	-1.76378	0.0777692	0.398721	745.564	520.773	476.7	510.142	441.886	460.302
1835	ZNF780A	74.2167	0.637539	0.36134	1.76437	0.0776689	0.398721	61.3202	64.4613	46.1057	115.407	63.5365	94.4693
1836	APOO	56.221	-0.694302	0.394251	-1.76107	0.0782273	0.39969	67.0165	82.7792	56.3071	61.239	34.4369	35.5474
1837	DENND1B	281.005	-0.360725	0.204799	-1.76136	0.0781783	0.39969	243.307	303.638	408.595	236.383	237.057	257.05
1838	DIPK2A	91.5736	-0.60907	0.346168	-1.75946	0.0784992	0.39969	81.226	112.358	138.697	89.8342	57.4697	69.8568
1839	ERP29	890.825	-0.236543	0.134376	-1.76031	0.0783561	0.39969	893.799	1167.04	837.813	896.113	819.809	730.38
1840	MADD	1433.94	0.188294	0.107053	1.75889	0.0785954	0.39969	1335.87	1182.85	1508.76	1372.63	1560.53	1642.98
1841	MOSPD2	257.774	0.367695	0.208993	1.75936	0.0785161	0.39969	260.764	199.678	214.824	278.629	247.651	345.097
1842	NIP7	282.391	-0.337551	0.191865	-1.75931	0.0785243	0.39969	312.631	279.1	353.632	212.35	246.054	290.579
1843	NSUN2	150.771	0.431223	0.245127	1.75919	0.0785458	0.39969	125.653	126.857	131.161	169.655	153.712	197.586
1844	PLXDC2	692.509	-0.272999	0.155071	-1.76047	0.0783274	0.39969	1859.28	120.949	384.307	1366	130.961	293.556
1845	PRIMPOL	109.059	-0.499467	0.283473	-1.76196	0.0780767	0.39969	84.4485	128.662	166.834	50.8915	101.311	122.205
1846	RRM2B	165.819	0.49583	0.281539	1.76114	0.0782147	0.39969	163.843	157.18	96.4031	166.634	196.941	213.916
1847	SARAF	8856.49	-0.103455	0.058797	-1.75953	0.0784878	0.39969	9857.82	9207.26	8467.54	9089.36	8137.58	8379.35
1848	SELENOW	951.422	-0.195043	0.110879	-1.75907	0.0785664	0.39969	933.412	1015.96	1096.61	783.772	942.725	936.054
1849	TCIRG1	294.398	0.328657	0.186739	1.75998	0.0784106	0.39969	200.811	237.823	351.035	280.183	304.676	391.858
1850	UBE2O	96.7139	0.845716	0.479943	1.76212	0.0780493	0.39969	137.316	47.1183	40.2644	69.9418	174.413	111.23
1851	ZFYVE16	153.88	0.429608	0.244304	1.7585	0.0786625	0.399815	127.061	147.406	119.079	192.021	172.494	165.217
1852	APH1B	253.908	-0.36683	0.208942	-1.75566	0.0791471	0.39996	237.097	301.545	319.946	226.664	193.77	244.426
1853	CD200R1	397.284	-0.319623	0.18208	-1.7554	0.079191	0.39996	408.727	567.418	349.624	409.189	371.005	277.739
1854	CEBPG	59.7183	0.709938	0.404349	1.75576	0.0791297	0.39996	26.4461	55.8233	56.6725	79.9167	71.0473	68.404
1855	CWC27	102.997	-0.528779	0.300884	-1.75742	0.0788466	0.39996	139.34	100.018	125.499	71.878	75.6584	105.591
1856	FBXO9	138.017	0.505083	0.287397	1.75744	0.0788431	0.39996	86.1827	143.46	114.833	170.703	141.232	171.692
1857	GCSAML	5416.54	-0.125339	0.0713431	-1.75685	0.078943	0.39996	3868.71	7853.21	5319.82	3946.24	6960.24	4551.03
1858	INSIG2	168.337	-0.411306	0.23437	-1.75494	0.0792688	0.39996	191.421	195.123	189.17	141.485	131.986	160.839
1859	MEF2D	67.7681	-0.614113	0.349829	-1.75547	0.0791797	0.39996	71.578	103.246	71.6539	59.8203	52.8997	47.4109
1860	NIPSNAP2	298.837	0.352101	0.200655	1.75475	0.0793016	0.39996	193.019	321.901	275.698	311.524	404.996	285.882
1861	NOC4L	84.6482	0.752493	0.428429	1.7564	0.0790203	0.39996	39.2779	78.1578	64.8469	171.048	82.9233	71.6351
1862	PTPN23	175.075	0.498655	0.284178	1.75473	0.0793057	0.39996	121.046	136.61	164.638	131.48	313.737	182.942
1863	RAB9A	288.579	-0.341195	0.194448	-1.75468	0.0793139	0.39996	416.862	328.735	225.615	277.274	301.874	181.116
1864	RPN2	2595.93	-0.146543	0.0835169	-1.75466	0.0793182	0.39996	2726.01	2789.58	2662.27	2493.79	2292.73	2611.22
1865	SLC25A11	452.914	0.409973	0.233537	1.75549	0.0791751	0.39996	295.097	429.719	433.154	647.092	544.229	368.19
1866	STK17B	1427.16	0.179784	0.102465	1.75459	0.0793288	0.39996	1064.49	1400.74	1565.91	1368.1	1501.39	1662.36
1867	GIT1	145.147	0.450972	0.257159	1.75367	0.0794868	0.400542	175.811	107.25	86.3493	212.953	181.309	107.209
1868	GPATCH3	126.716	-0.474955	0.270937	-1.75301	0.0796011	0.400717	183.874	102.214	159.926	106.841	86.3724	121.066
1869	IFT140	79.9786	0.815487	0.465312	1.75256	0.0796778	0.400717	86.8029	52.0844	35.4918	53.817	114.05	137.626
1870	MT-ND3	1482.93	-0.230868	0.131739	-1.75247	0.0796934	0.400717	1517.6	1803.17	1429.79	1609.34	1601.47	936.235
1871	PKD1P6	51.7379	0.819823	0.467874	1.75223	0.0797344	0.400717	28.1373	63.3752	22.8326	84.2021	53.9825	57.8979
1872	PTRH2	210.428	-0.365408	0.20851	-1.75247	0.079693	0.400717	238.206	258.256	213.711	185.124	206.998	160.274
1873	FTO	890.873	0.208232	0.118897	1.75137	0.0798823	0.400956	813.092	814.01	851.137	863.748	1043.69	959.565
1874	HMG20A	351.715	0.444602	0.25386	1.75137	0.0798828	0.400956	305.068	319.584	247.585	317.153	320.323	600.577
1875	SFSWAP	144.029	0.486128	0.277596	1.75121	0.0799098	0.400956	110.425	125.365	117.542	223.815	159.525	127.499
1876	AC005086.4	91.7189	0.518572	0.296335	1.74995	0.0801267	0.401296	72.0615	74.5889	79.5185	103.504	104.96	115.68
1877	ARHGEF3	608.173	0.2343	0.133904	1.74976	0.0801606	0.401296	546.313	447.481	686.936	676.629	532.004	759.673
1878	CIAO2B	591.109	-0.234719	0.134157	-1.74958	0.080191	0.401296	620.105	621.805	674.372	542.817	506.352	581.204
1879	LITAF	3803.6	-0.121243	0.0692864	-1.74988	0.0801384	0.401296	5168.55	4204.33	2453.58	4957.29	3904.95	2132.9
1880	SLCO2B1	3505.98	-0.122138	0.0697902	-1.75008	0.0801052	0.401296	4419.07	3484.87	3079.69	3924.99	3150.56	2976.71
1881	PLEKHA5	296.502	-0.334187	0.191046	-1.74925	0.0802471	0.401364	305.157	363.366	322.942	242.651	247.058	297.838
1882	ATG4B	524.651	0.249457	0.142644	1.74881	0.0803242	0.401406	566.159	433.291	440.267	647.963	498.97	561.254
1883	SLC39A6	296.535	-0.418817	0.2395	-1.74871	0.080341	0.401406	417.54	332.639	265.695	259.713	189.227	314.397
1884	ZBTB48	250.385	-0.339589	0.194265	-1.74808	0.0804509	0.401742	347.843	225.36	265.751	269.648	171.351	222.355
1885	EMC3	419.845	-0.29125	0.166638	-1.7478	0.0804989	0.401769	447.078	440.885	494.68	433.471	341.638	361.315
1886	PRKCA	562.925	0.313949	0.179699	1.74708	0.0806229	0.401986	421.006	487.046	564.607	374.314	761.606	768.969
1887	TMA7	675.615	-0.242505	0.138808	-1.74705	0.080628	0.401986	616.52	862.525	722.663	613.811	669.862	568.307
1888	MRTO4	97.3477	-0.566766	0.324857	-1.74466	0.0810437	0.403631	131.572	101.904	113.263	57.956	77.3348	102.056
1889	PAK2	597.263	-0.301331	0.172695	-1.74487	0.0810072	0.403631	614.805	624.156	728.241	458.024	683.952	474.401
1890	REEP5	1738.02	-0.170862	0.0979912	-1.74364	0.0812212	0.404301	1523.13	1820.31	2200.68	1507.35	1638.7	1737.94
1891	MAP1S	207.914	0.52808	0.303071	1.74243	0.0814332	0.405142	146.086	164.102	179.741	343.861	276.24	137.456
1892	ATP6AP2	1002.07	-0.221096	0.127096	-1.73959	0.0819311	0.405475	1068.23	1008.13	1142.99	1095.81	740.822	956.447
1893	DPP3	266.647	-0.445495	0.256081	-1.73966	0.081918	0.405475	437.715	303.363	198.405	193.137	266.663	200.6
1894	IKBKB	868.648	0.276574	0.158901	1.74054	0.0817638	0.405475	895.88	795.45	666.593	870.658	872.692	1110.61
1895	NMD3	350.646	-0.359668	0.206574	-1.74111	0.0816645	0.405475	446.687	271.936	466.183	404.448	257.193	257.427
1896	NSUN3	144.809	-0.443687	0.25502	-1.73981	0.0818921	0.405475	138.427	152.783	212.247	122.271	110.788	132.338
1897	PPM1K	165.378	-0.439094	0.252147	-1.74142	0.0816093	0.405475	189.265	166.328	214.183	168.146	134.542	119.803
1898	RAD1	223.772	-0.379195	0.217893	-1.74028	0.0818106	0.405475	285.316	263.224	211.589	211.034	171.026	200.442
1899	RBM8A	1188.56	-0.19382	0.111372	-1.74029	0.0818072	0.405475	1017.65	1199	1571.71	943.468	913.236	1486.29
1900	RBX1	504.847	-0.286152	0.164487	-1.73966	0.0819183	0.405475	477.521	603.667	583.557	493.38	445.14	425.818
1901	UBE2D2	243.763	-0.415908	0.238915	-1.74082	0.0817158	0.405475	319.029	270.928	220.286	349.271	155.173	147.893
1902	PRDX4	663.708	-0.240199	0.138152	-1.73865	0.0820963	0.406079	860.026	674.577	603.817	836.513	511.309	496.006
1903	ZNF268	299.616	0.335728	0.193138	1.73828	0.0821615	0.406188	244.139	271.136	275.431	325.386	281.447	400.154
1904	ILRUN	510.666	-0.25237	0.145293	-1.73698	0.0823912	0.407109	558.576	551.496	554.452	455.102	439.135	505.234
1905	FBXO34	200.458	0.445255	0.256491	1.73595	0.0825727	0.407151	160.999	173.93	163.179	311.705	238.575	154.36
1906	GTF3C3	327.421	-0.368821	0.212422	-1.73627	0.0825163	0.407151	312.824	378.035	391.565	188.41	266.967	426.727
1907	PDK2	275.415	-0.344818	0.198622	-1.73605	0.082555	0.407151	316.162	323.348	278.062	252.923	298.941	183.057
1908	SARNP	475.255	-0.303501	0.17483	-1.73598	0.0825681	0.407151	607.145	581.955	397.404	415.024	429.988	420.017
1909	CCT6A	1517.03	-0.15749	0.0907776	-1.73489	0.0827596	0.407432	1668.42	1563.34	1569.06	1436.51	1419.22	1445.65
1910	MAML1	160.536	0.451946	0.260458	1.7352	0.0827058	0.407432	138.808	196.585	70.1323	251.447	215.125	91.1199
1911	SLC12A6	232.017	0.411984	0.237456	1.73499	0.0827421	0.407432	236.537	144.749	223.144	265.617	277.362	244.695
1912	UBA6	393.356	0.380459	0.219402	1.73408	0.0829046	0.407932	356.074	316.656	332.018	331.234	626.313	397.842
1913	SUSD1	275.438	0.329408	0.19004	1.73336	0.0830323	0.408347	196.728	263.16	267.516	223.461	330.027	371.738
1914	B4GALT1	622.074	-0.268261	0.154806	-1.73289	0.0831152	0.408541	667.96	766.354	604.369	634.855	506.019	552.887
1915	RAB2A	275.689	0.401085	0.231515	1.73244	0.083196	0.408725	197.076	281.249	231.149	388.354	310.782	245.525
1916	ESRRA	56.6409	0.689185	0.398015	1.73156	0.0833526	0.409067	24.3039	57.8013	51.1704	63.983	83.4309	59.1557
1917	MLKL	60.4144	0.7114	0.410805	1.73172	0.0833234	0.409067	71.7063	28.9192	42.5581	74.4957	85.4788	59.3286
1918	TANK	407.227	-0.329287	0.190249	-1.73082	0.0834838	0.409497	551.662	401.841	411.11	328.862	338.972	410.917
1919	PMVK	208.831	-0.373665	0.215976	-1.73012	0.083608	0.409893	214.058	248.064	244.469	181.848	165.435	199.111
1920	TMEM50A	1163.02	-0.195277	0.11289	-1.7298	0.0836659	0.409963	1313	1159.72	1243.42	1069.52	939.798	1252.69
1921	UBB	4556.61	-0.117886	0.0681611	-1.72952	0.0837157	0.409994	5018.42	4780.6	4423.29	4751.12	4095.26	4270.95
1922	ACP1	712.328	-0.229029	0.13247	-1.72891	0.0838249	0.41011	848.727	739.805	720.406	635.049	656.346	673.636
1923	ATP5MD	615.511	-0.230745	0.133463	-1.7289	0.0838266	0.41011	688.331	726.938	581.385	565.259	599.464	531.69
1924	RPA3	136.419	-0.522009	0.302211	-1.7273	0.0841139	0.410874	157.836	185.222	136.316	96.5608	92.1855	150.393
1925	SYF2	312.451	-0.306061	0.177168	-1.72751	0.0840755	0.410874	379.798	319.897	337.048	291.301	254.41	292.249
1926	WDR66	70.2354	0.628476	0.363789	1.72759	0.0840625	0.410874	58.0752	44.4155	55.6672	137.849	61.8458	63.5593
1927	CROCCP2	138.05	0.553826	0.32078	1.7265	0.0842583	0.411366	95.8211	121.398	105.743	228.76	186.828	89.7517
1928	ZC3H14	493.564	-0.272522	0.157933	-1.72556	0.0844273	0.411977	629.868	468.679	527.421	436.614	431.533	467.27
1929	AGPAT4	83.0222	0.593185	0.343885	1.72495	0.0845358	0.412293	56.5716	48.8641	98.1982	104.385	93.2344	96.8806
1930	HMOX1	61.1237	-0.612705	0.355288	-1.72453	0.0846118	0.41245	60.3522	82.8731	78.3212	42.4249	59.4126	43.3585
1931	ARHGAP27	95.3232	0.503912	0.292433	1.72317	0.0848583	0.413008	86.7117	58.3453	91.7586	121.476	84.4435	129.204
1932	EEF1A1	92806.3	-0.221411	0.128512	-1.72289	0.0849087	0.413008	127822	84231.4	89098.8	96291.3	71642	87752.6
1933	IREB2	756.669	-0.21162	0.122855	-1.72252	0.0849745	0.413008	817.977	735.378	885.569	716.306	671.927	712.855
1934	SAT1	4449.64	-0.161541	0.093741	-1.72327	0.0848402	0.413008	5638.82	5326.5	3276.86	4456.36	4415.84	3583.45
1935	SNRPD2	961.188	-0.196152	0.11388	-1.72244	0.0849897	0.413008	1037.14	1111.27	933.876	900.674	895.295	888.873
1936	ZNF615	85.8939	-0.542754	0.31496	-1.72325	0.0848437	0.413008	145.794	76.9966	84.8539	87.1048	48.8432	71.7711
1937	SELENOT	2062.9	-0.178564	0.103732	-1.7214	0.0851775	0.413707	2398.89	2430.35	1771.76	1945.92	1948.07	1882.38
1938	TGFBR2	115.913	-0.468433	0.272419	-1.71953	0.0855181	0.415147	134.283	110.21	160.589	93.613	89.3502	107.434
1939	CHIC2	127.714	0.602477	0.350592	1.71846	0.0857132	0.415489	75.4769	96.4045	127.93	202.19	163.736	100.548
1940	MRPL41	78.8119	0.712718	0.41487	1.71793	0.0858095	0.415489	37.3263	76.7066	60.8467	137.811	104.52	55.6612
1941	RNH1	1390.77	-0.179373	0.1044	-1.71813	0.0857736	0.415489	1330.62	1773.63	1328.75	1339.36	1480.15	1092.12
1942	SSX2IP	44.7614	-0.753125	0.438331	-1.71817	0.0857664	0.415489	79.7638	51.3723	40.3037	27.6438	33.1247	36.3598
1943	UCP2	380.993	-0.29431	0.171223	-1.71887	0.0856385	0.415489	332.599	210.747	734.65	295.423	180.69	531.851
1944	UXS1	274.416	0.326802	0.190326	1.71707	0.0859669	0.415824	296.103	247.289	188.699	335.146	341.348	237.915
1945	ZFHX3	216.533	-0.561738	0.327142	-1.71711	0.0859599	0.415824	250.518	159.685	363.072	265.477	149.194	111.251
1946	GPRC5C	399.379	0.310242	0.180749	1.71643	0.0860839	0.416176	285.064	586.432	227.459	382.663	583.646	331.007
1947	FUCA2	1222.92	-0.178223	0.103866	-1.7159	0.0861797	0.416425	1385.15	1260.23	1239.17	1344.13	1081.15	1027.67
1948	DCAF5	563.553	0.27495	0.160324	1.71496	0.0863518	0.416614	451.027	605.343	478.696	619.047	580.247	646.958
1949	HECW2	74.4387	-0.6344	0.369908	-1.71502	0.0863412	0.416614	150.147	58.2567	67.4613	74.1209	62.8166	33.83
1950	ZNF800	92.0881	0.685073	0.399365	1.71541	0.0862709	0.416614	45.029	83.6905	80.6873	159.335	110.695	73.0922
1951	CYFIP2	635.536	-0.266578	0.155475	-1.7146	0.0864195	0.416727	625.147	644.364	786.485	422.134	529.824	805.262
1952	PKN2	92.3967	-0.531516	0.310071	-1.71417	0.0864967	0.416886	131.129	82.6259	116.377	79.0825	74.6706	70.4949
1953	FHL2	466.558	-0.263519	0.15386	-1.71272	0.086764	0.417386	313.396	708.098	516.794	283.488	536.322	441.254
1954	GRK2	491.496	0.247047	0.144307	1.71196	0.0869042	0.417386	437.008	467.318	444.153	525.002	557.37	518.126
1955	METTL22	129.311	-0.471269	0.275325	-1.71168	0.0869553	0.417386	174.594	149.726	125.655	97.8992	136.415	91.5804
1956	PRPF39	266.653	0.345406	0.201619	1.71316	0.0866824	0.417386	220.208	216.334	262.496	322.482	225.86	352.535
1957	RFTN1	141.178	0.44429	0.259436	1.71252	0.0868002	0.417386	124.605	133.128	96.1928	206.511	176.524	110.106
1958	SLX1A	217.699	-0.358349	0.209275	-1.71234	0.0868343	0.417386	219.233	286.299	227.045	186.348	227.79	159.479
1959	SPDYE2B	76.7513	0.650274	0.379865	1.71185	0.0869235	0.417386	13.5452	14.3817	149.314	15.636	26.919	240.712
1960	TOE1	105.79	-0.547563	0.319867	-1.71185	0.0869248	0.417386	180.143	127.379	77.9939	85.9221	82.864	80.4361
1961	TESK2	620.124	-0.272447	0.15922	-1.71114	0.0870551	0.417651	882.339	584.987	585.535	567.194	558.703	541.988
1962	RPS19	2447.04	-0.133863	0.0782955	-1.70971	0.0873187	0.418702	3098.68	2571.12	2028.61	2751.29	2277.26	1955.26
1963	CHERP	97.1143	0.526248	0.307914	1.70907	0.0874372	0.419057	42.6879	115.76	86.7767	77.2716	128.57	131.621
1964	CMTM7	102.2	0.534406	0.312847	1.7082	0.0875991	0.419619	83.9473	77.1331	82.8858	174.802	104.021	90.4103
1965	SNRK	225.316	-0.438181	0.256691	-1.70704	0.0878155	0.420228	321.372	210.383	247.226	165.517	236.529	170.87
1966	STX12	282.875	-0.369566	0.216472	-1.70722	0.087781	0.420228	321.843	307.806	319.199	180.972	299.888	267.54
1967	CSK	333.401	0.315662	0.18503	1.70601	0.0880069	0.420683	251.765	334.004	306.3	384.062	379.796	344.478
1968	ITGB1BP1	930.782	-0.187741	0.11006	-1.7058	0.0880447	0.420683	761.7	1071.05	1143.08	683.714	913.514	1011.63
1969	KCTD15	63.1511	-0.623868	0.365663	-1.70613	0.0879845	0.420683	123.597	85.0076	27.9672	62.3291	56.4253	23.5804
1970	DHX35	98.013	0.530239	0.311026	1.70481	0.0882308	0.421358	75.9715	109.313	58.0136	133.649	115.386	95.744
1971	AATF	288.971	-0.316107	0.18556	-1.70353	0.0884689	0.422281	328.825	320.106	310.397	293.136	238.946	242.415
1972	TMEM59	1585.01	-0.149994	0.0880659	-1.7032	0.0885307	0.422361	1745	1583.74	1672.25	1582.96	1408.68	1517.45
1973	ZNF649	102.061	-0.50696	0.297702	-1.70291	0.0885842	0.422402	143.569	115.514	102.393	77.3262	92.3224	81.2439
1974	CHTOP	626.918	-0.232273	0.136418	-1.70266	0.0886318	0.422416	633.002	687.233	710.892	604.142	548.427	577.814
1975	VDAC1	2126.65	-0.142252	0.0835747	-1.7021	0.0887365	0.4227	2283.01	2283.74	2118.23	2186.63	2091.33	1796.92
1976	NEU3	113.914	0.552416	0.324699	1.70132	0.088883	0.42297	78.4212	120.713	77.0954	179.97	113.155	114.128
1977	PHF12	199.294	-0.373758	0.219673	-1.70143	0.0888628	0.42297	193.141	203.846	275.831	167.909	138.197	216.841
1978	FNBP1	230.687	-0.383777	0.225636	-1.70086	0.0889687	0.422992	268.09	218.43	293.961	153.284	201.6	248.756
1979	IMPDH1	229.329	0.375685	0.220885	1.70082	0.0889777	0.422992	202.137	216.893	172.842	339.298	246.669	198.134
1980	DYRK1A	361.087	0.302396	0.177852	1.70026	0.0890811	0.42327	271.567	381.037	308.866	347.726	536.678	320.644
1981	DCBLD1	138.813	0.450512	0.265025	1.69988	0.0891529	0.423397	136.348	113.699	98.8041	173.275	197.255	113.498
1982	GARS1	699.914	-0.218603	0.128628	-1.6995	0.0892251	0.423527	806.785	692.935	761.327	644.115	649.783	644.535
1983	AC068580.4	146.325	0.460679	0.27144	1.69717	0.0896648	0.425282	107.713	119.742	141.014	203.232	157.764	148.485
1984	ATP13A2	346.357	0.338486	0.199595	1.69587	0.0899113	0.425282	305.174	320.788	280.659	512.911	321.934	336.676
1985	EEF1A1P6	91.4933	-0.537465	0.316904	-1.69598	0.089889	0.425282	118.094	119.828	84.6251	103.249	62.2322	60.9308
1986	TBC1D17	120.782	0.454024	0.267697	1.69604	0.0898792	0.425282	95.8465	102.794	106.874	127.375	157.992	133.811
1987	TCERG1	238.271	0.466794	0.275212	1.69613	0.0898621	0.425282	203.536	170.657	203.861	421.037	269.841	160.694
1988	TRIR	88.4981	-0.530596	0.312708	-1.69677	0.0897393	0.425282	106.048	111.553	95.8611	59.1516	77.6529	80.7218
1989	UBIAD1	172.587	0.384155	0.22649	1.69612	0.0898624	0.425282	157.545	150.73	141.038	204.611	195.237	186.363
1990	TRIM8	113.778	0.663481	0.391291	1.69562	0.0899579	0.425289	43.6707	114.77	114.306	165.973	103.985	139.962
1991	WDR70	163.836	0.534016	0.315056	1.69499	0.0900777	0.425641	91.4478	134.585	174.412	253.654	141.441	187.474
1992	EXT1	125.292	-0.552974	0.326332	-1.69452	0.0901673	0.42585	111.469	156.025	158.976	54.0054	83.761	187.517
1993	PLEKHB2	2850.08	-0.143533	0.0847489	-1.69363	0.0903355	0.426431	3643.93	2822.85	2540.42	3036.12	2466.93	2590.22
1994	PCCA	173.561	0.398744	0.235486	1.69328	0.0904024	0.426533	229.243	109.058	119.373	257.231	165.015	161.446
1995	PTPN18	167.491	0.404875	0.239193	1.69267	0.090518	0.426864	118.435	154.129	161.435	180.119	212.026	178.799
1996	PHAX	342.116	-0.332486	0.196513	-1.69193	0.0906596	0.427317	437.843	332.374	368.298	287.127	242.375	384.681
1997	CKS1B	225.14	-0.345747	0.204383	-1.69166	0.0907099	0.427341	254.855	285.609	216.599	204.351	208.528	180.902
1998	EWSR1	1739.95	-0.153935	0.091035	-1.69094	0.090848	0.427777	1777.16	1953.97	1768.51	1651.16	1614.14	1674.74
1999	GALE	216.694	-0.35326	0.208953	-1.69062	0.0909097	0.427853	197.069	327.21	200.996	152.903	275.11	146.876
[truncated: 10,579 more rows]

## Sheet: DESeq2-TGFB-6day vs no stim
	Gene	baseMean	log2FoldChange	lfcSE	stat	pvalue	padj	NoStim_1	NoStim_2	NoStim_3	TGFB_1	TGFB_2	TGFB_3
1	TPSAB1	257512	0.620584	0.0229168	27.0799	1.69758e-161	2.11078e-157	249281	212106	146254	398838	314578	224015
2	CMA1	2668.11	-2.36606	0.0892688	-26.5049	8.51529e-155	5.29396e-151	1963.69	7704.6	3687.5	356.695	1587.42	708.727
3	CTSG	31891.3	-1.28325	0.0566912	-22.6357	1.92782e-113	7.99019e-110	48622.4	42324.5	44737.6	18039.5	18864.7	18758.9
4	HPGD	16591.7	-1.83183	0.0878133	-20.8605	1.2244e-96	3.80604e-93	27273.1	32138.2	18577.1	6531.02	8615.51	6415.22
5	FMNL3	2643.11	1.67723	0.0895219	18.7354	2.5465e-78	6.33264e-75	1344.63	1463.6	991.393	4147.99	4406.84	3504.24
6	PLAT	4631.49	1.34397	0.0783635	17.1505	6.23148e-66	1.29137e-62	2122.39	3100.54	2670.47	5942.95	7308.85	6643.75
7	LGALS3	15880.6	-0.827706	0.0550808	-15.0271	4.87782e-51	8.66441e-48	17907.5	18101.8	24955	9725.44	10724.5	13869.6
8	HAVCR2	1230.6	1.5914	0.109366	14.5511	5.74595e-48	8.93065e-45	707.965	589.761	538.006	2212.59	1676.79	1658.48
9	RGS1	204.79	4.19346	0.288603	14.5302	7.80092e-48	1.07774e-44	28.8012	18.8491	17.2022	427.415	336.223	400.248
10	CLU	6647.21	1.1326	0.0780128	14.5181	9.30831e-48	1.15739e-44	5021.67	3269.16	4087.03	12337.2	7128.41	8039.86
11	NCOA4	4494.3	0.979089	0.071784	13.6394	2.33567e-42	2.64016e-39	2814.98	2929.53	3314.08	5306.95	5749.44	6850.81
12	RGS13	1439.69	-1.47163	0.109971	-13.3821	7.69882e-41	7.97727e-38	2463.92	2731.78	1185.83	893.866	889.01	473.718
13	CTSC	2062.15	-1.37025	0.104921	-13.0599	5.58326e-39	5.34017e-36	2294.87	3363.1	3274.72	968.836	1110.85	1360.49
14	SAMSN1	2313.87	1.23794	0.0968251	12.7853	1.98067e-37	1.75912e-34	1235.19	1300.03	1579.38	3146.47	2698.52	3923.6
15	CYB561	482.445	2.24651	0.183362	12.2518	1.6434e-34	1.36227e-31	160.845	199.705	139.372	985.286	792.745	616.718
16	SKIL	239.863	3.44812	0.288253	11.9622	5.6087e-33	4.35866e-30	61.9467	37.1232	31.9985	453.905	357.806	496.399
17	CD44	26057.3	0.57622	0.0482267	11.9482	6.63746e-33	4.85472e-30	19320	18965.2	24304.9	28163.3	27507.9	38082.8
18	THSD1	482.051	-1.98183	0.169789	-11.6723	1.76507e-31	1.21927e-28	1037.34	550.371	712.633	290.668	148.94	152.348
19	MAGED2	2107.36	1.09763	0.0945306	11.6114	3.6064e-31	2.3601e-28	1534.23	1343.46	1163.27	3074.72	2797.5	2730.97
20	CD68	1000.47	-1.32073	0.115656	-11.4195	3.34291e-30	2.07829e-27	1340.64	1343.17	1602.75	530.11	541.841	644.3
21	MRGPRX2	2736.8	-0.911602	0.0825732	-11.0399	2.45244e-28	1.45208e-25	4242.42	2846.42	3632.9	2174.91	1481.86	2042.29
22	TUBA1B	7141.31	-0.714827	0.066858	-10.6917	1.11299e-26	6.2904e-24	5927.28	9443.13	11359.9	3840.47	5775.63	6501.39
23	TUBB	5016.65	-1.012	0.0949227	-10.6613	1.54368e-26	8.34526e-24	5342.03	6526.71	8350.45	3075.74	3343.4	3461.57
24	SASH3	107.475	4.51328	0.429989	10.4963	8.98624e-26	4.65562e-23	20.1545	5.01331	5.39944	266.748	211.703	135.834
25	SOX4	557.757	-2.02861	0.193925	-10.4608	1.30778e-25	6.50438e-23	1439.55	661.762	621.113	245.145	201.15	177.816
26	STMN1	1272.8	-1.29726	0.124171	-10.4474	1.50636e-25	7.20388e-23	1351.97	1759.86	2335.17	584.357	807.356	798.072
27	ARHGEF6	3274.49	1.00533	0.0975815	10.3025	6.8688e-25	3.16321e-22	2356.27	2389.78	1816.77	4539.8	4237.52	4306.83
28	FOXP1	1934.84	1.01454	0.0993262	10.2143	1.71196e-24	7.60234e-22	1686.58	1050.58	1139.39	3042.48	2204.52	2485.5
29	SLC40A1	707.556	-1.39535	0.137077	-10.1793	2.453e-24	1.05174e-21	1082.65	1240.67	760.542	418.226	432.579	310.672
30	ALOX5	124.046	6.50514	0.641642	10.1383	3.73672e-24	1.54874e-21	0.825086	4.4825	1.57984	56.7726	654.004	26.6118
31	BTBD10	2193	-0.86888	0.0864368	-10.0522	8.98459e-24	3.60369e-21	2554.18	2773.71	3169.17	1379.78	1489.3	1791.87
32	PEPD	7291.69	-0.815944	0.0837191	-9.74621	1.91475e-22	7.44e-20	10852	9711.04	7449.06	5375.87	5475	4887.18
33	S100A6	4476.2	-0.825278	0.084761	-9.73653	2.10626e-22	7.93615e-20	5560.53	6142.06	5430.01	2740.09	3744.19	3240.34
34	NREP	323.262	-1.87729	0.192944	-9.72974	2.2517e-22	8.2346e-20	487.434	625.723	413.026	152.442	148.332	112.617
35	NDRG2	554.388	1.43141	0.147199	9.72433	2.37453e-22	8.43568e-20	361.551	238.779	299.993	981.121	655.253	789.632
36	CST7	2813.94	-1.17356	0.12183	-9.63277	5.81382e-22	2.00803e-19	3715.46	3736.68	4163.49	1249.4	1815.22	2203.38
37	PC	995.015	-1.37418	0.14323	-9.59423	8.45453e-22	2.84118e-19	1569.75	1369.55	1365.62	498.205	512.98	653.994
38	PRKACB	1995.36	-1.04388	0.109498	-9.53336	1.52273e-21	4.98253e-19	2910.19	2810.43	2350.88	1296.17	1240.01	1364.46
39	GLUL	3009.28	-1.12733	0.118534	-9.51057	1.89616e-21	6.04535e-19	4961	3720.47	3721.94	1815.32	1678.19	2158.77
40	LITAF	2494.49	-0.853509	0.0917332	-9.30426	1.34929e-20	4.19426e-18	4004.08	3392.81	2170.32	2390.46	1932.46	1076.8
41	MKI67	102.353	-3.72224	0.409748	-9.08422	1.04444e-19	3.16745e-17	105.903	258.484	205.997	14.3799	22.2423	7.11174
42	TUBB4B	1357.24	-0.948338	0.104925	-9.03828	1.59157e-19	4.71179e-17	1525.65	1783.61	2046.64	739.757	957.742	1090.06
43	ITGA2B	348.648	2.34463	0.263091	8.91185	5.01871e-19	1.45123e-16	76.7248	197.665	83.5537	693.976	650.866	389.103
44	ALOX5AP	914.297	1.21759	0.136856	8.89691	5.74246e-19	1.62277e-16	506.551	450.357	676.333	1386.26	889.465	1576.81
45	SLC35D1	626.66	-1.36947	0.15498	-8.83641	9.8847e-19	2.73125e-16	630.549	817.795	1281.66	280.646	331.841	417.462
46	AQP3	154.758	2.42597	0.276345	8.77877	1.6527e-18	4.46732e-16	27.1749	60.0164	60.2131	196.039	286.001	299.101
47	CDK1	124.089	-3.65161	0.419913	-8.6961	3.4349e-18	9.08714e-16	164.195	191.563	328.716	8.39144	36.3569	15.3135
48	DUSP4	356.894	-1.7468	0.201106	-8.686	3.75438e-18	9.72541e-16	447.307	450.834	731.492	113.692	118.985	279.053
49	OSBPL3	354.638	-1.73884	0.202812	-8.57363	1.00276e-17	2.54456e-15	401.297	730.649	509.398	117.687	174.927	193.87
50	OTOA	114.851	-2.94417	0.344647	-8.54258	1.31261e-17	3.2642e-15	146.52	123.225	344.054	22.2527	21.3073	31.7463
51	ABCC4	890.762	1.30204	0.152833	8.51934	1.60461e-17	3.9121e-15	481.789	605.486	460.322	1255.04	1157.75	1384.19
52	NTM	664.002	-1.54287	0.183373	-8.41381	3.96915e-17	9.49084e-15	1042.44	582.585	1329.95	247.419	241.8	539.82
53	TUBA1A	2641.3	-0.764662	0.0911595	-8.38818	4.93728e-17	1.1583e-14	2050.67	3808.32	4180.76	1350.72	2192.41	2264.91
54	ACE	115.649	3.02569	0.363125	8.33235	7.92517e-17	1.82484e-14	20.009	42.1579	16.8445	211.449	209.049	194.385
55	ANXA6	1094.59	-0.930333	0.11214	-8.29616	1.07527e-16	2.40446e-14	1316.88	1295.42	1699.37	690.959	708.662	856.236
56	SGSH	703.012	-1.12749	0.135919	-8.29532	1.08292e-16	2.40446e-14	1003.95	966.119	919.487	500.74	432.124	395.647
57	ASAH1	6774.96	-0.526655	0.0636449	-8.2749	1.28567e-16	2.80456e-14	9734.89	7246.32	7053.13	6473.46	5127.63	5014.34
58	TRO	133.92	2.59711	0.317905	8.16945	3.09804e-16	6.64156e-14	56.1711	32.9275	28.7864	213.036	241.399	231.2
59	MS4A6A	334.262	-1.57019	0.19249	-8.15728	3.42646e-16	7.22111e-14	289.678	753.174	446.057	80.9058	270.935	164.821
60	ITGA11	61.0826	3.32502	0.409345	8.12277	4.55655e-16	9.44269e-14	11.047	12.4493	8.97144	90.5413	164.18	79.3065
61	EBP	1436.86	-0.866471	0.107241	-8.07968	6.49396e-16	1.30235e-13	1576.12	1967.01	2008.36	777.96	1123.07	1168.63
62	EGLN3	246.277	-1.77818	0.220036	-8.08128	6.40903e-16	1.30235e-13	356.533	310.679	469.738	103.379	74.6113	162.724
63	TMSB10	1753.27	-0.857435	0.106433	-8.05609	7.87732e-16	1.55471e-13	1954.59	2245.97	2588.71	1244.61	1185.09	1300.64
64	ANPEP	1653.9	0.851756	0.105776	8.05245	8.11561e-16	1.57671e-13	1168.57	1211.03	1147.14	2386	1979.82	2030.86
65	CD276	2040.12	0.820789	0.101972	8.04915	8.3368e-16	1.59477e-13	1447.29	1512.37	1455.57	2634.83	2337.6	2853.06
66	CD59	3926.94	-0.577356	0.0718443	-8.03621	9.26572e-16	1.74561e-13	5357.81	4347.21	4397.93	3616.42	2838.35	3003.9
67	PRPF40B	304.465	1.81831	0.227494	7.99278	1.31929e-15	2.44837e-13	139.78	163.598	103.025	522.117	409.665	488.604
68	EDNRB	221.007	-2.13954	0.267904	-7.98621	1.39156e-15	2.50763e-13	472.304	343.065	269.536	72.1159	78.0378	90.9858
69	POLD4	220.148	2.08521	0.261081	7.98686	1.38418e-15	2.50763e-13	62.4199	87.7932	99.3461	418.985	286.704	365.641
70	NKD1	60.9337	3.37058	0.423581	7.95734	1.75782e-15	3.12239e-13	14.4905	8.79827	9.41264	116.395	126.111	90.395
71	LPCAT2	1103.44	1.43132	0.181875	7.86976	3.55312e-15	6.22247e-13	742.184	542.407	510.333	1315.65	1561.9	1948.15
72	IDS	1356.64	1.01564	0.129121	7.86574	3.66908e-15	6.28649e-13	924.571	966.65	802.647	1797.66	1648.4	1999.92
73	UBE2C	66.4563	-3.61358	0.459451	-7.86501	3.6908e-15	6.28649e-13	107.234	135.382	126.074	11.7766	12.6172	5.65356
74	TANC1	1347.23	1.12851	0.143646	7.85622	3.95906e-15	6.65229e-13	884.221	1068.77	618.283	1633.73	2061.22	1817.17
75	SLC4A2	440.982	1.49953	0.191998	7.81012	5.71325e-15	9.47181e-13	215.024	293.632	190.169	611.253	637.548	698.265
76	CDC6	102.5	-2.47942	0.318795	-7.77748	7.39862e-15	1.21045e-12	92.5967	159.765	271.705	21.1854	24.3978	45.3477
77	ARHGAP18	3465.72	-0.779503	0.100348	-7.76799	7.97396e-15	1.28764e-12	4204.58	4443	4444.88	2307.02	2277.35	3117.51
78	CAPN3	232	-2.31706	0.300598	-7.70819	1.27615e-14	2.03431e-12	187.114	140.012	868.627	42.5956	46.2039	107.448
79	HINT1	1020.54	-1.07561	0.139882	-7.68939	1.47842e-14	2.32692e-12	1145.97	1354.67	1615.2	481.489	584.705	941.182
80	CD52	1568.07	-0.799148	0.104001	-7.68405	1.54134e-14	2.39563e-12	1106.01	2144.5	2689.86	610.183	1162.16	1695.73
81	ALDH5A1	253.059	-1.57375	0.206337	-7.62709	2.40118e-14	3.68595e-12	288.108	554.386	287.179	94.2051	204.767	89.7113
82	CTR9	1277.88	1.18178	0.155214	7.61392	2.65908e-14	4.03207e-12	910.941	891.154	570.826	1933.49	1565.29	1795.56
83	PGAP4	497.112	-1.20537	0.158447	-7.60741	2.79641e-14	4.18923e-12	503.452	1261.03	324.929	237.325	518.327	137.604
84	ZWINT	114.902	-2.69669	0.358756	-7.51679	5.61386e-14	8.30985e-12	102.934	224.902	271.565	25.8469	39.5954	24.5676
85	STXBP5	1493.52	-0.838124	0.112181	-7.47118	7.94785e-14	1.16263e-11	2728.01	1758.52	1295.96	1333.56	1104.37	740.682
86	VASH1	90.8152	2.56984	0.344045	7.46948	8.05151e-14	1.1641e-11	44.3041	24.5902	13.5666	215.593	140.487	106.35
87	HSPA8	12274.9	-0.413662	0.0557967	-7.41374	1.22785e-13	1.75484e-11	12794.6	14409.8	14835.2	9318.7	10808.7	11482.5
88	SLC25A38	1525.58	-0.775918	0.104757	-7.40686	1.29326e-13	1.82732e-11	1949.79	2038.47	1792.66	1058.88	1155.32	1158.32
89	SYBU	62.6763	-3.24799	0.438821	-7.40163	1.34519e-13	1.87933e-11	126.574	67.0626	146.475	16.7995	7.81683	11.3292
90	CCNA2	75.045	-2.68758	0.364096	-7.38153	1.56478e-13	2.16183e-11	99.5447	148.824	141.424	16.6324	23.8647	19.9803
91	TMEM255B	508.211	1.18931	0.16245	7.32109	2.45972e-13	3.36089e-11	260.756	315.238	344.868	564.963	640.861	922.577
92	TPX2	148.383	-1.93281	0.264795	-7.29927	2.89324e-13	3.91027e-11	221.646	224.983	258.385	53.4414	70.7357	61.1061
93	MAP1B	90.8137	-3.19507	0.440787	-7.24855	4.21253e-13	5.6321e-11	191.948	92.7142	199.155	40.756	12.0429	8.26626
94	SLC44A1	1232.53	1.00772	0.139112	7.24392	4.35905e-13	5.766e-11	857.153	709.208	893.829	1495.12	1843.09	1596.78
95	GSTA4	290.308	-1.526	0.212396	-7.18466	6.73732e-13	8.81808e-11	423.111	102.549	779.004	163.314	38.1825	235.686
96	GNAI1	1676.46	-0.91572	0.127624	-7.17512	7.22462e-13	9.35739e-11	1530.99	3262.41	1870.8	947.4	1358.06	1089.1
97	BEX3	77.7497	8.5986	1.20974	7.1078	1.17908e-12	1.51141e-10	1.2832	0	0	266.867	123.308	75.0405
98	CCN3	241.224	-1.52702	0.215033	-7.10133	1.23561e-12	1.56771e-10	254.376	243.552	573.086	75.9224	92.5403	207.869
99	CAVIN2	1748.87	-0.806613	0.114234	-7.06103	1.65276e-12	2.07581e-10	3038.88	2457.43	1263.41	1540.28	1322.79	870.446
100	AURKB	102.637	-2.167	0.307587	-7.04517	1.85234e-12	2.2804e-10	129.698	221.404	150.738	29.3786	55.3379	29.2685
101	CDC20	112.954	-2.50102	0.354983	-7.04546	1.84846e-12	2.2804e-10	217.972	181.652	174.158	20.0077	38.1597	45.7761
102	APEX2	370.358	1.29636	0.184557	7.02416	2.15364e-12	2.62533e-10	201.466	217.071	221.04	572.662	445.538	564.369
103	QPCT	48.7864	8.76311	1.24813	7.021	2.20292e-12	2.65933e-10	0	0	0	148.163	72.8902	71.6648
104	IFI30	1078.73	0.820827	0.117162	7.00589	2.45425e-12	2.93425e-10	931.142	469.316	945.399	1496.2	858.345	1771.98
105	AP1B1	2197.33	-0.695436	0.0993102	-7.00267	2.51131e-12	2.97387e-10	2869.93	2590.65	2686.61	1628.48	1834.51	1573.79
106	SERPINB1	5599.44	-0.760005	0.108566	-7.00038	2.55269e-12	2.99436e-10	5388.76	10102.4	5726.62	4147.05	5306.73	2925.01
107	MTHFD2	1134.62	-0.791294	0.1131	-6.9964	2.62614e-12	3.05173e-10	765.18	1822.37	1735.04	454.3	984.199	1046.6
108	ABI3BP	494.784	-1.14209	0.165062	-6.91918	4.5426e-12	5.21953e-10	592.882	651.889	789.952	266.005	258.525	409.453
109	CDCA8	56.0471	-3.02786	0.437668	-6.91816	4.57559e-12	5.21953e-10	89.3286	98.8401	110.809	11.2813	16.189	9.83447
110	AK4	520.84	-1.27784	0.1848	-6.9147	4.68853e-12	5.29975e-10	687.905	976.564	520.71	373.983	402.617	163.265
111	TNFAIP8L1	501.145	1.06322	0.154349	6.88843	5.641e-12	6.31894e-10	387.834	306.328	283.181	743.064	675.216	611.248
112	TSPAN14	1353.17	-1.03863	0.150981	-6.8792	6.01876e-12	6.6819e-10	2279.09	1621.47	1581.06	811.679	833.527	992.179
113	SIPA1L2	176.168	-1.81481	0.264166	-6.86995	6.42243e-12	7.06694e-10	167.14	191.259	447.379	35.6433	51.5697	164.015
114	CDK5	240.291	1.42031	0.206898	6.86476	6.66038e-12	7.26449e-10	132.701	142.906	117.202	346.131	370.903	331.904
115	DOCK2	2156.02	0.683328	0.100517	6.79815	1.05969e-11	1.14575e-09	1699.46	1820.2	1444.48	2372.93	3037.62	2561.44
116	WBP1L	1067.87	0.789769	0.116267	6.79274	1.10021e-11	1.17931e-09	828.189	842.206	681.196	1314.01	1489.99	1251.61
117	CLCN3	900.985	1.05419	0.155613	6.77445	1.24884e-11	1.32718e-09	406.156	752.085	628.086	1133.16	1323.67	1162.75
118	CLEC4O	265.507	-1.57448	0.232842	-6.762	1.36104e-11	1.43416e-09	312.638	521.189	342.64	71.3547	212.853	132.369
119	ENO3	134.285	1.92792	0.285491	6.75298	1.44839e-11	1.50077e-09	59.5557	53.4613	51.432	257.726	235.99	147.546
120	KLHL6	1062.46	0.865324	0.128124	6.75378	1.4404e-11	1.50077e-09	927.607	738.788	611.449	1473.54	1328.39	1294.98
121	FAM102A	517.639	1.66999	0.249341	6.69763	2.11832e-11	2.1768e-09	137.85	253.53	370.327	601.112	1109.14	633.875
122	ACTB	25027.8	-0.467758	0.0701078	-6.67198	2.5237e-11	2.5721e-09	22945.3	28065.5	36619.2	19334.5	19377.7	23824.7
123	BLOC1S6	1871.05	0.638192	0.0959635	6.65036	2.92386e-11	2.95571e-09	1799.27	1440.3	1174.77	2616.03	2212.71	1983.22
124	H2AZ1	1174.84	-0.787266	0.118413	-6.6485	2.96087e-11	2.96899e-09	1417.11	1424.46	1621.46	913.497	842.497	830.009
125	SMS	632.186	-0.99161	0.149312	-6.6412	3.11145e-11	3.09503e-09	875.15	673.424	981.774	389.124	394.902	478.742
126	AP1G2	2353.03	0.628242	0.094826	6.62521	3.46764e-11	3.42196e-09	1768.11	2060.12	1715.4	2492.63	3106.14	2975.79
127	NCAPH	88.4188	-2.80646	0.424065	-6.618	3.64093e-11	3.56467e-09	109.081	138.766	213.091	37.1203	14.9239	17.5304
128	ANXA2	1916.07	-0.6336	0.0957966	-6.61402	3.74024e-11	3.6333e-09	1465.09	1783.62	3681.11	925.617	1079.54	2561.46
129	CD9	3338.63	2.00921	0.30426	6.6036	4.01297e-11	3.86801e-09	873.318	2047.45	1257.13	5082.82	5659.24	5111.81
130	SH3TC1	205.14	1.52675	0.231387	6.59825	4.16048e-11	3.97934e-09	77.7966	124.683	117.872	274.848	307.259	328.381
131	B3GALT2	298.935	-1.35099	0.205521	-6.57349	4.91493e-11	4.66506e-09	187.499	536.155	557.46	69.8645	181.828	260.802
132	STARD9	329.287	1.44236	0.220021	6.55554	5.54402e-11	5.2223e-09	160.568	94.4567	302.79	530.498	306.324	581.083
133	RFX2	189.635	1.64889	0.251809	6.54818	5.82426e-11	5.44502e-09	74.0711	99.3381	100.979	296.239	233.439	333.745
134	SELPLG	961.144	-0.759486	0.116359	-6.52709	6.70595e-11	6.22252e-09	1004.45	1216.1	1403.5	584.219	725.203	833.393
135	NTRK1	282.592	1.4951	0.229338	6.51919	7.06861e-11	6.51045e-09	193.973	209.063	64.1868	432.578	534.659	261.091
136	PROCR	698.078	0.977067	0.150897	6.47507	9.47667e-11	8.66419e-09	598.224	405.191	384.901	1322.38	652.293	825.478
137	HJURP	100.112	-2.93309	0.453235	-6.47146	9.70627e-11	8.80933e-09	81.479	143.385	305.323	11.5865	43.593	15.3079
138	VCL	969.897	-0.794027	0.123161	-6.44705	1.14048e-10	1.02759e-08	1259.51	1199.15	1229.09	719.014	764.618	648.001
139	GAPDH	12003.9	-0.35455	0.0550851	-6.43641	1.22333e-10	1.09431e-08	12708.2	13389.3	14328.3	10143.5	10508.3	10946.1
140	VDR	81.3753	2.45258	0.3818	6.42375	1.32959e-10	1.18087e-08	15.6272	10.0957	59.6073	126.356	62.1515	214.414
141	SLC7A5	197.269	1.47643	0.230529	6.40452	1.50841e-10	1.33019e-08	96.5466	120.149	96.0774	241.867	316.49	312.482
142	GBE1	1956.71	-0.804558	0.12574	-6.3986	1.56806e-10	1.37304e-08	2380.95	2357.64	2658.16	1165.21	1218.77	1959.56
143	CPA3	25739.2	0.41996	0.0656603	6.39594	1.59563e-10	1.38741e-08	20562.8	23747.9	21765.6	31371.2	28718.8	28269.1
144	NDST2	3284.09	-0.658956	0.103991	-6.33669	2.34747e-10	2.02698e-08	4080.63	4833.31	3065.28	3155.29	2883.14	1686.89
145	SHCBP1	87.6352	-2.45916	0.388454	-6.33063	2.44159e-10	2.09371e-08	82.0603	147.561	218.735	24.4448	31.7878	21.2217
146	TCEAL9	44.8105	3.25274	0.515655	6.30799	2.82689e-10	2.4075e-08	20.2537	3.01868	5.25132	140.66	37.4065	62.2725
147	SGIP1	585.796	-0.925534	0.147406	-6.27883	3.41141e-10	2.88554e-08	704.255	1049.37	532.926	365.905	604.683	257.64
148	GPNMB	8860.8	-1.33206	0.213654	-6.23466	4.52761e-10	3.8038e-08	10337.9	11497.9	15748.8	3041.5	5350.36	7188.41
149	ENPP2	168.53	-1.54826	0.248488	-6.23071	4.64329e-10	3.87481e-08	142.496	362.929	246.206	53.103	135.312	71.1312
150	NFATC3	991.398	0.748697	0.12034	6.22153	4.9234e-10	4.08117e-08	655.948	880.032	684.852	1036.84	1424.51	1266.21
151	HMGB2	213.888	-1.57136	0.252822	-6.21527	5.12351e-10	4.21892e-08	300.368	289.35	368.499	110.156	128.697	86.2558
152	KRT1	388.506	1.32961	0.21454	6.19749	5.73715e-10	4.69314e-08	119.078	70.8539	552.134	385.447	203.01	1000.51
153	TUBB3	595.234	-1.25559	0.203276	-6.17677	6.54243e-10	5.3169e-08	472.601	1080.23	998.262	307.057	405.247	308.006
154	LYN	442.559	0.988191	0.160373	6.16184	7.19061e-10	5.80572e-08	280.618	306.317	302.704	596.215	593.233	576.268
155	KLHDC8B	350.628	-1.13243	0.183859	-6.15926	7.30868e-10	5.86298e-08	579.187	441.424	426.599	233.657	232.62	190.279
156	STOM	675.599	-1.01364	0.166178	-6.09971	1.06262e-09	8.46963e-08	1067.78	754.002	896.566	399.148	447.061	489.031
157	GLRX	1378.7	-0.891028	0.147067	-6.05866	1.3726e-09	1.08706e-07	2150.21	1621.16	1609.5	875.734	883.555	1132.06
158	WASH6P	1598.9	0.631856	0.104768	6.03102	1.62926e-09	1.28217e-07	592.291	2112.6	1128.12	1003.47	2973.17	1783.77
159	P2RX1	4364.65	-0.428712	0.0711553	-6.02501	1.69095e-09	1.32234e-07	4225.25	5884.25	4911.19	3221.15	4451.64	3494.39
160	C3AR1	1520.52	-0.876476	0.146183	-5.99577	2.02526e-09	1.57388e-07	2451.98	1011.93	2361.8	1046.88	517.419	1733.1
161	NCAPG2	99.2449	-1.91731	0.320169	-5.98843	2.11881e-09	1.63635e-07	112.623	150.002	209.093	30.9437	50.588	42.2188
162	YWHAZ	5841.28	-0.411299	0.0690398	-5.95742	2.56258e-09	1.96686e-07	6319.02	6528.6	7130.28	4567.74	4773.82	5728.2
163	CCNE2	57.2346	-2.43789	0.411236	-5.92819	3.06283e-09	2.33639e-07	41.274	99.646	151	9.93592	16.9698	24.5819
164	RNF166	116.122	1.8058	0.30483	5.92396	3.14283e-09	2.3828e-07	40.9636	33.5246	75.5662	194.015	88.0297	264.633
165	FDPS	1344.72	-0.6076	0.102775	-5.91193	3.38128e-09	2.54805e-07	1394.25	1941.43	1534.99	888.744	1268.93	1040
166	LXN	914.32	-0.714915	0.121154	-5.90087	3.61586e-09	2.70841e-07	827.745	809.329	1782.52	494.79	520.502	1051.03
167	DHCR24	2073.76	-0.542227	0.0923508	-5.87139	4.32168e-09	3.21771e-07	2164.29	2498.04	2723.33	1604.94	1703.87	1748.12
168	SIGLEC17P	2496.59	1.47648	0.252421	5.84928	4.93708e-09	3.65402e-07	1547.24	1837.93	735.92	4292.25	3773.63	2792.54
169	TBC1D8B	688.639	0.776672	0.132837	5.84682	5.01063e-09	3.68652e-07	616.125	489.942	417.001	1063.27	812.588	732.907
170	HELLS	88.6571	-2.55331	0.436981	-5.84308	5.12451e-09	3.74813e-07	61.3134	109.82	294.823	22.1962	22.3098	21.4803
171	C8G	313.217	-1.48687	0.254747	-5.83667	5.32532e-09	3.87222e-07	324.85	519.128	533.562	156.504	233.025	112.236
172	CDC42EP3	696.558	0.774236	0.133215	5.81195	6.17501e-09	4.46396e-07	322.457	591.002	622.88	531.289	1017.09	1094.64
173	IL9R	1041.98	0.749858	0.129104	5.80819	6.31521e-09	4.53892e-07	693.397	475.708	1127.45	985.781	832.73	2136.8
174	DR1	941.038	0.687919	0.118523	5.80412	6.47048e-09	4.62379e-07	849.009	677.343	639.859	1306.91	1141.23	1031.87
175	SAT1	5207.66	-0.50484	0.0871463	-5.79302	6.91337e-09	4.91205e-07	6918.17	6599.95	4860.7	4172.37	4894.22	3800.57
176	SCD	4976.22	-0.660802	0.114103	-5.7913	6.98439e-09	4.93431e-07	7262.74	6141.11	4963.5	3545.04	4004.81	3940.1
177	LDHA	7864.84	-0.448851	0.077744	-5.77345	7.76645e-09	5.45582e-07	9100.13	9382.1	8732.53	6301.07	6342.89	7330.31
178	RHOH	463.731	0.978248	0.169518	5.77076	7.89149e-09	5.51252e-07	381.934	272.828	288.287	640.622	632.501	566.215
179	IGFBP2	45.6237	3.05774	0.531745	5.75039	8.90384e-09	6.18493e-07	7.44129	9.01291	9.03025	100.099	120.919	27.2393
180	RNH1	1108.98	-0.643275	0.112109	-5.73794	9.58369e-09	6.6202e-07	1225.69	1551.89	1283.56	798.603	936.924	857.206
181	CCNA1	96.6145	-2.04564	0.35708	-5.7288	1.01146e-08	6.94836e-07	33.4563	201.41	237.642	12.2636	54.859	40.0558
182	MORF4L2	1088.97	-0.689353	0.120396	-5.7257	1.03007e-08	7.03731e-07	1165.92	1507.66	1361.52	742.852	828.106	927.783
183	PDXK	1122.14	0.646505	0.11302	5.72028	1.06352e-08	7.2261e-07	902.709	914.237	804.516	1514.65	1338.43	1258.3
184	TMEM150C	1561.45	-0.593868	0.104043	-5.70791	1.1437e-08	7.72866e-07	2066.03	1509.56	2056.98	1244.88	1007.51	1483.72
185	S1PR2	239.374	1.39489	0.245008	5.69323	1.2466e-08	8.37851e-07	179.794	84.1066	144.139	342.69	317.064	368.453
186	NMNAT3	2879.61	0.494284	0.0873794	5.65676	1.54262e-08	1.03123e-06	2937.32	2213.67	2055.03	3741.9	3360.64	2969.12
187	ABHD4	3887.87	-0.519372	0.0921364	-5.63698	1.73053e-08	1.15067e-06	5435.67	3734.24	4629.8	3270.81	2964.81	3291.87
188	ABCB8	324.561	1.10667	0.197092	5.61498	1.96583e-08	1.30017e-06	210.285	225.95	176.907	545.931	403.866	384.427
189	VIM	23428.7	-0.407271	0.0725609	-5.61282	1.99051e-08	1.30952e-06	25867.3	31649.3	22861.1	18359	21567.8	20267.7
190	PHACTR4	1349.71	-0.839988	0.149856	-5.60532	2.07875e-08	1.36038e-06	1900.09	1830.81	1463.79	886.858	884.339	1132.37
191	ASIC3	30.1728	3.73112	0.665792	5.60403	2.0943e-08	1.36338e-06	4.76798	7.14498	1.47771	43.0119	50.3488	74.2856
192	HS3ST1	1056.46	0.953004	0.170957	5.57453	2.48195e-08	1.60732e-06	926.876	1220.31	184.192	1454.57	2011.96	540.849
193	KIF18B	68.3027	-2.07664	0.372702	-5.57185	2.52052e-08	1.62384e-06	102.517	102.605	125.51	22.522	33.5663	23.0952
194	PEBP1	2327.17	-0.501774	0.0905692	-5.54023	3.02081e-08	1.93612e-06	2848.64	2570.72	2766.64	1917.01	1992.02	1867.96
195	CST3	221.54	1.69349	0.305934	5.53546	3.10405e-08	1.97927e-06	61.1677	85.954	189.859	356.732	296.64	338.885
196	LCP1	5184	-0.412884	0.0749395	-5.50957	3.5972e-08	2.28202e-06	5248.96	5857.03	6600.19	3617.02	4442.54	5338.25
197	TDRD3	1554.13	-0.874278	0.158966	-5.49979	3.80233e-08	2.39991e-06	910.189	1309.41	3444.08	351.715	702.488	2606.87
198	IFITM3	743.594	-0.710686	0.129247	-5.49867	3.82671e-08	2.4031e-06	1353.61	713.703	708.786	802.389	441.447	441.632
199	SFRP2	223.9	-4.27067	0.776908	-5.49701	3.86277e-08	2.41355e-06	219.546	1040.17	0.969573	5.5358	77.1817	0
200	HS6ST1	1585	-0.561067	0.102085	-5.4961	3.88286e-08	2.41398e-06	1375.76	2061.17	2230.7	931.225	1511.47	1399.66
201	ZNF664	353.136	0.972489	0.17728	5.48563	4.12009e-08	2.54872e-06	174.369	267.991	276.65	372.507	532.84	494.458
202	ALDH1A1	3053.78	-0.496231	0.0906415	-5.47466	4.3836e-08	2.6983e-06	5992.73	2942.47	1750.02	4457.7	1835.99	1343.76
203	CTNND1	762.209	0.859132	0.157375	5.45913	4.78472e-08	2.9307e-06	494.821	595.338	526.685	1169.09	919.724	867.591
204	CKAP2L	54.9159	-2.21508	0.406387	-5.45065	5.01852e-08	3.04391e-06	43.7077	92.0672	136.569	12.0828	17.7011	27.3673
205	HYAL3	347.436	-1.0144	0.18608	-5.45139	4.99763e-08	3.04391e-06	411.719	489.391	490.976	212.849	274.078	205.605
206	ESPL1	60.2914	-2.16193	0.396784	-5.44865	5.07542e-08	3.06348e-06	84.0658	103.017	106.597	17.5427	17.4546	33.0717
207	RHOF	305.609	1.06036	0.195179	5.43279	5.54796e-08	3.33253e-06	187.352	274.601	134.502	457.636	504.93	274.631
208	CNIH1	1842.25	-0.554444	0.1022	-5.42511	5.79194e-08	3.46235e-06	1910.64	2624.74	2059.12	1432.01	1584.98	1442
209	PRDX1	16718.6	-0.274001	0.050517	-5.42395	5.82972e-08	3.46827e-06	19957.2	19635.8	15339.1	16393.4	16114	12871.9
210	SKA3	21.4016	-3.76185	0.693816	-5.42196	5.8948e-08	3.49028e-06	26.6634	52.5044	40.092	0.926246	4.74647	3.47713
211	BIRC5	97.2799	-1.97955	0.36551	-5.41587	6.09898e-08	3.59406e-06	139.929	127.363	196.211	26.8774	57.0029	36.2958
212	MCM5	359.654	-1.39207	0.258128	-5.39293	6.93192e-08	4.06564e-06	311.303	402.466	886.21	189.614	169.859	198.47
213	FCRLA	27.6233	5.05141	0.937421	5.38862	7.10002e-08	4.13559e-06	4.64244	0	0.879313	42.9508	10.5962	106.671
214	IFI16	1703.76	-0.747854	0.138796	-5.38817	7.11772e-08	4.13559e-06	2657.21	1821.56	1936.51	1238.69	1045.88	1522.71
215	MAP3K2	316.407	1.18147	0.219758	5.37625	7.60528e-08	4.37796e-06	194.253	161.147	205.316	516.991	256.084	564.65
216	S100A4	8539.73	-0.405357	0.0753923	-5.37663	7.58925e-08	4.37796e-06	10864	9866.65	8527.14	7422.3	7285.64	7272.65
217	ACAT2	772.332	-0.701602	0.130592	-5.37245	7.76737e-08	4.45067e-06	777.329	1043.59	1051.45	506.283	589.403	665.934
218	PPIA	7077.01	-0.351159	0.0654948	-5.36163	8.24722e-08	4.70394e-06	7130.34	8179.44	8512.27	5956.78	6216.31	6466.92
219	TNFRSF8	115.183	-1.67202	0.312474	-5.35092	8.75087e-08	4.96842e-06	75.1626	254.598	190.657	26.5431	101.678	42.4592
220	CDCA7L	72.6812	-2.16138	0.404697	-5.34073	9.25723e-08	5.23202e-06	82.3035	57.3264	222.484	27.5524	14.8662	31.5543
221	TSBP1	60.9393	-2.52805	0.473676	-5.33708	9.44547e-08	5.31425e-06	23.7384	155.017	131.026	4.30389	14.1978	37.3525
222	NOL4L	696.19	0.720393	0.135625	5.31166	1.08631e-07	6.0843e-06	534.778	602.44	445.738	875.897	924.106	794.181
223	ASF1B	90.0905	-2.18587	0.411688	-5.30954	1.09904e-07	6.11566e-06	89.5744	133.639	221.903	31.9112	41.0387	22.476
224	ENO1	5008.62	-0.368307	0.0693729	-5.30909	1.10174e-07	6.11566e-06	5197.76	5530.36	6217.89	4193.54	4315.59	4596.59
225	MYD88	1796.85	-0.518536	0.0978169	-5.30109	1.15116e-07	6.36157e-06	1956.25	2065.88	2313.02	1319.75	1363.14	1763.05
226	LBR	208.115	-1.15764	0.218607	-5.29551	1.18684e-07	6.52973e-06	280.218	302.285	279.513	134.677	126.505	125.494
227	WDFY2	462.565	0.901276	0.170389	5.28952	1.2264e-07	6.71764e-06	297.636	334.635	330.777	616.674	686.667	509
228	BNIP3L	1454.49	-0.584538	0.110655	-5.28251	1.27429e-07	6.94933e-06	1582.02	2025.43	1637.07	1185.64	1202.2	1094.6
229	SSH1	472.003	1.23897	0.234608	5.281	1.28477e-07	6.97593e-06	382.166	180.557	304.356	635.574	728.712	600.654
230	SDCBP	5597.76	-0.428675	0.0812177	-5.2781	1.30532e-07	7.05669e-06	6454.37	6646	6153.82	4287.23	4894.15	5150.99
231	ADAM12	483.172	0.960433	0.182392	5.26576	1.39612e-07	7.51488e-06	398.075	307.894	278.503	611.953	770.98	531.625
232	PROC	19.6493	6.51403	1.23851	5.25957	1.44394e-07	7.73875e-06	0	1.68194	0	31.1375	21.9852	63.091
233	APOBEC3B	26.1706	-3.57578	0.68251	-5.23916	1.61311e-07	8.60831e-06	17.4328	53.7537	74.0129	2.33288	5.97339	3.51823
234	CDKN3	164.149	-1.31587	0.252079	-5.22005	1.78877e-07	9.50492e-06	175.196	269.862	252.849	63.6079	133.229	90.1493
235	HMGB1	1824.35	-0.47915	0.0919685	-5.20994	1.88903e-07	9.995e-06	2021.64	2047.7	2301.23	1474.2	1413.16	1688.14
236	ARHGEF40	300.823	1.24172	0.238468	5.20707	1.9185e-07	1.01079e-05	352.328	116.728	112.308	549.531	374.428	299.619
237	CCNB2	70.2217	-1.8998	0.365235	-5.20157	1.97608e-07	1.03673e-05	80.4836	130.146	122.219	28.9673	33.9684	25.5457
238	RYR3	168.09	-1.84067	0.353954	-5.20032	1.98947e-07	1.03937e-05	80.3991	302.676	413.1	42.7831	38.4918	131.092
239	EVI2B	236.845	-1.2923	0.248595	-5.19842	2.00987e-07	1.04564e-05	416.64	356.216	243.186	122.278	138.512	144.239
240	CAST	1263.47	-0.550768	0.106042	-5.19386	2.05983e-07	1.06716e-05	1251.04	1432.13	1827.99	857.996	1017.53	1194.12
241	CKS2	489.26	-0.829334	0.159781	-5.19044	2.09799e-07	1.08243e-05	725.371	695.632	458.17	359.215	432.993	264.18
242	SORD	25.7889	-3.08677	0.595787	-5.18101	2.20692e-07	1.13389e-05	60.2072	21.7126	57.4773	8.57717	3.70864	3.05069
243	TIMP1	2475.81	0.626259	0.120894	5.18024	2.21599e-07	1.13389e-05	1691.11	2148.29	1997.87	3395.39	2870.99	2751.21
244	ADAMTS7	926.781	0.950373	0.183625	5.17561	2.27169e-07	1.15763e-05	456.946	663.345	795.401	1268.19	1329.15	1047.65
245	STAB1	3091.68	1.37336	0.265406	5.17456	2.28453e-07	1.15942e-05	3152.09	1639.89	609.682	7725.16	3178.98	2244.28
246	IFIT3	250.695	-1.19199	0.230579	-5.16957	2.34638e-07	1.18597e-05	338.954	434.807	277.74	144.482	145.708	162.482
247	SLC38A5	183.528	-1.48129	0.286697	-5.16673	2.38224e-07	1.19922e-05	106.869	406.485	260.546	24.8353	218.489	83.9463
248	PCNA	231.154	-1.39224	0.269722	-5.16177	2.4462e-07	1.22645e-05	164.408	311.137	553.24	91.9674	133.918	132.253
249	SWAP70	209.816	1.34521	0.260691	5.16018	2.46713e-07	1.23198e-05	118.305	120.546	100.712	462.794	254.073	202.467
250	RAB33A	84.0324	1.86238	0.36141	5.15308	2.56236e-07	1.27442e-05	25.7324	39.0783	43.1677	160.476	118.172	117.568
251	MCM4	225.145	-1.39162	0.271364	-5.12825	2.92456e-07	1.44876e-05	158.693	281.859	564.367	96.5472	105.314	144.09
252	RRM1	299.669	-1.11508	0.217958	-5.11603	3.12038e-07	1.53963e-05	282.819	395.869	557.744	144.856	226.347	190.377
253	ARHGEF39	59.6322	-2.06178	0.403153	-5.11413	3.15184e-07	1.54901e-05	64.032	131.936	93.371	25.0591	27.1839	16.2114
254	PTPRB	84.3824	1.78986	0.350924	5.10042	3.38894e-07	1.65898e-05	26.9231	12.2901	80.2566	90.3781	50.4064	246.04
255	RHEX	2024.4	-0.464291	0.0911155	-5.09563	3.47586e-07	1.69486e-05	1991.98	2558.03	2501.75	1545.84	1790.34	1758.43
256	KIT	17780.8	-0.334325	0.0660507	-5.06164	4.15669e-07	2.01892e-05	14064.2	22755.6	22940.7	12261.5	16187.5	18475.1
257	ST3GAL6	685.115	0.698668	0.138797	5.03373	4.81022e-07	2.32725e-05	522.255	547.916	496.728	767.363	888.252	888.179
258	GCHFR	330.779	-1.02667	0.204261	-5.02627	5.00117e-07	2.41025e-05	363.466	411.78	557.054	173.226	259.587	219.563
259	HSP90B1	2312.61	0.430644	0.085744	5.02243	5.10209e-07	2.4494e-05	1866.4	1927.62	2118.13	2505.16	2718.17	2740.2
260	CD300A	742.671	-0.835983	0.166557	-5.01918	5.18914e-07	2.4721e-05	1048.69	1182.46	654.448	524.868	549.129	496.436
261	EZR	1306.65	-0.516771	0.102958	-5.01923	5.18792e-07	2.4721e-05	1369.97	1497.23	1747.8	966.285	1039.01	1219.62
262	LAMP2	639.866	0.699978	0.139487	5.01825	5.2144e-07	2.47465e-05	630.217	367.337	474.372	942.84	623.661	800.769
263	ANKH	264.532	1.22212	0.243617	5.01654	5.26101e-07	2.48728e-05	136.797	179.092	154.71	377.413	275.25	463.93
264	ITGA5	333.444	0.94529	0.188602	5.0121	5.38382e-07	2.5357e-05	254.878	211.669	218.93	419.032	472.546	423.607
265	FAM216B	47.685	-2.68286	0.537765	-4.98891	6.07222e-07	2.84913e-05	89.1253	29.2392	131.619	5.55294	11.3809	19.1925
266	SERPINE1	35.6674	2.59302	0.520894	4.97803	6.42345e-07	3.0026e-05	8.9292	7.714	11.6151	88.7153	29.547	67.4838
267	SEPTIN8	877.597	-0.627111	0.126069	-4.97435	6.54661e-07	3.04871e-05	1038.7	1116.56	1039.28	622.037	708.438	740.569
268	ITGB1BP1	689.514	-0.854432	0.171801	-4.97337	6.57981e-07	3.05274e-05	526.129	705.054	1489.38	319.788	482.538	614.198
269	ARMH1	81.3069	1.89193	0.381163	4.96357	6.92092e-07	3.19906e-05	9.23035	62.3979	38.4405	52.1812	155.007	170.585
270	KRT79	45.8709	2.17235	0.438094	4.95865	7.09865e-07	3.26906e-05	10.3034	17.3406	22.4983	45.8124	88.9784	90.2921
271	MAD2L1	106.566	-1.60594	0.324201	-4.95353	7.28801e-07	3.34388e-05	100.807	155.615	230.871	48.6215	52.0925	51.388
272	CENPU	48.886	-2.28983	0.462691	-4.94894	7.46186e-07	3.38616e-05	38.7884	106.852	93.3198	8.40517	33.9869	11.9639
273	EXOC6B	1067.7	-0.696621	0.140754	-4.9492	7.45201e-07	3.38616e-05	1179.67	1088.43	1677.85	926.533	569.599	964.115
274	PGBD1	214.907	-1.19131	0.24068	-4.94977	7.42994e-07	3.38616e-05	91.8511	564.627	262.343	49.9014	196.601	124.12
275	KIF4A	25.4701	-3.66414	0.742303	-4.93617	7.96701e-07	3.60225e-05	24.2172	51.7158	64.7709	3.3274	7.95504	0.834157
276	E2F7	27.8734	-2.75531	0.56044	-4.91633	8.81796e-07	3.97256e-05	27.4846	58.216	58.0057	1.96468	12.4599	9.10923
277	CBX5	1340.27	-0.530358	0.108153	-4.90377	9.40151e-07	4.22016e-05	1585.5	1575.26	1586.59	1081.78	1192.33	1020.17
278	ACTR3	3644.84	0.388781	0.0793332	4.90061	9.55414e-07	4.27324e-05	2963.27	3178.42	3324.9	4158.36	3861.96	4382.15
279	OR4F17	343.509	0.884191	0.180565	4.89679	9.74153e-07	4.34144e-05	346.135	206.283	180.165	574.156	407.934	346.38
280	LMCD1	49.8029	2.43525	0.497691	4.8931	9.92577e-07	4.40775e-05	12.5926	0.575363	40.9023	84.7215	4.83399	155.192
281	PACS1	263.101	1.03307	0.211373	4.88741	1.02171e-06	4.52098e-05	190.687	155.695	169.817	395.557	381.817	285.033
282	ALDH4A1	384.748	-0.904106	0.185517	-4.87343	1.09678e-06	4.83594e-05	422.771	538.026	532.487	185.461	341.902	287.838
283	ST8SIA1	978.35	-0.572047	0.117478	-4.86942	1.11927e-06	4.91766e-05	1202.49	1095.34	1208.03	781.761	713.851	868.623
284	RBFOX2	45.1658	-2.5832	0.530707	-4.86746	1.1304e-06	4.94907e-05	91.676	65.4314	67.5971	15.1153	26.5694	4.60564
285	ADRA2A	24.7155	3.17299	0.652075	4.866	1.13881e-06	4.96841e-05	8.92295	1.54538	4.83507	77.6126	29.5393	25.8376
286	CD81	127.559	1.57382	0.32375	4.86122	1.16662e-06	5.07194e-05	82.6462	51.6216	40.8658	345.575	174.548	70.0949
287	REM1	32.5049	-2.8111	0.579198	-4.85344	1.21337e-06	5.25681e-05	19.1881	113.124	40.8356	5.5442	11.3625	4.97558
288	SYTL4	588.543	-0.870995	0.179595	-4.84977	1.23605e-06	5.33647e-05	513.077	1174.33	591.817	219.576	596.834	435.622
289	MYRIP	231.239	-1.26882	0.262113	-4.84073	1.29366e-06	5.56585e-05	112.747	409.845	478.692	72.5044	115.71	197.934
290	SIGLEC20P	19.806	4.11053	0.851704	4.82624	1.39132e-06	5.96542e-05	7.70635	0.770152	0	68.8272	12.526	29.0065
291	PLIN2	1819.93	-0.453408	0.094011	-4.82292	1.41472e-06	6.04487e-05	2199.53	2080.02	2032.53	1513.27	1597.22	1497.01
292	CCNF	99.2464	-1.4711	0.305618	-4.81354	1.4828e-06	6.31407e-05	150.983	127.248	159.641	44.0277	56.3903	57.1883
293	MME	137.811	-1.33757	0.277937	-4.8125	1.49054e-06	6.32538e-05	132.541	130.685	338.079	57.3464	60.9012	107.312
294	OTOAP1	31.7108	-3.34681	0.6959	-4.80932	1.51442e-06	6.40487e-05	25.888	14.9323	127.431	2.14213	0	19.8713
295	SLCO2B1	4379.87	-0.395444	0.082435	-4.79704	1.61025e-06	6.78706e-05	5117.03	4788.22	5013.53	3450.67	3791.45	4118.33
296	PLCXD1	277.91	-1.0095	0.2105	-4.79572	1.62091e-06	6.80894e-05	354.188	349.262	407.314	155.766	222.556	178.375
297	CHST2	157.303	-1.22523	0.255721	-4.79128	1.65719e-06	6.9379e-05	197.586	190.635	267.836	74.3099	75.0046	138.444
298	GLO1	1077.42	-0.569545	0.11903	-4.78488	1.71091e-06	7.13872e-05	1283.24	1098.6	1463.88	860.588	672.934	1085.3
299	BTK	5146.94	0.391435	0.0819823	4.77463	1.80042e-06	7.4871e-05	4024.35	5262.18	4121.61	5520.53	6069.96	5883
300	ENG	136.849	1.36169	0.286038	4.76052	1.93098e-06	8.00326e-05	88.0966	51.3791	87.6691	285.012	148.647	160.287
301	PLK1	64.3751	-1.93135	0.40588	-4.75843	1.95109e-06	8.05973e-05	118.926	82.22	105.526	20.1724	32.8219	26.5849
302	RASGRP4	888.297	0.611987	0.12881	4.75109	2.02322e-06	8.33005e-05	754.115	735.648	613.005	1264.97	992.974	969.068
303	CPPED1	1437.45	-0.536109	0.113055	-4.742	2.11617e-06	8.67506e-05	1801.77	2116.2	1221.08	1166.94	1343.52	975.18
304	KPNA2	769.451	-0.654722	0.138082	-4.74154	2.12097e-06	8.67506e-05	925.903	1030.75	867.799	538.436	614.33	639.487
305	ARG2	466.955	-1.0183	0.215383	-4.72784	2.26918e-06	9.2206e-05	882.915	474.363	523.17	319.038	208.003	394.239
306	RAN	1726.72	-0.492145	0.104081	-4.72848	2.2621e-06	9.2206e-05	1643.14	2050.43	2361.69	1280.79	1289.15	1735.14
307	AC087289.3	9.38188	-6.5295	1.38458	-4.71588	2.40664e-06	9.74728e-05	10.1236	29.5153	16.6524	0	0	0
308	LBH	125.77	-1.37355	0.292304	-4.69904	2.61391e-06	0.000105524	176.945	172.149	193.526	74.1596	84.1508	53.6925
309	SIGLEC6	2119.75	0.442354	0.0942881	4.69151	2.71191e-06	0.000109126	2216.78	1622.93	1536.98	3120.72	1992.71	2228.39
310	VEGFA	27.1908	3.41237	0.727782	4.68872	2.74917e-06	0.000110269	8.05534	6.93913	0.610532	24.9455	76.8122	45.7824
311	GMPR2	285.096	-0.933295	0.199161	-4.68614	2.78403e-06	0.000111307	449.369	300.775	377.086	201.882	181.099	200.363
312	DTL	70.0464	-2.34367	0.500562	-4.68207	2.83988e-06	0.000113177	97.9882	106.523	129.379	7.17778	58.2203	20.9903
313	ENPP3	1239.21	-0.716378	0.153508	-4.66671	3.06062e-06	0.000121584	1793.66	1731.69	1018.38	1487.87	821.48	582.194
314	RBM3	1142.11	-0.584757	0.125414	-4.66263	3.12195e-06	0.00012347	1045.5	1635.85	1445.43	827.998	1042.32	855.575
315	TMEM182	293.58	0.904726	0.194054	4.66223	3.12796e-06	0.00012347	271.257	171.6	173.9	468.269	369.789	306.665
316	AC018755.2	178.945	-1.37279	0.294629	-4.65938	3.17164e-06	0.000124798	691.697	70.2095	43.611	212.167	41.4462	14.5381
317	CD14	364.124	-0.889447	0.191331	-4.64873	3.33993e-06	0.000131005	119.959	547.093	774.994	77.9558	301.768	362.975
318	OR10Y1P	28.004	-2.67222	0.575058	-4.64687	3.37006e-06	0.000131771	28.2928	49.8221	66.6664	5.53468	4.54505	13.1632
319	ATG9B	20.3043	3.09347	0.666846	4.63896	3.50167e-06	0.000136488	4.32842	2.48763	6.16099	54.9967	26.329	27.5232
320	ZMAT4	16.1736	3.45842	0.745797	4.63721	3.53142e-06	0.000137218	0.628965	2.73777	6.33862	24.6522	34.7907	27.8935
321	PIK3R6	2028.76	-0.455974	0.0983574	-4.63589	3.55407e-06	0.000137668	2547.21	2232.97	2234.41	2068.39	1617.79	1471.78
322	HMGN2	857.17	-0.852719	0.184254	-4.62796	3.69287e-06	0.000142158	661.613	1159.19	1549.39	554.583	576.832	641.414
323	TYROBP	1126.92	0.543379	0.117404	4.62828	3.68718e-06	0.000142158	885.021	956.616	904.853	1447.12	1356.85	1211.05
324	TUBB2A	207.808	-1.07655	0.232742	-4.62551	3.73681e-06	0.000143406	134.055	326.954	394.933	80.95	135.435	174.522
325	KCNAB2	1035.23	-0.598547	0.129669	-4.61597	3.91256e-06	0.000149229	1105.33	1195.19	1429.9	646.06	937.449	897.479
326	LAT2	3617.87	-0.371817	0.0805435	-4.61635	3.90554e-06	0.000149229	3900.69	4480.17	3873.17	2997.74	3212.73	3242.73
327	IQGAP3	23.4397	-2.75243	0.596382	-4.6152	3.92709e-06	0.000149325	33.8546	55.7848	32.5147	6.73226	8.05381	3.69788
328	INTS6L	344.794	-0.954259	0.206888	-4.61245	3.9796e-06	0.000150861	344.851	607.619	423.308	220.029	232.005	240.952
329	GALNT6	446.354	0.75188	0.163182	4.60761	4.07318e-06	0.000153939	327.451	420.588	248.271	488.767	748.043	445.003
330	CACNB4	124.925	1.29707	0.281582	4.60636	4.09787e-06	0.000154403	109.819	41.3155	64.9182	246.036	87.769	199.694
331	TP53I11	366.341	-1.24697	0.271358	-4.59527	4.32187e-06	0.000162351	398.698	296.003	867.623	301.398	121.259	213.065
332	KCTD20	651.455	-0.648541	0.141209	-4.59277	4.37399e-06	0.000163814	681.68	867.082	829.136	390.129	596.895	543.806
333	POC1A	36.5925	-2.23148	0.486248	-4.58918	4.44995e-06	0.000166158	47.3679	54.8508	78.8234	14.4135	8.95394	15.1452
334	THEM4	186.76	1.15398	0.251594	4.58668	4.50347e-06	0.000167286	110.97	100	136.575	213.993	303.482	255.541
335	TNFRSF12A	216.18	1.00424	0.218955	4.58651	4.50707e-06	0.000167286	138.026	172.254	123.006	272.555	309.904	281.336
336	C5orf24	125.075	-1.36445	0.298177	-4.57599	4.73978e-06	0.0001754	295.347	84.7872	174.719	83.9469	47.1136	64.5367
337	SSR3	1942.21	-0.539427	0.11801	-4.57103	4.85337e-06	0.000179071	1713.2	2332	2897.4	1474.16	1408.45	1828.07
338	AZIN2	118.703	1.5684	0.344471	4.55307	5.28683e-06	0.000194486	55.9231	58.3746	53.6605	92.0048	286.514	165.741
339	CTNNBL1	1788.66	-0.423715	0.0931155	-4.55042	5.3539e-06	0.000196373	1991.48	2397.14	1752.11	1540.5	1801.79	1248.94
340	ANKRD27	1377.24	-0.492197	0.108277	-4.54573	5.47458e-06	0.000200209	1724.77	1726.87	1359.52	1249.84	1325.52	876.949
341	SERPINI1	199.559	1.03894	0.228678	4.54323	5.53993e-06	0.000202004	149.673	144.569	90.9973	354.74	296.968	160.41
342	CXCL16	748.507	-0.596543	0.131636	-4.53176	5.84937e-06	0.000211586	915.348	784.022	1008.04	603.17	560.006	620.458
343	HK2	292.3	0.864133	0.19069	4.5316	5.85375e-06	0.000211586	140.87	247.965	235.581	276.063	455.67	397.649
344	SMURF2	99.5305	1.3781	0.304096	4.53178	5.84891e-06	0.000211586	85.925	26.6704	60.0632	183.242	85.2056	156.076
345	ADARB1	160.622	1.13679	0.251103	4.52718	5.97753e-06	0.000215434	73.5114	147.134	80.078	194.754	321.168	147.087
346	CPNE4	26.3781	-2.73951	0.605299	-4.52589	6.01428e-06	0.000216132	88.0719	23.0827	25.6078	14.7141	2.14608	4.64611
347	HSPA5	3241.9	0.432687	0.0956574	4.5233	6.0884e-06	0.000218165	2390.45	2511.2	3429.35	3512.43	3667.26	3940.71
348	DHCR7	901.768	-0.595957	0.131833	-4.52053	6.16857e-06	0.000220402	1019.35	1121.55	1105.5	577.589	773.715	812.913
349	TFDP2	430.642	0.746975	0.165345	4.51768	6.25213e-06	0.000222748	402.965	315.236	253.072	601.9	565.389	445.292
350	MOB1A	2176.29	-0.452714	0.10054	-4.50282	6.70581e-06	0.000238229	2093.71	2480.32	2933.69	1544.03	1593.9	2412.08
351	CD33	3042.73	1.21212	0.26931	4.50084	6.76847e-06	0.00023977	2472.6	2058.43	1145.39	4744.9	3951.61	3883.45
352	PIP4K2A	2714.19	-0.371301	0.0825663	-4.497	6.89181e-06	0.000243445	2620.19	3419.45	3153.21	2079.8	2494.62	2517.89
353	LAMB3	158.462	1.15185	0.256356	4.49316	7.01743e-06	0.00024718	120.31	134.148	45.4087	290.676	243.177	117.055
354	SFXN3	1754.18	0.43596	0.0970991	4.48985	7.12744e-06	0.000250346	1075.81	1871.14	1548.62	1577.8	2419.12	2032.56
355	GPRC5C	397.575	0.877135	0.195707	4.48187	7.39912e-06	0.000259157	244.283	455.209	170.555	487.29	648.067	380.048
356	SPA17	16.1643	2.96742	0.662306	4.48044	7.44911e-06	0.000260175	3.71543	5.25222	2.34804	27.1296	26.9626	31.578
357	PTAFR	121.219	-1.33493	0.298494	-4.47223	7.74089e-06	0.000269609	101.001	236.807	179.813	34.3832	76.1849	99.1246
358	SLC35F6	2377.43	-0.373139	0.0834814	-4.46973	7.83195e-06	0.000272018	2594.84	2323.37	3126.48	2045.79	1747.58	2426.53
359	CAPN2	468.83	0.724638	0.162295	4.46496	8.00851e-06	0.000277376	348.11	344.665	366.088	524.813	652.977	576.328
360	ID2	2640.94	-0.458327	0.102674	-4.46391	8.04777e-06	0.000277961	3592.12	3156.12	2457.05	2188.57	2457.39	1994.4
361	RTN4R	93.6924	-1.38126	0.310066	-4.45472	8.40029e-06	0.000289333	68.9061	188.765	147.455	24.2647	71.2962	61.4677
362	SRSF3	1002.51	-0.539372	0.121247	-4.44855	8.64534e-06	0.000296951	900.167	1272.19	1399.52	684.906	798.252	960.018
363	BUB1B	59.9184	-1.91731	0.432379	-4.43432	9.23627e-06	0.00031602	109.943	74.5548	94.976	37.9054	27.344	14.7865
364	ITGB3	532.92	0.699823	0.157832	4.43397	9.25134e-06	0.00031602	319.919	476.271	420.997	513.357	679.179	787.797
365	RAPGEF2	545.767	-0.679689	0.153374	-4.43159	9.35394e-06	0.000318649	684.826	610.461	718.033	373.177	396.691	491.412
366	GBGT1	329.875	0.894205	0.201821	4.43069	9.39325e-06	0.000319114	279.427	191.597	212.654	573.06	418.513	304
367	ABHD2	881.377	0.842496	0.190778	4.41611	1.00492e-05	0.000340467	603.719	543.552	725.368	1438.63	1147.2	829.793
368	AHR	412.309	0.979358	0.222459	4.40242	1.07048e-05	0.000361696	254.459	435.496	178.086	540.93	566.624	498.258
369	ZSCAN31	66.6701	-1.65749	0.376778	-4.39913	1.08686e-05	0.000366232	49.5792	195.469	64.5471	20.4874	48.4711	21.4671
370	BARD1	132.028	-1.67326	0.380732	-4.39484	1.10855e-05	0.000372534	164.048	163.907	262.189	43.2667	115.82	42.9358
371	CCNB1	128.938	-1.52088	0.346473	-4.3896	1.1356e-05	0.000379645	234.518	177.191	156.625	41.2068	101.362	62.7224
372	TBC1D16	26.6994	2.62926	0.599023	4.38925	1.13741e-05	0.000379645	4.39745	4.14456	12.2065	60.5031	14.885	64.0597
373	ZDHHC21	184.49	1.023	0.233084	4.38897	1.13887e-05	0.000379645	127.182	114.961	119.979	295.76	208.996	240.063
374	CAPG	12551.4	-0.341587	0.0778999	-4.38495	1.16012e-05	0.000385693	11517.3	16852.2	13892.5	10645.8	12077.2	10323.2
375	E2F8	25.2206	-2.97912	0.680063	-4.38066	1.18322e-05	0.000392324	19.9187	61.606	52.0746	7.7259	5.20482	4.79343
376	CXCR4	29.5619	-2.47552	0.565232	-4.37965	1.18869e-05	0.000393091	38.5159	35.8824	74.5991	3.32611	8.93578	16.1122
377	TTLL3	230.666	1.01427	0.231642	4.37862	1.19435e-05	0.000393914	152.244	186.011	123.852	290.64	299.009	332.238
378	HCST	427.546	-0.71049	0.162376	-4.37557	1.21113e-05	0.000398392	526.808	490.397	572.985	316.363	284.458	374.264
379	KIF15	13.7632	-4.01619	0.918562	-4.37226	1.22966e-05	0.000402358	16.7131	23.4467	37.5963	1.36912	1.40226	2.0517
380	NDUFC2	1282.98	-0.492479	0.112624	-4.37279	1.22669e-05	0.000402358	1467.95	1257.27	1783.84	1124.19	933.401	1131.22
381	ZNF467	18.2964	2.84081	0.649857	4.37144	1.23428e-05	0.000402811	4.64202	3.92752	4.22772	44.3577	33.6276	18.9957
382	EWSR1	1463.48	-0.456969	0.10469	-4.36497	1.27142e-05	0.000413844	1638.85	1620.03	1821.37	1284.81	1200.52	1215.32
383	LTC4S	203.283	3.19991	0.733348	4.36343	1.2804e-05	0.000415678	20.837	46.428	43.2807	606.146	309.624	193.383
384	MORC4	1692.46	0.442201	0.101597	4.35251	1.34587e-05	0.000435795	1705.15	1316.4	1297.11	2114.52	1967.87	1753.73
385	ATP2A3	558.889	0.685274	0.157597	4.34827	1.37214e-05	0.000443147	376.969	555.374	364.728	676.504	751.822	627.939
386	RNF130	614.771	0.947295	0.217922	4.34694	1.38048e-05	0.000444685	222.526	478.737	618.441	718.632	832.783	817.508
387	ELMO1	1385.59	0.529539	0.121867	4.34522	1.39137e-05	0.000447037	1150.26	1483.66	800.706	1452.2	2034.54	1392.2
388	UACA	38.0834	3.08527	0.710248	4.34393	1.39954e-05	0.000448503	4.00533	40.1782	2.65706	71.9725	50.2757	59.4116
389	NQO1	547.382	-0.690107	0.159111	-4.33725	1.44274e-05	0.000461158	456.52	634.382	934.798	257.887	468.412	532.293
390	SRC	70.972	1.55375	0.358625	4.33252	1.4741e-05	0.000469973	32.0251	34.9397	40.217	115.383	119.392	83.8749
391	HEY1	469.361	0.684145	0.157975	4.3307	1.48634e-05	0.000472663	431.648	433.514	213.115	744.421	652.272	341.198
392	CEACAM1	42.1683	-2.05837	0.476442	-4.3203	1.5582e-05	0.000494252	44.9629	73.8594	85.4054	18.3435	11.014	19.4244
393	SH3BGRL3	9000.18	-0.272723	0.0631799	-4.31661	1.58446e-05	0.000501303	9648.83	10076.5	9813.62	8075.91	7836.96	8549.21
394	CAMSAP1	259.032	-0.98668	0.22877	-4.31298	1.61071e-05	0.000507639	316.638	455.216	266.938	193.301	166.144	155.954
395	TACC3	140.788	-1.10919	0.257191	-4.31271	1.61266e-05	0.000507639	141.794	185.379	251.937	73.8285	82.8736	108.913
396	TROAP	51.6469	-1.88222	0.43665	-4.3106	1.6281e-05	0.000511206	83.5596	80.1417	78.3807	13.4153	25.6169	28.7672
397	HNRNPF	2490.82	-0.358656	0.0835248	-4.29401	1.75476e-05	0.000549588	2630.14	2711.49	3049.47	1955.87	2164.25	2433.72
398	IL4R	326.048	0.951646	0.221788	4.29079	1.78039e-05	0.000556214	147.942	235.449	290.319	415.961	343.367	523.254
399	BRCA2	39.7091	-2.24425	0.523232	-4.2892	1.79315e-05	0.000557402	62.6534	51.6899	80.1105	17.8982	19.0339	6.86893
400	KIAA1522	459.582	0.678826	0.158259	4.28935	1.79198e-05	0.000557402	373.73	326.88	355.981	637.141	483.201	580.557
401	PRKY	139.798	-1.45196	0.338837	-4.28513	1.82634e-05	0.000566302	228.46	133.353	251.754	45.484	87.4558	92.2788
402	MMUT	230.849	-0.935934	0.218502	-4.28342	1.84042e-05	0.000569249	294.523	357.291	256.31	187.431	163.646	125.896
403	DDX11	125.641	-1.56326	0.365035	-4.2825	1.84803e-05	0.000570184	106.011	171.993	273.585	28.6645	118.492	55.1024
404	TENT5C	68.2247	2.2022	0.514466	4.28056	1.8642e-05	0.000573751	10.1921	30.8861	27.0491	148.638	150.01	42.5722
405	R3HDM4	80.5327	1.38357	0.323691	4.27434	1.91704e-05	0.000587381	31.9665	70.2636	31.7972	75.5877	181.956	91.6255
406	RAI14	212.445	-0.937355	0.219304	-4.27424	1.91794e-05	0.000587381	441.722	120.933	276.838	231.06	67.103	137.014
407	GPX1	2199.28	-0.404745	0.0947164	-4.27323	1.9266e-05	0.000588584	2844.86	2304.11	2359.53	2166.31	1908.46	1612.38
408	PIGQ	189.661	0.975184	0.22828	4.27187	1.9384e-05	0.000590736	121.552	170.856	88.9725	215.43	364.003	177.153
409	TGFBRAP1	456.179	-0.688054	0.161159	-4.26941	1.95994e-05	0.000595842	633.743	457.436	602.381	365.256	317.342	360.915
410	EVPL	222.449	-1.13613	0.266272	-4.2668	1.98297e-05	0.000601371	327.537	275.452	294.649	221.187	129.996	85.871
411	ANXA5	2240.51	-0.429885	0.100797	-4.26487	2.0002e-05	0.000605123	2569.27	2383.36	2732.09	1762.42	1646.81	2349.07
412	ILKAP	235.741	0.894571	0.209813	4.26367	2.01097e-05	0.000606904	174.795	155.206	164.891	286.147	295.167	338.237
413	GALNT2	299.9	0.971082	0.227788	4.26309	2.01619e-05	0.000607005	180.236	172.237	258.452	457.76	380.414	350.303
414	LDHB	3160.13	-0.336872	0.079103	-4.25866	2.05658e-05	0.000617521	3369.43	3697.01	3512.46	2793.91	2956.27	2631.69
415	PLPPR2	56.1734	1.6327	0.383427	4.25817	2.06105e-05	0.000617521	23.7916	32.8009	25.5577	68.5259	92.2037	94.1607
416	PLAUR	330.413	0.762299	0.179189	4.25416	2.09833e-05	0.000627178	209.856	261.805	262.854	346.014	438.621	463.328
417	NFATC1	68.4514	1.79357	0.42179	4.25229	2.11599e-05	0.000630941	28.5704	17.8775	49.8408	104.254	117.075	93.0906
418	PTGS1	3711.36	0.413529	0.0973064	4.24976	2.13997e-05	0.000636563	2414.14	3547.83	3661.9	3870.12	4362.88	4411.28
419	BEND3P3	113.867	1.17576	0.276873	4.24656	2.17076e-05	0.000644183	63.8394	77.8548	67.8537	147.459	177.28	148.916
420	CENPW	50.2117	-1.72857	0.407128	-4.24575	2.17862e-05	0.000644977	84.4321	78.9814	67.2072	22.8845	30.2882	17.477
421	HRH4	249.298	-0.916926	0.216211	-4.24089	2.22637e-05	0.000654494	410.618	299.224	269.939	183.054	196.716	136.239
422	TMEM176B	20.7065	3.27496	0.772115	4.24154	2.21991e-05	0.000654494	12.7307	2.53124	0	69.4806	29.6153	9.88097
423	UNC5B	68.9083	5.4292	1.28021	4.24087	2.22656e-05	0.000654494	1.27249	2.31989	1.9481	234.023	164.622	9.26392
424	RALB	615.256	-0.600889	0.141751	-4.23904	2.2448e-05	0.000658298	753.784	866.835	607.544	460.962	570.554	431.857
425	LAT	3115.85	0.435271	0.102864	4.23151	2.32129e-05	0.000679127	2285.54	2766.37	2908.3	3757.99	3320.76	3656.13
426	BCAT1	302.748	0.858675	0.202961	4.23074	2.32921e-05	0.000679844	257.619	137.059	239.297	578.21	240.637	363.666
427	TFRC	315.524	-0.897815	0.212582	-4.22337	2.40672e-05	0.000700824	386.236	455.427	375.622	216.468	304.569	154.825
428	DAXX	175.683	-1.13657	0.269892	-4.21121	2.54006e-05	0.000737923	330.599	187.803	211.624	120.393	121.414	82.2663
429	NIPA1	98.9568	-1.25507	0.298112	-4.21008	2.55285e-05	0.000739909	116.795	110.142	193.761	54.7815	49.1414	69.1191
430	DIP2C	428.008	-0.719627	0.171062	-4.20683	2.58982e-05	0.000748878	508.204	650.902	446.223	303.685	344.882	314.15
431	GRB10	140.209	1.12892	0.268679	4.20173	2.64882e-05	0.000764164	55.8342	110.394	103.234	159.762	206.944	205.086
432	PIGN	1838.43	0.393774	0.0937506	4.20023	2.66638e-05	0.000767449	1897.54	1462.41	1416.79	2369.62	2041.87	1842.35
433	MYH10	29.513	-2.69972	0.643349	-4.19636	2.71244e-05	0.000778903	9.18042	58.0585	88.859	4.23351	2.8914	13.8552
434	MT-ND2	20533.4	0.304159	0.0726472	4.1868	2.82919e-05	0.000810557	23681.4	19023.4	12957.8	25054	24798.3	17685.7
435	TXNIP	1780.13	0.460247	0.109956	4.18575	2.84222e-05	0.000812419	1403.54	1290.82	1825.19	1925.01	2055.35	2180.89
436	PAN2	137.08	1.07163	0.25611	4.18425	2.86103e-05	0.000815918	103.248	77.1197	86.2003	198.626	169.235	188.05
437	PLA2G15	961.701	-0.482122	0.115625	-4.16972	3.04975e-05	0.000867747	1202.73	1086.73	1073.76	853.062	783.391	770.544
438	ITGA3	884.334	-0.75364	0.180776	-4.16893	3.06038e-05	0.000868785	1522.9	782.458	1069.93	616.442	638.475	675.803
439	CCSER2	290.101	0.804583	0.193235	4.16375	3.13063e-05	0.000885996	409.913	133.075	102.476	664.802	252.727	177.614
440	TM6SF1	852.293	0.564511	0.135588	4.16341	3.13526e-05	0.000885996	650	765.274	649.483	1067.22	961.476	1020.3
441	NCAPG	57.4647	-2.59348	0.624187	-4.15498	3.25318e-05	0.000917236	39.6681	76.2077	170.745	8.00306	43.9091	6.25508
442	OCIAD2	102.478	1.39907	0.337209	4.14898	3.33961e-05	0.000939473	66.1036	55.9214	45.2869	112.044	144.291	191.222
443	HSP90AA1	3107.8	-0.338751	0.0817497	-4.14375	3.41666e-05	0.000958978	3206.69	3467.45	3730.6	2397.5	2952.23	2892.34
444	RAB3C	37.8862	-2.0555	0.496195	-4.14252	3.43503e-05	0.000961964	59.8583	73.7151	50.0067	11.504	11.6353	20.5975
445	KLF10	448.434	0.722707	0.174886	4.13245	3.58913e-05	0.00100286	298.121	423.493	299.251	584.855	575.711	509.175
446	LRP4	610.827	-0.747413	0.181587	-4.11601	3.85489e-05	0.0010747	645.25	1183.19	446.573	538.319	640.934	210.693
447	ACTG1	4092.62	-0.375165	0.0912343	-4.1121	3.92074e-05	0.00109061	3136.74	4849.01	5984.4	2842.53	3382.62	4360.43
448	TNFRSF10D	260.177	0.906757	0.220542	4.11148	3.93124e-05	0.00109109	221.891	164.345	159.636	324.94	306.835	383.412
449	SPINK4	15.3579	-3.42905	0.836259	-4.10047	4.12313e-05	0.0011418	37.5729	14.481	29.6271	8.83453	0	1.63192
450	CAVIN1	494.157	0.683044	0.166638	4.09896	4.15011e-05	0.00114421	313.7	414.343	413.103	615.504	589.806	618.485
451	NELL2	281.111	-1.35848	0.331421	-4.09895	4.15021e-05	0.00114421	820.784	50.124	420.951	187.454	48.7224	158.63
452	BAALC	19.0002	-2.5603	0.624737	-4.09821	4.1635e-05	0.00114533	29.8931	28.0969	38.8702	4.38743	7.97775	4.77582
453	ESCO2	55.5254	-1.61241	0.393554	-4.09703	4.18476e-05	0.00114824	61.068	120.815	70.9282	19.478	31.4602	29.4031
454	IDH1	1004.02	-0.49126	0.119919	-4.0966	4.19254e-05	0.00114824	1358.65	1209.81	962.606	884.3	861.919	746.839
455	GDF15	390.805	-0.74682	0.182385	-4.09474	4.22644e-05	0.00114983	528.669	355.177	584.002	255.346	231.523	390.111
456	LIG1	136.172	-1.10714	0.270339	-4.09537	4.21492e-05	0.00114983	110.705	183.881	265.767	52.4951	102.028	102.153
457	PLXNA4	594.65	0.633188	0.154653	4.09425	4.23533e-05	0.00114983	422.774	603.436	377.878	778.176	813.389	572.248
458	YIPF4	512.357	0.953994	0.232953	4.09522	4.21759e-05	0.00114983	222.884	506.785	343.588	755.334	712.34	533.209
459	ABI2	325.155	0.740997	0.181102	4.09161	4.28397e-05	0.00115858	242.316	242.092	245.169	426.286	417.438	377.63
460	PLCXD2	31.9421	2.3154	0.565907	4.09148	4.28621e-05	0.00115858	7.60753	6.31866	20.6192	50.1547	62.0028	44.9496
461	MARCHF8	698.807	-0.603849	0.147705	-4.08822	4.34692e-05	0.00117244	964.99	889.036	685.321	569.208	542.158	542.129
462	FHL3	126.851	1.18617	0.290306	4.08594	4.38988e-05	0.00118147	104.301	86.0173	48.3596	185.187	182.75	154.49
463	PROX2	22.4785	2.51416	0.615824	4.08259	4.45363e-05	0.00119604	7.12077	3.69199	6.94645	56.2595	10.8857	49.9669
464	NCKAP5	26.0058	-2.28342	0.559544	-4.08086	4.48697e-05	0.00120239	24.0995	30.2318	74.8962	3.31764	8.49749	14.9921
465	FNIP2	764.826	-0.600315	0.147251	-4.07681	4.56578e-05	0.00122088	1314.3	685.033	796.517	707.866	483.8	601.436
466	RFFL	206.882	0.918128	0.225629	4.06919	4.71768e-05	0.00125879	136.568	164.584	123.483	222.538	367.196	226.92
467	CDK4	1746.02	-0.392127	0.0963998	-4.06771	4.74766e-05	0.00126408	1804.59	2073.81	2067.98	1453.35	1608.24	1468.15
468	CD109	453.809	-0.644029	0.158597	-4.0608	4.89053e-05	0.00129933	489.619	575.355	594.571	314.68	344.913	403.715
469	EMP3	1385.97	-0.409577	0.101075	-4.05219	5.07398e-05	0.00134234	1525.4	1520.06	1699.88	1169.02	1158.33	1243.11
470	RRM2	432.146	-2.86163	0.706114	-4.05265	5.06405e-05	0.00134234	333.73	686.058	1289.13	88.6004	135.74	59.6158
471	MCM3	588.037	-0.809979	0.200012	-4.04965	5.12936e-05	0.00135411	455.947	752.698	1075.99	399.944	370.935	472.713
472	SLC41A2	47.9705	1.74725	0.431758	4.04683	5.19165e-05	0.00136765	15.2119	25.747	23.6423	78.454	91.9351	52.8328
473	PBK	27.1035	-2.48318	0.613798	-4.04561	5.21876e-05	0.00137188	30.2826	55.6347	50.2395	13.5172	7.66564	5.2816
474	SPC24	74.966	-1.42103	0.351302	-4.04504	5.23135e-05	0.00137229	102.304	97.8394	126.744	37.5905	49.4306	35.8877
475	SPARC	20.2983	3.33615	0.824903	4.04429	5.24812e-05	0.00137379	22.5928	0.307599	0.771527	74.5581	15.0094	8.55038
476	CELF2	1595.7	0.392208	0.097023	4.04242	5.29024e-05	0.00138191	1570	1326.32	1241.35	2099.2	1658.03	1679.32
477	IFFO2	48.1433	-1.95654	0.485026	-4.03388	5.48627e-05	0.00143011	82.2985	53.0068	91.4797	9.15157	26.5508	26.3727
478	UTY	225.516	0.925209	0.229667	4.02848	5.61394e-05	0.00146033	141.988	168.119	152.711	357.676	286.753	245.847
479	SKA1	57.2755	-1.54587	0.384122	-4.02443	5.71126e-05	0.00148254	94.4281	63.2372	97.8152	26.6125	21.5919	39.9683
480	PDE4B	88.7269	1.2622	0.314064	4.01891	5.8468e-05	0.00151457	33.499	82.815	44.2615	95.5677	168.392	107.826
481	EIF4A1	1781.8	-0.370663	0.0922436	-4.01831	5.86173e-05	0.00151528	1698.99	2187.68	2145.56	1353	1690.53	1615.06
482	CDADC1	133.084	1.14783	0.286078	4.0123	6.01291e-05	0.00155113	125.044	86.0136	45.172	243.744	157.419	141.113
483	PLCD3	50.199	-1.66107	0.414189	-4.01042	6.06118e-05	0.00156035	65.3023	109.223	52.1197	13.6517	40.3464	20.5502
484	DYNLT3	459.406	0.658122	0.164233	4.00723	6.14339e-05	0.00157824	329.482	394.242	345.797	529.964	546.218	610.734
485	SIL1	606.138	0.57231	0.142883	4.00544	6.19022e-05	0.00158699	506.351	490.156	466.007	737.615	684.593	752.109
486	RNF217	54.752	-2.51557	0.628558	-4.00213	6.27757e-05	0.00160608	70.8115	84.2388	96.5314	57.5721	3.46908	15.8894
487	DENND2D	733.68	-0.629281	0.157371	-3.99871	6.3688e-05	0.00162332	958.539	822.179	888.877	484.35	641.113	607.021
488	HSD17B14	306.18	-0.781075	0.195336	-3.99863	6.37107e-05	0.00162332	372.954	422.533	364.315	257.548	211.086	208.643
489	GM2A	2328.55	-0.464576	0.1162	-3.99808	6.38571e-05	0.00162372	2823.65	2532.87	2677.89	2563.79	1720.53	1652.57
490	LYAR	165.625	-0.992471	0.248618	-3.99195	6.55317e-05	0.0016629	257.509	308.032	102.602	135.72	130.284	59.6024
491	FEN1	248.179	-1.08598	0.272095	-3.99118	6.57466e-05	0.00166496	164.849	333.546	543.571	128.587	155.686	162.838
492	C12orf45	887.93	0.506759	0.127085	3.98755	6.67597e-05	0.00168718	682.775	877.004	650.696	1028.05	1107.18	981.884
493	CYP51A1	2229.48	-0.389202	0.0976296	-3.98652	6.70508e-05	0.00169109	2488.52	2741.6	2354.04	1719.46	2040.27	2033
494	POLR2L	558.195	-0.590076	0.148245	-3.98041	6.87955e-05	0.00173159	625.172	677.211	706.606	390.32	433.104	516.756
495	WASHC2C	247.295	0.978231	0.245791	3.97993	6.8935e-05	0.00173159	143.008	219.629	140.881	348.762	290.045	341.445
496	TBC1D4	133.578	-1.08213	0.271947	-3.97918	6.91538e-05	0.00173358	240.813	192.585	116.337	92.4701	90.1488	69.1163
497	FPGS	118.613	1.31075	0.329676	3.97586	7.01249e-05	0.00175087	43.7834	67.0935	96.4494	150.633	212.347	141.37
498	HEATR6	157.272	1.07702	0.270873	3.97613	7.00472e-05	0.00175087	124.523	117.642	68.2938	189.884	248.136	195.154
499	UBE2T	67.5539	-1.68943	0.425824	-3.96744	7.26503e-05	0.00181029	57.7677	107.828	145.403	28.5373	43.9399	21.8474
500	LACC1	272.887	0.945675	0.238953	3.95757	7.57152e-05	0.00188289	225.487	126.5	204.662	289.424	278.006	513.24
501	TTN	862.054	-1.68874	0.427994	-3.94571	7.95642e-05	0.00197465	1366.21	1665.7	707.683	417.407	885.686	129.647
502	S100A11	3146.72	0.452968	0.114925	3.94141	8.10055e-05	0.00200642	1787.55	2938.71	3349.21	3141.5	3369.09	4294.25
503	VPS13D	291.708	-0.827044	0.209867	-3.94081	8.12067e-05	0.0020074	464.086	293.872	353.253	291.145	194.474	153.42
504	ICAM1	429.334	-0.68727	0.174448	-3.93969	8.15884e-05	0.00201284	601.859	425.065	567.493	312.465	308.831	360.294
505	MAT2A	4347.75	-0.295305	0.0750599	-3.93426	8.34536e-05	0.00205478	4853.85	4833.73	4684.13	3787.7	3811.6	4115.51
506	DOK2	156.479	1.06736	0.271668	3.92892	8.53274e-05	0.00209676	78.4673	147.259	82.1126	225.376	230.026	175.634
507	PAM	179.041	1.14164	0.290743	3.92664	8.6142e-05	0.0021126	167.209	42.4461	106.057	503.196	114.216	141.121
508	TEX2	589.912	-0.598606	0.152532	-3.92447	8.69197e-05	0.00212748	695.7	786.538	651.576	492.995	440.768	471.895
509	HIPK2	594.021	0.800221	0.204049	3.92171	8.7924e-05	0.00214783	566.274	407.783	339.981	676.273	696.74	877.072
510	HOOK3	227.313	0.948604	0.24195	3.92067	8.83041e-05	0.00215289	166.99	100.39	211.845	300.252	271.377	313.025
511	MPP1	1891.88	0.475793	0.121492	3.91624	8.99402e-05	0.00218849	1820.94	1719.25	1244.7	2153.44	2237.15	2175.82
512	FTL	32173.8	-0.218442	0.0557911	-3.91535	9.0272e-05	0.00219227	33948.6	33951.7	35852.1	32081.6	28899.3	28309.6
513	NEDD4	484.611	0.607047	0.155231	3.91062	9.20612e-05	0.00223136	399.104	397.227	355.965	623.565	556.212	575.591
514	ANKRD28	567.875	-0.788751	0.202003	-3.90464	9.43642e-05	0.00228273	624.405	854.724	646.542	249.919	487.398	544.264
515	HIP1	36.21	1.78424	0.457102	3.90337	9.48644e-05	0.00229038	21.4338	13.6896	12.9941	76.6411	57.8651	34.6363
516	CD55	1225.4	-0.438996	0.112487	-3.90264	9.51504e-05	0.00229283	1393.3	1642.44	1206.71	1027.02	1108.16	974.806
517	TXLNB	35.838	-1.84176	0.47222	-3.90022	9.61071e-05	0.0023114	47.1552	35.5091	86.0255	14.419	10.2279	21.6915
518	NFIA	587.673	0.783775	0.20105	3.8984	9.68298e-05	0.00232429	381.247	474.491	423.05	981.377	589.37	676.501
519	SEMA4D	334.694	0.818623	0.210541	3.88818	0.000100998	0.00241966	263.718	272.608	190.387	500.374	352.689	428.387
520	AC010970.1	62241.5	0.210436	0.0541641	3.88517	0.00010226	0.00244519	58815	62361.6	52168	68745.7	64120.5	67238
521	TIMM8A	283.622	0.80358	0.206905	3.88381	0.000102832	0.00245415	157.697	274.043	194.733	323.44	391.861	359.957
522	MCM10	44.0185	-2.18926	0.563801	-3.88305	0.000103156	0.00245716	18.1365	89.4477	113.88	10.1511	23.0993	9.39715
523	SLC38A11	172.373	-1.01483	0.261874	-3.87528	0.000106504	0.00253207	368.266	71.533	261.111	184.905	47.7931	100.632
524	PCSK5	13544.4	1.56444	0.404048	3.87193	0.000107979	0.00256222	9714.28	3670.04	7436.02	29807.4	17564.7	13073.8
525	MCM7	537.815	-0.826391	0.213683	-3.86736	0.000110019	0.00260567	392.58	661.827	1060.05	335.977	375.026	401.425
526	SCARB2	423.842	-0.671188	0.173832	-3.86114	0.000112859	0.00266786	598.431	453.264	514.363	326.896	339.514	310.581
527	MYL6	3805.42	-0.276893	0.0717366	-3.85985	0.000113455	0.00267686	3893.53	4223.78	4391.84	3241.99	3451.52	3629.84
528	DPP3	207.396	-0.855774	0.221776	-3.85873	0.000113976	0.00268405	281.509	216.5	306.107	144.918	139.411	155.929
529	PASK	61.4421	-1.51917	0.393889	-3.85684	0.000114863	0.00269982	40.8938	90.8986	146.118	22.7146	27.9008	40.1264
530	UGGT1	365.403	0.692181	0.179585	3.85434	0.000116041	0.00272238	276.817	262.828	293.62	518.211	373.849	467.092
531	ANXA1	9969.82	-0.310995	0.0807253	-3.85251	0.000116913	0.00273604	8081.83	14394	10922.7	7320.79	9929.1	9170.54
532	NARF	757.315	0.517808	0.134435	3.85174	0.000117284	0.00273604	775.88	547.07	532.957	1187.2	823.043	677.739
533	TOMM20	807.509	0.787785	0.204527	3.85173	0.000117284	0.00273604	722.735	696.875	385.28	1179.13	802.498	1058.54
534	TPSD1	2767.31	1.34672	0.350003	3.84775	0.000119209	0.00277574	86.5412	97.0622	5782.34	208.995	388.979	10039.9
535	NAGK	451.033	-0.639918	0.166422	-3.84516	0.000120476	0.00279999	463.542	536.691	644.233	267.435	398.582	395.716
536	CYSTM1	1269.12	-0.404864	0.105402	-3.84113	0.000122469	0.002841	1268.99	1484.24	1586.64	974.567	1153.23	1147.05
537	PTBP3	470.476	-0.819761	0.213607	-3.83771	0.000124187	0.00287549	465.42	638.154	648.738	210.232	291.933	568.378
538	PIK3IP1	980.384	-0.481475	0.12561	-3.83308	0.00012655	0.00291934	1649.35	964.517	846.173	1033.49	738.116	650.665
539	UBC	7494.36	-0.247785	0.0646381	-3.83342	0.000126372	0.00291934	8303.28	7494.6	8624.05	7095.6	6603.26	6845.35
540	CCDC141	76.9683	-1.35113	0.352693	-3.8309	0.000127675	0.00293983	125.061	154.186	49.9879	35.1855	76.1027	21.2866
541	TMEM260	134.531	1.18518	0.309928	3.82406	0.00013127	0.00301702	63.0208	98.1257	84.4725	238.372	159.348	163.844
542	SEC62	866.409	-0.509026	0.133158	-3.82272	0.000131989	0.00302794	988.782	1133.05	933.161	768.734	684.804	689.92
543	SLC35F2	123.76	1.07195	0.280522	3.82125	0.000132775	0.00304038	86.7803	101.789	54.2425	185.175	173.872	140.7
544	NDFIP2	580.676	0.555412	0.145421	3.81934	0.000133807	0.00305838	416.615	497.926	497.747	671.334	696.73	703.703
545	RHOG	1590.48	0.398529	0.10456	3.8115	0.000138127	0.00315133	1474.11	1308.51	1319.97	2077.08	1538.39	1824.83
546	ANP32E	242.537	-0.781647	0.205417	-3.80517	0.000141704	0.00322111	238.676	289.871	394.003	153.823	162.005	216.844
547	NUTM2D	111.813	1.12907	0.2967	3.80542	0.000141563	0.00322111	79.2776	66.3617	64.4087	130.388	186.851	143.592
548	THADA	182.028	0.962951	0.253862	3.7932	0.000148717	0.00337436	118.21	107.937	136.906	166.763	227.906	334.445
549	RFC2	366.343	-0.699376	0.184507	-3.79051	0.00015034	0.00340498	424.579	423.437	509.085	222.757	311.413	306.785
550	FANCI	184.14	-1.29343	0.341583	-3.78658	0.000152738	0.00345298	191.044	237.833	329.302	67.3578	204.479	74.8258
551	BCL6	51.9541	1.62431	0.429136	3.78507	0.000153666	0.00346139	41.8622	22.2438	15.5502	74.8733	99.1999	57.9951
552	TTC23L	23.7137	-2.68504	0.709328	-3.78533	0.000153505	0.00346139	31.7033	17.903	73.2189	9.55549	4.58566	5.31579
553	HAUS5	63.7267	-1.5347	0.405677	-3.78306	0.000154915	0.0034832	59.2032	70.9582	157.233	37.0154	22.0983	35.8521
554	CENPM	47.2921	-1.89638	0.501697	-3.77992	0.000156879	0.00352099	38.7699	74.5308	111.21	26.3941	13.4033	19.4438
555	CAB39L	259.573	-1.09303	0.290128	-3.76741	0.00016495	0.00369548	695.066	223.197	193.531	173.158	162.391	110.098
556	GGT7	40.1777	2.47316	0.657304	3.76259	0.000168165	0.00376073	2.0422	12.7473	35.66	62.4891	79.9845	48.1429
557	ADD3	565.734	-0.603938	0.160719	-3.75773	0.000171465	0.00382763	641.166	722.761	679.247	448.037	389.77	513.424
558	ATP6V0A1	506.87	0.563673	0.150093	3.75549	0.000173003	0.00385506	418.151	457.768	352.973	594.064	671.946	546.315
559	ERVFRD-1	78.4112	-1.4628	0.389563	-3.75497	0.000173361	0.00385612	198.634	81.7668	65.843	52.139	54.5786	17.5054
560	ADGRG4	13.4093	-3.03194	0.808504	-3.75006	0.00017679	0.0039114	18.3835	29.0025	23.4439	0	4.80068	4.8254
561	PBX1	125.097	1.16741	0.3113	3.75012	0.000176753	0.0039114	89.1456	74.4581	61.1862	135.998	255.368	134.427
562	TWISTNB	871.268	-0.575527	0.153436	-3.75092	0.00017619	0.0039114	1388.54	1050.58	710.117	715.799	845.923	516.646
563	LINC00674	44.1731	1.66918	0.445171	3.74952	0.00017717	0.00391285	14.6827	21.8806	27.7017	69.8545	75.5928	55.3264
564	FBLN2	60.2208	8.7548	2.34203	3.73812	0.000185398	0.00408483	0	0	0	211.289	136.752	13.2842
565	GGH	60.4747	-1.53039	0.409433	-3.73783	0.000185615	0.00408483	62.0874	101.185	105.88	33.6999	37.6497	22.3459
566	ASPM	19.6415	-2.57061	0.688999	-3.73093	0.000190772	0.00419091	38.1627	30.6866	30.3367	11.0259	2.11123	5.52563
567	UNC13B	380.788	-0.641348	0.172055	-3.72758	0.000193325	0.0042395	450.547	363.382	577.849	260.622	246.956	385.373
568	DAPK1	655.55	-0.586557	0.157518	-3.72374	0.000196293	0.00429702	509.563	724.083	1161.67	416.394	481.777	639.809
569	CHPF	29.0858	1.94763	0.52382	3.71812	0.000200708	0.00437824	7.55805	17.5009	11.4742	45.9586	49.3466	42.6762
570	NCAPD2	299.257	-0.811379	0.218221	-3.71816	0.00020068	0.00437824	338.076	445.359	356.739	267.94	205.09	182.337
571	ARHGAP25	2229.82	-0.447252	0.12034	-3.71657	0.000201943	0.00439748	2867.69	2517.86	2330.72	1744.96	1758.95	2158.71
572	RGS5	36.6632	-2.53107	0.682835	-3.7067	0.000209977	0.00456443	23.3082	68.0995	86.571	10.1157	2.36272	29.5221
573	CYP1B1	2427.4	0.402362	0.108652	3.70322	0.000212879	0.00461945	1275.21	2553.37	2542.04	2044.85	2905.18	3243.75
574	LIMS1	530.491	0.803326	0.217037	3.70132	0.00021448	0.00464606	539.579	460.744	203.181	843.169	567.596	568.677
575	ARMCX3	826.407	-0.456269	0.123326	-3.69971	0.00021585	0.00466761	896.371	1073.98	898.063	636.001	778.079	675.955
576	LRRK1	537.26	0.584834	0.158288	3.69475	0.000220106	0.0047514	522.309	295.022	465.465	887.843	458.639	594.281
577	COPG1	1280.57	-0.470686	0.127532	-3.69074	0.000223602	0.00480453	1530.39	1473.59	1447.86	897.255	1212.88	1121.46
578	DNAJC9	396.401	-0.743408	0.201416	-3.69092	0.000223447	0.00480453	381.125	539.137	572.578	303.924	323.395	258.245
579	PRRC2B	653.996	0.605379	0.164033	3.6906	0.000223727	0.00480453	461.811	544.317	544.262	882.58	833.881	657.127
580	KIF20A	39.1156	-2.49944	0.677508	-3.68917	0.000224989	0.00482329	66.5934	53.8069	60.4503	2.20005	9.43746	42.2056
581	S1PR1	66.9911	1.41801	0.384586	3.6871	0.000226828	0.00485435	35.9792	44.0177	27.6932	59.8518	126.511	107.893
582	NEO1	17.5991	-2.52072	0.683743	-3.68665	0.000227226	0.00485451	9.27765	31.1094	45.5083	0.742313	6.14092	12.8158
583	TBRG1	604.941	0.533554	0.144768	3.68558	0.00022818	0.00486653	488.769	534.238	459.437	778.149	700.054	669.003
584	IDI1	1668.09	-0.345272	0.0940256	-3.67211	0.000240556	0.00512169	1736.3	2047.92	1817.08	1354.49	1588.86	1463.92
585	KCNMB1	248.125	0.846116	0.230909	3.66428	0.000248032	0.00527184	229.712	209.746	106.387	317.63	365.972	259.305
586	FERMT3	1817.41	-0.337565	0.0924015	-3.65324	0.000258955	0.00549462	1962.56	1952.28	2174.42	1591.43	1578.39	1645.36
587	ASXL2	380.946	0.835475	0.2288	3.65155	0.000260666	0.0055215	310.919	268.508	219.234	388.149	736.527	362.34
588	HSBP1	417.982	-0.600191	0.164507	-3.64842	0.000263857	0.0055796	424.695	532.508	552.526	275.047	381.603	341.514
589	CD274	317.417	-0.670039	0.183714	-3.64719	0.000265127	0.00559693	328.861	386.861	453.371	198.655	264.22	272.532
590	MYL12B	1710.83	0.416806	0.114341	3.6453	0.000267077	0.00562854	1305.94	1564.07	1526.6	2083.63	1819.39	1965.38
591	EFHC1	125.221	0.99367	0.273868	3.62828	0.000285318	0.00600278	93.3112	83.1752	73.138	165.406	203.879	132.416
592	PSEN2	622.502	-0.526063	0.14511	-3.62527	0.000288658	0.0060628	662.345	883.022	664.076	451.267	555.693	518.608
593	EEF1A1P14	20.0822	-2.22673	0.614319	-3.62471	0.000289291	0.00606584	21.7795	46.896	31.1849	5.53942	6.81806	8.27556
594	LIF	557.235	-0.580178	0.160317	-3.61895	0.000295796	0.0061918	566.076	832.675	588.027	410.354	622.764	323.514
595	AP1S3	379.334	-0.643989	0.178145	-3.61497	0.000300382	0.00627723	317.339	715.424	344.548	222.907	485.248	190.539
596	SS18L1	145.389	-1.07422	0.297211	-3.61434	0.000301114	0.00628197	119.929	252.626	224.548	87.479	80.7584	106.993
597	TMEM97	123.139	-1.03158	0.285898	-3.60821	0.000308321	0.00642154	130.109	179.415	183.331	64.5004	68.302	113.177
598	JCAD	20.4965	2.67896	0.742577	3.60764	0.000308989	0.0064247	7.67311	2.90971	2.90815	37.6069	65.5873	6.29413
599	NCOR1	1033.57	0.463585	0.128688	3.60239	0.000315304	0.00654506	769.337	790.718	1059.79	1207.17	1129.58	1244.85
600	BIK	66.2937	-1.39432	0.387253	-3.60054	0.000317553	0.00656981	106.78	71.2657	109.865	24.3486	38.6332	46.8696
601	BRD3OS	170.577	0.973775	0.270444	3.60066	0.000317412	0.00656981	73.5326	128.188	150.038	218.425	197.692	255.587
602	KIAA1324L	59.5483	-1.38133	0.384106	-3.59621	0.000322885	0.00666902	100.509	86.3247	71.9177	33.016	26.6168	38.906
603	APOBR	83.3351	1.18741	0.330509	3.59268	0.000327292	0.00674884	33.1508	62.5052	59.0023	102.033	121.598	121.722
604	EXOSC8	291.309	-0.728185	0.202972	-3.58762	0.000333713	0.00686584	198.669	553.646	351.949	134.511	275.026	234.054
605	TECR	920.234	-0.454173	0.126605	-3.58734	0.000334071	0.00686584	1277.02	1141.22	788.216	825.829	859.469	629.661
606	TPI1	3792.78	-0.267565	0.0746712	-3.58325	0.000339348	0.00696279	3837.26	3974.46	4629.9	3287.32	3376.53	3651.18
607	EPB41L2	605.152	0.620328	0.173561	3.57411	0.000351419	0.00719743	336.307	576.524	530.316	672.595	885.331	629.839
608	SSTR2	99.8223	1.20914	0.338342	3.57372	0.000351941	0.00719743	69.4364	66.5683	42.4511	95.6073	200.6	124.271
609	SNRPD1	363.27	-0.677578	0.189699	-3.57186	0.000354451	0.00723686	382.888	364.005	603.921	233.546	280.07	315.188
610	EXTL3	730.469	-0.647873	0.181644	-3.56672	0.00036148	0.00735714	849.755	967.842	796.791	504.404	881.592	382.432
611	GPD1L	469.092	0.614735	0.172355	3.56668	0.000361526	0.00735714	343.589	409.389	356.304	646.239	531.068	527.964
612	ATP7A	171.817	1.04146	0.292345	3.56242	0.000367456	0.00744641	192.345	110.494	56.0332	293.914	182.143	195.974
613	CCND2	938.298	-0.462144	0.129721	-3.56261	0.000367189	0.00744641	1352.37	965.338	929.866	1041.78	600.555	739.873
614	OR10V3P	10.568	-3.16794	0.889311	-3.56224	0.000367709	0.00744641	11.5875	15.2049	30.4819	2.20374	2.26343	1.66641
615	ARRDC3	59.7795	1.31259	0.368574	3.56127	0.000369059	0.00746159	48.1686	28.6056	28.1043	99.8496	70.6243	83.3245
616	NUDT14	266.848	0.919555	0.258399	3.55866	0.00037275	0.00752398	129.086	253.385	163.809	396.087	451.798	206.924
617	CLDN14	31.9492	1.74167	0.490183	3.55309	0.000380735	0.00767271	9.51754	16.7143	17.2904	27.8588	53.5137	66.8006
618	CHD3	554.124	0.520656	0.146631	3.55078	0.000384087	0.00771525	451.253	488.649	426.507	668.919	649.246	640.167
619	IFIT2	102.477	-1.0461	0.294598	-3.55092	0.000383881	0.00771525	149.086	171.765	96.0645	67.6143	75.2655	55.0631
620	ACTL6A	255.817	-0.833318	0.23496	-3.54664	0.000390176	0.00778723	326.698	222.469	445.986	193.147	166.41	180.189
621	AURKA	84.9624	-1.1642	0.328223	-3.54698	0.000389676	0.00778723	131.901	109.733	110.375	48.3861	64.5384	44.8421
622	MICAL2	71.3879	1.47773	0.416628	3.54689	0.000389814	0.00778723	64.7276	18.1137	39.0069	127.459	105.013	74.0071
623	SP4	176.853	-1.35396	0.381716	-3.54703	0.000389593	0.00778723	373.705	165.077	212.975	73.9099	169.547	65.9041
624	CASP7	158.154	-0.934748	0.264233	-3.53759	0.000403789	0.00804602	188.298	206.936	223.969	87.2164	145.484	97.0185
625	MAP3K1	259.092	0.702282	0.198608	3.53602	0.000406201	0.00808113	195.938	257.232	136.676	300.557	441.564	222.582
626	AKR1A1	2774.72	-0.288361	0.0815932	-3.53413	0.000409118	0.00812615	3375.96	3275.31	2512.04	2793.53	2546.56	2144.89
627	AVL9	234.355	1.02261	0.28951	3.53222	0.000412086	0.00817206	94.3677	260.385	127.999	357.132	345.372	220.871
628	KIFC1	36.9052	-2.24714	0.636713	-3.52928	0.000416686	0.00825012	40.4938	46.9539	80.9293	3.80174	40.0279	9.22447
629	ACAD11	172.034	0.872461	0.247375	3.52688	0.000420489	0.00829101	107.572	110.145	145.737	252.867	181.712	234.169
630	FAM98A	164.397	-1.01471	0.287722	-3.52671	0.000420752	0.00829101	379.687	128.077	174.158	118.245	88.8103	97.4042
631	MFGE8	74.7424	-1.1958	0.339032	-3.52709	0.000420161	0.00829101	93.904	54.7837	159.356	43.6776	19.9631	76.7698
632	LMO7	62.7927	1.32096	0.374789	3.52454	0.000424223	0.00833117	52.9728	26.5308	27.4268	130.014	51.4904	88.3216
633	PRKCQ	19.8947	2.22171	0.630335	3.52466	0.000424035	0.00833117	13.1256	3.1744	5.97627	48.915	27.7971	20.3796
634	SLC26A11	100.029	-1.04472	0.296443	-3.52418	0.0004248	0.00833117	116.717	171.664	117.163	53.5788	74.9379	66.1161
635	GTF2IRD2	165.129	0.958585	0.272244	3.52105	0.000429844	0.00841681	153.923	93.1268	93.7383	213.376	178.95	257.658
636	CTTNBP2	1207.95	0.522252	0.148421	3.51871	0.000433655	0.0084781	857.173	1033.48	1053.92	1369.45	1101.79	1831.89
637	HLA-B	189.93	-0.945026	0.269153	-3.51111	0.000446236	0.00871036	32.4669	189.14	533.958	24.8935	77.485	281.637
638	AMBRA1	295.171	0.804139	0.229164	3.50901	0.000449778	0.00876574	236.182	193.149	210.02	297.805	475.5	358.371
639	CARHSP1	206.713	0.767618	0.218941	3.50605	0.000454802	0.00884977	169.519	175.626	111.845	320.898	276.512	185.88
640	SLC2A6	560.548	-0.535179	0.152663	-3.50561	0.000455559	0.00885066	502.763	736.712	758.747	401.398	485.795	477.876
641	NUF2	22.9796	-2.08941	0.596978	-3.49998	0.000465286	0.00901564	29.9202	33.1403	48.411	7.85632	11.9718	6.57832
642	SRPX2	148.619	-1.15879	0.331096	-3.49986	0.000465501	0.00901564	126.928	331.621	159.113	50.3692	91.5345	132.147
643	SORBS3	36.8623	-1.69783	0.485583	-3.49647	0.000471456	0.00911678	35.234	55.8622	79.5465	19.3039	13.961	17.2661
644	RAD51AP1	24.8951	-1.98326	0.567435	-3.49514	0.000473816	0.00914818	19.838	37.8392	63.1482	7.92372	8.99747	11.624
645	RASSF1	598.618	-0.495424	0.141936	-3.49047	0.000482165	0.00929495	574.228	652.287	878.337	436.81	449.43	600.617
646	RSAD2	89.373	1.51155	0.433169	3.48952	0.000483882	0.00931361	21.7007	27.9674	114.374	145.097	84.91	142.189
647	CLSPN	94.4117	-1.13674	0.326058	-3.48631	0.000489738	0.00941044	75.9725	132.76	181.868	37.2783	78.7427	59.8496
648	GRN	6939.41	0.229323	0.0657852	3.48593	0.000490426	0.00941044	6356.67	6784.79	6020.15	7922.82	7602.26	6949.75
649	GINS2	44.6	-1.5714	0.450991	-3.48433	0.000493379	0.0094525	25.5284	64.7651	111.424	8.87029	29.5467	27.466
650	HAT1	323.918	-0.64134	0.18411	-3.48346	0.000494976	0.00946851	319.343	445.866	418.992	219.037	300.141	240.128
651	EFHC2	113.725	1.05096	0.30177	3.48264	0.000496505	0.00948316	76.5313	109.544	41.6169	185.196	163.645	105.818
652	TPT1	12730.1	-0.225985	0.0649424	-3.47977	0.00050184	0.00957037	14278.1	13608.7	13281.6	11446.9	11291.3	12473.9
653	OSBPL8	537.998	0.638461	0.183616	3.47717	0.000506745	0.00964912	441.688	359.94	447.778	849.011	621.56	508.011
654	MMS22L	178.207	-0.864362	0.248649	-3.47623	0.000508521	0.00966813	198.477	118.04	378.36	86.8264	81.5778	205.964
655	PHTF1	229.723	0.747775	0.215172	3.47524	0.000510387	0.00968879	153.966	187.6	168.608	256.152	367.131	244.88
656	CIT	28.1173	-2.73179	0.786389	-3.47384	0.000513058	0.00972464	30.5192	53.8176	45.2482	0.28722	27.5838	11.2476
657	GNAQ	176.833	0.9293	0.26797	3.46792	0.000524498	0.00992634	127.996	158.738	82.8875	287.954	203.276	200.145
658	SGMS1	78.774	1.12017	0.323187	3.466	0.000528269	0.00998252	50.7081	45.9638	52.3399	104.289	109.137	110.206
659	AFAP1L1	107.712	-1.21453	0.350474	-3.46539	0.000529457	0.00998979	169.531	124.745	139.067	124.831	53.9466	34.1496
660	ZNF43	218.241	-0.728662	0.210298	-3.4649	0.00053042	0.00999279	264.969	251.614	299.864	154.861	153.921	184.216
661	KANSL1	257.217	0.759445	0.219467	3.46041	0.000539355	0.0101457	226.057	146.037	203.614	289.116	283.999	394.478
662	FOSL2	267.389	0.948629	0.274433	3.45668	0.000546864	0.0102715	258.407	218.905	95.4696	302.315	415.735	313.503
663	PAG1	577.371	0.593851	0.172038	3.45185	0.00055675	0.0104414	443.814	405.025	534.822	753.417	715.708	611.441
664	TRAK2	386.005	-0.608549	0.17633	-3.4512	0.000558107	0.0104511	394.052	509.886	495.478	296.238	335.369	285.005
665	RGPD8	60.2995	1.40973	0.408639	3.44982	0.000560969	0.0104888	21.8991	37.538	39.1147	102.653	94.5594	66.0336
666	LRTOMT	64.9944	1.48588	0.431001	3.4475	0.000565807	0.0105634	48.672	23.7961	22.4639	124.021	135.436	35.577
667	MFN2	460.585	-0.571163	0.165804	-3.44481	0.000571463	0.010653	501.025	561.938	588.734	395.797	361.973	354.041
668	STX3	848.787	-0.581317	0.168772	-3.44439	0.000572346	0.0106535	885.698	833.841	1358.04	727.244	638.91	648.989
669	DTYMK	147.128	-0.946684	0.275047	-3.4419	0.000577643	0.010736	172.747	201.398	202.433	98.4496	132.353	75.3871
670	SLC20A1	509.905	-0.515958	0.149984	-3.44009	0.00058151	0.0107918	558.114	630.461	612.097	396.009	420.581	442.168
671	HECW2	118.63	0.982425	0.285801	3.43745	0.000587223	0.0108816	167.925	51.9938	30.1126	292.687	94.4792	74.5824
672	RECQL4	47.5664	-1.45469	0.423938	-3.43136	0.000600555	0.011112	42.0541	73.4815	95.7146	22.8647	23.0771	28.2067
673	RFC3	53.004	-1.48729	0.433633	-3.42985	0.00060392	0.0111577	51.9271	98.7263	83.352	25.215	19.5363	39.2672
674	DAD1	1510.78	-0.385196	0.112391	-3.42727	0.000609674	0.0112473	1471.26	1971.08	1701.69	1315.02	1377.85	1227.75
675	SLC9A5	43.7781	1.65447	0.482902	3.4261	0.000612322	0.0112794	32.7161	29.6741	7.90142	56.5146	85.0707	50.792
676	LY75-CD302	22.4881	2.28355	0.666816	3.42456	0.000615791	0.0113266	2.52933	17.7852	4.83774	13.3305	42.1107	54.335
677	TYMS	51.7735	-1.81279	0.530091	-3.41978	0.000626715	0.0115105	38.0192	62.2817	146.126	29.6162	17.9576	16.6407
678	TMOD1	1046.58	-0.411917	0.120475	-3.41911	0.00062827	0.011522	739.709	1572.81	1299.05	616.793	1070.54	980.558
679	ITGAM	1199.89	0.41894	0.12266	3.41546	0.000636737	0.0116601	1020.26	1058.41	995.561	1397.95	1210.42	1516.71
680	SNAI3	32.5405	1.70969	0.500659	3.41488	0.000638105	0.0116679	11.5107	22.3246	12.635	52.0902	47.7278	48.9547
681	CDC42SE2	971.911	-0.439901	0.128876	-3.41336	0.000641667	0.0117158	1026.15	1114.36	1212.71	883.89	736.636	857.717
682	CRABP1	54.0448	-1.32881	0.389697	-3.40986	0.000649959	0.0118498	62.0187	81.7018	87.8217	26.5408	26.1433	40.0424
683	MS4A2	4692.01	-0.395197	0.115923	-3.40913	0.000651704	0.0118643	5533	5915.04	4288.17	5466.29	4367.5	2582.08
684	TP53BP1	832.311	0.43034	0.126328	3.40653	0.000657948	0.0119604	730.336	661.913	733.986	907.56	904.356	1055.71
685	TOB1	408.191	-0.664908	0.195259	-3.40527	0.000660989	0.0119982	623.413	404.587	481.584	289.509	298.838	351.213
686	MLLT1	106.209	1.32791	0.390914	3.39695	0.000681425	0.0123511	51.023	25.6026	126.801	202.651	92.0694	139.108
687	LRP8	119.164	-1.22832	0.36173	-3.39568	0.000684585	0.0123723	154.958	150.624	173.413	34.2042	62.9187	138.863
688	ZNF12	74.7809	-1.52849	0.450111	-3.39582	0.000684233	0.0123723	48.6127	69.328	233.615	25.7419	39.9357	31.4523
689	AMD1	780.755	-0.551026	0.162378	-3.39348	0.00069011	0.012436	1046.28	781.837	951.955	531.42	592.192	780.845
690	PELI1	502.711	0.51422	0.151528	3.39357	0.000689888	0.012436	380.703	366.33	490.611	531.492	501.906	745.226
691	MYO18A	128.571	0.959431	0.282804	3.39257	0.000692407	0.0124593	137.549	57.9174	65.7202	262.826	148.351	99.0615
692	SOCS4	191.379	0.857912	0.25294	3.39175	0.00069447	0.0124784	135.008	102.712	176.636	257.036	244.529	232.352
693	BTN2A2	167.727	-0.943397	0.278232	-3.39069	0.000697177	0.0125089	151.903	266.346	245.656	122.685	125.697	94.0771
694	SAMD12	474.934	0.520751	0.153621	3.38985	0.000699321	0.0125293	415.172	384.138	369.97	610.008	560.748	509.567
695	OSBP	298.637	-0.645153	0.190375	-3.38886	0.000701851	0.0125566	333.415	396.573	360.468	188.717	264.415	248.235
696	S100PBP	232.676	0.718923	0.212232	3.38745	0.000705466	0.0126031	156.981	203.025	168.119	303.689	304.005	260.234
697	ZNF292	511.413	0.570438	0.168446	3.38647	0.00070797	0.0126297	509.45	391.724	343.902	604.728	641.702	576.973
698	DCAF16	158.06	0.830556	0.245344	3.38527	0.000711086	0.0126671	98.3759	164.765	83.3406	191.75	253.299	156.827
699	ABL2	127.418	1.20604	0.356412	3.38384	0.000714795	0.0126968	57.8347	43.3634	155.39	169.112	162.94	175.869
700	HS3ST2	40.5773	-1.62089	0.478989	-3.38399	0.000714402	0.0126968	29.4285	37.0581	115.617	5.55323	17.0769	38.7302
701	UBASH3B	97.1986	1.31306	0.388876	3.37657	0.000733964	0.0130187	24.0969	73.5909	49.1339	53.3526	310.621	72.3969
702	DCAF7	1122.42	0.383646	0.113645	3.37582	0.00073595	0.0130353	1121.23	976.376	830.469	1431.84	1197.87	1176.72
703	DLGAP5	21.7377	-2.23869	0.664393	-3.36952	0.000752979	0.013318	25.128	30.9367	48.8654	12.8958	2.42	10.1803
704	TEC	222.876	-0.85892	0.255067	-3.36743	0.000758715	0.0134004	272.582	319.149	263.533	132.968	131.012	218.014
705	AGRN	19.5506	2.03991	0.605955	3.36644	0.000761451	0.0134106	4.19726	13.8201	4.91716	17.4509	56.883	20.0351
706	TTK	16.1067	-2.47508	0.73522	-3.36645	0.000761434	0.0134106	16.7197	27.9765	34.6497	8.8893	4.02924	4.37571
707	AP003419.1	49.8889	1.78343	0.529841	3.36598	0.000762715	0.0134139	5.09908	52.7908	22.777	55.4541	70.6847	92.5275
708	ARID5B	852.969	-0.582832	0.173379	-3.3616	0.00077492	0.0136093	1486.26	903.88	732.924	695.532	668.844	630.375
709	PLEC	539.467	1.98936	0.592452	3.35784	0.000785532	0.0137762	88.3027	337.796	296.813	865.587	831.487	816.814
710	PRKD3	150.172	0.962846	0.28692	3.3558	0.000791369	0.013859	109.121	81.5745	100.148	323.363	123.636	163.189
711	CERS5	314.34	0.678595	0.202267	3.35494	0.000793824	0.0138824	223.691	255.719	241.417	462.723	366.024	336.464
712	NEDD1	297.16	-0.711709	0.21249	-3.34938	0.000809919	0.014144	402.737	269.589	430.464	183.524	183.799	312.849
713	HNRNPR	505.286	-0.49966	0.149306	-3.34655	0.000818252	0.0142695	570.1	588.406	617.293	402.145	424.284	429.488
714	ZKSCAN3	635.745	-1.536	0.459513	-3.34267	0.000829776	0.0144502	337.182	1925.25	722.846	200.545	363.626	265.017
715	MADD	1111.96	0.374214	0.112094	3.3384	0.000842615	0.0146532	1085.48	849.455	971.94	1336.7	1089.21	1338.95
716	PARVG	1050.13	0.378996	0.113544	3.33788	0.000844212	0.0146605	839.497	910.72	985.315	1034.95	1209.74	1320.53
717	PTPRZ1	39.5329	-1.72311	0.517194	-3.33164	0.000863347	0.0149719	48.2805	86.6086	40.1338	5.45026	37.5489	19.1754
718	G0S2	23.0123	2.1892	0.657509	3.32953	0.000869912	0.0150647	9.0492	19.2039	0	42.1975	62.6824	4.94074
719	TOX	402.843	-0.549602	0.165157	-3.32776	0.000875459	0.0151397	462.75	535.616	439.004	312.765	350.021	316.902
720	UBXN7	293.749	-0.779764	0.234443	-3.32603	0.000880915	0.0152129	492.159	349.523	283.453	190.376	227.102	219.88
721	NDUFA9	411.105	-0.566198	0.170255	-3.32559	0.000882306	0.0152158	467.459	539.983	462.718	274.205	378.668	343.601
722	CYBA	57.8604	1.2271	0.369634	3.31977	0.000900931	0.0155038	29.8643	41.9756	32.415	80.7657	88.0007	74.1412
723	TSKU	317.168	0.659141	0.198561	3.31959	0.000901501	0.0155038	230.223	243.869	260.674	409.146	431.792	327.302
724	CDCA2	14.9144	-3.07036	0.925365	-3.318	0.000906639	0.0155706	16.6103	19.8516	36.4358	0.925015	14.8818	0.781703
725	MR1	305.048	-0.792934	0.239043	-3.31711	0.000909522	0.0155986	424.808	387.319	339.214	198.75	175.472	304.725
726	PIK3CA	330.915	-0.619015	0.186998	-3.31027	0.000932049	0.015963	381.086	453.974	368.533	241.047	261.59	279.258
727	ZHX1	159.183	0.792918	0.239566	3.30982	0.000933575	0.0159671	119.645	140.175	89.0428	218.711	237.403	150.119
728	ASIC4	18.5462	2.05945	0.622585	3.3079	0.000939974	0.0160544	7.82101	3.37911	9.39539	32.9866	10.9507	46.7444
729	HDGFL3	191.106	0.742757	0.224663	3.3061	0.000946047	0.016136	138.117	166.428	123.766	256.294	267.224	194.808
730	UBXN2B	134.846	0.882261	0.266944	3.30504	0.000949641	0.0161751	110.074	93.2183	82.063	185.2	151.169	187.35
731	SLC25A3	2886.15	-0.295908	0.0896171	-3.30191	0.000960273	0.0163338	2805.54	3321.79	3426.05	2566.29	2488.44	2708.77
732	LIMK1	248.269	0.711274	0.215585	3.29927	0.000969356	0.0164658	183.588	171.528	202.76	354.123	225.356	352.261
733	SLC10A5	11.0214	-2.5899	0.78633	-3.29365	0.000988958	0.0167759	24.2541	20.045	12.5974	3.3263	3.40923	2.49657
734	STK17B	1145.7	0.468338	0.142253	3.2923	0.000993714	0.0168336	871.82	1166.15	843.005	1033.34	1446.03	1513.88
735	CD82	6300.45	-0.221072	0.0671703	-3.29122	0.000997541	0.0168531	7152.71	6566.39	6633.33	5792.41	5664.65	5993.2
736	TUBA1C	440.505	-0.531937	0.161624	-3.29121	0.000997576	0.0168531	399.256	535.226	628	271.217	402.08	407.254
737	ALOX12	16.623	2.08149	0.632739	3.28965	0.00100311	0.0169235	14.0478	3.14629	4.45191	39.0416	17.8159	21.2349
738	TPM3	2635.94	-0.301724	0.0917368	-3.28902	0.00100538	0.0169389	2472.02	3102.34	3160.27	2149.81	2236.08	2695.14
739	KCNH2	47.1342	1.43376	0.436417	3.2853	0.00101872	0.0171405	37.3647	32.6552	6.62372	116.108	68.2454	21.8085
740	ZNF605	111.175	-1.06133	0.323339	-3.28242	0.0010292	0.0172933	143.406	193.82	113.05	95.1546	57.4855	64.1307
741	DPP4	124.88	-1.27193	0.387693	-3.28077	0.00103523	0.0173501	37.2818	167.095	327.077	16.5516	134.234	67.039
742	SGK1	3190.05	-0.382286	0.116524	-3.28074	0.00103537	0.0173501	4115.58	3066.39	3633.86	2458.59	2476.51	3389.38
743	PALM2AKAP2	17.6579	2.48418	0.757577	3.27911	0.00104135	0.0174269	12.7304	7.72651	0	29.9624	32.9684	22.5594
744	MIPOL1	678.495	0.438134	0.133708	3.2768	0.0010499	0.0175464	702.243	530.516	500.367	910.153	723.917	703.774
745	TUBG1	426.913	-0.532181	0.162536	-3.27424	0.00105947	0.0176825	448.099	483.357	584.281	335.375	325.741	384.626
746	SYNE2	130.623	-0.890626	0.272174	-3.27227	0.00106689	0.0177825	95.6223	216.489	200.478	63.1357	113.883	94.1294
747	CDC25C	10.1459	-2.85801	0.873587	-3.27158	0.0010695	0.017802	11.7151	17.617	23.7093	3.57763	1.03029	3.22624
748	RAB38	462.037	-0.554094	0.1694	-3.27091	0.001072	0.0178199	400.866	509.837	745.13	330.174	306.814	479.399
749	P4HA1	529.826	-0.478792	0.146439	-3.26958	0.00107709	0.0178805	604.678	663.941	581.692	431.234	484.566	412.846
750	LIPA	270.042	-0.667923	0.204341	-3.26867	0.00108054	0.0179139	341.007	339.304	311.022	247.043	179.77	202.104
751	FBXW7	69.4673	1.15598	0.353824	3.26712	0.00108648	0.0179884	37.1877	47.9595	42.6765	104.306	112.507	72.1666
752	AK5	62.5212	-1.35564	0.415204	-3.265	0.00109464	0.0180753	35.1797	165.188	74.9303	17.218	42.6927	39.9187
753	MSN	6328.71	0.24027	0.0735867	3.26513	0.00109413	0.0180753	6055.07	6141.4	5230.7	6547.35	7236.53	6761.18
754	PDGFC	172.881	-0.765588	0.234535	-3.26428	0.00109744	0.0180975	140.829	277.302	237.192	89.198	158.924	133.839
755	PODNL1	18.1769	2.24502	0.687889	3.26364	0.0010999	0.0181142	9.26474	1.98563	10.8878	26.0965	31.963	28.8635
756	SDCCAG8	239.52	0.769921	0.23595	3.26307	0.00110213	0.0181269	222.177	142.687	171.457	275.328	321.879	303.592
757	AKT3	145.119	-0.816155	0.250175	-3.26233	0.001105	0.01815	216.559	136.518	203.742	120.786	83.5004	109.61
758	STX1A	48.9638	1.34489	0.412298	3.26193	0.00110656	0.0181517	20.3018	26.5267	37.6425	66.4267	71.7097	71.175
759	SLC16A3	113.66	0.925359	0.283911	3.25932	0.00111678	0.0182952	69.4804	89.4426	76.2325	158.067	143.789	144.947
760	GRAMD4	21.8136	1.95331	0.5996	3.25769	0.00112322	0.0183764	8.5855	6.39417	8.34903	60.1764	12.2186	35.1578
761	FRMD4B	246.645	-0.724564	0.222617	-3.25476	0.0011349	0.0185432	234.101	213.58	487.527	179.952	128.152	236.556
762	VPS36	431.349	0.610488	0.187794	3.25084	0.00115065	0.0187758	281.572	395.898	347.267	503.002	458.367	601.987
763	ACTR2	713.063	0.426557	0.13129	3.24897	0.00115822	0.0188747	538.874	616.956	668.522	700.763	867.358	885.904
764	CCT5	1286.88	-0.405446	0.124966	-3.24444	0.0011768	0.0191523	1225.53	1307.54	1888.1	926.115	1166.49	1207.48
765	FKBP1A	1597.72	0.322706	0.0994929	3.24351	0.00118065	0.0191899	1636.41	1270.6	1351.39	1996.5	1509.91	1821.52
766	RAPGEF1	329.712	0.604162	0.186411	3.24103	0.00119099	0.0193326	254.11	314.677	211.114	445.042	470.164	283.165
767	THG1L	89.2579	1.04533	0.322661	3.23972	0.00119646	0.019396	52.3719	71.316	50.6259	144.937	112.75	103.546
768	ALDOA	5335.66	-0.214164	0.0661344	-3.23831	0.00120239	0.0194669	5517.97	5769.06	5907.08	4891.93	4889.88	5038.02
769	SRP9	1230.79	-0.415773	0.128437	-3.23719	0.00120715	0.0195184	1650.74	1357.95	1222.01	1092.91	939.662	1121.45
770	MTMR1	52.7438	1.27395	0.393632	3.23641	0.00121044	0.0195463	28.9768	26.2192	36.6404	91.3676	64.9977	68.2612
771	MYBL2	15.021	-2.79835	0.865286	-3.23402	0.0012206	0.0196592	3.82631	25.4263	51.3105	2.21601	5.67562	1.67142
772	TBC1D22A	116.66	1.06626	0.329679	3.23424	0.00121966	0.0196592	52.0505	83.2726	91.5737	180.766	171.607	120.693
773	DGCR5	111.047	-0.943955	0.292034	-3.23235	0.00122779	0.0197239	143.504	156.777	134.971	96.4336	73.254	61.3405
774	MAPK1	406.381	0.604855	0.187113	3.23257	0.00122681	0.0197239	279.175	321.489	360.743	410.266	617.866	448.749
775	DDB2	505.001	0.64403	0.199398	3.22987	0.00123849	0.0198003	320.446	369.871	499.62	699.875	582.233	557.962
776	LRRC70	11.3154	-2.90854	0.900458	-3.23007	0.0012376	0.0198003	39.8464	6.79918	13.5658	4.57652	1.28367	1.82074
777	MYO5A	528.43	-0.507173	0.156991	-3.23059	0.00123536	0.0198003	602.353	631.644	621.27	364.543	490.995	459.778
778	NDUFC2-KCTD14	33.4237	-1.58832	0.491774	-3.22977	0.00123891	0.0198003	43.966	39.582	67.1761	12.1596	20.5251	17.1334
779	RPS6KA3	286.697	-0.650321	0.201491	-3.22754	0.00124861	0.0199297	536.588	273.43	252.081	297.934	166.088	194.062
780	KIAA0319L	341.041	0.603356	0.186965	3.22711	0.00125046	0.0199336	283.815	238.645	291.416	380.879	432.402	419.088
781	SMAD7	86.5687	1.1551	0.358318	3.22367	0.0012656	0.0201492	46.1758	47.1829	64.8415	169.687	94.4494	97.0753
782	DIAPH3	27.9424	-1.80639	0.561103	-3.21936	0.00128478	0.0204283	63.4818	30.3269	38.0647	8.33514	9.62723	17.8185
783	COBLL1	525.56	-0.549215	0.170683	-3.21775	0.001292	0.0205169	427.696	534.49	938.645	360.341	368.238	523.952
784	CCPG1	643.362	0.436218	0.135596	3.21704	0.00129519	0.0205413	540.701	510.341	590.208	738.51	702.564	777.848
785	BSCL2	303.091	0.65138	0.202614	3.21488	0.00130497	0.02067	237.527	247.354	213.12	445.065	408.995	266.483
786	ASH1L	424.252	0.538093	0.167646	3.20971	0.00132871	0.0209948	331.464	360.895	341.282	442.677	598.93	470.264
787	PAPSS1	952.641	-0.413901	0.128954	-3.20968	0.00132885	0.0209948	1104.85	1031.92	1122.22	718.275	789.903	948.673
788	BEX4	833.931	0.406658	0.126798	3.20713	0.00134065	0.0211544	754.909	666.32	723.576	1093.38	828.387	937.015
789	KHNYN	222.818	0.704479	0.219837	3.20456	0.0013527	0.0213174	170.788	155.284	181.624	231.863	297.566	299.784
790	RHBDF1	74.6673	-1.14118	0.356157	-3.20417	0.00135455	0.0213196	64.684	169.267	79.2412	42.6854	56.4772	35.6496
791	SCPEP1	166.826	0.793083	0.24771	3.20166	0.0013664	0.0214789	164.367	93.9229	111.017	257.768	203	170.88
792	G3BP1	1171.27	-0.347657	0.108602	-3.20119	0.00136859	0.0214862	1208.14	1338.71	1386.53	945.455	1011.45	1137.36
793	ADCY3	104.044	1.2454	0.389119	3.20055	0.00137165	0.021507	34.5193	56.4579	97.7847	181.708	131.012	122.78
794	MGLL	739.449	0.521277	0.162966	3.19869	0.00138053	0.0216191	632.658	723.621	462.486	1116.16	789.467	712.307
795	PLEKHA2	227.465	0.747032	0.2336	3.19791	0.00138429	0.0216506	165.23	239.796	116.859	254.336	324.818	263.754
796	AC010186.2	125.679	1.09686	0.343402	3.1941	0.00140265	0.0218828	63.4004	77.3966	92.9798	239.376	170.891	110.027
797	CDC45	30.0751	-1.90924	0.59769	-3.19436	0.00140143	0.0218828	18.3752	60.6083	54.1918	1.3955	29.4314	16.4485
798	FAM104B	76.9156	1.10971	0.34757	3.19276	0.00140921	0.0219545	49.0243	69.651	30.9894	115.302	110.521	86.0057
799	ZFP36	218.457	0.729821	0.22861	3.19244	0.00141078	0.0219545	201.979	162.208	131.438	306.004	229.429	279.681
800	IL16	636.829	-0.453967	0.142224	-3.19191	0.00141337	0.0219672	716.531	664.609	820.219	489.252	464.063	666.299
801	PRRT2	19.7911	2.02317	0.634359	3.18931	0.00142611	0.0221376	11.426	4.04129	6.32654	25.1177	14.7197	57.1153
802	MITF	461.486	-0.643181	0.201756	-3.18791	0.00143306	0.0222177	402.17	465.585	851.907	319.649	350.468	379.137
803	IARS1	746.916	-0.491871	0.154442	-3.18483	0.00144839	0.0223997	845.125	817.306	952.771	629.551	697.615	539.13
804	LIMK2	356.944	0.562192	0.176502	3.18518	0.00144662	0.0223997	329.187	227.974	307.703	512.536	355.725	408.541
805	ABCD3	350.384	0.587419	0.184491	3.184	0.00145253	0.0224357	253.298	343.773	237.041	439.962	523.882	304.346
806	KCTD7	255.809	-0.766373	0.240929	-3.18091	0.00146814	0.022643	329.939	381.389	257.566	161.993	179.823	224.142
807	TKT	2605.16	0.255504	0.0803315	3.18062	0.00146959	0.022643	2287.04	2396.05	2442.41	2749.11	2867.14	2889.23
808	CDH7	61.0859	-1.42297	0.447847	-3.17735	0.00148628	0.0228717	23.4765	84.0199	144.725	10.6285	15.4631	88.202
809	CANX	1360.1	0.517674	0.16301	3.17572	0.00149465	0.0229722	1084.34	1965.36	274.314	2224.01	2284.61	327.943
810	PCLAF	109.917	-1.09604	0.345421	-3.17307	0.00150836	0.0231258	65.1529	176.545	220.207	58.0804	62.8924	76.6235
811	TMEM141	264.018	-0.655945	0.206716	-3.17317	0.00150785	0.0231258	230.1	381.379	362.443	175.937	234.782	199.466
812	CREB5	12.6676	-2.25003	0.710458	-3.16701	0.00154015	0.023584	19.8775	9.47962	33.5599	4.08183	2.09074	6.91623
813	NAA80	152.338	-0.865565	0.273359	-3.1664	0.00154337	0.0236042	241.898	183.172	166.262	94.0558	131.165	97.4726
814	UBAP2	334.604	0.610652	0.192917	3.16536	0.00154891	0.0236598	243.695	286.83	260.882	354.842	374.278	487.098
815	DEPDC1	14.0964	-2.8198	0.891067	-3.16452	0.00155338	0.023699	26.7271	27.519	15.721	3.2713	0.623268	10.7166
816	SERPINB6	490.125	-0.520654	0.164642	-3.16234	0.00156508	0.0238482	570.455	651.895	513.539	386.15	395.361	423.352
817	CALM2	3733.22	-0.261219	0.0826501	-3.16054	0.00157477	0.0239665	4183.74	4408.7	3603.59	3860.72	3390.4	2952.16
818	PTTG1	66.3855	-1.2553	0.397293	-3.15964	0.00157964	0.0240113	79.0284	91.948	103.109	18.9729	40.1561	65.0985
819	KIAA0586	127.509	-0.907787	0.287904	-3.15309	0.00161552	0.024467	155.285	166.584	173.391	109.581	93.208	67.0036
820	MTMR10	90.0166	0.997896	0.316456	3.15335	0.00161409	0.024467	58.1441	78.8744	43.8279	145.899	124.599	88.7546
821	NDC1	130.108	-0.87008	0.275918	-3.15341	0.00161377	0.024467	132.373	155.809	207.926	62.3086	76.345	145.885
822	NKIRAS1	99.2592	-0.949898	0.30134	-3.15225	0.00162018	0.0245076	180.849	122.816	92.471	78.8389	62.1802	58.4005
823	DPP7	278.859	0.689522	0.218871	3.15036	0.00163069	0.0246366	158.794	180.098	310.481	248.488	378.017	397.274
824	TRIM5	1617.78	-0.468295	0.148816	-3.14681	0.0016506	0.0249072	2969.26	1535.99	1273.36	1541.7	1203.41	1182.94
825	HNRNPH3	847.434	-0.440286	0.140153	-3.14147	0.00168099	0.0253351	1031.49	972.983	920.411	664.755	678.621	816.342
826	NOC2L	299.853	0.636687	0.202752	3.14022	0.00168818	0.0254127	136.597	278.791	302.484	267.459	408.636	405.154
827	BLM	49.6744	-1.34532	0.428497	-3.13962	0.00169167	0.0254344	52.8148	77.1356	80.3017	22.4581	45.3728	19.9635
828	LDLRAD4	144.721	1.01895	0.324822	3.13694	0.00170722	0.0256371	78.5042	146.437	69.8022	174.597	167.629	231.36
829	HROB	68.6799	-1.09497	0.349299	-3.13477	0.00171988	0.0257961	96.5235	71.6263	114.093	42.0964	41.7707	45.9692
830	ALDH2	348.203	0.736025	0.235151	3.13	0.00174804	0.0261869	411.664	203.489	198.162	432.225	397.708	445.969
831	NIPAL3	390.183	0.584297	0.186769	3.12845	0.00175732	0.0262942	310.464	295.939	326.451	441.465	556.802	409.981
832	LSS	1114.56	-0.386487	0.123573	-3.1276	0.00176238	0.0263066	1175.78	1254.24	1355.85	1038.6	950.715	912.175
833	NMT1	232.859	0.659636	0.210908	3.12761	0.00176235	0.0263066	136.507	234.372	167.293	231.904	396.28	230.797
834	CCDC9B	110.523	0.904779	0.289424	3.12614	0.00177119	0.0263749	93.5537	80.9564	58.051	162.847	130.013	137.715
835	CENPO	62.6114	-1.22043	0.390364	-3.1264	0.00176961	0.0263749	67.8508	66.1554	129.897	22.6259	44.466	44.6735
836	BST1	26.1821	-1.71738	0.549456	-3.1256	0.00177441	0.0263912	33.7636	59.1837	28.0116	15.2858	10.6565	10.1917
837	CIP2A	28.081	-1.86414	0.596836	-3.12337	0.00178792	0.0265603	23.194	36.7154	72.4263	17.2448	9.62936	9.27594
838	PRKCH	75.6204	-1.14514	0.366871	-3.12136	0.00180017	0.0267104	136.061	48.3112	135.6	48.8687	35.8358	49.046
839	TNFRSF14	1281.41	-0.328862	0.105408	-3.11991	0.00180905	0.0268102	1423.63	1500.28	1357.95	1090.64	1178.49	1137.47
840	PTPN7	324.014	0.672737	0.215712	3.11869	0.00181659	0.0268899	82.2177	501.255	209.603	182.27	644.184	324.553
841	HMMR	21.4294	-2.0803	0.667496	-3.11658	0.00182964	0.0270509	19.017	30.1843	54.5233	5.09391	14.9565	4.80134
842	LONP2	783.335	0.469647	0.15076	3.11519	0.00183826	0.0271459	624.658	621.117	710.386	1086.19	724.738	932.926
843	SLA	385.372	-0.597874	0.1923	-3.10906	0.00187682	0.0276825	678.774	416.29	317.269	344.785	317.995	237.121
844	MC1R	396.871	-0.661892	0.212926	-3.10855	0.00188005	0.0276973	406.756	691.797	375.442	352.01	305.767	249.455
845	BLMH	336.806	0.707834	0.228136	3.10268	0.00191774	0.0282136	246.931	174.071	367.406	400.442	411.937	420.052
846	XXYLT1	37.43	1.53708	0.495449	3.10239	0.00191963	0.0282136	10.3568	17.0526	34.7818	44.3141	64.1441	53.9307
847	FCER1G	7697.85	-0.190999	0.061584	-3.10144	0.0019258	0.0282708	8305.25	8236.79	8068.1	7570.58	7131.75	6874.66
848	LPXN	2434.5	-0.405428	0.130856	-3.09827	0.00194654	0.028508	3925.99	1965.56	2528.31	2213.06	1590.72	2383.34
849	PIP4P2	235.056	-0.647301	0.208913	-3.09842	0.00194554	0.028508	288.667	268.762	301.327	209.338	159.523	182.716
850	COPE	1024.32	-0.363809	0.11744	-3.09784	0.0019494	0.0285162	1071.33	1127.01	1262.04	896.341	880.668	908.561
851	GIMAP6	21.1177	2.16482	0.69927	3.09583	0.00196266	0.0286764	8.40026	0	17.0979	25.5663	7.40695	68.235
852	POLR1A	197.337	-0.840774	0.271872	-3.09254	0.00198455	0.0289623	301.9	356.482	121.219	172.027	131.804	100.587
853	BMF	86.176	1.13395	0.366724	3.09211	0.0019874	0.0289699	37.6505	34.831	92.7535	148.61	66.2122	136.999
854	RBBP8	72.1678	-1.04916	0.339615	-3.08928	0.00200643	0.029213	76.8192	111.218	101.393	31.015	61.8987	50.6627
855	FTH1	17781.6	-0.154053	0.0498885	-3.08794	0.0020155	0.0293108	16812	18778.7	20621.5	15301.8	16943.4	18232
856	GAS2L3	192.621	-0.72966	0.236481	-3.08549	0.00203219	0.0295189	232.163	212.293	270.583	118.353	120.677	201.655
857	CKS1B	238.196	-0.706811	0.229148	-3.08452	0.00203882	0.0295526	243.143	293.933	350.526	182.683	198.257	160.632
858	CORO1C	1930.35	-0.282556	0.0916063	-3.08445	0.00203926	0.0295526	2004.29	2125.97	2221.23	1632.04	1671.43	1927.12
859	RTEL1	89.9828	0.955954	0.309975	3.08397	0.00204257	0.0295662	49.8996	75.8392	55.1693	80.7687	169.116	109.104
860	CDKN2AIP	663.612	-0.421514	0.136719	-3.08306	0.00204886	0.0296228	827.494	717.425	734.838	596.825	513.387	591.703
861	PLCG2	432.143	0.714973	0.231971	3.08217	0.00205498	0.0296766	252.812	341.647	382.265	629.606	592.962	393.565
862	TMEM154	1207.36	-0.494827	0.160579	-3.08153	0.00205942	0.0297063	851.503	1617.12	1838.42	874.022	926.138	1136.95
863	GPATCH2	66.4544	1.13612	0.369001	3.0789	0.00207768	0.029935	37.113	39.9334	44.4671	63.1826	127.741	86.2889
864	OAT	1479.35	-0.311127	0.101091	-3.07769	0.00208609	0.0300214	1656.75	1958.27	1312.93	1326.16	1498.69	1123.29
865	ODF2	288.605	-0.624623	0.203246	-3.07323	0.00211755	0.0304388	265.943	367.114	416.976	177.888	280.942	222.767
866	HNRNPK	3843.72	-0.2266	0.0737917	-3.07081	0.00213478	0.0306511	3880.2	4234.68	4321.66	3442.57	3464.86	3718.35
867	DNAJC6	33.2238	1.79404	0.584552	3.06909	0.00214713	0.030722	12.9233	5.77343	30.0337	83.4604	31.753	35.3991
868	GATA1	482.519	0.468246	0.152538	3.0697	0.00214272	0.030722	430.769	385.295	397.461	616.318	534.791	530.48
869	RPLP1	3672.03	-0.225186	0.073368	-3.06926	0.00214588	0.030722	3912.51	3782.35	4181.64	3400.73	3284.35	3470.61
870	CALHM2	461.924	0.477941	0.155814	3.06739	0.0021594	0.030862	376.024	415.19	366.94	551.948	557.979	503.464
871	NT5DC2	107.264	1.01597	0.331328	3.06634	0.00216695	0.0308989	105.463	35.2451	81.7582	187.635	118.192	115.29
872	SET	3213.29	-0.244489	0.0797323	-3.06637	0.00216677	0.0308989	3523.12	3666.11	3249.41	3003.73	3260.28	2577.08
873	EVI5	171.738	-0.78351	0.255582	-3.06559	0.00217239	0.0309411	266.785	130.546	250.961	118.569	75.4511	188.118
874	FAR1	744.356	-0.538999	0.175909	-3.06408	0.00218337	0.0310619	862.375	1105.29	694.924	629.71	546.985	626.849
875	KLF6	1334.3	-0.361033	0.11787	-3.06299	0.00219139	0.0311402	1188.73	1547.14	1769.15	1055.03	1039.17	1406.59
876	CCNC	282.618	-0.598229	0.195473	-3.06042	0.00221025	0.0313724	366.754	343.268	310.64	250.764	198.135	226.15
877	PDCD4	1316.69	-0.401786	0.131316	-3.05969	0.00221569	0.0314138	1898.31	1366.23	1263.73	1145.59	1106.9	1119.36
878	PPIAP46	39.9104	-1.30914	0.427976	-3.05891	0.00222146	0.0314597	58.3497	50.8278	61.468	24.8761	22.5785	21.3626
879	ATP5F1B	3980.85	-0.224085	0.0733033	-3.05695	0.00223598	0.0316294	4031.02	4326.43	4514.42	3592.49	3723.51	3697.25
880	PORCN	514.433	0.491119	0.16078	3.0546	0.00225358	0.031842	292.01	548.1	453.966	487.249	729.818	575.458
881	IL6ST	211.86	-0.845185	0.276825	-3.05314	0.0022646	0.0319614	432.994	130.182	282.605	161.651	119.569	144.161
882	RRAGB	84.6002	0.954017	0.312533	3.05253	0.00226923	0.0319905	59.6344	73.9518	39.2636	125.284	134.917	74.5508
883	CRTC3	180.332	0.700662	0.22959	3.05179	0.00227481	0.0320328	144.775	154.548	113.015	214.507	263.197	191.947
884	PGAM1	3602.44	-0.227455	0.0745748	-3.05002	0.00228825	0.0321856	3820.64	3912.21	3922.91	3401.43	3257.98	3299.44
885	CDC73	248.977	-0.622882	0.204419	-3.04708	0.00231075	0.0324654	217.344	334.939	357.545	160.603	202.645	220.784
886	CEMP1	34.2481	2.23496	0.733646	3.04637	0.00231623	0.0325056	3.60418	36.282	6.31278	87.4373	28.3918	43.4606
887	TFB1M	261.887	0.721985	0.237172	3.04415	0.00233342	0.03271	297.982	194.887	121.435	359.722	309.87	287.425
888	WDR92	185.485	-0.733764	0.241207	-3.04206	0.00234968	0.0329008	167.443	273.343	256.62	118.084	129.26	168.158
889	ELK3	255.489	0.720181	0.236816	3.04109	0.0023572	0.032969	197.387	227.203	154.692	374.335	257.4	321.917
890	CTSB	5472.25	-0.244634	0.0804776	-3.03978	0.00236751	0.033076	6221.59	4980.27	6505.78	5848.98	3746.68	5530.23
891	BTN3A2	327.99	-0.560627	0.184558	-3.03768	0.00238408	0.0332328	226.802	549.7	402.404	158.597	334.7	295.737
892	DECR2	63.6031	1.18008	0.388468	3.03777	0.00238332	0.0332328	45.2209	31.7219	38.5771	95.2843	110.806	60.0084
893	C3orf67	30.3836	-1.5846	0.522093	-3.0351	0.0024046	0.0334288	33.575	51.2198	49.8563	22.7249	12.1567	12.7686
894	CEP192	90.3812	-1.00602	0.33152	-3.03456	0.0024089	0.0334288	162.823	118.926	84.2354	63.9223	50.1932	62.1869
895	FN1	164.967	-0.904264	0.297978	-3.03467	0.00240801	0.0334288	333.129	246.026	66.388	116.065	190.127	38.066
896	TRIM32	493.107	-0.467713	0.154109	-3.03496	0.0024057	0.0334288	546.974	572.867	595.744	368.342	447.062	427.651
897	ADORA3	23.8724	1.88261	0.620567	3.03369	0.00241579	0.0334499	5.46527	8.18042	15.2003	20.2613	66.1163	28.0107
898	MTMR3	258.043	0.873334	0.287849	3.034	0.00241332	0.0334499	228.576	195.931	122.349	220.923	439.47	341.008
899	IGF2BP3	20.3412	-1.77481	0.586253	-3.02737	0.00246689	0.0341004	44.2228	20.9061	30.1863	9.14268	10.1505	7.43875
900	MTMR14	137.405	0.83146	0.274663	3.02721	0.00246826	0.0341004	103.967	78.2259	115.383	195.352	175.894	155.61
901	B2M	7752.09	-0.183486	0.0606617	-3.02474	0.00248848	0.0343416	10196.3	5297.65	9275.72	8710.68	4734.61	8297.57
902	KLF12	55.3961	-1.31538	0.434984	-3.02397	0.0024948	0.0343906	78.0683	83.3786	70.6967	28.9729	19.3259	51.934
903	PPP6R1	460.888	0.497709	0.164764	3.02074	0.00252158	0.0347213	335.752	402.397	407.318	536.441	495.968	587.45
904	TBCD	161.946	0.807404	0.267364	3.01986	0.0025289	0.0347836	182.332	64.6366	122.413	241.127	155.386	205.778
905	PSME4	198.627	0.743989	0.246502	3.01819	0.00254287	0.0349371	129.854	147.544	165.483	241.906	305.379	201.598
906	PMEPA1	83.2665	1.01233	0.335507	3.01732	0.00255019	0.034999	69.9788	53.0803	42.912	111.225	99.6032	122.8
907	PHTF2	1093.46	-0.473608	0.157015	-3.01631	0.00255869	0.0350769	1539.71	1160.74	1126.06	803.315	911.757	1019.2
908	CD84	945.37	0.353174	0.117128	3.01528	0.00256741	0.0351576	1095.05	741.765	655.022	1397.15	920.845	862.389
909	NID2	32.4375	-1.56749	0.519989	-3.01446	0.00257435	0.0351619	44.42	31.5276	67.2566	27.2466	10.8698	13.3042
910	PCMT1	1509.21	0.292795	0.0971423	3.01408	0.00257758	0.0351619	1316.88	1349.9	1402.95	1607.24	1658.06	1720.21
911	PELI2	214.984	0.685653	0.227451	3.0145	0.002574	0.0351619	188.081	172.139	136	283.048	235.562	275.072
912	TMEM213	32.4883	1.50662	0.499887	3.01391	0.00257903	0.0351619	14.9979	15.4901	18.0681	71.6155	41.5556	33.2026
913	AC024592.3	13.8249	-2.30523	0.765069	-3.0131	0.00258591	0.0351969	20.2438	20.6629	23.7397	4.29797	0.979083	13.026
914	GASK1B	20.8482	2.13752	0.709445	3.01295	0.00258726	0.0351969	3.99221	1.7596	16.7791	50.7186	3.29261	48.5471
915	SRSF10	671.161	-0.477951	0.158668	-3.01228	0.00259293	0.0352356	910.83	710.097	728.323	520.466	615.094	542.152
916	SLC8A3	396.665	-0.550786	0.183006	-3.00966	0.00261543	0.0355024	427.367	544.093	433.443	232.665	410.476	331.944
917	DHTKD1	331.002	-0.844465	0.280754	-3.00784	0.00263109	0.0356133	336.866	449.689	413.109	109.787	470.423	206.141
918	MLC1	395.004	-0.679871	0.226055	-3.00755	0.00263364	0.0356133	180.718	941.175	404.651	141.458	382.772	319.251
919	PCED1A	67.0255	1.18208	0.393055	3.00743	0.00263469	0.0356133	27.3022	47.3437	47.368	102.038	112.23	65.8711
920	UHRF1	73.8731	-1.41915	0.471887	-3.00739	0.00263505	0.0356133	47.5449	83.2935	204.872	34.04	46.5011	26.9868
921	MYLK	50.7174	1.62087	0.539418	3.00486	0.00265705	0.0358716	30.3003	19.8568	15.3406	31.1141	154.75	52.9419
922	H4C3	156.589	-0.898822	0.299177	-3.00431	0.00266184	0.0358973	88.1087	231.935	310.665	80.6881	111.619	116.519
923	CGGBP1	400.51	-0.505847	0.168545	-3.00126	0.00268866	0.0361448	446.097	480.32	481.551	297.757	319.998	377.338
924	MTHFD1	1382.96	-0.388964	0.129605	-3.00115	0.00268966	0.0361448	1300.96	1892.38	1514.3	983.784	1191.92	1414.39
925	NR3C1	250.434	0.726702	0.242161	3.0009	0.00269182	0.0361448	211.476	147.862	208.126	285.208	366.25	283.683
926	SMIM13	29.8707	-1.50976	0.50305	-3.00122	0.00268902	0.0361448	40.7277	35.1471	55.4091	21.5635	8.98684	17.3902
927	ARID4B	515.61	0.54308	0.181005	3.00036	0.00269663	0.0361703	328.874	491.011	446.588	631.122	563.114	632.953
928	RREB1	372.889	-0.563298	0.187874	-2.99827	0.00271514	0.0363794	433.796	466.135	427.475	370.624	276.203	263.102
929	TIMP3	736.699	-0.397819	0.132753	-2.99669	0.0027293	0.0365297	870.462	806.672	834.163	666.602	659.133	583.163
930	DDX54	116.958	0.899395	0.300339	2.9946	0.00274806	0.0367018	70.3759	66.951	101.247	184.837	90.266	188.068
931	NR5A2	136.806	-0.873174	0.291557	-2.99487	0.00274566	0.0367018	167.068	171.159	186.149	123.836	62.0731	110.553
932	SOGA1	668.965	-0.431454	0.144172	-2.99264	0.0027658	0.0368991	810.493	677.454	818.177	616.044	564.152	527.469
933	GCLM	41.681	1.40651	0.470094	2.99197	0.00277181	0.0369397	31.7778	19.2153	18.9846	43.2381	71.6605	65.2097
934	EXO1	20.6323	-1.84183	0.616185	-2.98908	0.00279819	0.0372513	35.1625	43.3098	18.8213	11.0421	8.30282	7.15556
935	CFL1	3424.08	-0.224788	0.0753328	-2.98393	0.00284569	0.0377624	3416.12	3687.3	3972.01	3033.33	3122.23	3313.49
936	RAB31	114.554	0.987311	0.330867	2.98401	0.00284495	0.0377624	32.7423	130.94	78.6092	123.305	187.408	134.321
937	TRPS1	263.963	0.741598	0.24851	2.98418	0.00284341	0.0377624	276.009	149.762	174.946	299.561	275.207	408.294
938	GBA	662.399	-0.40159	0.134625	-2.98303	0.00285406	0.0377927	640.965	802.09	817.174	471.21	628.075	614.883
939	LY6E	312.28	-0.570693	0.191294	-2.98333	0.00285126	0.0377927	322.931	540.67	266.254	240.86	312.877	190.089
940	SGPL1	152.626	0.8925	0.299395	2.98101	0.00287296	0.0379622	71.033	80.7255	182.654	139.972	225.044	216.325
941	TBC1D23	327.044	0.666398	0.223529	2.98125	0.00287071	0.0379622	303.803	222.605	230.587	352.023	504.604	348.643
942	AGAP7P	12.1942	3.14994	1.05685	2.98051	0.00287767	0.037984	5.11575	2.31897	0	3.32851	34.1233	28.2786
943	NRSN2	123.992	-0.822413	0.275988	-2.97989	0.00288351	0.0380208	205.433	129.505	143.41	92.6539	79.8213	93.1251
944	INPP5D	492.912	0.549921	0.184706	2.97728	0.00290815	0.038305	352.907	485.661	344.73	685.077	694.395	394.703
945	RAB11FIP4	48.7517	1.37153	0.460823	2.97626	0.00291784	0.038392	20.6371	27.1774	27.0408	115.443	56.4534	45.7584
946	GDF11	261.161	-0.859493	0.288842	-2.97565	0.00292366	0.0384279	462.913	409.04	166.825	191.736	158.036	178.415
947	SKA2	213.872	-0.720344	0.242235	-2.97374	0.00294189	0.0386267	199.47	274.856	321.517	155.468	121.18	210.742
948	COL9A1	38.8571	1.77254	0.596166	2.97323	0.00294683	0.0386507	5.47145	44.9127	13.864	68.4944	61.2318	39.168
949	GTSE1	35.6831	-1.67563	0.563673	-2.9727	0.00295194	0.038677	35.1311	50.1058	69.6948	8.35471	40.2453	10.567
950	ZNF395	95.7694	-0.971307	0.327191	-2.96862	0.00299136	0.0391522	129.143	97.3274	148.121	43.564	53.9653	102.495
951	PDXDC1	764.744	-0.4214	0.142029	-2.96701	0.00300716	0.0393175	998.894	890.833	722.345	708.78	789.866	477.746
952	SPIN4	264.825	-0.594538	0.200455	-2.96595	0.00301748	0.0394111	226.908	432.205	302.651	161.929	253.425	211.831
953	MAGI3	37.7829	1.39933	0.472064	2.96427	0.00303397	0.0395849	29.3066	12.553	19.696	59.651	26.3757	79.115
954	PHF8	152.473	0.795757	0.268571	2.96293	0.00304725	0.0397165	114.872	98.8363	116.67	143.157	194.988	246.317
955	MAS1L	234.021	-0.792652	0.26759	-2.96219	0.00305462	0.0397709	132.063	521.681	219.543	109.661	344.307	76.8681
956	GLA	1166.89	0.416036	0.140498	2.96115	0.00306493	0.0398633	942.489	1386.22	722.793	1323.97	1453.83	1172.01
957	PTK2B	747.513	0.443666	0.149867	2.9604	0.00307235	0.0399181	660.312	672.672	562.086	719.515	1014.14	856.358
958	CRLF2	208.184	-0.656027	0.221681	-2.95933	0.00308307	0.0399738	278.004	299.883	181.287	203.4	183.112	103.415
959	SLC25A39	890.901	0.464881	0.157078	2.95954	0.00308094	0.0399738	604.609	756.901	896.078	1065.75	1073.02	949.051
960	APBB2	20.041	-1.95636	0.661656	-2.95676	0.00310886	0.0402662	23.3965	62.6606	5.97402	12.136	15.3454	0.733371
961	HERC6	19.8419	1.7501	0.592001	2.95625	0.00311409	0.0402919	7.51369	5.52915	15.8324	29.4954	26.3305	34.35
962	IL6R	343.157	-0.757682	0.256433	-2.9547	0.00312973	0.0404523	480.684	331.668	473.532	249.3	338.283	185.473
963	NBPF14	798.004	-0.37804	0.128019	-2.953	0.00314704	0.0406338	789.369	999.422	912.348	561.053	782.649	743.187
964	MARCHF3	669.128	0.4287	0.145202	2.95245	0.00315264	0.0406469	488.682	732.561	497.839	765.459	879.198	651.032
965	ORC1	83.5853	-0.971877	0.329198	-2.95226	0.0031546	0.0406469	92.4618	101.096	138.421	42.4401	67.5282	59.5656
966	ZBTB25	222.456	0.684495	0.231906	2.9516	0.00316134	0.0406916	223.06	159.298	135.362	291.499	237.721	287.794
967	RWDD2B	205.392	-0.635133	0.215221	-2.95107	0.00316672	0.0407188	259.923	257.749	232.04	168.633	162.678	151.328
968	FAM107B	58.2045	-1.14133	0.386835	-2.95044	0.00317323	0.0407602	80.1588	99.0983	60.0927	50.152	32.926	26.799
969	FAM241A	670.465	0.497218	0.168575	2.94953	0.00318257	0.040838	779.261	465.037	454.611	819.828	770.512	733.542
970	RIMS2	95.0566	1.08112	0.367123	2.94484	0.00323121	0.0414195	83.9696	40.7528	61.9822	92.8746	135.488	155.273
971	ARL4C	342.162	-0.600228	0.204138	-2.94031	0.00327885	0.0419868	480.185	340.043	413.516	245.09	222.542	351.595
972	CYBC1	1124.03	0.343291	0.116803	2.93907	0.00329203	0.0420592	1086.63	940.807	932.713	1504.4	1072.64	1207.01
973	FBXO5	51.9301	-1.25868	0.428205	-2.93944	0.00328805	0.0420592	46.9734	82.7197	90.8803	32.5555	35.0494	23.402
974	PNRC2	759.97	-0.396645	0.134967	-2.93882	0.00329465	0.0420592	1014.3	770.451	814.293	679.219	624.02	657.535
975	ZNF367	10.2544	-2.60376	0.886484	-2.93717	0.00331218	0.0422397	2.55016	20.834	29.9869	1.1091	4.54566	2.5009
976	KRT15	82.1139	1.01185	0.344621	2.93612	0.00332346	0.04234	14.0908	67.2635	82.7667	34.7127	104.155	189.695
977	ATF7IP	779.372	0.383328	0.130602	2.93509	0.00333449	0.0424371	774.236	708.507	555.166	931.112	917.441	789.772
978	PADI2	1290.73	-1.16416	0.396774	-2.93405	0.0033457	0.0425362	797.736	1913.77	2825.07	588.924	839.624	779.237
979	ATP13A2	362.237	0.529314	0.180483	2.93276	0.00335963	0.0426262	338.419	249.854	302.642	488.232	413.402	380.877
980	MT-ATP6	2629.25	-0.281979	0.0961435	-2.9329	0.00335814	0.0426262	2768.26	2753.84	3135.57	2333.34	2529.17	2255.33
981	NOL9	174.892	0.729679	0.249223	2.92782	0.00341349	0.0432654	137.416	142.745	114.144	235.716	183.804	235.529
982	BMPR2	516.182	-0.46895	0.160207	-2.92715	0.00342086	0.0433147	486.977	618.511	698.037	414.246	435.049	444.27
983	SLAIN2	91.1199	-1.0265	0.350752	-2.92658	0.00342708	0.0433493	122.264	123.52	110.157	93.1931	64.5204	33.0648
984	DNM1	23.3166	1.92351	0.657923	2.92361	0.00346001	0.0437213	3.98106	14.6193	7.38879	12.6905	23.2203	77.9998
985	SEMA4A	145.634	0.791981	0.271069	2.92169	0.00348134	0.0439462	51.3672	48.1159	209.639	98.1563	67.1378	399.385
986	OR1L8	12.2355	2.13081	0.729666	2.92025	0.00349755	0.044106	5.00917	3.77452	4.07108	32.5895	13.3637	14.605
987	OXCT1	259.914	-0.809524	0.277298	-2.91933	0.00350787	0.0441914	184.184	437.51	385.522	175.551	147.925	228.79
988	NUDT16P1	83.3388	-0.943828	0.323953	-2.91347	0.00357437	0.0449835	60.045	198.34	69.1657	29.2624	106.654	36.5657
989	NEK6	4863.32	0.200719	0.0689063	2.91292	0.00358066	0.0449857	5353.6	3871.85	4366.44	5938.49	4443.56	5205.99
990	TMC7	31.7079	-1.36412	0.468317	-2.91282	0.00358178	0.0449857	43.2142	43.7329	50.1125	17.0441	17.4871	18.6565
991	S100A10	1274.58	-0.314683	0.108127	-2.9103	0.00361083	0.0452591	1063.41	1612.35	1561.47	851.488	1215.36	1343.41
992	SETDB2	337.881	-0.522145	0.179409	-2.91037	0.00361006	0.0452591	452.913	342.859	401.693	296.119	262.492	271.213
993	PSPC1	76.8394	1.07177	0.368422	2.90908	0.00362498	0.0453907	39.5818	48.1363	59.3045	116.416	122.735	74.8625
994	P2RX4	637.384	-0.442997	0.152632	-2.90238	0.00370342	0.0463263	783.192	671.538	745.07	484.835	497.548	642.12
995	AGAP1	484.992	-0.477216	0.164458	-2.90174	0.00371093	0.0463735	540.921	622.463	526.614	461.269	394.566	364.116
996	CCNL1	446.997	0.552196	0.190432	2.8997	0.00373521	0.0465834	326.233	514.223	268.307	554.579	556.342	462.298
997	GSN	2676.35	0.264857	0.0913379	2.89975	0.00373464	0.0465834	2396.57	2772.58	2138.21	3099.71	2963.46	2687.59
998	KIF11	56.4318	-1.22359	0.422213	-2.89804	0.003755	0.0467833	42.0507	91.8718	106.298	31.0574	39.7753	27.5382
999	LDAH	171.583	0.722225	0.249388	2.89599	0.00377968	0.0470435	99.7396	157.306	134.718	214.783	221.915	201.038
1000	RAB37	1278.03	-0.379403	0.131088	-2.89427	0.00380041	0.0472543	1587.17	1706.93	994.37	1526.13	1168.04	685.538
1001	CARD14	76.9541	-0.954967	0.330043	-2.89346	0.00381018	0.0473285	136.757	79.8552	89.9307	61.9059	48.1184	45.1576
1002	AC008758.1	24.601	1.71845	0.594108	2.89249	0.00382205	0.0474286	1.27226	22.3933	12.5709	6.65723	57.9788	46.7333
1003	ATG2A	109.27	0.819025	0.283299	2.89103	0.00383981	0.047558	99.8455	70.0888	67.4637	166.462	143.598	108.165
1004	XPNPEP1	468.993	-0.446705	0.154515	-2.891	0.00384013	0.047558	611.548	553.341	460.336	428.082	413.404	347.247
1005	GTF2I	347.467	0.533944	0.184725	2.89048	0.00384655	0.04759	278.735	271.052	300.203	389.205	463.409	382.2
1006	RAB8B	364.652	-0.65201	0.225961	-2.8855	0.00390796	0.0483018	611.13	388.446	349.188	274.708	232.393	332.048
1007	RAPGEF3	137.604	0.776844	0.269694	2.88047	0.00397087	0.0490306	163.715	90.0761	46.3895	299.887	153.564	71.9956
1008	PAK1	793.561	0.360058	0.125079	2.87865	0.00399383	0.0492651	623.774	760.255	701.909	823.908	963.263	888.26
1009	VEPH1	20.4616	2.24319	0.779605	2.87734	0.00401047	0.0494214	22.6137	5.7376	1.90264	19.5072	37.6467	35.3621
1010	TOP2A	192.199	-1.88488	0.655207	-2.87676	0.00401776	0.0494622	232.118	321.841	322.277	94.5831	151.123	31.2517
1011	ATXN7	236.838	-0.878377	0.30543	-2.87587	0.00402918	0.0495537	258.46	372.212	267.647	273.756	117.472	131.479
1012	GPAT4	932.484	0.42941	0.149421	2.87384	0.00405521	0.0498245	895.839	852.625	644.23	1155.65	936.099	1110.45
1013	RPS27A	3345.4	0.213626	0.0743432	2.87352	0.0040593	0.0498256	3174.22	3168.49	2950.92	3690.38	3688.86	3399.51
1014	GEMIN4	321.103	-0.53643	0.18681	-2.87152	0.00408504	0.0500816	410.945	431.954	301.771	253.48	290.999	237.468
1015	TBL1XR1	647.92	0.60812	0.211795	2.87127	0.00408822	0.0500816	458.138	505.537	533.575	1057.27	490.046	842.953
1016	SC5D	857.038	-0.47531	0.16558	-2.87057	0.00409732	0.0501437	1283.36	998.182	739.082	669.84	781.708	670.062
1017	DCTN5	558.77	-0.421259	0.146802	-2.86958	0.00411021	0.050252	647.701	595.383	675.48	517.646	452.395	464.013
1018	ATP6V1C1	738.64	-0.377698	0.13164	-2.86918	0.00411542	0.0502663	778.171	852.079	873.312	631.44	606.968	689.872
1019	WARS1	301.789	-0.560121	0.195245	-2.86881	0.00412014	0.0502746	369.691	352.65	350.927	299.482	227.301	210.684
1020	CRIP1	103.862	-0.832431	0.290736	-2.86319	0.00419405	0.0510762	146.84	61.9009	192.255	79.6376	37.4434	105.094
1021	DESI1	117.338	0.856095	0.298998	2.86321	0.00419371	0.0510762	91.1182	108.267	55.0233	188.991	135.428	125.202
1022	FHOD1	201.193	0.634649	0.221988	2.85894	0.00425058	0.051714	180.247	156.636	137.848	255.332	236.142	240.951
1023	ELP5	223.257	-0.602513	0.210812	-2.85806	0.00426236	0.0517561	313.804	229.201	266.299	187.471	155.91	186.856
1024	PCBP1	1031.75	-0.374573	0.131054	-2.85815	0.00426121	0.0517561	1263.57	1133.97	1094.33	889.974	795.464	1013.17
1025	TP53I3	178.786	-0.681856	0.23861	-2.85761	0.00426845	0.0517794	239.146	198.687	223.522	121.868	140.318	149.177
1026	IFNGR1	493.025	0.493339	0.172671	2.85711	0.00427523	0.0518111	383.668	422.809	415.187	682.404	505.768	548.314
1027	NUP188	489.18	0.436838	0.152933	2.8564	0.00428473	0.0518757	339.377	546.578	366.494	463.731	697.867	521.03
1028	CDCA3	49.6589	-1.27194	0.445443	-2.85546	0.00429745	0.0519791	66.4019	70.7692	68.9878	41.7649	35.1526	14.8766
1029	ZNF346	85.631	0.927834	0.324983	2.85503	0.00430331	0.0519994	57.0025	61.7919	56.4025	133.608	88.1585	116.822
1030	PIMREG	32.156	-1.77089	0.621415	-2.84978	0.00437498	0.052814	37.8989	35.7387	72.5522	12.2024	27.7372	6.80667
1031	CCDC47	276.912	0.63762	0.223778	2.84934	0.00438095	0.0528349	148.632	223.546	289.788	307.739	355.904	335.862
1032	TESPA1	1946.28	0.284429	0.0999341	2.84617	0.00442486	0.0533128	2005.28	1778.4	1498.8	2257.52	2073.16	2064.54
1033	GMNN	97.3871	-0.858491	0.301891	-2.84371	0.00445915	0.0536738	86.2574	126.497	166.053	56.3075	70.0434	79.1637
1034	CYCS	436.343	-0.471385	0.165795	-2.84319	0.0044665	0.0537103	488.078	540.163	492.248	341.406	353.775	402.388
1035	CASP3	307.905	-0.535718	0.188555	-2.84118	0.00449468	0.0538881	410.249	374.349	311.358	265.496	241.728	244.253
1036	EIF3C	2616.87	-0.256346	0.0902341	-2.8409	0.00449862	0.0538881	2830.72	2616.54	3075.62	2576.23	1974.34	2627.77
1037	HIF1A	1052.88	-0.356952	0.12563	-2.84128	0.00449322	0.0538881	1500.38	1095.7	973.465	1001.56	921.159	825.021
1038	HMGCS1	799.866	-0.393048	0.138327	-2.84144	0.00449105	0.0538881	731.605	1191.02	797.945	488.222	883.353	707.054
1039	MT-ND3	1305.58	0.322759	0.113644	2.84008	0.00451016	0.0539282	1166.75	1208.96	1096.65	1295.82	1683.67	1381.61
1040	XIAP	482.463	0.431772	0.15203	2.84005	0.00451065	0.0539282	314.386	450.326	466.442	416.986	615.529	631.109
1041	UCP2	376.267	-0.637405	0.224461	-2.83971	0.0045154	0.0539332	341.203	247.207	824.203	313.416	165.064	366.511
1042	NUP50	612.439	-0.414911	0.146132	-2.83929	0.0045214	0.0539531	728.144	653.547	717.037	479.437	517.634	578.838
1043	PREPL	272.307	0.600513	0.211749	2.83596	0.00456879	0.0543874	237.292	272.27	149.34	305.041	380.412	289.488
1044	PTTG1IP	2738.77	-0.225437	0.0794964	-2.83581	0.00457092	0.0543874	3216.88	2672.3	2963.03	2815.43	2264.19	2500.81
1045	RDX	287.496	-0.605884	0.213636	-2.83606	0.00456733	0.0543874	395.632	272.683	364.462	209.959	167.858	314.382
1046	WDR20	265.975	0.553753	0.195352	2.83464	0.00458776	0.0545356	158.707	289.257	201.832	237.355	398.61	310.092
1047	SPG21	185.178	0.669655	0.236294	2.83399	0.00459702	0.0545935	144.416	146.749	133.322	261.544	251.385	173.649
1048	SPTBN1	29.3586	-2.0063	0.70842	-2.83208	0.00462464	0.0548691	120.991	10.4369	6.50995	33.4318	4.78235	0
1049	BST2	970.414	0.332354	0.117381	2.83142	0.00463413	0.0549293	870.545	900.21	803.838	1164.94	1106.18	976.768
1050	EFR3B	734.311	-0.373672	0.132007	-2.83069	0.00464471	0.0549849	535.904	1008.6	936.969	398.083	753.035	773.278
1051	HNRNPC	2707.1	-0.26152	0.092394	-2.83049	0.00464767	0.0549849	2661.62	3041.6	3156.94	2518	2334.33	2530.1
1052	TMCC2	31.3776	-1.46883	0.520199	-2.82359	0.00474884	0.0561284	63.6608	45.2186	30.4062	14.806	13.1514	21.0225
1053	VAV1	676.218	0.474226	0.167998	2.82281	0.00476045	0.0562122	447.615	561.741	698.262	837.078	702.368	810.248
1054	ANKZF1	288.239	0.563491	0.199811	2.82013	0.00480046	0.0566308	264.073	252.843	185.543	334.08	366.143	326.752
1055	GPR34	384.958	-0.475757	0.168762	-2.8191	0.00481588	0.0567589	346.495	563.646	436.832	263.332	384.49	314.952
1056	SNX8	230.333	-0.623908	0.221355	-2.81859	0.00482349	0.0567948	324.061	235.842	275.212	192.1	133.798	220.984
1057	C19orf48	243.397	-0.734775	0.260795	-2.81744	0.00484079	0.0569445	184.945	285.992	460.249	178.241	159.955	190.997
1058	TRIB2	933.792	-0.340609	0.120928	-2.81663	0.00485299	0.057034	1113.65	894.067	1126.71	810.521	746.222	911.583
1059	FOXK1	242.97	0.587016	0.20849	2.81556	0.0048692	0.0571706	176.223	197.78	208.12	308.91	276.438	290.349
1060	CCDC28B	199.748	-0.617564	0.219369	-2.81519	0.00487489	0.0571834	196.272	262.54	266.029	124.971	164.504	184.17
1061	CFH	36.9427	-1.35989	0.483293	-2.81379	0.00489608	0.0573778	80.2183	14.0772	60.2098	36.7074	3.24107	27.2023
1062	AL390728.4	228.653	0.579468	0.206092	2.81169	0.00492815	0.0576684	185.797	187.053	177.165	268.596	288.849	264.458
1063	CCNG1	1940.27	-0.340457	0.121092	-2.81156	0.00493015	0.0576684	2989.15	1905.27	1686.17	1914.9	1523.52	1622.61
1064	LTA4H	87.1603	0.867455	0.30901	2.80721	0.00499726	0.0583984	77.1569	45.3223	64.0357	132.249	91.9889	112.209
1065	ABCC10	379.635	0.503988	0.17956	2.80679	0.00500375	0.0584194	299.172	298.52	344.127	464.734	461.463	409.794
1066	MTCH2	323.761	-0.565993	0.20178	-2.80501	0.00503156	0.0586889	315.884	393.644	448.325	267.581	210.737	306.396
1067	ATP8A2	102.372	-0.852379	0.30425	-2.80158	0.00508534	0.0592607	90.5352	94.6499	218.279	58.5776	60.0932	92.0945
1068	LYRM9	48.5096	1.26408	0.451656	2.79876	0.00512989	0.0596787	17.8716	24.8331	39.4252	81.5224	34.9797	92.4259
1069	MAP4	1044.97	0.386122	0.137965	2.7987	0.00513081	0.0596787	698.222	940.781	1095.45	1062.02	1321.93	1151.42
1070	LRBA	184.327	0.808558	0.289022	2.79757	0.00514889	0.0598054	116.744	100.159	163.631	319.275	107.852	298.301
1071	SELENOI	97.1441	-0.889663	0.31803	-2.79742	0.00515132	0.0598054	148.037	78.3181	151.755	55.2503	48.3367	101.168
1072	LIMD2	84.7886	0.958618	0.342787	2.79654	0.00516527	0.0599114	37.4955	84.3744	55.8401	106.991	115.007	109.023
1073	EIPR1	143.183	-0.703862	0.251786	-2.79548	0.00518232	0.0599971	196.49	138.675	195.262	132.252	80.5205	115.896
1074	ZBED6	294.257	0.534589	0.191217	2.79572	0.00517845	0.0599971	352.606	120.534	256.632	487.044	194.334	354.393
1075	SLC18A2	3341.24	0.351783	0.125886	2.79445	0.00519875	0.0601314	2367.81	3222.46	3246.97	4127.97	3589.12	3493.11
1076	ATP5MF-PTCD1	21.4295	-1.80465	0.646715	-2.79049	0.00526287	0.06076	21.529	24.8372	52.8233	5.45326	17.4941	6.43985
1077	MYH9	2015.02	0.288126	0.103246	2.79067	0.00525992	0.06076	1843.29	1856.62	1716.74	2291.2	2552.59	1829.65
1078	ITPR2	441.491	0.556569	0.199533	2.78935	0.00528132	0.0609164	359.166	346.325	341.172	737.184	386.246	478.854
1079	NASP	498.882	-0.493842	0.177402	-2.78374	0.00537357	0.061923	518.357	513.109	723.821	456.855	377.557	403.59
1080	CHMP3	770.999	0.414949	0.149218	2.78082	0.00542223	0.0624259	558.747	717.923	709.579	934.603	848.347	856.799
1081	CSE1L	319.314	-0.542858	0.195306	-2.77953	0.00544373	0.0626155	292.796	383.727	465.143	248.447	247.047	278.723
1082	CYP2E1	13.3051	2.1265	0.766046	2.77594	0.00550429	0.0632535	7.56755	7.72684	1.75612	9.55689	36.1395	17.0834
1083	RBM6	1599.41	0.332186	0.119686	2.77547	0.00551219	0.0632858	1366.7	1498.85	1365.77	1490.38	1786.14	2088.61
1084	DNM3	262.545	-0.65291	0.235435	-2.7732	0.00555072	0.0636695	322.835	423.326	224.131	161.888	235.01	208.08
1085	RFESD	86.7908	-0.871493	0.314514	-2.77092	0.00558974	0.0640579	66.1518	93.8757	179.764	42.1714	49.1063	89.6762
1086	ELF1	1114.64	-0.373576	0.134835	-2.7706	0.00559524	0.0640619	1259.41	1512.67	1003.6	789.97	1198.47	923.728
1087	RAB2B	348.507	-0.562686	0.203117	-2.77026	0.00560119	0.064071	425.723	351.349	470.6	246.701	320.38	276.29
1088	ING2	54.9631	1.05769	0.382059	2.76841	0.00563308	0.0643766	31.5333	37.7897	36.2722	54.0465	74.7415	95.3953
1089	MELTF	74.5974	-1.29293	0.467259	-2.76704	0.0056567	0.0645872	35.3279	88.4348	190.312	13.9254	85.8957	33.6887
1090	CNST	400.87	0.477078	0.172499	2.76568	0.00568044	0.0647987	445.093	268.77	288.961	610.549	331.939	459.91
1091	GPI	1548.15	-0.277528	0.100481	-2.76198	0.00574521	0.0654775	1397.66	1612.1	2090.22	1245.68	1279.84	1663.37
1092	VCP	2309	-0.245781	0.0889997	-2.76159	0.00575201	0.0654949	2604.57	2385.15	2526.71	2131.81	2177.8	2027.94
1093	SLC30A2	39.7228	-1.24482	0.451477	-2.75723	0.00582938	0.0663152	87.4611	39.1838	42.5568	29.2494	24.4239	15.4619
1094	PSMD4P1	19.0012	1.81024	0.656668	2.75671	0.0058387	0.0663605	8.98724	4.60498	11.7338	19.9323	43.1795	25.5694
1095	INTS9	258.903	-0.629568	0.228665	-2.75323	0.00590105	0.067008	253.37	295.07	395.253	231.76	163.615	214.351
1096	SULT1B1	322.672	0.516752	0.187873	2.75054	0.00594971	0.0674988	318.406	224.749	251.052	472.568	360.253	309.002
1097	CHD2	615.009	0.474544	0.172575	2.74979	0.00596342	0.0675311	436.27	509.162	602.192	721.619	797.413	623.4
1098	TRIM44	334.752	0.72128	0.262299	2.74984	0.00596243	0.0675311	146.411	289.464	347.155	441.445	380.237	403.796
1099	TMEM70	182.721	-0.683955	0.248976	-2.74707	0.00601308	0.0680315	283.814	182.411	208.76	147.753	100.817	172.77
1100	CENPL	101.282	-0.855171	0.311455	-2.74573	0.00603765	0.0681854	167.027	91.957	136.558	74.5977	71.376	66.1747
1101	CFAP54	320.859	0.507932	0.184971	2.74601	0.00603249	0.0681854	307.474	233.58	251.773	454.486	360.502	317.337
1102	PYGL	290.045	-0.521925	0.190172	-2.7445	0.00606038	0.06838	257.287	397.199	368.151	170.686	298.111	248.836
1103	PRMT3	144.085	-0.751419	0.273864	-2.74376	0.00607391	0.0684705	159.235	146.598	240.977	104.248	109.13	104.325
1104	APOC2	12.3802	2.33582	0.852113	2.74121	0.0061214	0.0689434	7.11044	1.17884	5.27296	19.4264	31.3387	9.95398
1105	PCMTD1	216.018	0.590574	0.215514	2.7403	0.00613826	0.0690707	208.256	161.062	149.326	294.741	227.082	255.641
1106	CISH	97.3008	-0.817989	0.298718	-2.73833	0.00617516	0.0694231	132.266	132.771	108.059	64.1788	75.2588	71.2711
1107	GAS8	104.136	1.06462	0.388956	2.73712	0.00619795	0.0696164	75.4719	70.5216	47.4776	67.8528	211.347	152.147
1108	PXN	146.607	-0.710584	0.259644	-2.73676	0.00620467	0.0696289	168.141	153.778	222.38	82.2909	108.503	144.548
1109	EHD4	267.529	0.567108	0.207275	2.73602	0.00621869	0.0697234	178.375	215.744	254.555	327.285	291.218	337.999
1110	HS2ST1	301.31	-0.641369	0.234447	-2.73566	0.00622545	0.0697362	458.418	382.051	269.382	212.769	227.583	257.659
1111	RGS9	29.6487	1.55078	0.567067	2.73474	0.0062429	0.0698688	24.5077	6.53329	17.1425	46.39	51.8393	31.4794
1112	PDE4DIP	229.516	0.567326	0.207516	2.73389	0.0062591	0.0699242	145.67	201.061	208.339	222.477	277.075	322.475
1113	TLDC2	248.93	-0.646523	0.236479	-2.73396	0.00625782	0.0699242	223.58	428.515	232.964	158.973	345.834	103.713
1114	DCAF12	862.325	0.366536	0.134095	2.73341	0.00626814	0.0699624	765.245	703.243	779.162	975.711	794.183	1156.4
1115	IP6K2	474.08	-0.434216	0.15889	-2.73281	0.00627963	0.0700277	571.223	550.953	512.667	416.988	371.687	420.961
1116	PHACTR1	813.549	-0.433514	0.1587	-2.73166	0.00630171	0.070167	972.919	804.828	1005.55	551.32	617.072	929.609
1117	PRICKLE1	87.4585	0.918218	0.336151	2.73157	0.0063034	0.070167	96.2955	36.645	55.1759	153.738	99.9403	82.9564
1118	MCM6	194.862	-0.737153	0.269981	-2.73039	0.00632597	0.0703552	142.354	217.096	383.221	97.697	175.307	153.498
1119	ALAS1	155.309	-0.751494	0.275496	-2.72779	0.00637609	0.070786	148.617	191.859	245.225	130.129	89.735	126.287
1120	LY96	82.6272	-0.926768	0.339716	-2.72807	0.00637067	0.070786	165.026	69.8584	94.9205	61.2947	41.063	63.6008
1121	TNFAIP8	195.501	0.65797	0.241267	2.72714	0.0063886	0.0708617	100.663	181.274	174.928	189.572	221.061	305.509
1122	LRP1	135.289	-0.929452	0.341002	-2.72565	0.00641751	0.0710591	167.1	62.639	325.933	112.359	51.6676	92.0368
1123	UBR7	661.664	-0.418364	0.153492	-2.72563	0.00641784	0.0710591	868.384	730.353	675.475	560.465	517.712	617.596
1124	MASTL	46.5059	-1.13025	0.414925	-2.724	0.00644974	0.0713488	43.4759	69.5789	79.4894	24.4844	34.5133	27.4938
1125	SLC24A1	129.395	0.830835	0.305046	2.72364	0.00645671	0.0713624	103.735	69.6591	91.6208	195.067	80.5271	235.76
1126	ELOVL5	1565.52	-0.295821	0.108694	-2.72161	0.00649656	0.0716119	1647.84	1758.79	1763.04	1487.59	1476.31	1259.55
1127	MVD	621.76	-0.445853	0.163798	-2.72196	0.00648952	0.0716119	678.887	788.408	659.531	416.157	734.081	453.497
1128	PWWP3A	239.828	0.567915	0.208658	2.72175	0.00649378	0.0716119	157.775	256.535	165.256	267.063	367.998	224.342
1129	ACAA2	423.092	-0.47561	0.174896	-2.71939	0.00654016	0.0718905	430.77	534.745	512.034	369.074	326.948	364.983
1130	ARRDC2	188.253	0.626881	0.230535	2.71925	0.006543	0.0718905	159.094	112.6	175.088	248.807	199.025	234.903
1131	CROT	2959.14	-0.355329	0.130676	-2.71915	0.00654496	0.0718905	2617.08	1757.43	5139.4	1565.21	1339.03	5336.67
1132	SMC2	121.674	-0.797804	0.293372	-2.71943	0.00653954	0.0718905	162.623	151.102	142.659	113.835	101.525	58.3022
1133	DTX3L	231.701	-0.586164	0.215849	-2.71562	0.00661513	0.0725935	252.246	202.309	387.364	173.043	155.693	219.549
1134	PARVB	427.649	0.45281	0.16676	2.71535	0.00662064	0.0725935	396.631	261.262	431.291	544.09	399.085	533.536
1135	GAPT	630.62	0.375829	0.138457	2.71441	0.00663944	0.0727014	532.572	519.616	592.963	734.323	639.758	764.487
1136	ZNF551	121.436	-0.770389	0.283829	-2.71427	0.00664217	0.0727014	223.885	124.677	117.668	99.075	86.9531	76.3598
1137	CBLB	131.973	-0.9183	0.338501	-2.71284	0.00667089	0.0729515	272.45	81.8313	181.373	85.8467	80.8906	89.4467
1138	C3orf70	221.306	-0.71642	0.264272	-2.71092	0.00670972	0.0732473	155.379	254.103	390.082	106.495	97.7343	324.046
1139	TMEM237	9.87023	-2.42507	0.894527	-2.71101	0.00670787	0.0732473	8.5538	14.9531	26.6763	2.74424	5.16494	1.12898
1140	OSBPL9	872.961	-0.366566	0.135267	-2.70994	0.00672951	0.0733989	863.406	1022.55	1057.37	685.23	906.527	702.679
1141	DDOST	2143.86	-0.265785	0.0981267	-2.70859	0.00675689	0.0735684	1986.39	2352.56	2697.67	1764.81	2084.57	1977.13
1142	NLRC3	139.933	0.821549	0.303287	2.70882	0.00675232	0.0735684	80.4019	166.357	68.818	143.465	192.249	188.308
1143	AC009093.3	42.7641	1.35651	0.500893	2.70818	0.00676538	0.0735964	42.9354	13.3182	14.0917	89.0819	76.7776	20.3799
1144	AASDH	48.4139	-1.23409	0.455825	-2.70737	0.00678189	0.0737116	81.9146	79.7193	42.8691	23.4736	25.0964	37.4104
1145	CCDC69	357.762	0.473924	0.175079	2.70691	0.00679123	0.0737129	288.767	356.958	255.489	427.56	451.943	365.854
1146	CD63	9825.68	-0.154581	0.0571153	-2.70647	0.00680022	0.0737129	10185.8	10346.1	10522.3	9364.27	9191.69	9343.97
1147	TENT4A	90.927	0.840022	0.310406	2.7062	0.00680573	0.0737129	57.5925	88.6313	50.7578	126.784	132.771	89.0261
1148	TRIM22	633.225	0.372087	0.13748	2.70647	0.0068002	0.0737129	695.891	484.303	481.268	856.621	635.235	646.034
1149	PRC1	79.753	-0.981774	0.363044	-2.70428	0.00684519	0.0740114	115.78	94.4828	104.759	54.6351	71.6837	37.1776
1150	RPS27	1862.39	0.258635	0.0956384	2.7043	0.00684483	0.0740114	1475.52	1716.71	1902.42	1839.4	2147.26	2093
1151	FAM135A	43.7182	1.14689	0.424313	2.70294	0.00687288	0.0742462	33.2937	29.1792	20.1847	55.4056	64.7637	59.4825
1152	FAM114A1	78.684	0.869269	0.321891	2.70051	0.00692335	0.0746617	57.5812	55.4026	53.0367	119.871	98.4543	87.7579
1153	FBRS	72.2087	0.970955	0.359539	2.70056	0.00692232	0.0746617	54.1142	36.8365	47.5584	158.353	65.8158	70.5744
1154	TSPO	1793.23	-0.273953	0.101519	-2.69855	0.00696428	0.075038	1846.39	1971.14	2069.56	1722.57	1550.35	1599.39
1155	CLIP4	49.5402	1.18308	0.438527	2.69784	0.00697902	0.0751317	18.8311	26.591	45.0363	41.7891	100.407	64.5869
1156	IDH3G	803.376	-0.359065	0.133116	-2.69739	0.00698859	0.0751697	891.771	958.99	858.164	699.55	665.956	745.827
1157	ATP5IF1	276.025	-0.514939	0.190995	-2.69609	0.00701593	0.0753985	318.243	322.127	333.79	230.052	222.654	229.281
1158	SLFN13	49.8611	1.12829	0.41891	2.69339	0.00707298	0.0758804	23.2294	44.3685	28.1845	68.7361	61.2592	73.389
1159	ZNF709	30.0549	-1.62043	0.601601	-2.69352	0.00707012	0.0758804	73.1814	40.0511	15.6222	37.8526	11.1158	2.50619
1160	ST6GALNAC2	27.1189	-1.42745	0.530159	-2.6925	0.00709196	0.0760184	32.9747	45.3546	40.1597	14.3551	10.7277	19.1413
1161	RNF6	797.6	-0.508289	0.188802	-2.69219	0.00709851	0.0760232	1294.44	943.327	619.638	676.751	589.684	661.759
1162	EML3	50.3554	1.25406	0.465905	2.69166	0.00710967	0.0760771	20.8622	27.2032	36.413	112.637	40.0977	64.919
1163	NCDN	89.4171	0.85158	0.316858	2.68758	0.00719722	0.0769477	58.295	80.022	54.3519	117.762	111.425	114.647
1164	CSPP1	81.2653	-1.03152	0.383894	-2.68699	0.00721001	0.0770183	104.244	99.6659	110.469	42.2116	31.154	99.8476
1165	MDH1	975.593	-0.337852	0.125792	-2.6858	0.00723574	0.0772267	934.944	1001.26	1344.34	823.276	811.945	937.797
1166	DUSP6	1500	-0.370763	0.138062	-2.68548	0.00724257	0.0772333	1626.86	1591.52	1796.35	999.482	1186.51	1799.25
1167	SLC48A1	1051.48	0.332435	0.123811	2.68501	0.00725272	0.0772753	956.191	920.893	902.687	1354.32	1179.31	995.467
1168	ANXA4	921.001	-0.408372	0.152235	-2.68251	0.00730719	0.077789	670.579	1450.51	1079.7	639.62	857.105	828.5
1169	GARNL3	17.9404	1.80933	0.674635	2.68193	0.0073198	0.0778389	14.58	11.2304	2.67582	22.2868	31.3791	25.4904
1170	TK1	135.949	-2.27779	0.849376	-2.68172	0.00732439	0.0778389	106.231	228.504	333.326	39.8876	90.667	17.0763
1171	POMGNT1	109.25	0.861137	0.321413	2.67922	0.00737933	0.0783557	94.3362	87.7344	54.8933	135.173	125.034	158.328
1172	RBCK1	184.335	0.603896	0.225512	2.67789	0.00740872	0.0786007	156.017	147.949	134.93	228.123	236.945	202.047
1173	DENND4C	568.332	-0.429714	0.160522	-2.67698	0.00742902	0.0786356	680.329	613.956	657.949	426.118	444.964	586.674
1174	RUNX1	99.8658	-0.98266	0.367091	-2.67689	0.00743099	0.0786356	95.417	106.307	197.956	90.5781	51.3663	57.5702
1175	SESTD1	20.6292	-2.08286	0.778019	-2.67713	0.00742549	0.0786356	23.9638	52.0316	16.6829	0.919484	12.9085	17.2688
1176	RARRES1	170.844	-0.874841	0.32689	-2.67626	0.00744494	0.0787163	304.632	238.356	131.579	109.171	98.1083	143.216
1177	AC010422.6	9.86088	3.00055	1.12209	2.67406	0.00749385	0.0791661	1.27286	6.95335	0	26.6464	3.41114	20.8815
1178	STK38	365.425	-0.496011	0.185582	-2.67273	0.00752361	0.079413	459.067	452.926	372.463	314.962	273.879	319.25
1179	C1QTNF6	55.0749	1.01502	0.380269	2.66923	0.00760255	0.0801782	53.0107	24.0838	30.573	112.258	41.5402	68.9834
1180	ARAP1	1220.75	-0.344151	0.128957	-2.66872	0.00761408	0.0802318	1456.19	1045.24	1613.79	967.422	992.826	1249.03
1181	SULT1A1	684.909	-0.357446	0.133966	-2.66819	0.0076261	0.0802904	841.492	699.738	762.356	692.283	516.964	596.621
1182	CRIM1	64.6418	-1.09541	0.410606	-2.66778	0.00763542	0.0803205	67.8594	47.852	152.316	19.5177	39.9511	60.3548
1183	ACOT13	153.188	-0.771617	0.289387	-2.66638	0.00766723	0.080587	182.71	162.744	228.984	154.145	103.124	87.419
1184	AC012085.1	168.751	-0.687865	0.258066	-2.66547	0.00768818	0.0807389	209.177	151.226	258.408	95.1333	102.274	196.286
1185	TWF2	806.052	0.341139	0.128186	2.66129	0.00778421	0.0816784	712.85	715.107	703.136	958.001	830.536	916.685
1186	SYTL2	1159.49	-0.299232	0.112464	-2.66068	0.00779826	0.0817568	1190.83	1183.57	1468.88	1017.47	998.466	1097.7
1187	CSK	200.265	0.651298	0.244904	2.6594	0.00782808	0.0820003	121.417	173.991	171.363	256.735	270.646	207.435
1188	THUMPD1	559.925	0.385399	0.145146	2.65525	0.00792485	0.0829441	549.844	497.776	411.61	709.212	618.556	572.552
1189	ASTN2	401.182	0.447988	0.168848	2.6532	0.00797335	0.0833815	398.32	276.707	345.702	538.187	417.522	430.654
1190	KBTBD2	284.125	0.541256	0.204139	2.65141	0.0080157	0.083754	286.035	230.513	181.324	397.343	285.505	324.031
1191	AC244197.3	294.173	0.616024	0.232415	2.65053	0.00803648	0.083887	185.478	230.856	272.435	392.959	242.468	440.845
1192	SERP1	250.427	0.624895	0.235782	2.6503	0.00804192	0.083887	199.415	188.186	192.77	314.414	392.805	214.976
1193	POR	404.921	-0.449668	0.169718	-2.6495	0.00806114	0.0840169	529.937	441.313	434.332	340.99	348.384	334.571
1194	TMEM259	32.4678	1.49822	0.565623	2.64879	0.00807808	0.084123	8.95152	46.9605	8.36378	38.638	49.4192	42.4737
1195	E2F1	23.4006	-1.60476	0.605933	-2.64841	0.00808714	0.0841469	14.0394	30.8426	62.9701	6.65284	15.9098	9.98896
1196	TPSG1	498.116	0.563724	0.213155	2.64466	0.00817728	0.0850136	340.093	632.2	235.123	782.301	696.324	302.657
1197	RAD21	327.058	-0.495876	0.187589	-2.64342	0.0082073	0.0852545	408.924	373.746	364.105	267.398	309.112	239.066
1198	CAPZA1	2247.52	-0.22623	0.0856257	-2.64209	0.0082397	0.0854483	2600.59	2161.24	2506.73	2169.56	1820.62	2226.37
1199	ZFP36L1	1832.99	0.345169	0.130634	2.64227	0.00823526	0.0854483	2122.14	1391.98	1380.54	2090.83	1830.43	2182.04
1200	EML2	170.008	0.680614	0.257768	2.64041	0.00828046	0.0857994	101.198	123.549	170.184	222.344	185.347	217.429
1201	WDR35	95.8236	0.884151	0.335052	2.63885	0.00831875	0.0861244	47.6083	92.8099	65.1133	134.181	113.683	121.547
1202	C17orf80	98.7231	-0.838896	0.318136	-2.63691	0.00836648	0.0865465	117.196	184.692	83.2779	77.7589	71.9989	57.4144
1203	DERL1	568.048	0.409686	0.155451	2.63547	0.00840211	0.0868427	425.942	489.604	543.119	621.888	547.675	780.056
1204	AHNAK2	991.612	-0.336937	0.127874	-2.6349	0.0084161	0.0868632	344.2	233.448	2770.69	289.375	181.445	2130.51
1205	NUTM2B	78.2101	0.85055	0.322811	2.63483	0.00841806	0.0868632	55.7681	47.4728	64.7486	100.134	93.5837	107.553
1206	NDC80	49.387	-1.08933	0.41394	-2.63161	0.00849815	0.0876169	49.6278	70.2814	79.0269	16.5577	41.2525	39.576
1207	GUCD1	417.765	-0.443041	0.168428	-2.63044	0.00852738	0.0878454	510.777	449.859	477.729	429.242	316.455	322.527
1208	MFN1	167.725	0.725878	0.276137	2.62869	0.00857155	0.0882273	116.42	151.103	108.404	274.086	169.846	186.489
1209	ATAD2	118.727	-0.861975	0.327988	-2.62807	0.00858705	0.0883138	175.656	96.758	192.53	90.3017	87.2098	69.9038
1210	UBE2N	459.469	-0.471587	0.179505	-2.62715	0.0086103	0.0884797	417.912	492.766	702.028	385.309	339.527	419.273
1211	ACOT7	298.051	-0.758726	0.288991	-2.62543	0.00865398	0.0887818	269.534	500.182	287.715	207.626	439.918	83.3337
1212	PTPRJ	146.357	0.709869	0.270374	2.6255	0.00865207	0.0887818	114.899	87.7138	131.521	204.896	179.082	160.03
1213	FARP2	176.17	-0.670464	0.255509	-2.62403	0.00868958	0.0890002	189.657	266.715	194.776	142.839	121.467	141.564
1214	MAPKAP1	131.916	0.842609	0.321102	2.62412	0.00868741	0.0890002	49.9587	93.9691	151.033	163.186	128.792	204.557
1215	H3-3B	3002.71	-0.217853	0.0830842	-2.62207	0.00873974	0.0894402	2945.05	3415.71	3329.26	2664.66	2708.76	2952.8
1216	NRCAM	89.6625	0.902228	0.34414	2.62169	0.00874958	0.0894673	41.0975	30.4057	101.742	93.0761	37.5152	234.139
1217	BIRC7	23.2393	-1.56398	0.5967	-2.62105	0.00876596	0.0894931	29.8095	9.20432	67.1656	14.3734	3.64928	15.2335
1218	CD99	2002.61	0.286084	0.109149	2.62103	0.00876649	0.0894931	1766.51	1804.29	1820.61	2562.1	1929.43	2132.73
1219	IL12RB2	16.7354	1.61158	0.615145	2.61984	0.00879706	0.0897314	9.4486	10.8016	4.77852	31.861	24.3289	19.1937
1220	OR51M1	15.5896	1.66474	0.636026	2.61741	0.00885987	0.0902458	6.24954	8.28227	7.59682	28.1768	19.9993	23.2328
1221	SLC8B1	122.961	0.746877	0.285358	2.61733	0.008862	0.0902458	70.5264	99.1292	107.287	162.123	139.5	159.197
1222	PATL1	281.223	-0.554919	0.212102	-2.61628	0.00888942	0.0903121	304.119	320.314	372.033	161.755	271.711	257.407
1223	RAD51	51.7799	-1.3494	0.515762	-2.61633	0.00888802	0.0903121	46.5823	96.135	73.04	54.2887	18.3931	22.2402
1224	ST3GAL2	195.355	-0.787811	0.301123	-2.61624	0.0088903	0.0903121	344.777	257.616	151.871	131.175	124.493	162.196
1225	WDR11	349.282	0.579702	0.221714	2.61464	0.00893224	0.0906641	250.351	387.728	211.001	504.397	396.967	345.246
1226	MATR3	1836.21	-0.300778	0.115087	-2.61349	0.00896228	0.0908947	1980.28	2172.87	1920.79	1749.21	1447.14	1746.96
1227	ARRDC4	32.7256	-1.41743	0.542438	-2.61307	0.00897323	0.0909316	42.0685	45.5348	49.3161	11.0909	37.5023	10.8412
1228	PRNP	1047.13	0.941977	0.360773	2.61099	0.00902793	0.0914115	405.379	706.679	1155.22	1268.93	1242.51	1504.03
1229	KLHL26	46.2452	1.49188	0.57203	2.60804	0.00910617	0.0921287	16.8641	16.8504	33.0291	62.1607	121.528	27.0387
1230	CYTH3	22.7361	1.72395	0.661323	2.60682	0.00913885	0.0921594	15.843	15.592	3.00402	24.1275	35.603	42.2471
1231	HADHA	1772.68	-0.239655	0.0919155	-2.60734	0.00912477	0.0921594	1817.46	2010.32	1929.52	1529.81	1741.59	1607.38
1232	PARP6	320.157	0.473482	0.181577	2.60762	0.00911743	0.0921594	323.239	262.526	221.534	426.087	356.714	330.841
1233	SLC27A5	112.552	-0.750051	0.287722	-2.60686	0.00913773	0.0921594	165.966	132.05	122.023	101.525	95.3225	58.4255
1234	TMEM248	156.261	0.657558	0.252665	2.60249	0.00925482	0.0932532	127.597	126.395	107.287	166.802	242.954	166.528
1235	SMYD2	80.9568	0.943304	0.362602	2.60148	0.00928213	0.0934526	29.3444	109.044	35.4549	48.6331	153.499	109.766
1236	RAB7A	2303.04	-0.220697	0.0848897	-2.5998	0.00932769	0.0938353	2446.66	2466.52	2521.84	2045.08	2091.46	2246.71
1237	TIMM29	18.3914	1.7215	0.662257	2.59944	0.0093376	0.0938591	22.4704	5.25554	4.12443	26.5924	30.7998	21.106
1238	IRAK2	116.068	0.812263	0.312797	2.59677	0.00941043	0.0945148	140.287	80.2386	45.4778	168.567	144.326	117.51
1239	COMMD9	353.654	0.506237	0.195141	2.59421	0.00948093	0.0950715	317.685	301.477	258.089	391.348	381.359	471.965
1240	PCNX2	51.7175	0.997247	0.384414	2.5942	0.00948116	0.0950715	32.6958	37.0758	33.7752	64.5812	67.4836	74.6934
1241	SLC26A2	265.328	0.68798	0.265236	2.59384	0.00949098	0.0950933	154.905	204.71	247.789	410.339	318.995	255.228
1242	ATP5MC3	1532.5	-0.265409	0.102358	-2.59296	0.00951548	0.0952038	1338.46	1717.84	1973.51	1162.71	1496.18	1506.29
1243	GLB1L	38.0571	1.21582	0.468905	2.59289	0.00951732	0.0952038	15.7283	31.302	21.8509	48.7187	45.9553	64.7875
1244	ADAMTS10	15.9584	1.95537	0.754364	2.59208	0.00953982	0.0953311	7.54237	6.87882	2.66086	15.7394	56.2956	6.63362
1245	TTC29	150.495	-0.735684	0.283842	-2.59188	0.00954537	0.0953311	213.478	151.779	188.54	118.783	65.4827	164.91
1246	QARS1	992.025	-0.301628	0.116503	-2.58902	0.00962491	0.0960482	1207.25	1023.55	1055.78	953.246	801.673	910.652
1247	ANAPC1P4	48.3364	1.03379	0.399522	2.58757	0.0096655	0.0962862	25.5546	33.8973	35.907	63.1866	62.5017	68.9713
1248	CALCOCO2	825.314	0.324109	0.125267	2.58734	0.00967199	0.0962862	700.064	807.256	693.299	918.03	947.052	886.185
1249	SMAD1	16.1527	-2.20323	0.851499	-2.58748	0.00966821	0.0962862	11.5572	14.5297	54.8381	9.74968	4.64311	1.59862
1250	PRR26	236.898	-0.713052	0.275846	-2.58496	0.00973891	0.0968748	345.409	271.155	257.782	127.006	169.62	250.417
1251	KDM5A	623.355	0.390153	0.150978	2.58417	0.0097615	0.097022	486.6	582.074	549.883	724.231	645.821	751.521
1252	RMI1	53.7624	-1.00228	0.388091	-2.58259	0.00980628	0.0973892	54.7267	63.5174	98.2993	30.7283	36.4389	38.8638
1253	ANAPC4	146.108	0.6928	0.26838	2.58142	0.00983961	0.0975842	114.706	95.0171	122.251	135.953	171.54	237.18
1254	EML6	25.857	1.35312	0.52419	2.58135	0.00984161	0.0975842	17.218	21.4532	6.30686	33.206	56.7412	20.2168
1255	FAM117B	47.0601	-1.05297	0.408159	-2.5798	0.00988581	0.0978664	59.932	39.8908	92.5445	26.6049	24.1117	39.2769
1256	LCP2	548.559	0.531152	0.205876	2.57996	0.00988127	0.0978664	598.14	438.148	326.146	668.763	530.623	729.533
1257	TPSB2	84478.2	0.41799	0.162069	2.57909	0.00990617	0.09799	123962	45352.3	50223.9	152431	56024	78877
1258	ICOSLG	32.0116	1.22136	0.473915	2.57717	0.0099614	0.0984579	19.2214	19.6721	18.5351	37.0339	44.5791	53.028
1259	RWDD4	172.072	-0.645994	0.250751	-2.57624	0.00998826	0.098645	178.853	180.576	268.696	149.496	94.5333	160.277
1260	ABCA3	228.259	-0.558423	0.216912	-2.57442	0.0100409	0.0990857	285.705	247.154	277.855	232.673	160.159	166.008
1261	SLCO3A1	272.019	0.549035	0.213354	2.57336	0.0100717	0.0993112	282.848	180.103	207.414	318.848	311.962	330.94
1262	ACLY	1884.36	-0.248231	0.0965529	-2.57093	0.0101426	0.0998519	2019.78	2077.43	2034.22	1567.77	1902.85	1704.12
1263	PKN3	14.6903	-1.81488	0.705874	-2.57111	0.0101372	0.0998519	19.1869	24.8125	22.347	1.33054	11.4664	8.99869
1264	NCOR2	237.056	0.539902	0.210201	2.5685	0.010214	0.100475	207.621	186.563	180.879	351.751	249.352	246.171
1265	RAB27B	1941.88	-0.316733	0.12346	-2.56547	0.0103037	0.101278	1519.97	2465.74	2538.91	1570.24	1770.38	1786.04
1266	MAP4K3	22.6766	-1.5355	0.598946	-2.56368	0.010357	0.101721	42.3153	22.9383	33.3016	18.931	13.7563	4.81723
1267	THOC2	770.623	0.380718	0.148775	2.55902	0.0104968	0.103013	821.196	617.697	583.353	856.885	909.249	835.361
1268	PSTPIP2	498.125	-0.452935	0.177034	-2.55847	0.0105135	0.103096	529.282	631.367	563.436	454.192	354.626	455.845
1269	NSUN2	97.3484	-0.842982	0.329639	-2.55729	0.0105491	0.10332	122.349	115.773	128.466	107.526	48.3101	61.6651
1270	TMTC3	55.0034	0.999069	0.390694	2.55716	0.010553	0.10332	23.6999	42.1299	39.6525	34.2719	105.959	84.3072
1271	RERE	551.079	-0.387583	0.151644	-2.55588	0.010592	0.10362	674.26	468.901	737.13	547.893	382.984	495.305
1272	DVL2	59.7031	1.00505	0.393418	2.55465	0.0106294	0.103905	32.9058	38.2488	46.2081	77.1272	104.228	59.501
1273	ADAM10	784.781	-0.332098	0.130016	-2.55427	0.010641	0.103936	953.321	737.852	922.463	811.872	535.72	747.456
1274	AQP10	23.2743	1.4361	0.56233	2.55383	0.0106544	0.103985	8.7425	20.2187	9.7695	39.3685	37.2403	24.3065
1275	POU6F1	51.8153	-1.00599	0.394066	-2.55284	0.0106849	0.104165	69.5465	83.433	52.3027	45.9806	37.1372	22.4915
1276	TASOR2	117.058	1.06252	0.416238	2.55269	0.0106896	0.104165	38.2729	77.4705	124.626	180.742	178.13	103.108
1277	FRK	386.214	0.454003	0.178214	2.54751	0.0108495	0.10564	441.692	294.392	253.72	510.348	428.444	388.689
1278	CHST1	171.726	0.730723	0.28699	2.54616	0.0108916	0.105967	235.331	141.596	39.8735	314.199	187.375	111.98
1279	ADAM32	110.232	2.11822	0.832194	2.54534	0.0109171	0.106049	44.3903	21.5338	34.7764	117.48	369.479	73.7341
1280	CHUK	49.4123	-1.26547	0.497159	-2.5454	0.0109152	0.106049	45.9971	44.4483	124.667	23.3063	36.7393	21.3153
1281	SMC1A	468.345	-0.583315	0.229197	-2.54504	0.0109266	0.106059	594.487	512.983	544.543	252.884	340.117	565.058
1282	MPV17L	213.325	0.547461	0.215248	2.54339	0.0109781	0.106476	195.738	223.769	104.269	288.277	303.91	163.985
1283	IER3IP1	343.685	-0.51038	0.200773	-2.54208	0.0110196	0.106795	331.929	412.049	462.361	235.775	365.131	254.865
1284	GALE	176.229	-0.611424	0.240573	-2.54154	0.0110366	0.106844	149.959	262.591	226.39	111.234	184.883	122.317
1285	INTS7	193.307	-0.642291	0.252734	-2.54137	0.0110418	0.106844	220.037	228.105	250.844	100.006	191.447	169.405
1286	PKP4	57.4163	0.975266	0.383941	2.54015	0.0110806	0.107052	36.4666	44.6811	31.8946	91.9216	94.649	44.8848
1287	SLC30A6	194.558	0.648494	0.255272	2.5404	0.0110724	0.107052	129.498	132.225	196.008	217.544	274.668	217.408
1288	KNL1	52.7784	-1.661	0.654401	-2.5382	0.0111424	0.107399	44.6819	82.5159	69.0039	98.4707	11.0146	10.9832
1289	POLI	95.5759	0.772744	0.304397	2.5386	0.0111296	0.107399	52.729	98.7302	62.8418	112.027	142.359	104.768
1290	SHMT1	187.399	-0.620928	0.244614	-2.5384	0.011136	0.107399	192.791	211.942	275.165	167.055	115.736	161.705
1291	WASH2P	69.819	0.871986	0.343706	2.53701	0.0111804	0.107682	36.4013	45.4128	68.1328	75.5025	88.8968	104.568
1292	PAICS	371.844	-0.484072	0.190898	-2.53577	0.0112202	0.107981	277.856	489.434	548.703	252.422	336.998	325.649
1293	NEK2	24.3386	-1.38587	0.54662	-2.53535	0.0112334	0.108025	52.0592	28.1768	26.6146	12.9137	12.9118	13.3553
1294	DNASE1	195.259	0.615453	0.242867	2.53411	0.0112732	0.108324	139.032	148.271	175.755	235.576	272.878	200.038
1295	TIMELESS	178.182	-0.880363	0.347485	-2.53352	0.0112922	0.108422	131.151	272.311	292.521	165.614	110.172	97.319
1296	AC096751.1	59.0603	-1.11626	0.440682	-2.53303	0.0113082	0.108492	125.368	65.9812	53.8525	32.9717	25.912	50.276
1297	IMPDH2	540.451	-0.386746	0.152742	-2.53203	0.0113404	0.108718	642.754	524.398	674.643	461.164	456.508	483.239
1298	CCDC125	101.505	0.883453	0.349059	2.53096	0.0113751	0.108966	58.3659	75.5555	72.872	160.515	166.915	74.8076
1299	ABHD3	199.486	0.611772	0.241912	2.52891	0.0114418	0.109352	149.864	153.585	163.918	305.305	186.428	237.815
1300	SGTB	123.213	-0.7147	0.282592	-2.52908	0.011436	0.109352	75.6713	206.336	184.894	60.6514	103.923	107.802
1301	TMEM9B	367.17	0.588392	0.232654	2.52904	0.0114374	0.109352	202.76	310.669	376.601	494.024	390.22	428.747
1302	ARHGEF9	268.641	-0.524757	0.207537	-2.52849	0.0114554	0.109398	371.44	261.705	321.316	214.588	218.157	224.638
1303	ZNF776	153.598	-0.755975	0.299415	-2.52484	0.011575	0.110455	204.464	165.625	192.699	87.2326	81.236	190.331
1304	KTN1	368.701	0.487831	0.193292	2.52381	0.0116091	0.110696	345.121	263.556	313.032	371.292	424.331	494.872
1305	NPRL2	891.586	-0.306174	0.12133	-2.52348	0.0116199	0.110714	895.572	1034.78	1028.69	772.578	807.411	810.496
1306	EDEM3	154.159	0.792875	0.314472	2.52129	0.0116925	0.111177	93.6636	127.877	108.687	262.454	126.123	206.15
1307	EMILIN2	294.216	-0.476895	0.189126	-2.52157	0.0116831	0.111177	367.56	362.589	293.74	290.63	253.159	197.617
1308	GALK1	355.632	-0.480112	0.19043	-2.52121	0.0116954	0.111177	312.821	430.637	503.591	278.214	258.163	350.363
1309	DDX39B	116.103	-0.689683	0.273585	-2.52091	0.0117053	0.111187	125.099	121.186	184.65	83.4628	75.4441	106.778
1310	POGLUT3	25.8768	-1.41689	0.562905	-2.5171	0.0118325	0.11231	35.3907	24.041	54.3642	13.3006	17.0514	11.1126
1311	TBC1D10C	98.1182	1.07796	0.428418	2.51615	0.0118645	0.112527	21.7387	88.4523	96.2996	136.949	127.949	117.32
1312	FUBP3	79.048	1.0815	0.429948	2.51541	0.0118895	0.112678	35.4015	76.8369	41.7418	130.484	67.3117	122.512
1313	MAP1A	305.95	0.514484	0.204677	2.51364	0.0119493	0.11311	390.598	179.507	203.27	441.199	269.076	352.048
1314	MYCBP	203.435	-0.585727	0.233031	-2.51352	0.0119532	0.11311	225.815	283.564	222.029	191.883	158.906	138.414
1315	RABGGTA	153.751	0.621492	0.247309	2.51302	0.0119703	0.113185	105.947	129.613	125.812	140.741	214.563	205.83
1316	BATF	734.172	-0.449119	0.178965	-2.50953	0.0120893	0.114223	1015.4	756.224	767.209	549.634	536.752	779.817
1317	UBE2K	280.171	-0.521971	0.208094	-2.50834	0.0121299	0.11452	297.725	382.679	312.125	237.683	209.626	241.189
1318	PPP2R2B	60.0533	-1.12473	0.448459	-2.508	0.0121418	0.114546	25.1492	31.5968	207.219	11.1641	27.9795	57.211
1319	TRIP13	24.1967	-1.45139	0.578928	-2.50702	0.0121753	0.114774	14.0786	54.5569	40.7339	11.5236	12.8034	11.4837
1320	DGCR8	191.381	-0.57997	0.231525	-2.505	0.012245	0.115344	274.434	190.819	221.16	191.611	146.2	124.063
1321	GDAP2	548.238	-0.519051	0.20724	-2.50459	0.0122595	0.115393	738.703	527.076	661.792	327.244	446.335	588.279
1322	RFC4	51.2977	-1.05502	0.421421	-2.50347	0.0122981	0.115495	55.4076	65.976	83.1465	20.8097	50.7836	31.663
1323	SMG6	165.995	0.703206	0.280879	2.50359	0.012294	0.115495	183.091	123.055	84.824	197.687	207.337	199.977
1324	SNX29	790.746	0.347052	0.138622	2.50359	0.0122941	0.115495	602.425	690.929	801.171	887.601	876.539	885.81
1325	TXLNA	1134.28	-0.271316	0.108451	-2.50173	0.0123587	0.115976	1231.6	1175.13	1315.56	1010.23	985.725	1087.44
1326	POLK	391.036	-0.475474	0.190112	-2.50103	0.0123834	0.11612	467.886	509.392	387.014	266.08	367.952	347.89
1327	KPNA6	1052.98	-0.319834	0.127959	-2.49951	0.0124364	0.116529	1273.96	1207.84	1031.47	868.252	992.544	943.788
1328	NCR3LG1	60.3331	-0.940637	0.376462	-2.49862	0.0124677	0.116735	42.8441	131.92	62.9185	18.2736	63.8757	42.1661
1329	RAB6A	907.444	-0.297712	0.119182	-2.49796	0.0124909	0.116864	902.223	993.596	1105.91	753.016	776.024	913.895
1330	ACVR1B	90.6714	0.806848	0.323147	2.49684	0.0125304	0.117057	38.0616	80.7437	84.3876	94.6174	117.215	129.004
1331	VOPP1	201.431	0.646072	0.258732	2.49707	0.0125224	0.117057	156.704	131.829	180.413	291.201	260.397	188.043
1332	AIF1	21.0312	1.46713	0.587667	2.49653	0.0125414	0.117072	6.14942	15.2053	12.7861	32.4292	32.4574	27.1594
1333	CMTM6	1403.49	0.410083	0.164366	2.49494	0.0125979	0.117474	751.87	1451.82	1494.05	1504.7	1640.8	1577.7
1334	MON1B	410.229	-0.423609	0.169798	-2.49479	0.0126033	0.117474	421.047	444.627	544.057	293.366	379.114	379.164
1335	ERH	118.592	-0.677518	0.271847	-2.49228	0.0126927	0.1178	127.147	141.958	168.603	75.3715	98.3076	100.163
1336	PARP12	81.1057	0.837029	0.33574	2.49308	0.0126639	0.1178	65.538	41.1871	67.0485	84.1408	84.5988	144.121
1337	RPS19	1904	0.258482	0.103665	2.49343	0.0126515	0.1178	1948.05	1571.79	1680.54	2261.55	2153.43	1808.65
1338	TNFSF12	26.2918	1.26759	0.508584	2.49239	0.0126886	0.1178	13.216	17.3543	15.6036	34.9357	34.9048	41.7367
1339	UBE2J2	88.7696	0.914615	0.36699	2.49221	0.0126952	0.1178	30.8041	88.3398	72.8738	114.251	121.372	104.977
1340	UBE2Z	200.462	0.608271	0.244043	2.49247	0.0126857	0.1178	129.479	185.188	163.278	267.812	222.939	234.073
1341	CDIP1	100.448	0.818141	0.328402	2.49128	0.0127285	0.117933	74.6619	69.8903	68.5185	83.7822	174.66	131.178
1342	MIIP	483.375	-0.417169	0.167437	-2.49149	0.0127207	0.117933	560.003	567.939	526.807	343.305	463.544	438.65
1343	CALU	1978.56	-0.234366	0.0941515	-2.48924	0.0128017	0.118346	1966.99	2040.84	2412.59	1827.68	1665.21	1958.03
1344	ILVBL	262.735	-0.536673	0.215596	-2.48925	0.0128011	0.118346	303.227	275.749	352.151	171.84	243.5	229.941
1345	LSM8	292.973	-0.489804	0.19674	-2.4896	0.0127886	0.118346	334.432	370.362	320.538	272.902	223.207	236.397
1346	RPA3	102.645	-0.77193	0.310406	-2.48684	0.0128883	0.119059	97.2595	124.047	167.757	81.9981	60.2274	84.5817
1347	NOD1	100.579	0.737045	0.296457	2.48618	0.0129123	0.119192	63.8916	78.3617	81.9381	89.126	154.709	135.448
1348	NINJ1	44.9359	1.01344	0.407741	2.48549	0.0129374	0.119335	23.8745	30.536	34.7816	47.1847	61.3402	71.8986
1349	RAD1	191.04	-0.595523	0.239634	-2.48513	0.0129504	0.119366	263.083	228.497	199.485	150.734	134.548	169.89
1350	NUP210	30.618	-1.23203	0.495853	-2.48467	0.0129672	0.119433	41.5057	29.7758	58.4273	12.9121	15.4171	25.67
1351	SNX13	227.094	-0.611795	0.246273	-2.48422	0.0129836	0.119495	310.452	186.145	337.283	170.529	178.947	179.206
1352	CD200R1	333.809	-0.481368	0.193865	-2.483	0.013028	0.119816	437.532	507.785	236.132	273.45	336.635	211.322
1353	AC022149.1	38.1982	1.11753	0.450312	2.48169	0.0130762	0.12017	19.3982	30.4375	22.7564	50.8328	47.8881	57.876
1354	IFT140	94.7811	1.01727	0.410158	2.48019	0.0131312	0.120533	50.2512	86.5116	45.6878	99.0394	83.8016	203.395
1355	NRAS	431.687	-0.395968	0.159676	-2.47982	0.0131448	0.120533	400.233	514.83	557.829	314.992	381.842	420.396
1356	SPDYE16	94.6083	1.24949	0.503847	2.47991	0.0131417	0.120533	48.0407	6.43357	81.7148	346.477	13.7839	71.1995
1357	SQLE	1483.58	-0.290028	0.116994	-2.47899	0.0131754	0.120724	1777.62	1775.21	1360.17	1267.79	1409.38	1311.33
1358	ABHD5	121.01	-0.665314	0.26846	-2.47826	0.0132023	0.120882	168.668	123.602	153.326	108.068	84.0556	88.3433
1359	CD48	279.442	-0.537168	0.216893	-2.47665	0.0132623	0.121252	230.67	262.613	518.31	188.123	206.044	270.893
1360	CPLANE1	98.9124	-0.925035	0.373473	-2.47685	0.0132549	0.121252	157.06	108.067	113.329	54.3579	115.691	44.9691
1361	NTPCR	170.952	-0.648409	0.262005	-2.4748	0.0133312	0.121703	257.059	224.426	150.249	139.195	118.907	135.879
1362	THAP12	66.9911	-0.858049	0.346702	-2.47489	0.0133276	0.121703	86.5147	76.1732	96.3319	52.0234	45.8518	45.0514
1363	DGKI	12.0074	1.71984	0.695487	2.47285	0.013404	0.122278	8.35822	5.26435	3.35634	25.3444	12.3651	17.3559
1364	GEN1	77.4827	-0.900544	0.364337	-2.47173	0.0134461	0.122572	56.8074	130.919	100.772	18.6397	91.5623	66.1957
1365	RBM43	57.4077	-0.971276	0.393194	-2.47022	0.0135029	0.12291	130.71	54.0735	47.6015	49.3528	39.8094	22.8989
1366	THBS1	38.1031	1.52492	0.617316	2.47025	0.0135021	0.12291	36.6422	4.46728	29.5479	37.1237	54.1257	66.7116
1367	IFITM2	1312.26	-0.281253	0.113901	-2.46927	0.0135389	0.122968	1306.71	1455.19	1559.33	1228.78	1146.01	1177.57
1368	KIF13B	229.387	-0.546622	0.221343	-2.46957	0.0135275	0.122968	271.359	268.142	273.142	196.011	147.678	219.993
1369	MED12	536.225	-0.400113	0.162024	-2.46946	0.0135317	0.122968	636.131	508.987	669.135	433.918	352.186	616.992
1370	MRGPRX6P	116.81	-0.770871	0.312251	-2.46875	0.0135586	0.123057	20.5724	166.355	268.541	18.8188	87.4925	139.079
1371	MAST3	150.754	0.60434	0.244885	2.46785	0.0135925	0.123275	122.075	97.4029	139.788	174.012	154.461	216.786
1372	PDCD6IP	1077.25	0.364976	0.147977	2.46643	0.0136467	0.123676	1111.52	875.064	846.661	1102.34	1161.67	1366.23
1373	CASP2	535.242	-0.377683	0.1532	-2.46529	0.0136903	0.123935	577.886	590.608	645.294	494.556	461.091	442.017
1374	TPM4	2959.83	-0.221437	0.0898268	-2.46516	0.0136953	0.123935	3313.07	2573.07	3674.01	3145.88	2226.41	2826.52
1375	H2AC6	310.95	-0.60784	0.246706	-2.46383	0.0137462	0.124304	573.775	361.85	216.877	288.255	190.394	234.546
1376	RPAP2	1010.54	0.296801	0.120476	2.46357	0.0137561	0.124304	1102.01	819.767	811.311	1218.97	1036.83	1074.36
1377	LRRC2	206.678	-0.592874	0.240807	-2.46203	0.0138155	0.12466	94.9293	253.265	371.349	49.0077	160.334	311.185
1378	SAPCD2	24.5146	-1.30774	0.531124	-2.46222	0.0138082	0.12466	26.7748	43.2145	33.8521	9.98151	21.5922	11.6725
1379	INAVA	19.5998	1.42847	0.580603	2.46032	0.0138811	0.125162	5.9553	11.0817	15.2859	21.7301	22.8704	40.6754
1380	AC015813.2	56.6174	0.953724	0.388074	2.45758	0.0139876	0.12591	44.7502	42.4325	25.0772	78.7999	110.352	38.2926
1381	FASLG	11.3883	1.74686	0.710866	2.45737	0.0139959	0.12591	6.29801	5.30922	4.18637	18.561	16.7914	17.1841
1382	RPA1	671.454	-0.411021	0.167276	-2.45714	0.0140046	0.12591	539.927	834.161	918.829	431.218	776.317	528.271
1383	ZSCAN26	194.765	-0.69127	0.281287	-2.45753	0.0139897	0.12591	178.207	260.041	281.293	185.724	113.736	149.592
1384	EREG	20.3668	1.54668	0.629836	2.45568	0.0140618	0.126272	5.19566	7.47412	22.2361	35.611	23.2692	28.4149
1385	FOXP4	17.7404	1.71166	0.697045	2.45559	0.0140652	0.126272	2.47438	20.0645	3.75235	28.4541	45.2109	6.48614
1386	MPDZ	149.808	0.671608	0.27376	2.45327	0.0141564	0.126999	151.964	138.326	65.5151	175.182	228.184	139.678
1387	STAG3L3	591.057	0.346662	0.141329	2.45288	0.0141719	0.127046	563.769	530.614	467.719	679.958	703.574	600.709
1388	CCDC150	29.2559	-1.22909	0.501471	-2.45096	0.0142475	0.127352	47.7528	36.7193	38.2777	13.351	22.3836	17.0509
1389	CYB561D1	107.804	0.728789	0.297265	2.45165	0.0142205	0.127352	65.0486	96.1384	80.7966	105.55	126.251	173.037
1390	H2AC19	18.3332	-5.63223	2.29814	-2.45078	0.0142547	0.127352	32.4287	39.4735	22.1326	0	15.9642	0
1391	MSRB1	202.885	-0.547336	0.223352	-2.45055	0.0142637	0.127352	217.921	215.732	289.752	173.318	142.343	178.247
1392	POLB	188.807	0.585189	0.238808	2.45046	0.0142675	0.127352	139.485	132.611	182.253	196.269	250.743	231.482
1393	ZNF274	348.288	-0.427979	0.174626	-2.45083	0.0142527	0.127352	388.437	355.062	456.534	292.725	273.86	323.111
1394	GAMT	20.8343	1.43511	0.586085	2.44864	0.0143399	0.127723	9.01827	13.2179	9.89862	46.3343	26.4025	20.1339
1395	PDK3	656.49	0.406795	0.166117	2.44884	0.0143315	0.127723	622.898	562.321	507.224	653.383	732.515	860.599
1396	RAP1GDS1	546.121	-0.409361	0.167173	-2.44873	0.014336	0.127723	632.838	615.965	608.346	571.776	371.585	476.214
1397	SH3PXD2A	151.543	0.599296	0.244899	2.44711	0.0144006	0.128172	110.665	135.939	114.924	180.962	199.523	167.246
1398	CRISPLD2	29.017	1.30478	0.533545	2.44549	0.0144657	0.128476	12.196	20.1651	15.7587	17.8856	47.6493	60.4475
1399	PLEKHG4	122.984	0.999145	0.40849	2.44595	0.0144473	0.128476	74.6053	74.9383	69.6168	54.7801	281.759	182.203
1400	ZNF330	325.211	-0.506915	0.207278	-2.44559	0.0144617	0.128476	328.301	377.3	439.792	279.7	295.075	231.097
1401	ARMCX6	235.632	-0.504282	0.20628	-2.44465	0.0144993	0.128683	266.692	311.189	248.801	194.228	232.699	160.185
1402	ZNF691	60.9337	-0.92993	0.380592	-2.44338	0.0145504	0.129044	75.0176	75.2185	87.1306	58.4995	33.0061	36.7301
1403	RAD52	79.8292	0.792866	0.324551	2.44296	0.0145673	0.129102	56.2949	72.8248	47.7914	93.3308	107.749	100.984
1404	CDK12	143.975	0.636586	0.260848	2.44045	0.0146689	0.12991	146.822	114.729	81.03	204.947	158.178	158.146
1405	MGST3	646.817	-0.339906	0.139349	-2.43923	0.0147184	0.130255	693.755	580.377	890.518	500.964	475.085	740.204
1406	SRPRB	425.477	-0.460232	0.188699	-2.43897	0.0147291	0.130257	465.92	527.562	474.663	451.798	329.624	303.295
1407	SUSD6	774.037	0.337039	0.138214	2.43854	0.0147469	0.130322	806.376	666.617	589.853	888.213	841.192	851.973
1408	ALDH8A1	15.8998	1.64561	0.674918	2.43824	0.0147591	0.130338	3.3247	12.0891	8.79374	28.335	21.6099	21.2465
1409	PGPEP1	346.255	-0.46945	0.192614	-2.43726	0.0147989	0.130596	403.841	485.947	307.267	366.162	321.532	192.783
1410	EMP1	78.0266	-1.29929	0.533215	-2.4367	0.0148219	0.130656	35.514	26.9494	280.139	5.48842	43.0695	76.9989
1411	INSIG2	143.311	-0.644026	0.264315	-2.43658	0.0148267	0.130656	178.053	139.235	209.26	100.733	115.095	117.492
1412	TNFRSF11A	11.9654	1.76669	0.72533	2.43571	0.0148628	0.130881	4.32932	6.5653	3.87239	12.3566	13.4155	31.2535
1413	KIF22	239.024	-0.640064	0.262832	-2.43526	0.014881	0.130949	203.404	313.373	361.979	202.792	199.818	152.777
1414	BIN2	608.449	0.425019	0.174567	2.4347	0.0149042	0.13106	701.851	557.161	330.594	816.926	639.296	604.866
1415	PPM1M	117.614	0.67285	0.276493	2.43352	0.014953	0.131396	72.256	93.8365	104.648	119.232	129.65	186.06
1416	ZNF33B	147.091	0.744562	0.30601	2.43313	0.0149689	0.131443	224.642	58.0588	73.293	235.551	97.1975	193.805
1417	KIDINS220	449.445	-0.421518	0.173285	-2.43251	0.0149946	0.131575	467.381	574.11	499.393	321.599	378.847	455.341
1418	ANKLE2	452.605	0.471745	0.193979	2.43194	0.0150183	0.131578	499.986	292.303	350.304	523.62	401.352	648.067
1419	CEACAM19	18.5554	1.54964	0.63729	2.43161	0.015032	0.131578	12.1536	2.95633	17.709	33.5246	18.7654	26.2232
1420	SDAD1	215.945	-0.628344	0.258346	-2.43218	0.0150084	0.131578	250.671	195.049	325.941	252.548	102.937	168.525
1421	TUBB6	301.958	-0.572697	0.235534	-2.43148	0.0150371	0.131578	191.423	400.205	511.26	197.519	197.893	313.445
1422	TUBB4A	41.2352	-1.189	0.489298	-2.43001	0.0150983	0.13202	25.0211	40.6544	103.515	19.3068	8.80702	50.107
1423	PSMB4	692.545	-0.3465	0.142644	-2.42912	0.0151356	0.13224	671.54	887.332	771.955	584.836	603.061	636.543
1424	SMIM3	182.57	0.567657	0.23371	2.4289	0.0151447	0.13224	199.094	83.5218	164.055	288.109	144.353	216.287
1425	UHRF1BP1L	122.755	0.656761	0.270591	2.42714	0.0152185	0.13279	113.547	79.0386	95.2667	155.389	141.539	151.75
1426	ANGEL1	101.543	0.703489	0.289938	2.42634	0.0152521	0.132947	72.1779	88.3788	71.4623	113.116	132.678	131.447
1427	LONP1	165.298	0.647831	0.267015	2.4262	0.0152578	0.132947	144.629	110.83	130.046	174.189	246.38	185.713
1428	TPCN1	128.649	0.845617	0.348604	2.42572	0.0152779	0.133029	48.6104	128.306	108.847	175.567	190.592	119.969
1429	OS9	1090.85	0.269115	0.111017	2.42409	0.0153466	0.133534	1065.45	1002.58	901.442	1284.62	1166.72	1124.29
1430	NPTX1	28.9958	-1.43181	0.591435	-2.42091	0.0154818	0.134615	67.5099	60.475	0.831554	23.8523	20.5409	0.765158
1431	NPC1	1288.79	0.256765	0.106109	2.41983	0.0155279	0.134828	1065.07	1099.74	1354.5	1330.65	1235.57	1647.22
1432	SLC1A5	194.467	0.559175	0.231063	2.42001	0.0155201	0.134828	161.189	113.798	199.875	262.275	184.358	245.307
1433	TRIM66	76.3661	-1.18177	0.488424	-2.41956	0.0155394	0.134834	101.078	35.5261	200.091	33.5892	48.5183	39.3947
1434	KIAA1549	328.151	0.464796	0.192261	2.41753	0.0156264	0.135306	366.526	260.827	209.402	414.092	403.671	314.389
1435	SDHA	1020.81	-0.299199	0.123752	-2.41774	0.0156172	0.135306	1081.02	840.372	1432.3	790.752	668.691	1311.71
1436	ZBTB20	2427.24	0.258032	0.106718	2.41788	0.0156112	0.135306	3582.83	1613.34	1589.76	3569.82	2047.91	2159.76
1437	DOCK6	108.271	-0.902852	0.373584	-2.41673	0.0156606	0.135413	156.118	111.133	118.419	178.182	47.0235	38.7522
1438	MAD1L1	620.269	-0.39919	0.165166	-2.4169	0.0156533	0.135413	797.083	675.97	644.684	468.307	555.897	579.675
1439	SRRM1	499.752	-0.370978	0.153626	-2.41482	0.0157432	0.136032	530.939	591.888	566.036	419.179	489.812	400.66
1440	APC	255.767	0.627121	0.259735	2.41447	0.0157583	0.136068	251.102	177.602	173.871	237.712	312.981	381.334
1441	AP001931.1	14.1942	1.64352	0.681165	2.41281	0.0158299	0.136592	13.0014	5.34189	3.87361	22.2017	25.1871	15.5596
1442	PCSK1	13.7558	-1.8701	0.775428	-2.4117	0.0158784	0.136915	28.7499	26.9376	9.16964	8.80807	1.74479	7.12448
1443	NOP2	285.36	0.506901	0.210353	2.40976	0.0159631	0.13755	274.374	189.907	247.73	326.442	349.764	323.944
1444	SLC43A3	2310.41	-0.233512	0.0969363	-2.40892	0.0159998	0.137771	2234.02	2775.27	2476.73	2133.92	2363.06	1879.45
1445	ANKRD36B	154.095	0.619267	0.25729	2.40688	0.0160893	0.138255	108.667	105.189	151.623	146.717	206.488	205.884
1446	PCYT2	88.7764	-0.737198	0.306266	-2.40705	0.0160819	0.138255	123.203	133.324	76.8651	78.7924	72.5541	47.9195
1447	RGS10	923.13	0.412816	0.171502	2.40706	0.0160816	0.138255	653.335	719.514	1014.43	1226.55	919.744	1005.21
1448	DTD1	383.243	-0.4116	0.171065	-2.40611	0.0161235	0.138357	378.488	484.357	451.338	316.209	347.552	321.517
1449	TRIM8	91.1176	0.891106	0.370327	2.40627	0.0161163	0.138357	44.7066	65.821	80.5953	140.756	132.585	82.2424
1450	MFSD14C	320.567	0.465282	0.193402	2.40578	0.016138	0.138386	282.254	285.609	240.291	364.307	346.203	404.74
1451	DBI	1791.8	-0.232289	0.0966235	-2.40406	0.0162139	0.138846	1431.75	2086.04	2302.93	1309.3	1650.79	1969.98
1452	TCTN1	134.406	0.666315	0.277162	2.40406	0.0162139	0.138846	101.946	89.6866	119.235	129.056	191.656	174.857
1453	SLC38A1	32.9518	-1.18552	0.493264	-2.40343	0.0162422	0.138992	53.9462	43.0514	39.224	19.5037	13.1932	28.7923
1454	METTL2B	229.216	0.554916	0.23095	2.40275	0.0162723	0.139154	161.356	153.902	243.547	315.925	213.27	287.298
1455	LTO1	155.806	0.591009	0.246011	2.40237	0.0162891	0.139157	119.511	109.835	144.688	165.454	191.287	204.062
1456	XPO4	110.28	0.931115	0.387611	2.40219	0.0162972	0.139157	74.6118	71.085	55.3897	282.477	63.0189	115.095
1457	ZNF385D	20.8916	-2.06364	0.859137	-2.40199	0.0163063	0.139157	27.8664	15.2244	47.6557	0.521529	15.6412	18.4406
1458	OSTM1	163.374	0.623766	0.259865	2.40035	0.0163795	0.139686	146.361	89.6397	153.285	237.689	174.963	178.308
1459	BCL10	141.214	-0.637239	0.26557	-2.39952	0.0164167	0.139847	147.613	158.208	212.147	115.941	105.663	107.712
1460	ZNF473	59.4776	0.897116	0.373887	2.39943	0.0164208	0.139847	39.9028	34.816	47.9282	54.8199	70.0667	109.332
1461	PNP	380.231	-0.413571	0.172383	-2.39915	0.0164334	0.139858	377.845	458.031	468.457	314.166	342.611	320.274
1462	ABCF2	277.922	-0.459514	0.191646	-2.39772	0.0164974	0.140307	320.866	289.476	355.369	218.803	222.051	260.964
1463	STK11IP	97.5557	0.741279	0.309219	2.39726	0.016518	0.140386	61.5659	90.3253	65.4604	138.294	141.579	88.1099
1464	RAP2B	357.994	-0.475918	0.198606	-2.39629	0.0165618	0.140566	488.976	407.855	356.192	264.028	331.843	299.071
1465	RGS16	11.4224	2.27289	0.948413	2.39652	0.0165515	0.140566	21.7198	0.773243	0	28.8438	11.371	5.82658
1466	FAM120B	361.773	0.426035	0.177813	2.39598	0.0165762	0.140592	309.174	354.84	263.171	457.214	419.913	366.325
1467	SRSF11	517.614	0.397554	0.166069	2.39391	0.0166699	0.141291	485.463	405.083	444.549	540.722	518.203	711.665
1468	CTNNA1	2289.67	0.223883	0.0935396	2.39345	0.0166906	0.14137	1914.93	2382.25	2052.06	2375.9	2492.58	2520.3
1469	TSPAN4	255.053	-0.771983	0.322793	-2.39157	0.0167764	0.142	129.594	283.582	596.39	176.694	117.745	226.313
1470	LPIN2	614.122	0.383621	0.160456	2.39082	0.0168106	0.142192	797.589	487.253	351.161	841.658	660.508	546.565
1471	BRAP	218.977	0.587615	0.245854	2.39009	0.0168441	0.142379	142.002	197.366	183.838	312.415	251.452	226.788
1472	C9orf78	715.306	0.310377	0.129901	2.38934	0.0168786	0.142477	712.616	600.473	601.053	905.674	733.304	738.717
1473	IFT80	102.929	0.737552	0.30866	2.38953	0.0168701	0.142477	59.3555	64.5364	113.421	108.966	135.447	135.848
1474	SLC11A1	48.1882	1.41244	0.59132	2.38863	0.0169115	0.142658	58.4973	31.5477	6.7632	48.8139	73.2449	70.262
1475	CCT7	1471.51	-0.240345	0.100721	-2.38624	0.0170215	0.143488	1650.13	1574.45	1557.71	1342.82	1306.78	1397.19
1476	ST18	11.1486	1.73348	0.726625	2.38566	0.0170483	0.143617	7.57914	3.98504	4.26402	16.2085	21.55	13.3046
1477	DNAJC3	1038.04	0.303003	0.127206	2.38198	0.0172197	0.144963	1010.31	955.139	826.954	1164.7	1071.66	1199.5
1478	EXO5	156.392	-0.580346	0.24369	-2.38149	0.0172428	0.145059	179.029	210.176	172.582	106.515	146.098	123.95
1479	FRS2	77.91	0.842321	0.353787	2.38087	0.0172717	0.145204	52.0909	56.8491	53.5631	145.006	77.7023	82.2483
1480	DSEL	22.9541	1.39974	0.588026	2.3804	0.0172939	0.145292	15.279	14.6778	7.72109	31.0628	23.8654	45.1184
1481	DPH7	197.915	0.675644	0.283946	2.37948	0.017337	0.145458	105.457	156.149	200.311	261.335	268.744	195.493
1482	USP9X	455.879	0.478003	0.200882	2.37952	0.0173354	0.145458	366.835	462.387	314.702	436.718	522.477	632.156
1483	DEPDC5	308.067	0.460994	0.19381	2.37859	0.017379	0.145712	345.998	265.128	178.287	403.369	370.723	284.897
1484	AP004372.1	21.7713	-1.3312	0.559884	-2.37763	0.0174241	0.145991	34.8076	18.3634	39.3559	14.3861	5.67872	18.0361
1485	ZNF850	135.747	-0.666611	0.280441	-2.37701	0.0174535	0.14614	224.494	180.82	104.002	110.77	103.794	90.6003
1486	PSMD9	584.013	-0.350543	0.147519	-2.37626	0.0174889	0.146338	681.163	611.316	670.308	476.796	487.115	577.381
1487	PIK3R3	228.467	-0.566469	0.238498	-2.37515	0.0175418	0.146583	461.652	249.398	124.344	230.587	213.838	90.9815
1488	SGO1	34.323	-1.10992	0.467296	-2.3752	0.0175395	0.146583	46.4349	32.1771	60.0292	18.7905	13.1131	35.3933
1489	GLYATL1P1	99.5841	0.910202	0.383378	2.37417	0.0175886	0.146872	181.707	23.8545	42.7995	171.767	79.5457	97.8309
1490	TSNAX	602.573	-0.393098	0.16559	-2.37393	0.0176001	0.146872	637.652	727.959	681.146	563.493	430.339	574.851
1491	SFPQ	329.427	0.452481	0.190749	2.37213	0.0176857	0.147488	319.571	310.57	207.144	465.172	351.814	322.293
1492	SYPL1	2051.31	0.226748	0.095712	2.36906	0.0178333	0.148619	2282.89	1991.48	1426.74	2554.36	2194.67	1857.7
1493	SCAI	137.546	-0.972827	0.411167	-2.36601	0.0179808	0.149748	108.535	181.935	237.969	141.326	38.2168	117.296
1494	TUSC2	55.4037	1.19064	0.503364	2.36537	0.0180122	0.149908	17.62	30.7287	49.5285	113.621	74.0164	46.908
1495	AP1G1	636.776	-0.521405	0.220474	-2.36493	0.0180336	0.149986	585.102	645.605	1033.09	456.906	667.972	431.983
1496	ITGAV	95.1569	0.799671	0.338245	2.36418	0.01807	0.150189	81.8218	41.7276	92.5338	128.574	113.873	112.412
1497	CHCHD2	1087.71	-0.2912	0.123251	-2.36267	0.0181441	0.150548	1048.67	1196	1350.53	915.861	1062.24	952.973
[truncated: 10,937 more rows]

## Sheet: DESeq2-TGFB-7w vs no stim
	Gene	baseMean	log2FoldChange	lfcSE	stat	pvalue	padj	Nostim_D1	Nostim_D2	Nostim_D3	TGF_D1	TGF_D2	TGF_D3
[truncated: 13,288 more rows]

[truncated: 1 more sheets: Timepoint-specific TGF-b sigs ]
