# Supplementary material for: Human intraepithelial mast cell differentiation and effector function are directed by TGF-β signaling
Source: J Clin Invest. 2025 Jan 2;135(1):e174981. doi: 10.1172/JCI174981 (PMC11684804; doi:10.1172/JCI174981)
Supplement: Supplemental table 6 [file jci-135-174981-s195.xlsx]

## Sheet: DESeq2-pseudobulk-Epi_v_LP
Gene	baseMean	log2FoldChange	lfcSE	stat	pvalue	padj	Epi_N10	Epi_N106	Epi_N11	Epi_N110	Epi_N111	Epi_N12	Epi_N14	Epi_N15	Epi_N18	Epi_N19	Epi_N21	Epi_N23	Epi_N24	Epi_N26	Epi_N44	Epi_N46	Epi_N49	Epi_N50	Epi_N51	Epi_N52	Epi_N539	Epi_N58	Epi_N8	Epi_N9	LP_N10	LP_N106	LP_N11	LP_N110	LP_N111	LP_N12	LP_N13	LP_N14	LP_N15	LP_N16	LP_N17	LP_N18	LP_N19	LP_N20	LP_N21	LP_N23	LP_N24	LP_N26	LP_N44
IGHA1	93.535	-7.2999	0.428909	-17.0197	5.86945e-65	1.43332e-61	1.03265	0	0	0	0	0	0	0	0	0	0	0	0	0	2.78177	0	0	0	0	0	0	0.847509	0	0.868637	220.657	74.8966	235.464	60.5676	112.761	46.0726	91.55	63.1274	102.5	172.474	92.228	109.041	30.5612	165.892	126.693	40.1482	91.8229	92.241	172.95
IGJ	47.4802	-5.79076	0.439656	-13.1711	1.28666e-39	1.57102e-36	0	0	0	0	0	0	0	1.11875	0	0	0	0	0.98119	0	1.39088	0	0	2.94496	0	0	0.724083	0.847509	0	0	81.2103	41.5089	41.8603	22.5964	37.5868	6.70961	32.6964	16.0741	28.9316	92.5316	37.3683	37.7252	6.72906	33.7071	29.9456	12.4598	32.304	37.8292	53.3205
LMNA	47.442	-2.59472	0.214544	-12.0941	1.13452e-33	9.235e-31	8.26118	0	3.45523	0	13.5548	13.3347	12.1655	11.1875	19.4981	27.0995	19.8397	31.5457	14.7178	0	11.1271	4.31928	35.1087	17.6697	12.773	12.2199	9.41308	26.2728	11.9038	5.21182	57.7021	38.3506	44.9999	79.4367	117.487	77.3841	85.0108	46.1765	85.968	90.6432	101.769	107.491	64.4869	23.1323	169.308	89.9874	118.485	97.4231	35.547
DNAJB1	30.3865	-3.73687	0.312029	-11.976	4.74504e-33	2.89685e-30	1.03265	0	13.8209	0	2.71095	2.22245	3.31787	10.0687	0	0	0	0	5.88714	0	4.17265	0	0	0	12.773	9.16494	1.44817	11.0176	0	4.34319	64.6477	21.6568	102.558	35.4087	98.5797	22.8127	52.3143	56.4055	61.1696	51.6163	80.302	52.7119	38.1314	87.9029	85.2299	46.3781	96.1375	53.3754	50.2443
IGKC	15.4787	-4.38393	0.374321	-11.7117	1.11047e-31	5.42353e-29	0	0	0	0	0	0	1.10596	0	0	0	0	0	0	0	6.95442	0	0	0	0	0	0	2.54253	0	1.73727	70.5247	14.8891	17.7906	9.78399	15.6294	3.57846	26.1572	16.9509	15.7057	18.2545	7.55316	8.78531	4.48604	15.2013	12.6693	11.4215	22.3473	14.2507	40.6739
DNAJA1	53.739	-2.42132	0.207376	-11.676	1.69074e-31	6.88132e-29	18.5876	8.2013	31.0971	0	18.9767	11.1122	11.0596	13.425	48.7452	43.3592	19.8397	18.9274	7.84952	9.12506	11.1271	12.9578	23.4058	23.5597	0	12.2199	8.689	19.4927	11.9038	7.81774	151.201	27.5222	106.744	64.2948	115.429	54.5715	228.875	127.716	88.4479	87.4959	159.014	131.263	75.1412	60.805	122.086	67.1444	95.1418	100.791	60.4982
EIF1	146.644	-0.976288	0.0892683	-10.9366	7.70676e-28	2.68856e-25	102.232	61.5097	131.299	72.8264	103.016	122.235	102.854	112.994	97.4905	48.7791	59.519	132.492	64.7585	63.8754	58.4171	77.747	117.029	73.6239	140.502	105.397	81.0973	110.176	107.134	99.8933	244.165	132.197	217.674	176.345	171.695	167.74	222.336	238.481	233.106	200.17	243.291	238.237	159.535	218.105	207.316	170.976	172.583	173.081	200.635
FTH1	866.261	-0.819031	0.077951	-10.507	8.02092e-26	2.44839e-23	942.807	360.857	729.053	499.381	401.221	811.194	778.594	761.868	799.422	785.886	793.586	561.513	440.554	465.378	443.692	423.289	468.116	568.377	344.87	372.708	388.109	647.497	892.784	848.659	1334.63	656.924	1344.76	662.516	890.191	1990.52	693.165	1382.08	1424.26	1174.59	1182.27	1765.85	1034.87	1181.73	2278.17	963.211	997.219	1073.73	813.479
ENO1	20.448	1.49152	0.144943	10.2904	7.78634e-25	2.11269e-22	35.11	32.8052	27.6418	10.4038	16.2657	46.6714	35.3906	34.6812	29.2471	75.8786	0	31.5457	22.5674	45.6253	22.2541	38.8735	11.7029	47.1193	31.9324	24.4398	19.5502	27.1203	35.7114	23.4532	9.08273	7.21895	13.6046	12.3465	8.61524	16.9977	19.6179	13.4438	14.0525	9.442	17.8891	13.9531	22.1498	17.8449	13.8211	15.2286	10.6205	11.1415	4.78517
IGHA2	10.5731	-4.15193	0.404719	-10.2588	1.08057e-24	2.63876e-22	0	0	0	0	0	0	0	0	0	0	0	0	0	0	1.39088	0	0	0	0	0	0	0	0	0.868637	19.234	4.06066	82.6742	12.8124	3.27837	5.36768	19.6179	17.2431	30.5848	76.1655	19.8767	21.7049	7.85058	25.776	47.222	3.11495	2.98701	11.1415	10.5957
H3F3B	239.423	-0.987167	0.101388	-9.73657	2.1055e-22	4.6742e-20	164.191	118.919	127.843	83.2302	187.056	215.578	120.549	192.425	116.989	184.277	277.755	138.801	173.671	209.876	132.134	112.301	210.652	103.073	95.7972	105.397	109.337	210.182	226.172	167.647	449.328	217.02	404.999	239.475	288.877	382.895	196.179	278.228	342.219	336.135	308.089	386.554	212.807	377.388	322.491	290.036	296.82	280.35	286.768
NFKBIZ	15.6788	-3.17051	0.333091	-9.51845	1.75777e-21	3.57705e-19	3.09794	0	3.45523	0	2.71095	2.22245	1.10596	1.11875	0	10.8398	0	6.30913	1.96238	0	1.39088	0	0	5.88991	6.38648	0	4.3445	5.93256	0	2.60591	39.5366	15.7914	12.5581	45.1927	32.7837	24.1546	19.6179	18.7044	28.9316	37.1385	66.7858	39.7923	28.3181	11.8966	54.1325	20.0741	18.3646	17.6191	14.0137
NFKBIA	112.244	-2.54228	0.268006	-9.48593	2.40241e-21	4.29419e-19	17.555	8.2013	31.0971	0	29.8205	113.345	14.3774	46.9874	48.7452	5.4199	0	37.8548	27.4733	9.12506	22.2541	12.9578	81.9203	58.8991	44.7053	29.0223	28.2392	58.4781	0	19.11	294.387	41.9601	126.628	157.942	107.042	258.096	104.629	195.52	285.182	411.671	294.971	312.137	204.956	163.909	142.818	173.053	162.405	216.87	83.7405
QPCT	4.93287	2.50385	0.264025	9.48338	2.46186e-21	4.29419e-19	10.3265	28.7045	3.45523	0	13.5548	13.3347	5.52979	8.94999	0	5.4199	39.6793	0	7.84952	9.12506	5.56353	8.63855	0	11.7798	6.38648	9.16494	4.3445	5.08505	0	6.9491	0.534278	1.80474	0	1.39771	1.06737	5.36768	6.53929	0.876769	2.47985	0.629467	1.98767	3.61748	1.68227	1.32185	1.15176	1.73053	1.99134	1.03642	1.36719
FABP1	10.6126	4.19382	0.444468	9.43558	3.88835e-21	6.33023e-19	12.3918	0	20.7314	31.2113	16.2657	22.2245	26.543	19.0187	9.74905	10.8398	19.8397	0	5.88714	0	18.0815	12.9578	46.8116	0	204.367	1.52749	18.8262	8.47509	11.9038	14.7668	0.534278	0	0	7.68742	0.762411	0.447307	6.53929	8.47544	0.826616	1.8884	0.397535	0.516783	0.560755	0	3.45527	0	0.33189	0.259104	0
TNFAIP3	8.31718	-3.8505	0.417484	-9.22311	2.88606e-20	4.40486e-18	0	0	0	0	2.71095	0	0	0	0	0	0	0	1.96238	0	0	0	0	0	0	0	0.724083	4.23755	0	0	19.7683	4.96302	8.37207	10.9488	17.9929	13.8665	13.0786	5.84513	10.746	20.7724	20.2743	9.30209	9.81322	1.98277	13.8211	21.1124	23.2323	18.6555	18.4571
BIRC3	17.1143	-4.0604	0.442278	-9.18065	4.28482e-20	6.15501e-18	0	0	0	0	5.4219	11.1122	0	0	9.74905	0	0	6.30913	0.98119	0	2.78177	0	0	5.88991	0	0	2.17225	1.69502	0	0	29.9196	10.8284	1.04651	26.5566	38.4255	59.9391	32.6964	11.6903	28.9316	23.9197	24.6471	22.7385	11.7759	2.6437	73.7123	19.0358	22.7898	30.3152	28.711
HSPA1A	36.9627	-3.3536	0.370993	-9.03952	1.57354e-19	2.13477e-17	8.26118	0	34.5523	0	10.8438	8.8898	2.21191	5.59374	29.2471	10.8398	0	0	3.92476	0	8.3453	4.31928	0	11.7798	0	0	3.62042	9.3226	0	0	71.059	41.5089	120.348	37.7383	143.562	15.2084	65.3929	32.1482	31.4114	49.0984	125.223	53.7454	42.337	88.5638	118.631	68.1827	173.689	64.776	34.1798
FOSB	43.1789	-2.17417	0.242624	-8.96107	3.21533e-19	4.13255e-17	5.16324	8.2013	17.2761	0	24.3986	11.1122	4.42383	15.6625	19.4981	10.8398	0	18.9274	19.6238	27.3752	12.5179	25.9157	46.8116	8.83487	19.1594	12.2199	18.8262	29.6628	23.8076	2.60591	65.7162	34.7412	56.5115	102.965	82.5691	34.8899	78.4715	71.6028	63.6494	67.353	66.7858	48.0608	50.1876	38.3336	88.6852	50.5314	100.341	52.8572	60.4982
CD9	82.3686	1.00473	0.113482	8.85366	8.46931e-19	1.0341e-16	110.493	77.9123	100.202	93.634	111.149	164.461	117.231	102.925	58.4943	70.4587	19.8397	113.564	135.404	209.876	90.4074	120.94	140.435	156.083	83.0242	87.0669	84.7177	138.991	71.4227	136.376	53.4278	41.5089	38.7208	91.5502	57.1808	98.4076	52.3143	61.0816	69.4357	39.6564	66.3883	49.6112	53.8325	79.3109	61.043	83.7575	82.9725	49.4888	39.3067
S100A11	50.8258	1.23717	0.141013	8.77342	1.73323e-18	2.0155e-16	49.5671	123.019	58.7389	41.6151	51.5081	160.016	110.596	99.5686	68.2433	54.199	79.3586	94.637	68.6833	36.5003	91.7983	56.1506	23.4058	94.2386	25.5459	53.4622	75.3046	79.6659	35.7114	98.156	24.5768	19.8521	20.9302	22.5964	26.6081	65.3068	65.3929	27.4721	41.3308	38.3975	30.2126	24.8056	36.1687	23.1323	33.4009	30.4573	27.3256	24.6149	23.584
HSP90AA1	69.2872	-1.51926	0.177484	-8.55996	1.12902e-17	1.25322e-15	29.9468	41.0065	27.6418	20.8075	40.6643	13.3347	17.6953	23.4937	58.4943	16.2597	39.6793	25.2365	41.21	36.5003	23.645	69.1084	23.4058	53.0092	51.0918	32.0773	52.8581	42.3755	23.8076	12.1609	78.0046	44.6672	74.3021	143.964	185.266	30.4169	130.786	61.6661	51.2502	53.5047	120.055	63.0475	63.9261	54.1958	186.584	127.021	170.37	166.604	86.1331
PPP1R15A	53.5191	-1.88625	0.220699	-8.54674	1.26609e-17	1.34425e-15	7.22853	12.3019	31.0971	0	29.8205	26.6694	9.95362	26.85	48.7452	27.0995	19.8397	50.473	13.7367	45.6253	13.9088	4.31928	23.4058	23.5597	31.9324	24.4398	16.6539	56.7831	0	8.68637	135.172	47.8255	89.9997	115.078	70.5992	82.3045	71.9322	60.4971	135.565	130.3	125.223	95.6049	76.5431	68.7361	76.0158	71.6438	84.4107	64.5169	38.965
SAMSN1	67.4971	1.11172	0.132463	8.39265	4.75323e-17	4.83641e-15	62.9915	164.026	58.7389	31.2113	170.79	80.0082	77.417	81.6686	136.487	86.7184	59.519	151.419	90.2694	73.0005	84.8439	43.1928	152.138	106.018	70.2512	80.957	95.579	132.211	0	94.6815	24.0425	36.9971	33.4883	45.1927	66.2535	64.8595	156.943	47.0533	35.5445	27.6965	54.0647	39.7923	47.9446	31.0634	48.3737	73.0282	52.7705	28.5014	45.4591
GAPDH	61.0566	0.98455	0.117554	8.37532	5.50741e-17	5.37964e-15	81.5791	82.013	93.2912	52.0189	46.0862	93.3429	91.7945	119.706	165.734	124.658	59.519	88.3278	60.8338	109.501	50.0718	43.1928	58.5145	70.679	57.4783	90.1219	50.6858	69.4957	95.2303	77.3087	48.6193	41.5089	62.7905	64.5278	35.8333	36.6792	104.629	39.4546	66.1293	33.3617	38.5609	25.3224	48.5053	38.3336	64.4983	45.3398	31.1977	42.2339	21.1915
HSPA1B	30.132	-3.38502	0.404567	-8.36702	5.90943e-17	5.47368e-15	6.19588	0	0	0	8.13285	26.6694	2.21191	5.59374	0	0	59.519	6.30913	4.90595	0	5.56353	8.63855	0	0	19.1594	4.58247	0	6.78007	0	1.73727	113.267	24.3639	59.651	47.9882	127.704	11.1827	39.2357	27.4721	25.6251	33.3617	93.4206	35.658	47.1035	72.7016	82.9264	59.184	104.435	24.6149	38.2814
KRT8	4.89527	2.78172	0.332574	8.36421	6.05198e-17	5.47368e-15	3.09794	8.2013	10.3657	0	0	13.3347	5.52979	10.0687	0	0	39.6793	0	3.92476	9.12506	5.56353	4.31928	11.7029	53.0092	38.3189	3.05498	1.44817	1.69502	11.9038	3.47455	0	0.902368	0	2.32952	0.533687	3.57846	0	2.33805	0	0.629467	0	0	1.12151	0	0	1.73053	0.66378	0.518208	0.341798
LTC4S	47.1899	1.18149	0.144915	8.15299	3.55028e-16	3.09635e-14	40.2732	57.4091	76.015	104.038	94.8833	33.3367	134.927	100.687	146.236	75.8786	79.3586	63.0913	61.8149	54.7504	38.9447	56.1506	0	58.8991	25.5459	41.2422	59.3748	94.0735	35.7114	53.8555	19.234	31.1317	39.7673	28.6531	24.2447	45.178	39.2357	71.3106	43.8106	48.4689	41.3436	37.7252	27.7574	31.7244	42.6149	39.1099	24.6705	22.542	13.6719
CD52	32.5754	1.7476	0.220699	7.91849	2.40403e-15	1.98407e-13	9.29382	139.422	34.5523	0	48.7971	84.4531	98.4302	22.375	136.487	32.5194	0	37.8548	52.9842	36.5003	100.144	8.63855	70.2174	26.5046	19.1594	45.8247	57.9266	58.4781	59.519	84.2578	2.13711	42.4113	32.4418	3.26133	13.6471	29.5223	13.0786	6.13739	13.2259	3.7768	8.74576	5.68461	5.0468	9.91386	2.30351	22.4968	28.1	3.36835	21.5333
SAT1	45.3999	-1.46317	0.184819	-7.91678	2.43743e-15	1.98407e-13	13.4244	8.2013	27.6418	10.4038	46.0862	11.1122	19.9072	17.9	0	10.8398	19.8397	18.9274	19.6238	9.12506	20.8632	30.2349	46.8116	23.5597	57.4783	25.9673	33.3078	33.0529	0	29.5337	60.9077	46.472	57.558	90.3855	42.9237	44.2834	91.55	81.2473	40.5042	68.6119	61.2203	65.1147	39.5333	50.8912	72.5606	88.6029	109.634	72.8082	74.5119
PHGR1	10.4848	3.11967	0.395699	7.88395	3.172e-15	2.49872e-13	16.5224	4.10065	13.8209	10.4038	10.8438	11.1122	26.543	26.85	9.74905	5.4199	0	25.2365	7.84952	9.12506	5.56353	25.9157	23.4058	23.5597	166.048	3.05498	14.4817	19.4927	23.8076	9.55501	0	1.80474	1.04651	13.0453	1.37234	0.447307	13.0786	7.89092	0.826616	1.8884	0.397535	0	1.40189	0	3.45527	3.11495	1.54882	1.29552	0.341798
LGALS1	44.7666	1.33122	0.16991	7.83482	4.69507e-15	3.58293e-13	39.2406	110.717	55.2837	20.8075	135.548	37.7816	143.774	43.6312	77.9924	48.7791	99.1983	56.7822	70.6457	82.1256	125.179	30.2349	0	85.4038	44.7053	85.5395	61.5471	70.3433	11.9038	70.3596	18.6997	33.3876	21.9767	22.8293	33.4698	37.1265	0	21.627	25.6251	45.9511	12.7211	23.772	29.4397	23.1323	26.4904	28.7267	21.6835	20.7283	21.5333
AC020571.3	13.8186	-1.98853	0.264541	-7.5169	5.60885e-14	4.15055e-12	4.13059	4.10065	0	0	5.4219	0	7.7417	1.11875	0	0	0	6.30913	3.92476	9.12506	11.1271	4.31928	0	8.83487	6.38648	10.6924	6.51675	12.7126	0	2.60591	19.234	13.5355	2.09302	39.3689	19.7464	22.8127	45.775	15.7818	9.91939	10.7009	24.6471	14.9867	3.64491	9.25294	6.91053	7.26821	7.63347	34.2017	39.6485
CD83	6.89687	-2.42943	0.323809	-7.50267	6.25299e-14	4.49112e-12	3.09794	4.10065	0	0	2.71095	0	1.10596	2.2375	9.74905	5.4199	0	0	1.96238	0	0	4.31928	0	2.94496	0	0	2.17225	4.23755	0	0	10.1513	9.92605	2.09302	13.7442	11.8936	6.70961	19.6179	11.398	10.746	10.0715	25.8397	8.26853	11.4955	5.94832	12.6693	7.26821	10.8417	10.1051	8.20315
CCL4	13.6141	-3.85773	0.517201	-7.45886	8.72747e-14	6.08928e-12	0	0	0	0	0	0	0	0	0	0	0	0	0	0	0	0	0	0	0	0	0	0	0	1.73727	14.4255	0.902368	15.6976	15.6078	23.0248	4.92038	13.0786	16.3664	6.61293	25.1787	248.857	7.75175	31.4023	9.25294	0	39.8021	4.4252	13.7325	10.2539
CD69	115.886	-2.82876	0.384215	-7.36243	1.8059e-13	1.225e-11	7.22853	4.10065	24.1866	0	382.244	140.014	3.31787	14.5437	29.2471	0	19.8397	113.564	62.7961	36.5003	59.808	8.63855	0	67.734	0	32.0773	47.0654	161.027	0	18.2414	248.974	88.8833	230.232	187.527	213.551	107.354	85.0108	106.966	95.0608	149.184	215.066	166.921	155.89	49.5693	153.183	385.215	344.391	211.947	148.682
KLF6	25.2142	-1.91391	0.26079	-7.3389	2.15356e-13	1.42135e-11	8.26118	8.2013	13.8209	10.4038	10.8438	22.2245	2.21191	5.59374	19.4981	27.0995	0	6.30913	8.83071	0	13.9088	4.31928	0	23.5597	0	15.2749	10.8612	9.3226	0	5.21182	66.2505	13.9867	31.3953	40.9996	23.8635	43.3888	19.6179	15.4896	60.3429	61.6878	52.077	38.2419	20.4676	16.5231	34.5527	69.2211	63.391	33.9426	25.6348
TPT1	88.1941	-0.913157	0.128682	-7.09621	1.28223e-12	8.24e-11	51.6324	82.013	41.4628	104.038	62.3519	82.2306	44.2383	72.7186	68.2433	21.6796	19.8397	82.0187	79.4764	54.7504	52.8536	77.747	23.4058	55.9542	76.6377	29.0223	51.4099	58.4781	95.2303	54.7242	55.5649	156.11	75.3486	147.692	124.73	104.67	78.4715	86.8002	71.9156	66.7235	77.1217	89.4035	84.1133	79.9718	120.934	107.985	101.116	126.443	135.694
MYADM	10.7065	-2.22693	0.314187	-7.08793	1.36131e-12	8.52387e-11	1.03265	0	0	0	10.8438	6.66735	1.10596	1.11875	0	0	0	12.6183	2.94357	9.12506	2.78177	8.63855	0	0	0	10.6924	10.8612	5.93256	0	0.868637	14.4255	7.67013	17.7906	41.6984	24.3209	8.94614	6.53929	7.89092	11.5726	6.92414	23.8521	13.9531	9.25246	9.91386	24.1869	28.0345	33.7422	21.5056	9.57034
KLF4	5.87973	-2.7338	0.385924	-7.08378	1.40275e-12	8.56376e-11	0	0	0	0	2.71095	0	0	2.2375	0	0	0	0	2.94357	0	1.39088	0	11.7029	2.94496	0	0	0.724083	3.39004	0	0	17.0969	8.5725	9.41858	20.4998	15.3245	4.92038	6.53929	9.35221	15.7057	5.03573	13.9137	14.4699	5.0468	5.94832	14.9728	6.22989	13.165	5.18208	8.88674
NCOA4	10.2224	1.68252	0.246111	6.83646	8.11743e-12	4.83482e-10	9.29382	41.0065	0	10.4038	24.3986	4.4449	21.0132	19.0187	38.9962	5.4199	0	12.6183	14.7178	9.12506	16.6906	30.2349	11.7029	53.0092	6.38648	6.10996	9.41308	33.9004	11.9038	18.2414	6.41134	4.06066	8.37207	6.98857	6.02304	4.02576	0	3.21482	4.13308	3.14733	5.96302	2.06713	4.76642	5.28739	2.30351	2.76884	6.74843	1.03642	5.81056
PLD3	9.59969	1.68988	0.247418	6.83006	8.48797e-12	4.93515e-10	17.555	16.4026	13.8209	10.4038	2.71095	20.002	9.95362	11.1875	38.9962	21.6796	39.6793	25.2365	22.5674	45.6253	11.1271	4.31928	0	11.7798	0	0	7.24083	20.3402	23.8076	11.2923	4.27423	5.41421	4.18603	5.12495	2.74468	3.13115	0	4.09159	8.26616	3.14733	5.96302	3.61748	4.76642	7.27016	8.06229	5.19158	7.96536	2.59104	2.39258
ACP5	6.3258	1.68204	0.247321	6.80102	1.03879e-11	5.89934e-10	12.3918	4.10065	0	0	10.8438	8.8898	17.6953	19.0187	0	0	0	18.9274	9.8119	0	16.6906	4.31928	0	8.83487	19.1594	18.3299	9.41308	10.1701	23.8076	24.3218	1.60283	6.31658	0	1.39771	2.74468	8.94614	6.53929	1.75354	3.30646	0.629467	4.37288	1.55035	0.280378	3.96554	1.15176	3.46105	3.42953	1.29552	4.44337
TMSB4X	696.047	0.564031	0.0843924	6.68344	2.33397e-11	1.29535e-09	756.93	1074.37	753.24	374.536	807.863	740.076	860.435	658.943	1091.89	574.51	1805.41	1059.93	678.002	584.004	945.801	686.765	1228.8	1130.86	593.942	665.986	656.743	950.905	666.612	859.082	583.966	535.555	597.556	436.319	555.797	783.682	784.715	518.755	551.353	625.061	610.216	568.978	433.464	613.998	657.652	657.946	518.744	488.411	548.927
NR4A1	7.98174	-2.05284	0.308211	-6.66051	2.72873e-11	1.48079e-09	1.03265	0	0	0	8.13285	13.3347	1.10596	1.11875	0	16.2597	19.8397	6.30913	0.98119	0	1.39088	0	0	0	0	0	2.17225	5.93256	0	2.60591	13.8912	8.5725	15.6976	12.3465	11.6649	12.9719	6.53929	11.6903	11.5726	16.9956	26.2373	10.3357	12.617	5.28739	29.9456	12.8059	18.5858	10.3642	11.6211
PFN1	66.1032	0.95684	0.144157	6.63747	3.19116e-11	1.69409e-09	58.8609	127.12	48.3732	10.4038	94.8833	84.4531	105.066	82.7874	107.24	108.398	357.114	63.0913	53.9654	63.8754	66.7624	43.1928	117.029	73.6239	38.3189	84.012	55.0303	91.531	95.2303	134.639	47.5508	36.5459	65.93	26.7895	40.2553	74.253	45.775	52.3139	56.2099	48.4689	40.151	44.4433	51.8699	80.6327	72.5606	54.6846	39.8268	20.2101	40.6739
SH3BGRL3	90.7324	0.939397	0.142428	6.59558	4.23604e-11	2.20094e-09	105.33	123.019	120.933	10.4038	132.837	175.574	285.337	115.231	155.985	211.376	218.236	94.637	128.536	164.251	100.144	77.747	105.326	88.3487	51.0918	27.4948	72.4083	140.687	107.134	156.355	41.1394	64.9705	94.1858	28.6531	56.1134	106.459	98.0893	74.5254	85.1414	39.6564	69.5686	50.128	61.4027	56.1785	61.043	60.9145	71.9095	36.5336	41.6993
LDHA	18.7172	1.21039	0.184333	6.56632	5.15739e-11	2.62382e-09	29.9468	32.8052	31.0971	10.4038	24.3986	33.3367	28.7549	19.0187	29.2471	48.7791	59.519	18.9274	9.8119	45.6253	18.0815	17.2771	0	47.1193	38.3189	10.6924	10.8612	16.1027	59.519	23.4532	13.8912	9.47487	20.9302	8.15333	8.31028	16.1031	6.53929	6.42964	18.1855	6.29467	19.4792	8.78531	11.2151	15.2013	19.5798	7.61432	8.29725	5.95939	12.3047
C1orf228	3.87665	1.80022	0.275119	6.54341	6.01323e-11	2.9968e-09	3.09794	4.10065	3.45523	0	10.8438	0	11.0596	4.47499	9.74905	16.2597	0	12.6183	12.7555	9.12506	4.17265	8.63855	0	5.88991	0	12.2199	7.24083	6.78007	0	6.9491	0.534278	3.15829	0	1.86362	2.13475	0	0	0.584513	2.47985	0.629467	1.1926	3.61748	2.5234	0	3.45527	4.84547	4.53583	1.29552	3.41798
CAPG	65.8341	0.947604	0.145591	6.50867	7.58212e-11	3.70311e-09	85.7097	73.8117	76.015	10.4038	75.9066	173.351	140.457	115.231	77.9924	81.2985	119.038	119.873	83.4011	73.0005	107.098	43.1928	70.2174	103.073	31.9324	42.7697	66.6156	111.871	71.4227	101.631	50.2222	30.6805	84.7672	40.3007	36.5957	71.1218	26.1572	54.0674	81.0083	64.2056	40.151	66.1482	58.8793	64.1096	69.1053	71.2977	48.6772	41.4566	22.5587
GSTO1	10.8736	1.2753	0.196388	6.49379	8.37025e-11	3.9308e-09	11.3591	16.4026	20.7314	0	18.9767	15.5571	13.2715	16.7812	19.4981	37.9393	0	6.30913	12.7555	36.5003	13.9088	12.9578	35.1087	23.5597	6.38648	15.2749	2.17225	20.3402	23.8076	11.2923	6.41134	5.86539	11.5116	9.31809	5.26063	14.3138	6.53929	6.13739	4.95969	3.14733	9.54083	7.75175	14.2993	7.27016	6.91053	7.96042	6.19528	8.03222	3.75978
RASGEF1B	3.45006	-2.52175	0.388265	-6.49494	8.30686e-11	3.9308e-09	1.03265	0	0	0	2.71095	0	0	0	0	0	0	0	1.96238	0	0	0	0	2.94496	0	0	0.724083	1.69502	0	0	3.20567	1.80474	3.13953	13.0453	17.6879	1.34192	0	1.46128	4.95969	1.8884	7.15562	2.58392	3.64491	0.660924	3.45527	4.84547	7.30158	14.5098	5.12697
IRF1	8.25425	-2.11391	0.326219	-6.48003	9.17046e-11	4.22533e-09	1.03265	0	0	0	5.4219	0	2.21191	3.35624	0	0	0	6.30913	2.94357	0	4.17265	4.31928	11.7029	0	6.38648	6.10996	3.62042	4.23755	0	0	7.4799	17.145	4.18603	12.3465	9.75886	4.47307	6.53929	7.89092	7.43954	5.03573	18.6841	6.2014	10.374	21.1496	5.75878	28.3806	14.9351	4.14566	17.7735
MYL12B	30.152	0.817869	0.126272	6.47706	9.35301e-11	4.22964e-09	37.1753	45.1071	55.2837	31.2113	40.6643	46.6714	42.0264	48.1062	38.9962	21.6796	59.519	25.2365	27.4733	27.3752	26.4268	38.8735	11.7029	47.1193	57.4783	22.9124	25.3429	32.2053	107.134	41.6946	26.7139	15.3403	24.0697	22.1305	17.383	28.6277	19.6179	28.9334	21.492	27.0671	31.8028	18.6042	24.1125	29.0807	25.3386	19.3819	20.6878	18.3964	16.7481
PTGS2	3.37764	-2.70931	0.418909	-6.46753	9.96154e-11	4.42292e-09	0	0	0	0	0	0	0	0	0	0	0	0	0	0	0	0	0	0	0	0	1.44817	1.69502	0	0	4.8085	3.60947	1.04651	14.9089	12.4273	6.70961	0	1.16903	0	3.7768	6.36055	1.55035	4.48604	0	11.5176	7.26821	8.40788	4.66387	8.88674
PKM	18.0546	1.29326	0.200525	6.44936	1.12325e-10	4.89816e-09	35.11	45.1071	20.7314	10.4038	18.9767	26.6694	26.543	36.9187	9.74905	65.0388	0	25.2365	15.699	45.6253	27.8177	4.31928	35.1087	29.4496	6.38648	9.16494	16.6539	16.9502	59.519	28.665	6.94562	5.41421	24.0697	10.7158	6.32801	17.8923	13.0786	8.76769	17.3589	12.5893	15.9014	19.6378	26.9163	14.5403	21.8833	12.8059	9.9567	6.7367	4.78517
CORO1A	4.15426	1.77325	0.275281	6.44159	1.18231e-10	5.06529e-09	1.03265	16.4026	6.91046	10.4038	5.4219	11.1122	5.52979	7.83124	9.74905	5.4199	0	0	9.8119	0	6.95442	4.31928	0	2.94496	6.38648	18.3299	10.1372	5.08505	0	9.55501	0	1.35355	2.09302	2.32952	1.82979	1.34192	0	1.16903	0.826616	1.25893	2.78274	1.03357	2.24302	0.660924	8.06229	3.46105	2.76575	0.777312	4.10157
ACTB	164.791	0.91543	0.142788	6.41111	1.44462e-10	6.01845e-09	138.375	434.669	155.485	83.2302	200.61	268.916	232.251	144.319	214.479	249.315	436.472	290.22	165.821	146.001	274.004	95.0241	444.71	206.147	95.7972	160.386	191.882	244.93	119.038	246.693	143.187	72.1895	71.1626	126.493	142.876	153.874	111.168	94.3988	108.287	141.63	131.981	93.5377	125.89	140.777	221.137	178.244	150.457	66.8488	79.6389
BTG1	42.5047	-0.927472	0.144689	-6.41012	1.45409e-10	6.01845e-09	22.7182	16.4026	62.1941	20.8075	51.5081	42.2265	16.5894	29.0875	9.74905	5.4199	0	31.5457	47.0971	9.12506	13.9088	30.2349	46.8116	17.6697	25.5459	36.6598	26.067	44.0705	23.8076	25.1905	44.3451	47.8255	99.4183	67.5561	70.9042	42.9415	78.4715	65.7577	50.4236	33.9912	63.208	49.0944	34.7668	54.8567	63.3465	45.6859	62.2847	33.4244	58.1056
MYL6	67.0479	0.703147	0.110419	6.36797	1.9155e-10	7.7961e-09	72.2853	90.2143	62.1941	41.6151	62.3519	115.567	92.9004	62.6499	136.487	54.199	79.3586	75.7096	62.7961	45.6253	70.935	73.4277	140.435	114.853	159.662	64.1546	68.0638	99.1586	59.519	81.6519	42.208	37.8995	51.2789	47.5223	42.39	76.9368	71.9322	65.7577	55.3833	64.2056	58.04	49.6112	51.3091	70.7189	71.4088	61.2606	43.1457	42.7521	34.8634
ARPC1B	17.508	1.12041	0.17817	6.28844	3.20679e-10	1.28377e-08	34.0774	28.7045	17.2761	10.4038	13.5548	40.0041	19.9072	34.6812	58.4943	10.8398	0	25.2365	12.7555	36.5003	29.2085	17.2771	23.4058	32.3945	19.1594	25.9673	15.2057	26.2728	23.8076	25.1905	9.61701	16.6938	16.7441	8.38628	6.78545	19.6815	0	15.7818	13.2259	16.3661	18.6841	11.886	14.5796	16.5231	12.6693	15.2286	12.8331	8.55043	11.9629
RGCC	3.24572	-2.53511	0.404407	-6.26871	3.64059e-10	1.43392e-08	0	0	0	0	0	0	0	0	0	0	0	0	1.96238	0	1.39088	0	0	0	0	0	0	1.69502	0	0	10.6856	3.60947	1.04651	0.465904	4.49822	38.4684	6.53929	1.75354	5.78631	1.25893	0.397535	7.75175	1.12151	5.28739	8.06229	12.1137	10.7311	2.85014	1.70899
SELK	35.5335	-1.18193	0.188644	-6.26536	3.71966e-10	1.44181e-08	15.4897	32.8052	20.7314	10.4038	2.71095	77.7857	22.1191	11.1875	38.9962	32.5194	19.8397	12.6183	25.5109	27.3752	18.0815	8.63855	11.7029	38.2844	0	9.16494	12.3094	30.5103	0	24.3218	56.6335	30.2293	39.7673	36.3405	53.9024	77.3841	78.4715	47.0533	47.1171	63.5762	58.8351	49.0944	47.3838	31.0634	80.6229	55.7229	53.8768	45.8614	32.4708
UBB	142.869	-0.896575	0.146521	-6.11907	9.41208e-10	3.5913e-08	133.211	106.617	82.9255	41.6151	86.7504	128.902	54.1919	99.5686	38.9962	86.7184	198.397	82.0187	79.4764	73.0005	91.7983	77.747	70.2174	120.743	95.7972	84.012	81.8214	107.634	107.134	86.8637	294.387	69.0312	245.93	152.584	212.026	182.501	209.257	246.08	229.799	259.34	213.079	264.593	144.395	274.944	257.993	205.587	230.442	207.542	86.8166
HSPH1	7.40331	-2.86888	0.473053	-6.0646	1.32286e-09	4.96987e-08	2.06529	4.10065	0	0	5.4219	0	1.10596	2.2375	0	10.8398	0	6.30913	0	0	0	0	0	0	0	0	2.17225	0.847509	0	0	9.08273	4.06066	1.04651	7.22152	49.8617	4.47307	6.53929	5.55287	11.5726	9.442	17.8891	11.3692	8.69171	1.98277	16.1246	6.576	17.8114	11.9188	8.54495
CAMK1	3.77643	1.72499	0.284645	6.06016	1.35987e-09	5.0315e-08	3.09794	8.2013	0	0	13.5548	6.66735	15.4834	10.0687	0	5.4199	0	6.30913	5.88714	0	6.95442	4.31928	0	11.7798	0	6.10996	3.62042	8.47509	0	6.9491	0.534278	0.902368	3.13953	0.931809	1.75354	3.57846	19.6179	3.21482	2.47985	1.8884	1.59014	3.61748	2.24302	3.96554	4.60702	2.42274	1.99134	0.518208	1.70899
LGALS4	4.71028	2.90061	0.478836	6.05764	1.38137e-09	5.03479e-08	1.03265	0	6.91046	31.2113	5.4219	8.8898	9.95362	21.2562	0	0	0	0	3.92476	9.12506	1.39088	4.31928	0	23.5597	83.0242	1.52749	2.89633	6.78007	0	4.34319	0	0.902368	0	4.892	0.228723	0	0	3.21482	0.826616	1.25893	0	0	1.40189	0	0	0.346105	0.66378	0.518208	0
SDCBP	25.9215	-1.01555	0.167818	-6.05146	1.43541e-09	5.1548e-08	18.5876	24.6039	6.91046	10.4038	24.3986	8.8898	11.0596	11.1875	0	16.2597	19.8397	25.2365	8.83071	36.5003	15.2997	25.9157	11.7029	14.7248	0	19.8574	19.5502	32.2053	0	17.3727	29.3853	17.5962	16.7441	46.8234	56.1134	30.8642	39.2357	23.965	42.1574	30.2144	72.3513	30.4902	22.4302	17.184	47.222	34.2644	26.6618	30.5743	23.9258
STX11	4.27843	-2.01672	0.333697	-6.04356	1.50754e-09	5.33536e-08	1.03265	0	0	0	0	0	1.10596	3.35624	19.4981	0	0	0	1.96238	0	0	0	0	0	0	0	2.89633	4.23755	0	2.60591	11.2198	3.15829	6.27905	5.3579	8.539	14.3138	0	2.63031	9.09277	5.03573	9.93836	8.78531	4.76642	1.32185	10.3658	4.84547	4.75709	4.66387	5.81056
EGR1	30.2152	-1.63319	0.27187	-6.00727	1.88677e-09	6.58212e-08	5.16324	4.10065	13.8209	0	35.2424	35.5592	14.3774	16.7812	0	0	19.8397	25.2365	11.7743	0	6.95442	12.9578	23.4058	14.7248	25.5459	15.2749	18.1021	33.9004	0	7.81774	42.208	39.253	55.465	78.2719	43.9911	10.2881	6.53929	55.2365	31.4114	36.5091	63.6055	27.9063	21.5891	61.4659	28.7939	53.3002	86.5127	18.1373	52.9787
DNAJB4	4.73944	-2.23954	0.373181	-6.00121	1.95849e-09	6.64253e-08	0	0	3.45523	10.4038	2.71095	0	0	0	19.4981	0	0	0	0.98119	0	2.78177	0	0	0	6.38648	3.05498	1.44817	0.847509	0	0	10.1513	2.7071	5.23254	7.92038	11.2837	1.34192	6.53929	8.47544	4.95969	8.18307	11.926	9.30209	5.60755	2.6437	11.5176	6.92211	12.2799	8.55043	4.10157
EIF5	16.8812	-1.29836	0.216322	-6.002	1.94902e-09	6.64253e-08	10.3265	8.2013	6.91046	10.4038	13.5548	17.7796	6.63574	11.1875	19.4981	16.2597	19.8397	12.6183	5.88714	9.12506	8.3453	0	0	11.7798	0	12.2199	5.06858	14.4077	0	15.6355	26.7139	9.02368	21.9767	25.8577	18.8315	17.8923	19.6179	20.1657	19.0122	16.9956	21.8644	23.772	14.2993	15.2013	19.5798	23.8813	33.5209	23.5785	39.6485
TUBA1A	38.0252	-1.94232	0.324215	-5.99083	2.08769e-09	6.98374e-08	9.29382	12.3019	27.6418	0	13.5548	73.3408	8.84766	12.3062	0	10.8398	19.8397	0	7.84952	18.2501	11.1271	8.63855	0	17.6697	0	12.2199	11.5853	24.5778	0	10.4236	122.35	6.76776	37.6743	79.2038	29.0478	119.878	32.6964	49.3913	80.1817	64.8351	107.334	128.679	53.5521	39.6554	74.8641	111.446	65.1611	94.3138	11.6211
ANKRD28	10.1122	-2.12169	0.35466	-5.98232	2.19976e-09	7.2592e-08	8.26118	4.10065	3.45523	10.4038	24.3986	0	2.21191	2.2375	0	0	0	0	1.96238	0	2.78177	0	0	2.94496	0	3.05498	3.62042	8.47509	0	0	9.61701	9.47487	4.18603	39.6019	17.7642	3.57846	0	4.6761	8.26616	7.5536	29.8151	3.1007	3.92529	0	2.30351	15.5747	19.139	25.3922	11.6211
S100A4	108.993	0.635699	0.107046	5.93853	2.87586e-09	9.36379e-08	127.016	196.831	110.567	62.4226	219.587	93.3429	186.907	111.875	97.4905	108.398	218.236	100.946	92.2318	91.2506	127.961	86.3855	269.167	111.908	63.8648	155.804	107.164	120.346	178.557	128.558	83.3474	75.3477	104.651	93.1809	88.8971	84.9883	117.707	86.5079	78.5285	94.42	87.4576	66.1482	74.8608	104.426	110.569	104.524	70.582	111.933	67.676
DDX5	58.3435	-0.866684	0.146806	-5.90359	3.55676e-09	1.14284e-07	38.2079	32.8052	55.2837	0	29.8205	46.6714	38.7085	49.2249	38.9962	81.2985	39.6793	37.8548	26.4921	54.7504	36.163	25.9157	58.5145	38.2844	31.9324	41.2422	31.8597	54.2406	0	38.22	94.033	31.1317	56.5115	135.345	94.8439	50.0984	117.707	91.7685	95.0608	57.911	145.895	94.5713	66.7299	38.9945	107.113	64.3756	72.4627	83.4314	51.2697
ZFAND5	4.86693	-1.8956	0.32129	-5.89997	3.63557e-09	1.15299e-07	1.03265	0	0	0	2.71095	2.22245	0	1.11875	0	0	0	6.30913	1.96238	0	0	12.9578	0	2.94496	0	3.05498	2.89633	3.39004	0	1.73727	4.27423	4.06066	4.18603	7.22152	10.75	8.49883	13.0786	8.18318	5.78631	3.7768	9.54083	7.75175	5.0468	4.62647	14.9728	5.19158	7.96536	4.92297	6.15236
PTPN6	10.0114	1.30282	0.221894	5.87135	4.32262e-09	1.35331e-07	12.3918	4.10065	17.2761	10.4038	8.13285	8.8898	16.5894	16.7812	9.74905	27.0995	59.519	6.30913	9.8119	9.12506	16.6906	12.9578	0	8.83487	6.38648	15.2749	5.79266	15.2552	23.8076	15.6355	9.61701	5.86539	7.32556	6.98857	3.96454	6.2623	13.0786	6.7219	7.43954	9.442	9.54083	8.26853	9.53284	13.8794	6.91053	10.3832	7.7441	6.7367	4.44337
PNRC1	11.8906	-1.40085	0.239506	-5.84891	4.94809e-09	1.52952e-07	6.19588	0	6.91046	0	13.5548	0	8.84766	6.71249	0	0	0	0	6.86833	0	5.56353	21.5964	11.7029	5.88991	6.38648	6.10996	7.24083	14.4077	0	2.60591	10.6856	12.6332	23.0232	42.1644	23.711	4.47307	32.6964	16.3664	21.492	6.92414	14.7088	22.7385	12.8974	15.2013	6.91053	20.4202	15.0457	15.2871	16.7481
IGLC3	8.10711	-3.71172	0.63489	-5.84624	5.0282e-09	1.53486e-07	0	0	0	0	0	0	0	0	0	0	0	0	0	0	0	0	0	0	0	0	0	0	0	0	63.5791	9.02368	12.5581	4.65904	5.26063	0.447307	0	6.13739	1.65323	15.7367	10.7334	7.23496	2.24302	15.8622	12.6693	9.34484	1.99134	8.03222	8.20315
IGLC2	11.1617	-3.88364	0.666992	-5.82262	5.79314e-09	1.74653e-07	0	0	0	0	0	0	0	0	0	0	0	0	0	0	0	0	0	0	0	0	0	0	0	0.868637	63.0448	70.8359	27.2092	3.02838	5.18439	0	0	11.1057	1.65323	7.5536	6.75809	11.3692	3.64491	11.8966	3.45527	10.3832	2.2126	4.40477	6.83596
CYBA	44.3697	0.758123	0.130467	5.81083	6.21634e-09	1.85126e-07	42.3385	65.6104	31.0971	0	84.0395	57.7837	71.8872	39.1562	68.2433	16.2597	99.1983	82.0187	53.9654	63.8754	55.6353	38.8735	46.8116	76.5689	63.8648	68.7371	60.823	73.7333	23.8076	77.3087	26.7139	18.9497	31.3953	25.6247	29.8103	48.3092	19.6179	49.6836	48.7703	33.3617	36.9707	32.5573	23.8321	48.2475	31.0974	47.4164	27.3256	28.2423	27.3438
TIMP1	39.44	0.870005	0.149876	5.80485	6.44232e-09	1.89544e-07	29.9468	94.3149	27.6418	0	70.4847	68.8959	49.7681	30.2062	48.7452	54.199	59.519	88.3278	97.1378	36.5003	48.6809	21.5964	46.8116	111.908	19.1594	22.9124	34.0319	61.0207	23.8076	63.4105	13.8912	24.3639	19.8837	23.2952	22.7198	81.4099	13.0786	26.8876	23.1452	28.9555	19.0817	21.7049	23.2713	41.6382	27.6421	59.184	40.38	22.542	17.7735
ARL5B	2.88826	-2.46112	0.425295	-5.78685	7.17178e-09	2.08494e-07	0	0	0	0	2.71095	0	0	0	0	0	0	0	0.98119	0	0	0	0	2.94496	0	0	0.724083	0	0	0	4.27423	2.7071	1.04651	3.26133	7.92907	2.68384	6.53929	1.46128	0.826616	5.6652	17.8891	7.75175	5.0468	1.32185	9.21404	3.80716	5.75276	6.7367	6.49416
HES1	24.5026	-1.47295	0.256242	-5.74828	9.01562e-09	2.59013e-07	7.22853	12.3019	3.45523	20.8075	24.3986	4.4449	32.0728	17.9	19.4981	0	0	18.9274	11.7743	18.2501	9.73618	21.5964	11.7029	2.94496	6.38648	1.52749	10.1372	31.3578	11.9038	13.8982	21.9054	41.9601	31.3953	19.1021	40.179	58.5972	78.4715	66.9267	22.3186	18.2545	38.1633	18.6042	14.5796	21.8105	25.3386	14.8825	52.4386	29.0196	44.7755
ATP5EP2	4.45918	1.97092	0.343911	5.73089	9.99039e-09	2.83681e-07	5.16324	8.2013	3.45523	0	18.9767	11.1122	14.3774	5.59374	9.74905	10.8398	19.8397	6.30913	0	0	2.78177	8.63855	35.1087	0	0	1.52749	3.62042	5.93256	0	5.21182	1.60283	0.451184	1.04651	0	1.14362	5.81499	6.53929	6.13739	2.47985	6.29467	0.397535	1.03357	2.24302	1.32185	1.15176	0.692211	0.77441	0	2.05079
CLU	64.8112	0.972831	0.17052	5.70509	1.16283e-08	3.26394e-07	45.4365	164.026	62.1941	20.8075	105.727	302.253	84.0528	76.0749	146.236	37.9393	19.8397	94.637	91.2506	27.3752	84.8439	60.4699	117.029	64.7891	19.1594	96.2319	68.0638	97.4635	71.4227	101.631	22.4397	41.5089	35.5813	56.6074	30.2677	138.218	19.6179	56.4055	55.3833	47.21	64.4006	26.3559	34.4865	68.7361	62.1948	63.3373	63.2804	33.4244	33.4962
JUND	9.88963	-1.7487	0.307382	-5.68901	1.27775e-08	3.54576e-07	1.03265	4.10065	10.3657	10.4038	10.8438	0	3.31787	0	19.4981	5.4199	0	18.9274	7.84952	0	1.39088	0	0	2.94496	12.773	4.58247	2.89633	9.3226	0	4.34319	13.357	4.06066	12.5581	9.31809	16.3918	8.05153	6.53929	14.3206	14.8791	11.3304	6.75809	11.886	6.72906	2.6437	10.3658	14.1903	18.5858	15.8053	12.3047
CSF1	5.67828	-2.23099	0.396403	-5.6281	1.8221e-08	4.99951e-07	1.03265	4.10065	0	10.4038	2.71095	0	0	2.2375	0	0	0	6.30913	1.96238	0	4.17265	0	0	2.94496	0	0	0.724083	3.39004	0	0	10.6856	0.902368	3.13953	9.31809	5.64184	23.26	0	5.55287	13.2259	17.6251	18.6841	19.121	4.48604	1.98277	5.75878	15.9208	16.4839	8.55043	6.49416
ICAM1	2.54134	-2.43702	0.433758	-5.6184	1.92735e-08	5.22954e-07	0	0	0	0	0	0	0	0	0	0	0	0	0	0	0	0	0	0	0	0	1.44817	0.847509	0	0.868637	4.27423	2.25592	0	5.12495	5.10815	9.39345	0	2.0458	7.43954	9.442	7.15562	5.16783	3.64491	2.6437	9.21404	2.76884	3.54016	3.10925	4.78517
LAPTM5	28.9258	0.838381	0.150424	5.57346	2.49735e-08	6.70168e-07	28.9141	36.9058	41.4628	20.8075	35.2424	46.6714	53.086	49.2249	68.2433	86.7184	0	31.5457	36.304	45.6253	31.9903	38.8735	0	23.5597	38.3189	42.7697	25.3429	40.6804	23.8076	33.0082	10.1513	40.1554	21.9767	28.4202	19.594	21.918	26.1572	23.6728	24.7985	17.6251	29.02	14.4699	26.9163	25.1151	13.8211	31.1495	30.4233	9.58684	18.4571
AMD1	5.0451	-1.99222	0.358723	-5.55364	2.79784e-08	7.3466e-07	0	0	3.45523	0	5.4219	0	2.21191	2.2375	19.4981	0	0	6.30913	0.98119	0	1.39088	0	0	2.94496	0	0	3.62042	0	0	1.73727	7.4799	5.41421	4.18603	8.61923	12.0461	3.57846	26.1572	6.7219	4.13308	4.40627	8.34823	3.1007	4.20567	1.98277	11.5176	5.19158	6.19528	3.88656	9.91214
GADD45B	15.7918	-1.5165	0.273038	-5.55418	2.78921e-08	7.3466e-07	5.16324	0	13.8209	0	5.4219	8.8898	1.10596	1.11875	19.4981	0	19.8397	12.6183	11.7743	9.12506	6.95442	0	0	5.88991	6.38648	10.6924	6.51675	27.1203	0	9.55501	13.8912	21.6568	19.8837	15.8408	27.3705	29.5223	26.1572	24.8418	11.5726	11.3304	34.983	7.75175	13.4581	54.8567	34.5527	11.0754	21.9047	9.06864	32.129
CTSG	115.834	-2.56658	0.462464	-5.54978	2.86028e-08	7.43065e-07	148.701	12.3019	0	0	40.6643	20.002	191.331	71.5999	0	0	0	164.037	21.5862	9.12506	169.688	8.63855	152.138	0	0	0	20.9984	128.821	0	216.291	205.163	80.7619	96.2788	46.1245	58.0957	271.515	130.786	136.776	110.767	372.644	130.391	218.082	79.0665	160.605	97.8992	417.749	116.715	239.153	143.213
RPS13	105.798	-0.41489	0.0750398	-5.52893	3.22182e-08	8.28178e-07	122.885	106.617	76.015	135.249	75.9066	111.122	117.231	102.925	77.9924	65.0388	59.519	75.7096	88.3071	73.0005	93.1892	86.3855	70.2174	67.734	57.4783	94.7044	104.268	92.3785	59.519	108.58	136.775	130.392	105.697	116.243	120.156	100.644	130.786	116.318	136.392	120.858	107.334	147.283	109.067	89.2247	96.7474	111.792	113.617	144.58	141.504
DUSP1	85.8205	-1.66673	0.301614	-5.52604	3.27541e-08	8.33183e-07	28.9141	0	58.7389	0	43.3752	75.5633	11.0596	42.5124	68.2433	5.4199	39.6793	31.5457	39.2476	9.12506	31.9903	47.512	46.8116	47.1193	83.0242	35.1323	29.6874	94.921	23.8076	19.9787	259.125	46.472	309.767	110.652	70.7517	80.9626	45.775	133.561	83.4882	107.639	109.322	143.149	102.057	218.766	94.4439	221.507	280.115	83.4314	96.0452
HSPA8	62.4166	-1.21876	0.221941	-5.49136	3.98845e-08	1.0041e-06	42.3385	41.0065	79.4703	10.4038	10.8438	71.1184	22.1191	34.6812	9.74905	124.658	19.8397	31.5457	20.605	0	19.4724	25.9157	70.2174	55.9542	12.773	15.2749	36.2042	39.8329	23.8076	49.5123	126.624	31.5829	85.8137	78.9708	137.92	67.5434	124.246	89.4305	111.593	147.295	161.797	115.243	62.8046	76.0063	146.273	57.7996	99.0139	70.7354	47.5099
DUSP2	8.2362	-2.08469	0.38176	-5.46074	4.74145e-08	1.18149e-06	0	0	10.3657	0	5.4219	4.4449	0	1.11875	9.74905	5.4199	0	6.30913	2.94357	0	5.56353	0	0	0	6.38648	0	1.44817	2.54253	0	0	20.3026	6.31658	21.9767	10.9488	2.74468	18.3396	26.1572	7.89092	7.43954	15.7367	11.5285	16.0203	21.5891	35.029	6.91053	33.2261	25.113	6.9958	7.51955
SRSF7	20.0836	-1.15803	0.212135	-5.45894	4.78996e-08	1.18152e-06	8.26118	12.3019	20.7314	10.4038	5.4219	8.8898	8.84766	7.83124	19.4981	0	0	18.9274	10.7931	0	4.17265	8.63855	46.8116	17.6697	12.773	16.8024	9.41308	14.4077	23.8076	10.4236	48.6193	11.7308	40.8138	18.1703	21.3475	18.3396	52.3143	14.6128	16.5323	25.1787	26.2373	33.0741	20.7479	35.6899	41.4632	21.1124	30.9764	25.9104	14.3555
GMPR	9.06628	1.18708	0.218802	5.42537	5.78352e-08	1.39835e-06	15.4897	12.3019	17.2761	10.4038	18.9767	2.22245	19.9072	11.1875	9.74905	10.8398	0	18.9274	9.8119	18.2501	8.3453	21.5964	0	5.88991	19.1594	24.4398	10.1372	12.7126	0	19.11	8.54845	7.21895	6.27905	4.19314	4.04078	7.15691	0	5.84513	11.5726	4.40627	10.7334	7.23496	5.0468	9.25294	8.06229	4.84547	4.53583	4.66387	4.44337
MCL1	13.9727	-1.51514	0.279238	-5.42597	5.76415e-08	1.39835e-06	3.09794	4.10065	3.45523	0	10.8438	17.7796	1.10596	3.35624	0	0	39.6793	12.6183	13.7367	0	2.78177	8.63855	11.7029	14.7248	0	3.05498	5.06858	13.5601	0	3.47455	17.0969	7.67013	4.18603	24.9259	23.5585	15.6557	6.53929	6.7219	18.1855	25.8081	29.4176	21.7049	13.7385	15.8622	39.1597	14.1903	17.4795	10.6233	15.0391
APOE	16.0173	2.047	0.378887	5.40267	6.56566e-08	1.5719e-06	8.26118	131.221	0	0	21.6876	0	12.1655	40.2749	19.4981	43.3592	0	6.30913	62.7961	9.12506	12.5179	21.5964	0	94.2386	0	24.4398	9.41308	5.08505	119.038	4.34319	1.60283	13.0843	1.04651	0.232952	2.9734	1.78923	32.6964	12.2748	45.4639	2.51787	1.59014	6.71818	6.16831	1.32185	8.06229	1.03832	16.5945	0	0.683596
NME1	3.18683	1.5133	0.282308	5.36047	8.30063e-08	1.96798e-06	7.22853	8.2013	6.91046	0	2.71095	11.1122	3.31787	7.83124	0	0	0	6.30913	4.90595	9.12506	4.17265	4.31928	0	14.7248	0	6.10996	5.79266	4.23755	0	3.47455	2.67139	1.35355	1.04651	1.39771	1.2961	1.34192	0	1.16903	1.65323	1.8884	3.18028	1.55035	5.0468	3.96554	0	2.76884	1.88071	1.81373	0.683596
RGS13	14.9832	-1.39877	0.261637	-5.34623	8.9805e-08	2.10869e-06	8.26118	8.2013	0	10.4038	46.0862	0	0	2.2375	0	0	0	12.6183	17.6614	9.12506	9.73618	21.5964	0	23.5597	0	0	14.4817	11.0176	0	12.1609	16.0283	22.5592	8.37207	30.9826	29.9627	9.39345	0	14.0283	11.5726	18.884	19.8767	13.4364	14.0189	15.8622	13.8211	39.1099	33.6315	42.493	37.9396
GPR65	12.6748	-1.53377	0.287003	-5.3441	9.08657e-08	2.11328e-06	2.06529	16.4026	0	20.8075	21.6876	0	3.31787	1.11875	0	10.8398	0	31.5457	10.7931	0	9.73618	0	0	8.83487	12.773	0	10.1372	12.7126	0	1.73727	6.94562	15.3403	3.13953	14.443	31.5638	9.84076	6.53929	9.93672	6.61293	3.14733	9.1433	9.81888	8.97209	9.25294	18.4281	37.0333	38.8311	21.5056	29.0528
NR4A2	6.64084	-1.8837	0.35501	-5.30604	1.12032e-07	2.58095e-06	0	0	0	0	5.4219	0	1.10596	0	0	0	0	18.9274	4.90595	0	5.56353	0	0	8.83487	0	1.52749	2.17225	5.93256	11.9038	0	13.8912	6.76776	11.5116	10.0169	14.1808	5.36768	0	8.76769	5.78631	10.7009	20.6718	8.26853	9.25246	0.660924	17.2763	16.9592	15.0457	8.80953	9.22854
ETHE1	2.6807	1.62008	0.307516	5.26827	1.37714e-07	3.14296e-06	3.09794	4.10065	3.45523	0	2.71095	2.22245	8.84766	4.47499	0	0	0	6.30913	5.88714	9.12506	4.17265	4.31928	0	2.94496	12.773	0	4.3445	4.23755	0	15.6355	0.534278	0.451184	3.13953	1.39771	1.14362	1.34192	0	2.33805	1.65323	3.7768	1.59014	2.06713	2.24302	0	2.30351	1.38442	0.99567	1.29552	1.36719
ID2	18.7381	-1.41572	0.269188	-5.25922	1.44669e-07	3.27113e-06	2.06529	8.2013	0	0	27.1095	13.3347	2.21191	2.2375	9.74905	32.5194	59.519	25.2365	16.6802	0	6.95442	0	0	14.7248	6.38648	25.9673	5.79266	22.0352	0	5.21182	18.1655	26.6199	18.8372	11.8806	45.5159	14.7611	19.6179	29.5179	14.8791	10.0715	27.4299	17.5706	21.5891	26.437	56.436	15.5747	32.9677	24.0967	33.4962
TFF3	8.20506	2.51369	0.48161	5.21935	1.79554e-07	4.02268e-06	7.22853	8.2013	10.3657	10.4038	13.5548	2.22245	7.7417	4.47499	0	0	19.8397	0	8.83071	9.12506	23.645	4.31928	0	144.303	31.9324	4.58247	8.689	11.0176	0	13.0296	0.534278	2.7071	0	15.1419	1.14362	0	0	4.38385	0	0.629467	0	0	1.96264	0	0	0.346105	3.54016	0.518208	0.683596
CREM	5.44174	-1.91504	0.368354	-5.19889	2.00477e-07	4.45059e-06	0	4.10065	0	0	5.4219	11.1122	0	1.11875	0	0	0	0	8.83071	0	1.39088	4.31928	0	5.88991	0	0	1.44817	2.54253	0	0	3.20567	5.86539	4.18603	5.82381	22.4149	17.8923	6.53929	4.09159	3.30646	1.8884	9.54083	7.23496	8.69171	0.660924	26.4904	10.0371	13.4969	4.66387	7.51955
MAML1	5.84411	1.53729	0.296208	5.18991	2.10395e-07	4.6287e-06	5.16324	0	3.45523	0	24.3986	6.66735	18.8013	7.83124	9.74905	0	0	0	6.86833	0	8.3453	4.31928	58.5145	11.7798	12.773	9.16494	10.8612	16.1027	0	6.9491	1.60283	2.7071	7.32556	3.72724	3.73581	4.92038	0	7.30641	2.47985	3.7768	1.59014	2.06713	2.24302	1.32185	3.45527	2.07663	2.2126	1.55462	1.70899
NUDT14	6.38811	1.57946	0.304946	5.17948	2.22501e-07	4.85132e-06	3.09794	16.4026	3.45523	0	13.5548	6.66735	3.31787	7.83124	38.9962	5.4199	59.519	0	4.90595	18.2501	2.78177	8.63855	11.7029	20.6147	6.38648	7.63745	10.1372	11.8651	0	3.47455	2.67139	4.51184	0	1.39771	3.58333	5.36768	0	4.96836	3.30646	1.8884	0	4.13426	1.12151	2.6437	1.15176	3.80716	2.76575	1.29552	3.41798
DYNLL1	50.9237	-0.755807	0.146234	-5.16849	2.35987e-07	5.09983e-06	47.5018	28.7045	34.5523	20.8075	16.2657	44.449	45.3443	39.1562	9.74905	54.199	0	50.473	31.3981	9.12506	38.9447	30.2349	23.4058	50.0643	76.6377	33.6048	34.756	62.7157	11.9038	51.2496	69.4562	40.6066	73.2556	43.5621	87.296	65.7541	98.0893	56.4055	85.1414	73.0182	53.6672	66.1482	39.2529	89.8857	61.043	42.5709	54.7619	53.3754	67.3342
ALOX5AP	59.2983	0.677907	0.132632	5.11119	3.2014e-07	6.7981e-06	77.4485	102.516	62.1941	10.4038	116.571	91.1204	92.9004	58.1749	58.4943	16.2597	79.3586	63.0913	102.044	54.7504	116.834	51.8313	152.138	79.5138	31.9324	84.012	49.9617	74.5808	11.9038	113.792	35.7966	50.5326	43.9534	39.8348	48.1843	119.878	26.1572	48.5146	43.8106	30.8439	40.5485	35.658	33.0846	54.8567	57.5878	52.2619	56.4213	38.0883	53.3205
MYLIP	3.82652	-1.8174	0.355487	-5.11242	3.18066e-07	6.7981e-06	1.03265	0	0	20.8075	0	2.22245	0	1.11875	0	0	0	0	2.94357	0	1.39088	4.31928	0	2.94496	0	3.05498	0.724083	1.69502	0	0.868637	3.73995	6.76776	6.27905	5.82381	9.53013	2.23654	6.53929	8.18318	3.30646	2.51787	7.15562	4.13426	2.5234	3.96554	3.45527	3.80716	5.31024	5.18208	4.10157
GTF2B	3.58205	-1.91904	0.376461	-5.0976	3.43994e-07	7.24167e-06	0	8.2013	0	0	2.71095	2.22245	3.31787	0	0	0	0	0	1.96238	0	1.39088	4.31928	0	0	0	0	0	0	0	2.60591	6.41134	4.96302	4.18603	5.59085	10.1401	5.36768	6.53929	4.09159	4.13308	3.7768	9.54083	6.2014	2.80378	3.96554	9.21404	5.53768	4.20394	7.77312	2.73438
MAGED2	7.25306	1.232	0.242111	5.0886	3.60716e-07	7.52878e-06	13.4244	12.3019	13.8209	0	8.13285	13.3347	6.63574	10.0687	19.4981	5.4199	0	31.5457	3.92476	18.2501	4.17265	17.2771	0	8.83487	0	16.8024	3.62042	11.0176	11.9038	5.21182	5.34278	0.902368	2.09302	4.65904	3.35461	8.94614	13.0786	7.30641	4.13308	4.40627	9.93836	6.2014	6.72906	7.27016	10.3658	6.576	3.65079	7.25491	1.36719
STX3	6.49101	-1.49777	0.296261	-5.05559	4.29058e-07	8.87931e-06	6.19588	0	0	10.4038	2.71095	2.22245	2.21191	2.2375	9.74905	0	0	6.30913	3.92476	0	4.17265	0	0	2.94496	0	3.05498	4.3445	4.23755	0	1.73727	6.41134	11.7308	12.5581	14.443	4.72695	2.68384	0	7.30641	9.91939	11.3304	8.34823	8.26853	6.72906	15.2013	9.21404	16.2669	12.2799	10.8824	12.9883
ZFAND2A	2.47586	-2.1398	0.426602	-5.01592	5.27797e-07	1.08309e-05	1.03265	0	0	0	0	0	2.21191	0	0	0	0	0	0	0	0	0	0	0	0	0	0.724083	0.847509	0	0	6.41134	0.451184	4.18603	2.09657	17.9929	1.78923	0	4.09159	6.61293	3.14733	5.56548	1.55035	2.24302	3.96554	5.75878	2.07663	7.63347	2.07283	3.07618
SRSF3	18.7664	-0.962861	0.192204	-5.00959	5.45464e-07	1.10085e-05	5.16324	20.5032	20.7314	20.8075	32.5314	2.22245	11.0596	13.425	9.74905	16.2597	0	0	13.7367	9.12506	12.5179	8.63855	23.4058	26.5046	6.38648	6.10996	17.378	11.8651	11.9038	4.34319	14.4255	22.108	17.7906	24.227	38.5017	17.445	26.1572	16.3664	19.0122	17.6251	23.4545	20.1545	11.2151	15.8622	21.8833	22.4968	25.5555	14.5098	19.8243
TIPARP	3.24116	-2.02128	0.403401	-5.01059	5.42637e-07	1.10085e-05	0	4.10065	0	10.4038	0	0	0	0	0	0	19.8397	0	0.98119	0	1.39088	0	0	0	0	1.52749	1.44817	0.847509	0	0	6.41134	0.902368	3.13953	4.65904	6.93794	2.68384	0	2.63031	0.826616	3.14733	5.56548	4.65105	3.92529	0	5.75878	5.19158	5.5315	6.9958	3.41798
PPP1CA	9.94452	0.881373	0.177411	4.96797	6.76581e-07	1.35427e-05	8.26118	8.2013	20.7314	0	10.8438	22.2245	14.3774	14.5437	19.4981	0	0	25.2365	13.7367	9.12506	13.9088	12.9578	23.4058	14.7248	12.773	13.7474	10.8612	15.2552	0	18.2414	6.41134	4.96302	9.41858	5.82381	5.48936	11.1827	13.0786	9.64446	9.09277	9.442	6.36055	10.8524	9.53284	10.5748	2.30351	9.69095	6.96969	5.18208	6.83596
ITM2A	14.5269	0.922612	0.185865	4.96389	6.90964e-07	1.37182e-05	17.555	36.9058	6.91046	20.8075	21.6876	26.6694	21.0132	25.7312	48.7452	10.8398	0	6.30913	16.6802	27.3752	27.8177	21.5964	0	5.88991	31.9324	19.8574	15.2057	16.9502	11.9038	15.6355	13.357	8.5725	19.8837	9.08514	8.84396	18.3396	19.6179	7.89092	16.5323	5.6652	14.7088	7.75175	9.25246	7.27016	13.8211	12.8059	10.3992	12.1779	12.6465
CMA1	13.694	-3.02994	0.611271	-4.95679	7.16674e-07	1.41138e-05	22.7182	0	0	0	0	0	23.2251	0	0	0	0	0	0	0	8.3453	0	0	0	0	0	0	5.08505	0	5.21182	48.6193	20.3033	28.2557	5.12495	15.0195	25.0492	0	22.2115	0	57.911	13.1186	29.4566	16.2619	36.3508	0	38.7638	17.7008	51.5617	25.293
LYL1	7.32081	1.24509	0.25173	4.94612	7.57084e-07	1.47904e-05	6.19588	4.10065	6.91046	10.4038	18.9767	0	13.2715	11.1875	38.9962	10.8398	19.8397	0	9.8119	9.12506	8.3453	8.63855	0	14.7248	6.38648	12.2199	18.8262	12.7126	0	8.68637	2.67139	4.06066	5.23254	7.92038	4.34574	3.57846	6.53929	5.84513	2.47985	2.51787	5.56548	4.65105	3.36453	7.27016	1.15176	15.5747	5.97402	2.07283	6.15236
MIF	12.0713	1.29083	0.262324	4.92074	8.62159e-07	1.67095e-05	13.4244	24.6039	17.2761	0	21.6876	26.6694	21.0132	29.0875	29.2471	54.199	0	0	2.94357	9.12506	11.1271	17.2771	70.2174	32.3945	12.773	1.52749	10.8612	8.47509	23.8076	13.0296	4.8085	4.96302	11.5116	5.3579	3.73581	16.1031	0	15.4896	14.8791	15.1072	7.95069	10.8524	5.88793	1.32185	6.91053	6.576	4.75709	2.33193	3.41798
ARHGDIB	60.9849	0.567974	0.11559	4.91369	8.93784e-07	1.7186e-05	85.7097	73.8117	124.388	20.8075	48.7971	164.461	100.642	83.9061	155.985	75.8786	19.8397	56.7822	59.8526	45.6253	52.8536	51.8313	81.9203	53.0092	38.3189	67.2096	40.5487	48.308	47.6152	109.448	65.182	45.5696	107.79	41.9314	32.0212	71.1218	39.2357	55.5287	75.222	55.3931	64.4006	52.1951	65.6084	79.9718	88.6852	57.1074	41.0437	33.9426	30.42
PGK1	12.511	0.992618	0.202191	4.90932	9.13949e-07	1.74364e-05	17.555	36.9058	20.7314	0	2.71095	13.3347	18.8013	17.9	19.4981	27.0995	0	6.30913	4.90595	18.2501	8.3453	21.5964	11.7029	26.5046	12.773	12.2199	10.8612	18.6452	59.519	15.6355	8.01417	6.31658	9.41858	11.6476	7.62411	8.94614	6.53929	8.18318	9.91939	12.5893	14.7088	11.3692	11.7759	12.5576	11.5176	5.53768	6.41654	7.51401	2.39258
NDUFB3	7.00856	1.09908	0.223948	4.90776	9.21221e-07	1.74389e-05	9.29382	12.3019	17.2761	0	5.4219	15.5571	9.95362	11.1875	0	0	0	0	3.92476	0	15.2997	17.2771	23.4058	8.83487	12.773	7.63745	15.2057	18.6452	11.9038	13.0296	4.27423	4.51184	2.09302	3.96019	5.41312	7.15691	0	4.6761	4.13308	8.18307	6.75809	3.61748	4.76642	4.62647	5.75878	6.576	5.08898	7.25491	5.12697
TUBB4B	8.36049	-1.39224	0.283772	-4.90618	9.2869e-07	1.74451e-05	3.09794	0	3.45523	0	2.71095	4.4449	5.52979	5.59374	9.74905	10.8398	0	0	3.92476	0	5.56353	0	11.7029	2.94496	12.773	0	7.24083	5.93256	11.9038	1.73727	4.8085	7.67013	18.8372	18.8691	19.594	6.2623	26.1572	12.8593	9.91939	10.7009	9.1433	3.61748	6.16831	13.2185	12.6693	7.96042	13.7181	10.8824	8.88674
GPR34	6.68032	1.05034	0.214433	4.89824	9.66976e-07	1.79395e-05	4.13059	20.5032	13.8209	0	10.8438	13.3347	7.7417	5.59374	9.74905	5.4199	0	18.9274	4.90595	9.12506	5.56353	8.63855	0	5.88991	25.5459	9.16494	12.3094	19.4927	0	12.1609	2.13711	6.76776	4.18603	4.65904	5.26063	5.81499	6.53929	3.79933	6.61293	3.7768	3.57781	3.1007	1.40189	0.660924	6.91053	4.15326	4.09331	4.40477	5.46877
IGHM	5.95368	-2.80742	0.573213	-4.89769	9.69703e-07	1.79395e-05	0	0	0	0	0	0	0	0	0	0	0	0	0	0	1.39088	0	0	2.94496	0	0	0	0	0	0.868637	4.8085	35.6435	1.04651	1.86362	4.95567	0	0	2.0458	3.30646	1.25893	4.77041	3.61748	0	2.6437	4.60702	3.80716	5.42087	1.29552	3.75978
SETD5-AS1	8.42057	-1.29501	0.265472	-4.87814	1.07089e-06	1.96624e-05	4.13059	4.10065	6.91046	0	16.2657	0	1.10596	3.35624	0	0	0	6.30913	6.86833	0	6.95442	4.31928	0	8.83487	6.38648	9.16494	4.3445	8.47509	0	3.47455	5.34278	14.8891	6.27905	22.1305	14.4858	5.36768	6.53929	8.47544	8.26616	13.8483	7.95069	4.65105	7.85058	8.59201	3.45527	9.34484	11.7268	15.2871	27.6856
CITED2	10.05	-1.54384	0.317629	-4.86053	1.17073e-06	2.13352e-05	7.22853	8.2013	6.91046	0	8.13285	6.66735	5.52979	2.2375	0	5.4199	0	0	2.94357	0	6.95442	8.63855	0	0	6.38648	1.52749	0	26.2728	0	5.21182	16.0283	11.2796	15.6976	12.3465	22.9486	2.23654	39.2357	23.3805	9.09277	7.5536	11.131	5.16783	10.0936	32.3853	23.0351	13.152	20.1347	11.6597	19.4825
RAC2	22.482	0.772077	0.159077	4.85348	1.21316e-06	2.19447e-05	21.6856	12.3019	65.6494	20.8075	32.5314	31.1143	26.543	24.6125	68.2433	37.9393	39.6793	31.5457	22.5674	0	16.6906	21.5964	0	23.5597	6.38648	32.0773	21.7225	31.3578	47.6152	48.6437	17.0969	20.3033	33.4883	13.2783	11.5124	12.0773	32.6964	16.6586	6.61293	12.5893	15.1063	10.8524	14.86	18.5059	34.5527	20.0741	19.0284	12.1779	12.6465
SRSF2	12.3332	-0.979253	0.201971	-4.84849	1.24402e-06	2.23375e-05	8.26118	8.2013	6.91046	10.4038	8.13285	6.66735	5.52979	6.71249	0	10.8398	0	6.30913	11.7743	9.12506	9.73618	4.31928	0	8.83487	0	13.7474	9.41308	14.4077	0	7.81774	11.2198	23.9128	10.4651	23.2952	24.7021	7.15691	26.1572	9.93672	9.91939	5.6652	16.6965	10.3357	8.41133	21.1496	20.7316	14.1903	16.4839	8.03222	18.7989
XBP1	11.6623	-1.14699	0.236961	-4.84041	1.29574e-06	2.30963e-05	3.09794	16.4026	0	0	8.13285	6.66735	8.84766	5.59374	9.74905	0	0	12.6183	8.83071	0	11.1271	0	0	8.83487	6.38648	3.05498	6.51675	11.0176	0	8.68637	13.357	11.2796	10.4651	18.4032	12.3511	22.3654	13.0786	8.76769	22.3186	35.8796	13.1186	16.0203	10.0936	21.1496	21.8833	17.3053	18.254	8.80953	16.7481
ACTR3	17.3318	0.855937	0.177123	4.83246	1.34858e-06	2.35231e-05	14.4571	28.7045	17.2761	20.8075	21.6876	8.8898	24.3311	21.2562	77.9924	5.4199	0	12.6183	18.6426	18.2501	27.8177	25.9157	11.7029	38.2844	38.3189	15.2749	24.6188	27.9678	23.8076	28.665	10.1513	11.2796	6.27905	14.676	14.6383	9.84076	6.53929	11.1057	14.8791	10.0715	13.1186	5.68461	9.81322	11.8966	12.6693	16.2669	14.2713	10.1051	16.7481
RPL10	417.9	-0.236414	0.0489191	-4.83276	1.34654e-06	2.35231e-05	371.753	332.152	390.441	364.132	352.424	460.047	416.946	438.549	477.703	509.471	357.114	321.766	417.987	337.627	312.949	341.223	292.572	253.266	351.256	328.41	340.319	383.074	440.44	416.946	473.371	443.514	440.58	502.012	437.09	533.19	457.75	436.631	438.933	558.337	434.108	450.635	435.707	488.423	509.076	399.752	440.418	405.757	410.157
RPS25	124.543	-0.324762	0.0671882	-4.83361	1.34078e-06	2.35231e-05	120.82	118.919	58.7389	156.057	143.68	82.2306	100.642	92.8561	107.24	102.978	39.6793	69.4004	124.611	127.751	97.3618	146.855	140.435	73.6239	83.0242	126.782	136.852	116.109	166.653	109.448	135.707	153.854	97.3253	159.572	166.968	98.4076	111.168	136.191	104.154	138.483	122.043	137.464	135.422	118.305	110.569	113.523	135.854	158.572	153.125
H2AFZ	26.2492	-1.12969	0.234493	-4.81758	1.45313e-06	2.51671e-05	9.29382	32.8052	20.7314	10.4038	8.13285	13.3347	13.2715	8.94999	0	27.0995	0	37.8548	14.7178	0	25.0359	0	0	50.0643	44.7053	12.2199	5.06858	14.4077	23.8076	20.8473	47.5508	26.1687	24.0697	19.1021	48.1843	29.9696	78.4715	22.5037	32.238	40.2859	42.1387	26.8727	24.9536	38.3336	33.4009	24.2274	22.5685	33.9426	41.0157
DRAP1	16.9574	0.909642	0.189551	4.79892	1.59522e-06	2.72414e-05	13.4244	32.8052	3.45523	0	29.8205	4.4449	25.437	24.6125	9.74905	65.0388	19.8397	25.2365	26.4921	18.2501	18.0815	21.5964	35.1087	11.7798	31.9324	27.4948	19.5502	28.8153	23.8076	23.4532	11.7541	6.76776	8.37207	11.6476	9.91134	18.3396	19.6179	20.7502	16.5323	10.7009	12.7211	19.121	12.3366	19.1668	14.9728	15.9208	14.9351	7.51401	8.54495
NSMCE1	20.7323	1.16775	0.243303	4.79958	1.58997e-06	2.72414e-05	28.9141	16.4026	17.2761	0	35.2424	8.8898	36.4966	35.7999	0	16.2597	0	31.5457	21.5862	45.6253	25.0359	25.9157	23.4058	32.3945	31.9324	30.5498	24.6188	43.223	107.134	52.9869	8.01417	9.02368	27.2092	5.59085	13.7996	72.911	26.1572	10.5212	14.0525	10.7009	13.1186	14.4699	8.69171	6.60924	10.3658	12.1137	10.5099	4.14566	13.3301
ALDOA	22.761	0.843569	0.176282	4.78533	1.70707e-06	2.8949e-05	20.6529	53.3084	13.8209	41.6151	35.2424	20.002	37.6026	35.7999	29.2471	65.0388	0	82.0187	15.699	18.2501	22.2541	17.2771	0	38.2844	6.38648	16.8024	28.2392	37.2904	35.7114	22.5846	17.6312	10.8284	18.8372	22.5964	14.867	15.6557	26.1572	23.3805	33.8912	22.0313	24.6471	22.7385	30.0004	20.4886	18.4281	24.2274	19.2496	15.2871	10.9375
ANXA1	194.773	-0.683474	0.143115	-4.77571	1.79075e-06	3.01587e-05	162.126	139.422	141.664	52.0189	67.7738	288.918	157.046	133.131	126.738	270.995	198.397	119.873	119.705	100.376	141.87	86.3855	140.435	132.523	25.5459	76.3745	69.512	133.059	238.076	194.575	545.498	75.7989	265.813	185.896	186.791	336.822	150.404	177.692	286.836	479.024	414.231	401.54	181.404	171.84	403.114	228.083	230.442	258.845	139.112
HSD17B12	7.01528	1.18086	0.248367	4.7545	1.98938e-06	3.32745e-05	10.3265	28.7045	6.91046	10.4038	8.13285	4.4449	5.52979	8.94999	9.74905	10.8398	0	6.30913	3.92476	0	4.17265	21.5964	23.4058	17.6697	12.773	16.8024	2.17225	8.47509	11.9038	11.2923	3.20567	4.51184	4.18603	2.32952	4.57446	2.23654	0	3.79933	4.13308	3.14733	0.795069	2.58392	5.60755	1.32185	14.9728	2.07663	3.09764	0.777312	4.78517
DNAJB9	11.9054	-1.10983	0.233515	-4.75268	2.00734e-06	3.33464e-05	7.22853	4.10065	6.91046	20.8075	16.2657	13.3347	4.42383	4.47499	38.9962	0	0	0	0.98119	0	6.95442	8.63855	0	5.88991	19.1594	6.10996	7.24083	11.0176	0	3.47455	9.08273	8.5725	8.37207	23.0623	16.3918	14.3138	13.0786	11.1057	17.3589	23.9197	8.34823	15.5035	14.86	11.8966	23.0351	15.5747	13.0543	10.6233	14.6973
SRSF5	19.5608	-1.01012	0.213336	-4.73488	2.19187e-06	3.61658e-05	9.29382	12.3019	17.2761	31.2113	16.2657	26.6694	5.52979	13.425	0	0	0	6.30913	15.699	9.12506	8.3453	12.9578	0	5.88991	12.773	24.4398	13.7576	15.2552	11.9038	9.55501	31.5224	18.0474	14.6511	47.7552	16.4681	29.9696	13.0786	13.1515	26.4517	28.9555	33.7904	36.1748	24.1125	19.8277	36.8562	19.728	33.2996	29.0196	16.7481
DDX3X	7.53888	-1.5849	0.33547	-4.72442	2.30774e-06	3.78222e-05	0	0	6.91046	10.4038	8.13285	0	0	0	0	0	0	0	1.96238	0	5.56353	4.31928	0	11.7798	6.38648	6.10996	5.06858	12.7126	0	0	9.08273	3.60947	3.13953	23.7611	20.0514	1.78923	45.775	7.01415	4.95969	5.03573	8.74576	8.26853	9.81322	4.62647	10.3658	6.576	6.96969	4.92297	8.20315
PDIA3	24.63	0.939766	0.199236	4.71684	2.39532e-06	3.8887e-05	23.7509	86.1136	10.3657	20.8075	16.2657	20.002	25.437	21.2562	107.24	65.0388	0	56.7822	19.6238	36.5003	38.9447	8.63855	35.1087	55.9542	19.1594	16.8024	15.2057	31.3578	11.9038	42.5632	16.0283	11.7308	13.6046	19.568	11.055	31.3115	6.53929	16.3664	13.2259	50.9868	13.5162	16.5371	32.2434	23.7933	17.2763	25.6118	17.9221	11.9188	12.9883
PEF1	4.75536	1.15043	0.243939	4.71606	2.40456e-06	3.8887e-05	7.22853	4.10065	6.91046	10.4038	5.4219	6.66735	2.21191	6.71249	9.74905	5.4199	19.8397	6.30913	6.86833	9.12506	6.95442	8.63855	0	5.88991	6.38648	9.16494	2.89633	8.47509	11.9038	6.08046	3.73995	1.80474	4.18603	2.32952	3.27837	2.23654	0	2.92256	1.65323	2.51787	5.16795	2.58392	3.36453	1.98277	4.60702	2.76884	2.98701	2.07283	3.41798
CLK1	5.14326	-1.42999	0.304089	-4.70255	2.56931e-06	4.12781e-05	1.03265	4.10065	0	0	5.4219	0	1.10596	1.11875	0	0	0	0	2.94357	9.12506	0	8.63855	0	2.94496	6.38648	3.05498	5.06858	7.62758	0	2.60591	3.73995	3.15829	5.23254	13.2783	14.1046	3.57846	19.6179	10.5212	8.26616	1.8884	7.95069	2.06713	3.92529	3.96554	9.21404	9.34484	7.7441	4.66387	8.54495
RAE1	2.45317	1.56656	0.336331	4.65781	3.19588e-06	5.10087e-05	3.09794	4.10065	3.45523	0	5.4219	4.4449	1.10596	1.11875	0	0	0	12.6183	6.86833	0	2.78177	0	0	5.88991	6.38648	10.6924	4.3445	5.93256	0	1.73727	0	0.902368	1.04651	0.698857	1.82979	1.78923	0	2.63031	0.826616	2.51787	0.795069	0.516783	1.40189	0.660924	1.15176	2.76884	0.77441	0.518208	1.36719
C15orf48	4.76147	2.42066	0.520552	4.65017	3.31658e-06	5.25915e-05	6.19588	0	6.91046	10.4038	8.13285	4.4449	4.42383	8.94999	0	0	0	0	1.96238	0	8.3453	0	11.7029	64.7891	76.6377	1.52749	6.51675	2.54253	0	1.73727	0	0.902368	0	3.02838	0.914893	0.894614	0	2.92256	0.826616	0	0.795069	0	0.841133	0	2.30351	1.03832	0.88504	0	0.341798
MALAT1	2301.62	-0.522678	0.112527	-4.64491	3.40224e-06	5.36018e-05	1961	1787.88	1081.49	4359.18	2331.42	962.321	1691.01	1794.47	1511.1	1468.79	1527.65	3501.57	1705.31	2153.52	2759.51	2202.83	2937.43	1401.8	1411.41	1133.4	1692.18	1412.8	1380.84	1877.99	3040.58	2748.61	2519.99	2499.58	1973.8	1937.29	3603.15	2076.48	2939.45	2598.44	2626.91	3000.44	2186.1	2054.81	1475.4	3210.47	2481.1	3911.43	3550.25
MORF4L2	9.43098	-1.21559	0.262278	-4.63474	3.57384e-06	5.59443e-05	6.19588	20.5032	0	0	0	2.22245	2.21191	2.2375	0	0	0	6.30913	8.83071	0	5.56353	0	11.7029	5.88991	12.773	9.16494	9.41308	4.23755	11.9038	6.08046	11.7541	9.47487	7.32556	14.9089	15.3245	7.15691	26.1572	9.05995	5.78631	10.0715	13.5162	8.26853	8.41133	9.91386	40.3114	8.65263	11.063	9.32774	15.0391
BTG2	37.8856	-1.15544	0.249414	-4.63262	3.61064e-06	5.61604e-05	15.4897	8.2013	6.91046	0	24.3986	77.7857	7.7417	32.4437	0	16.2597	99.1983	25.2365	14.7178	0	12.5179	25.9157	35.1087	29.4496	25.5459	24.4398	26.7911	40.6804	0	19.11	73.7304	32.0341	50.2324	60.8005	30.4202	41.1522	39.2357	53.7752	53.73	58.5404	77.9168	49.0944	43.1782	38.3336	61.043	76.8354	77.3304	32.6471	37.9396
HPGDS	76.0277	0.652066	0.141186	4.61849	3.86544e-06	5.9743e-05	100.167	118.919	79.4703	83.2302	268.384	37.7816	80.7349	69.3624	146.236	27.0995	19.8397	100.946	102.044	100.376	102.925	99.3433	0	117.798	63.8648	64.1546	96.3031	172.044	107.134	102.499	47.0165	60.4587	75.3486	88.7548	94.6914	33.548	150.404	43.8385	34.7179	56.0226	52.4746	43.9266	39.5333	27.0979	46.0702	112.138	70.8032	72.8082	71.4357
SLC16A3	4.86653	1.43369	0.311865	4.59716	4.28284e-06	6.57779e-05	3.09794	8.2013	6.91046	0	8.13285	24.4469	6.63574	21.2562	19.4981	5.4199	0	31.5457	4.90595	0	4.17265	4.31928	0	5.88991	0	9.16494	2.17225	5.08505	11.9038	2.60591	2.13711	0.902368	3.13953	2.09657	2.74468	8.94614	0	0.584513	3.30646	0.629467	4.37288	0.516783	2.24302	7.27016	2.30351	2.42274	2.98701	0.777312	2.05079
TIMP3	6.90109	-1.37343	0.299149	-4.59112	4.40867e-06	6.72873e-05	7.22853	0	13.8209	0	0	0	2.21191	7.83124	9.74905	0	0	0	6.86833	0	0	4.31928	0	0	0	0	6.51675	5.93256	0	0	9.61701	7.67013	6.27905	12.3465	6.40425	3.13115	19.6179	9.93672	10.746	17.6251	15.1063	12.4028	10.6544	9.25294	25.3386	8.99874	11.1736	10.1051	4.10157
C1orf186	23.7665	-0.932122	0.203158	-4.58817	4.47149e-06	6.78223e-05	16.5224	16.4026	41.4628	0	10.8438	6.66735	24.3311	24.6125	38.9962	10.8398	0	0	22.5674	0	9.73618	8.63855	0	8.83487	0	7.63745	19.5502	16.9502	0	32.1396	28.3167	30.6805	66.9766	23.7611	20.8901	32.6534	45.775	46.4688	27.2783	40.9153	34.188	22.2217	24.3929	58.1613	39.1597	31.4956	34.074	25.1331	23.584
CD55	4.72564	-1.38039	0.301345	-4.58077	4.63259e-06	6.98321e-05	1.03265	4.10065	10.3657	0	2.71095	0	1.10596	3.35624	0	5.4199	0	12.6183	2.94357	0	2.78177	4.31928	0	2.94496	0	3.05498	0.724083	3.39004	0	1.73727	5.34278	4.51184	13.6046	10.0169	8.61524	8.05153	0	5.26062	4.13308	5.03573	5.56548	5.68461	5.88793	8.59201	9.21404	6.92211	7.7441	6.9958	10.5957
TNFAIP8	8.84303	1.02905	0.224924	4.57509	4.76011e-06	7.13141e-05	4.13059	12.3019	20.7314	10.4038	16.2657	0	6.63574	7.83124	0	16.2597	39.6793	6.30913	8.83071	9.12506	6.95442	8.63855	0	23.5597	19.1594	21.3849	10.1372	16.1027	35.7114	11.2923	4.8085	7.67013	3.13953	4.65904	8.31028	8.49883	0	4.09159	1.65323	2.51787	8.74576	3.1007	6.16831	5.28739	8.06229	6.92211	6.30591	3.36835	5.46877
TRAPPC1	10.6758	0.836359	0.184315	4.53766	5.68831e-06	8.47003e-05	13.4244	16.4026	24.1866	10.4038	13.5548	4.4449	22.1191	17.9	29.2471	10.8398	19.8397	12.6183	15.699	9.12506	8.3453	4.31928	0	11.7798	6.38648	6.10996	7.96491	13.5601	35.7114	19.11	9.61701	7.21895	14.6511	6.52266	4.72695	15.6557	0	9.93672	11.5726	7.5536	9.1433	8.26853	7.00944	13.2185	14.9728	11.0754	9.29292	7.51401	3.41798
MT-CO3	230.46	0.544921	0.120182	4.53415	5.78358e-06	8.5597e-05	154.897	143.523	145.12	374.536	238.564	131.125	124.973	199.137	155.985	135.498	158.717	252.365	233.523	146.001	279.568	462.162	737.282	509.478	1168.73	288.696	316.424	313.578	249.98	187.626	137.31	171.45	136.046	158.64	181.225	131.956	163.482	91.184	136.392	132.818	174.518	101.806	97.5714	109.713	135.907	221.161	192.718	210.392	236.182
KRT19	6.48574	1.14028	0.251869	4.52728	5.97491e-06	8.7896e-05	5.16324	0	6.91046	10.4038	13.5548	8.8898	4.42383	6.71249	0	5.4199	19.8397	6.30913	4.90595	9.12506	5.56353	4.31928	11.7029	26.5046	19.1594	19.8574	5.79266	11.0176	11.9038	6.08046	2.67139	4.06066	2.09302	6.28971	3.73581	5.81499	0	4.96836	3.30646	13.8483	1.98767	7.75175	3.64491	3.96554	4.60702	3.11495	6.41654	3.62745	2.05079
PLAT	5.8434	1.20037	0.265302	4.52455	6.0524e-06	8.85028e-05	15.4897	0	6.91046	0	2.71095	0	11.0596	10.0687	0	21.6796	0	25.2365	3.92476	0	2.78177	0	0	14.7248	25.5459	6.10996	1.44817	15.2552	0	24.3218	5.34278	0.451184	3.13953	0.698857	1.82979	6.2623	19.6179	4.96836	4.95969	5.03573	9.54083	1.55035	4.48604	1.98277	1.15176	4.49937	2.2126	2.33193	1.70899
FAM46A	8.38208	-1.27472	0.283086	-4.50295	6.70163e-06	9.7413e-05	3.09794	4.10065	3.45523	10.4038	2.71095	6.66735	2.21191	4.47499	9.74905	5.4199	0	6.30913	4.90595	0	6.95442	8.63855	0	0	0	15.2749	2.89633	4.23755	0	4.34319	15.4941	5.41421	9.41858	15.6078	8.76772	7.15691	0	9.05995	10.746	10.0715	25.4422	23.2552	8.41133	11.2357	12.6693	21.4585	11.5055	13.7325	9.22854
DNAJB6	11.6611	-0.919058	0.204447	-4.49534	6.94573e-06	0.000100364	11.3591	12.3019	3.45523	10.4038	16.2657	4.4449	9.95362	10.0687	9.74905	0	0	6.30913	10.7931	0	4.17265	4.31928	0	14.7248	0	7.63745	9.41308	13.5601	0	10.4236	16.5626	6.76776	8.37207	10.2499	31.2588	20.1288	13.0786	9.35221	10.746	8.18307	18.6841	14.9867	9.25246	9.25294	38.0079	18.3436	15.7095	14.2507	10.9375
SGK1	7.99995	-1.48038	0.329619	-4.49119	7.0827e-06	0.000101741	0	0	3.45523	0	2.71095	22.2245	3.31787	3.35624	0	0	0	0	5.88714	9.12506	0	0	11.7029	2.94496	0	9.16494	5.06858	12.7126	0	1.73727	14.4255	7.67013	9.41858	12.1135	24.5496	10.7354	0	6.42964	4.95969	8.81254	27.8274	7.23496	14.2993	9.25294	17.2763	19.3819	13.2756	12.6961	4.44337
NCF1	4.63713	1.1265	0.251784	4.47406	7.67489e-06	0.000109603	9.29382	4.10065	6.91046	10.4038	2.71095	15.5571	7.7417	6.71249	19.4981	0	19.8397	6.30913	3.92476	0	2.78177	4.31928	0	11.7798	6.38648	4.58247	3.62042	5.08505	0	12.1609	1.06856	2.7071	2.09302	2.56247	2.05851	2.68384	0	5.26062	2.47985	1.8884	3.18028	3.1007	1.96264	2.6437	4.60702	5.19158	3.20827	2.33193	1.36719
S100A10	14.0342	0.716901	0.160759	4.45946	8.21646e-06	0.000116655	16.5224	16.4026	24.1866	20.8075	8.13285	37.7816	13.2715	22.375	0	32.5194	0	6.30913	15.699	9.12506	12.5179	8.63855	35.1087	23.5597	38.3189	13.7474	10.8612	11.8651	35.7114	19.9787	9.61701	13.9867	11.5116	15.1419	8.76772	16.1031	0	9.05995	15.7057	10.7009	13.5162	9.30209	16.5423	10.5748	14.9728	12.8059	9.9567	9.84595	9.22854
COMMD10	2.91391	1.55675	0.350355	4.44336	8.85666e-06	0.000125017	4.13059	12.3019	3.45523	0	5.4219	2.22245	1.10596	0	9.74905	0	0	12.6183	0.98119	9.12506	4.17265	8.63855	11.7029	8.83487	0	3.05498	3.62042	2.54253	0	0.868637	1.06856	0.451184	0	1.16476	1.82979	0.447307	13.0786	2.0458	0	1.8884	0.397535	0	2.80378	0	0	2.07663	1.88071	1.55462	1.36719
NEAT1	23.5823	-1.1065	0.249337	-4.43779	9.08871e-06	0.000127555	5.16324	0	10.3657	31.2113	46.0862	0	8.84766	3.35624	19.4981	5.4199	0	12.6183	15.699	0	11.1271	34.5542	23.4058	8.83487	25.5459	41.2422	26.067	13.5601	23.8076	7.81774	21.9054	30.2293	15.6976	43.3291	31.8688	16.1031	45.775	12.567	8.26616	19.5135	14.3112	17.5706	7.00944	15.2013	17.2763	28.7267	32.6359	18.1373	35.8888
YWHAZ	10.504	-1.01935	0.230369	-4.42484	9.6512e-06	0.000134676	4.13059	8.2013	3.45523	0	21.6876	2.22245	3.31787	5.59374	0	0	19.8397	6.30913	6.86833	0	4.17265	30.2349	11.7029	14.7248	6.38648	3.05498	14.4817	13.5601	0	1.73727	10.1513	8.12131	8.37207	20.7327	21.6525	11.63	6.53929	8.18318	4.95969	5.6652	8.34823	8.78531	3.92529	3.30462	10.3658	12.1137	13.4969	9.32774	14.6973
CARD16	5.1042	1.16353	0.263524	4.41528	1.00879e-05	0.00013997	1.03265	20.5032	13.8209	10.4038	5.4219	8.8898	6.63574	2.2375	9.74905	5.4199	0	0	8.83071	0	5.56353	0	11.7029	23.5597	6.38648	4.58247	9.41308	11.8651	0	9.55501	0	4.51184	0	0	3.27837	8.94614	0	3.21482	2.47985	1.25893	3.97535	2.06713	1.12151	1.32185	2.30351	11.0754	8.07599	0.518208	4.78517
DDIT3	9.1128	-1.18177	0.268258	-4.40534	1.0562e-05	0.00014572	4.13059	8.2013	10.3657	0	13.5548	0	4.42383	6.71249	0	0	0	18.9274	8.83071	9.12506	2.78177	0	0	2.94496	6.38648	0	4.3445	5.08505	0	10.4236	11.7541	4.51184	31.3953	11.1817	10.9025	9.84076	19.6179	11.1057	9.91939	24.5492	6.75809	7.75175	1.68227	24.4542	10.3658	13.8442	18.8071	5.44118	20.8497
ECHS1	4.6446	1.30581	0.296922	4.39783	1.09337e-05	0.000149163	12.3918	16.4026	3.45523	10.4038	8.13285	2.22245	6.63574	5.59374	0	27.0995	0	6.30913	8.83071	0	8.3453	8.63855	0	2.94496	19.1594	0	1.44817	5.93256	0	3.47455	1.06856	1.80474	2.09302	1.16476	2.05851	2.23654	0	2.92256	2.47985	4.40627	4.77041	5.68461	3.08415	7.27016	1.15176	3.80716	2.76575	4.14566	2.39258
ITGB1	3.20614	1.44771	0.32918	4.39791	1.09299e-05	0.000149163	2.06529	8.2013	0	0	5.4219	0	4.42383	3.35624	0	0	19.8397	12.6183	2.94357	0	6.95442	8.63855	0	11.7798	19.1594	1.52749	2.17225	3.39004	0	2.60591	0.534278	0.451184	1.04651	2.09657	2.28723	1.34192	0	0.292256	0	2.51787	3.18028	1.03357	1.40189	0	1.15176	2.76884	2.10197	1.55462	2.39258
XRCC5	6.4141	1.07389	0.244331	4.39523	1.10656e-05	0.000150123	11.3591	12.3019	6.91046	0	16.2657	0	5.52979	8.94999	19.4981	10.8398	0	6.30913	7.84952	0	11.1271	12.9578	11.7029	11.7798	19.1594	12.2199	2.89633	6.78007	11.9038	6.08046	3.20567	2.7071	1.04651	8.38628	3.50709	5.81499	6.53929	2.63031	5.78631	5.6652	5.16795	5.16783	5.32718	4.62647	5.75878	3.11495	4.31457	5.18208	4.78517
HSPE1	29.8405	-1.03212	0.235206	-4.38813	1.14329e-05	0.000154249	11.3591	28.7045	17.2761	10.4038	21.6876	11.1122	5.52979	14.5437	38.9962	5.4199	39.6793	44.1639	14.7178	9.12506	23.645	30.2349	23.4058	41.2294	6.38648	6.10996	13.7576	18.6452	11.9038	19.11	42.208	16.2426	39.7673	17.9373	121.071	16.1031	58.8536	19.8734	22.3186	29.5849	43.3313	49.6112	18.7853	36.3508	54.1325	34.9566	77.9942	48.7115	40.6739
FCER1G	72.9671	0.547714	0.125536	4.36301	1.28288e-05	0.000172131	74.3506	102.516	89.836	72.8264	149.102	75.5633	131.609	93.9749	116.989	32.5194	119.038	88.3278	61.8149	63.8754	76.4986	38.8735	117.029	41.2294	83.0242	39.7147	79.6491	122.889	119.038	108.58	60.9077	51.8862	55.465	56.1415	55.7322	124.351	98.0893	64.2964	59.5163	62.9467	56.8474	56.8461	42.0567	64.7706	67.9536	66.7983	48.456	53.1163	57.0802
CFL1	39.8396	0.600337	0.137947	4.35193	1.34945e-05	0.000179931	29.9468	86.1136	38.0075	10.4038	40.6643	55.5612	72.9932	51.4624	29.2471	81.2985	39.6793	50.473	44.1535	18.2501	47.29	21.5964	140.435	53.0092	38.3189	41.2422	45.6172	64.4107	47.6152	45.1691	29.3853	30.6805	28.2557	30.2838	32.3262	54.1242	19.6179	30.3947	37.1977	27.0671	32.9954	22.7385	37.0099	37.6727	55.2843	30.1112	32.7465	18.9146	24.6094
NEU1	5.64452	-1.30139	0.299108	-4.35091	1.35575e-05	0.000179931	2.06529	0	0	0	5.4219	11.1122	1.10596	4.47499	0	0	0	12.6183	4.90595	9.12506	0	4.31928	0	2.94496	6.38648	0	2.17225	2.54253	11.9038	1.73727	12.2884	6.31658	9.41858	15.1419	8.76772	4.02576	13.0786	7.30641	9.91939	6.29467	9.1433	6.71818	4.76642	9.25294	8.06229	4.84547	8.96103	5.18208	2.39258
ATP5B	14.1379	0.888995	0.205005	4.33646	1.44797e-05	0.000191132	15.4897	16.4026	10.3657	0	2.71095	15.5571	18.8013	16.7812	19.4981	54.199	0	50.473	14.7178	18.2501	11.1271	17.2771	23.4058	14.7248	31.9324	21.3849	14.4817	14.4077	11.9038	22.5846	11.2198	4.51184	5.23254	9.31809	7.39538	14.3138	13.0786	9.93672	17.3589	14.4777	15.9014	13.4364	16.2619	11.2357	20.7316	13.8442	9.84607	10.1051	7.17775
PRDX5	11.6576	0.852577	0.196706	4.33428	1.46237e-05	0.000191996	11.3591	24.6039	3.45523	10.4038	10.8438	64.451	15.4834	13.425	29.2471	16.2597	0	18.9274	13.7367	27.3752	5.56353	4.31928	23.4058	35.3395	19.1594	7.63745	10.1372	5.93256	0	14.7668	6.41134	6.76776	6.27905	7.45447	6.63297	15.6557	0	9.64446	5.78631	11.3304	7.15562	7.23496	8.41133	11.2357	9.21404	12.1137	6.96969	8.29132	6.49416
CCNL1	6.47985	-1.28599	0.297033	-4.32943	1.49493e-05	0.000195221	1.03265	0	0	0	5.4219	0	1.10596	0	9.74905	0	0	12.6183	6.86833	9.12506	6.95442	8.63855	0	8.83487	6.38648	6.10996	2.17225	6.78007	0	1.73727	6.94562	6.31658	5.23254	19.8009	12.7323	3.13115	0	9.35221	9.09277	3.7768	11.926	4.13426	4.76642	7.27016	8.06229	10.3832	10.7311	6.4776	9.57034
COX6B1	21.2627	0.677882	0.156831	4.32239	1.5435e-05	0.000200491	22.7182	32.8052	6.91046	20.8075	40.6643	20.002	18.8013	13.425	48.7452	21.6796	19.8397	18.9274	21.5862	18.2501	34.7721	56.1506	81.9203	44.1744	19.1594	19.8574	21.7225	30.5103	23.8076	19.9787	16.5626	19.4009	20.9302	18.8691	17.8404	16.1031	13.0786	16.6586	14.8791	15.1072	12.3236	14.9867	14.5796	17.8449	10.3658	13.8442	15.2669	9.58684	14.0137
FERMT3	3.93464	1.31417	0.304432	4.31682	1.58296e-05	0.000204529	5.16324	8.2013	6.91046	10.4038	2.71095	0	4.42383	6.71249	9.74905	10.8398	0	0	2.94357	0	1.39088	8.63855	0	11.7798	6.38648	7.63745	0.724083	5.93256	11.9038	9.55501	2.67139	1.80474	1.04651	2.79543	2.28723	4.47307	0	2.63031	1.65323	5.03573	5.56548	3.1007	3.92529	4.62647	6.91053	2.07663	3.54016	3.36835	0
TWISTNB	4.98918	-1.37225	0.319017	-4.30148	1.69662e-05	0.000218061	2.06529	20.5032	6.91046	0	0	0	1.10596	1.11875	0	0	0	6.30913	4.90595	0	1.39088	4.31928	0	2.94496	0	3.05498	1.44817	3.39004	0	0.868637	5.34278	2.7071	9.41858	3.49428	22.1099	1.78923	6.53929	5.26062	9.91939	6.29467	5.16795	4.13426	7.85058	0.660924	17.2763	5.88379	7.85473	22.2829	3.41798
UQCC2	4.95435	1.0092	0.23561	4.28335	1.84103e-05	0.000235382	10.3265	16.4026	3.45523	0	5.4219	2.22245	5.52979	2.2375	0	0	0	12.6183	6.86833	9.12506	9.73618	8.63855	0	17.6697	6.38648	7.63745	7.24083	11.8651	0	8.68637	4.27423	3.15829	4.18603	1.86362	3.81205	7.60422	6.53929	4.6761	1.65323	4.40627	1.1926	3.61748	2.24302	1.98277	2.30351	6.92211	3.65079	3.10925	4.78517
RNA18S5	38.652	1.52186	0.355552	4.28028	1.86657e-05	0.000237404	14.4571	4.10065	13.8209	322.517	2.71095	28.8918	115.02	49.2249	136.487	157.177	39.6793	25.2365	28.4545	73.0005	13.9088	69.1084	140.435	70.679	12.773	91.6494	12.3094	9.3226	23.8076	25.1905	14.9598	4.51184	74.3021	64.2948	2.74468	10.7354	0	48.2223	23.1452	42.8037	9.54083	11.886	141.31	3.96554	19.5798	17.3053	6.30591	33.1653	3.07618
PSMD1	2.59408	1.35448	0.317092	4.27156	1.94112e-05	0.000245607	6.19588	4.10065	6.91046	0	10.8438	2.22245	4.42383	3.35624	9.74905	5.4199	0	6.30913	1.96238	0	4.17265	0	0	0	0	4.58247	5.06858	7.62758	0	6.08046	1.60283	0.902368	0	3.02838	1.14362	1.34192	0	1.16903	1.65323	1.25893	2.38521	1.55035	2.80378	1.98277	1.15176	2.42274	1.43819	1.55462	1.70899
RAB11A	4.9137	1.06092	0.248749	4.26503	1.99879e-05	0.0002516	3.09794	8.2013	0	0	10.8438	8.8898	2.21191	3.35624	0	5.4199	19.8397	18.9274	3.92476	0	6.95442	12.9578	23.4058	5.88991	6.38648	9.16494	7.96491	7.62758	0	9.55501	1.60283	3.15829	2.09302	3.96019	4.87943	2.68384	0	3.50708	3.30646	5.03573	3.97535	1.03357	1.40189	3.96554	2.30351	6.22989	3.54016	1.55462	2.39258
C9orf16	12.5216	0.929924	0.219145	4.24342	2.20139e-05	0.000274275	13.4244	4.10065	3.45523	0	18.9767	33.3367	14.3774	7.83124	29.2471	70.4587	39.6793	6.30913	14.7178	27.3752	9.73618	17.2771	0	17.6697	6.38648	19.8574	8.689	19.4927	35.7114	13.0296	5.34278	10.3772	9.41858	5.82381	5.79432	6.2623	0	11.9825	7.43954	8.18307	9.54083	11.3692	8.69171	5.28739	11.5176	7.96042	8.62914	6.7367	8.54495
PSMB3	13.0122	0.798291	0.188091	4.24417	2.19403e-05	0.000274275	18.5876	45.1071	17.2761	0	13.5548	20.002	6.63574	17.9	9.74905	37.9393	19.8397	0	8.83071	18.2501	13.9088	17.2771	23.4058	20.6147	6.38648	19.8574	7.24083	16.9502	11.9038	16.5041	13.8912	4.06066	18.8372	7.22152	7.47162	12.5246	13.0786	8.18318	9.09277	14.4777	11.131	4.65105	14.86	13.8794	20.7316	6.576	7.52284	10.1051	8.54495
RHOG	12.3223	0.82466	0.195601	4.21604	2.48633e-05	0.000306648	6.19588	12.3019	27.6418	31.2113	8.13285	4.4449	23.2251	17.9	29.2471	5.4199	19.8397	31.5457	12.7555	0	16.6906	8.63855	35.1087	8.83487	25.5459	18.3299	9.41308	16.1027	0	20.8473	5.87706	9.02368	12.5581	6.05676	7.47162	20.1288	13.0786	11.1057	7.43954	5.03573	5.96302	9.81888	6.44869	9.91386	13.8211	5.53768	7.96536	4.40477	9.22854
TSPYL2	3.18336	-1.50349	0.356581	-4.2164	2.48235e-05	0.000306648	2.06529	0	0	0	10.8438	0	0	1.11875	0	0	0	6.30913	2.94357	0	0	0	0	0	0	3.05498	2.89633	1.69502	0	0	3.20567	6.31658	2.09302	7.45447	6.55673	3.57846	0	3.50708	12.3992	7.5536	1.98767	4.13426	2.80378	6.60924	3.45527	4.15326	8.51851	4.14566	4.78517
PPP1R10	4.55082	-1.34329	0.318873	-4.21261	2.5244e-05	0.000309778	1.03265	0	3.45523	0	5.4219	8.8898	2.21191	0	0	0	0	0	1.96238	0	1.39088	0	0	2.94496	0	6.10996	5.06858	1.69502	11.9038	0.868637	2.67139	4.96302	5.23254	14.676	7.39538	5.36768	13.0786	4.09159	9.91939	6.92414	5.96302	2.06713	3.08415	10.5748	8.06229	4.15326	5.86339	5.44118	9.22854
BSG	9.39105	0.943361	0.22448	4.20242	2.64072e-05	0.000322432	11.3591	8.2013	6.91046	10.4038	21.6876	26.6694	12.1655	21.2562	9.74905	0	0	6.30913	12.7555	18.2501	4.17265	4.31928	0	14.7248	6.38648	9.16494	5.06858	11.8651	71.4227	13.8982	3.20567	6.31658	4.18603	8.15333	5.10815	6.2623	0	5.55287	15.7057	5.6652	6.36055	4.65105	5.88793	8.59201	12.6693	7.96042	8.73977	5.18208	4.44337
NFE2L2	8.12815	-1.19769	0.285679	-4.19241	2.76001e-05	0.00033532	2.06529	8.2013	10.3657	0	8.13285	0	3.31787	4.47499	0	5.4199	0	12.6183	1.96238	9.12506	1.39088	17.2771	0	8.83487	0	4.58247	5.06858	10.1701	0	4.34319	5.87706	5.41421	3.13953	7.92038	16.2393	17.445	19.6179	13.1515	15.7057	5.03573	23.057	14.9867	6.44869	3.30462	14.9728	6.92211	10.5099	9.06864	6.49416
RPS3A	164.409	-0.274696	0.0656078	-4.18694	2.82739e-05	0.000341806	182.779	127.12	179.672	145.653	108.438	108.9	134.927	152.15	155.985	162.597	119.038	138.801	164.84	182.501	151.606	164.132	105.326	153.138	178.821	134.419	152.782	102.549	178.557	159.829	178.449	183.181	164.302	191.021	223.081	131.061	209.257	169.801	184.335	188.84	178.095	187.592	180.844	134.168	184.281	145.71	162.626	243.299	215.674
COX5A	10.6238	0.883863	0.211629	4.17648	2.96061e-05	0.000356148	10.3265	8.2013	20.7314	0	10.8438	11.1122	15.4834	14.5437	9.74905	43.3592	0	12.6183	5.88714	0	11.1271	8.63855	35.1087	32.3945	25.5459	6.10996	14.4817	11.0176	11.9038	21.7159	7.4799	4.96302	3.13953	5.82381	7.47162	11.63	13.0786	6.7219	7.43954	8.18307	5.56548	10.3357	5.32718	7.27016	14.9728	7.26821	5.64213	7.51401	6.83596
AGTRAP	4.08757	1.12914	0.271482	4.15917	3.19409e-05	0.000378639	4.13059	4.10065	0	0	8.13285	2.22245	6.63574	6.71249	9.74905	0	0	6.30913	4.90595	0	5.56353	4.31928	0	17.6697	0	12.2199	5.79266	15.2552	0	5.21182	4.27423	1.80474	3.13953	3.96019	1.82979	2.23654	0	3.79933	0	3.7768	3.57781	1.03357	1.40189	6.60924	12.6693	4.49937	2.65512	1.81373	2.05079
ELF1	12.9432	-0.922431	0.221681	-4.16108	3.16745e-05	0.000378639	5.16324	4.10065	6.91046	62.4226	13.5548	2.22245	4.42383	1.11875	9.74905	0	0	0	12.7555	9.12506	9.73618	17.2771	11.7029	5.88991	19.1594	10.6924	7.96491	14.4077	11.9038	2.60591	12.8227	10.3772	11.5116	28.6531	29.6578	5.81499	6.53929	4.6761	8.26616	11.3304	11.131	13.9531	4.76642	6.60924	6.91053	16.9592	13.7181	26.1695	21.5333
KMT2E	5.9049	-1.15481	0.277619	-4.1597	3.18662e-05	0.000378639	1.03265	4.10065	6.91046	0	0	0	3.31787	5.59374	9.74905	10.8398	0	6.30913	1.96238	0	6.95442	0	11.7029	8.83487	6.38648	4.58247	3.62042	1.69502	0	3.47455	4.8085	5.86539	6.27905	9.78399	8.15779	6.70961	0	4.96836	11.5726	4.40627	6.75809	6.71818	2.80378	9.25294	1.15176	7.96042	6.6378	6.9958	6.83596
B2M	659.798	-0.405584	0.0976746	-4.1524	3.29011e-05	0.000388137	497.736	672.506	583.934	291.306	664.183	413.376	583.946	434.074	214.479	346.874	297.595	832.805	356.172	228.127	1023.69	488.078	550.036	1596.17	447.053	168.024	472.826	561.051	273.787	928.573	692.959	809.875	483.487	314.951	785.893	792.628	732.4	670.144	676.998	660.94	1253.43	520.917	292.434	1182.39	495.255	1157.38	550.384	390.47	966.262
GLUL	51.5622	-0.643264	0.155048	-4.14881	3.34209e-05	0.000390497	36.1427	16.4026	10.3657	0	18.9767	62.2286	51.98	29.0875	38.9962	92.1383	39.6793	82.0187	39.2476	9.12506	29.2085	8.63855	70.2174	44.1744	31.9324	13.7474	19.5502	80.5134	119.038	65.1478	62.5106	32.4853	41.8603	28.8861	64.4237	78.726	52.3143	55.5287	62.8228	56.0226	64.0031	59.43	68.4122	49.5693	102.506	73.3743	71.7989	38.0883	63.2326
NDUFA4	40.5511	0.503425	0.121336	4.149	3.33925e-05	0.000390497	46.4691	41.0065	27.6418	31.2113	78.6176	35.5592	38.7085	51.4624	19.4981	75.8786	19.8397	50.473	30.4169	45.6253	62.5897	47.512	117.029	58.8991	63.8648	24.4398	33.3078	44.0705	23.8076	43.4319	32.0567	29.7781	23.0232	24.6929	36.5957	37.1265	117.707	25.4263	26.4517	37.768	30.6102	36.6916	40.3744	46.2647	19.5798	37.3794	28.1	39.3838	30.0782
EXD3	4.33944	1.57579	0.380741	4.13876	3.49195e-05	0.000406064	1.03265	16.4026	0	0	10.8438	0	17.6953	4.47499	0	32.5194	0	6.30913	8.83071	9.12506	11.1271	8.63855	0	2.94496	0	0	6.51675	5.08505	23.8076	4.34319	0.534278	3.60947	1.04651	1.39771	3.27837	1.34192	0	1.46128	3.30646	0.629467	2.38521	0.516783	0.560755	1.32185	0	5.53768	3.09764	0.777312	3.07618
RPL7	243.025	-0.336532	0.0815198	-4.12822	3.65579e-05	0.000423101	319.088	196.831	252.232	187.268	108.438	237.802	184.695	251.718	272.973	119.238	178.557	220.82	215.862	310.252	236.45	181.41	187.246	179.642	217.14	171.079	144.817	178.824	333.306	263.197	359.569	262.138	336.976	211.754	326.54	279.567	255.032	269.46	274.436	321.028	277.877	421.178	223.181	199.599	213.075	238.467	250.245	344.608	389.65
CSTB	17.8803	0.598946	0.145233	4.12402	3.72309e-05	0.000428858	16.5224	16.4026	13.8209	0	29.8205	28.8918	18.8013	16.7812	38.9962	21.6796	19.8397	12.6183	16.6802	18.2501	11.1271	17.2771	23.4058	38.2844	25.5459	24.4398	19.5502	21.1877	47.6152	26.9278	13.8912	13.9867	10.4651	13.5112	17.6879	11.63	13.0786	14.0283	10.746	17.6251	11.131	18.0874	22.7106	20.4886	24.1869	12.1137	11.5055	14.2507	11.2793
CAPZA2	8.33166	0.860766	0.208845	4.12156	3.76322e-05	0.000429486	4.13059	24.6039	6.91046	10.4038	13.5548	15.5571	7.7417	6.71249	19.4981	0	0	12.6183	16.6802	18.2501	11.1271	4.31928	11.7029	14.7248	31.9324	9.16494	11.5853	15.2552	0	1.73727	3.73995	3.15829	3.13953	8.15333	9.22517	5.81499	0	4.6761	3.30646	10.0715	6.75809	2.58392	4.20567	3.96554	2.30351	9.34484	8.40788	7.51401	5.46877
CD38	2.38114	1.73614	0.421236	4.12153	3.76372e-05	0.000429486	2.06529	16.4026	6.91046	0	13.5548	0	0	3.35624	0	0	0	6.30913	2.94357	0	9.73618	0	0	11.7798	6.38648	0	3.62042	3.39004	0	1.73727	0	3.15829	0	0	1.60106	4.92038	0	0.876769	0	0	0.397535	0	0.560755	1.32185	0	1.03832	0.55315	0	1.70899
RBX1	13.0718	0.829381	0.201413	4.11781	3.82482e-05	0.000434153	15.4897	28.7045	3.45523	10.4038	8.13285	11.1122	11.0596	11.1875	9.74905	21.6796	19.8397	6.30913	13.7367	36.5003	19.4724	38.8735	35.1087	17.6697	19.1594	19.8574	15.2057	9.3226	23.8076	9.55501	8.01417	6.76776	3.13953	6.28971	8.08155	15.2084	6.53929	6.13739	9.09277	13.8483	8.74576	5.68461	6.72906	12.5576	11.5176	10.3832	7.41221	7.25491	14.0137
SNHG5	17.8065	-0.710598	0.172605	-4.11689	3.84017e-05	0.000434153	18.5876	12.3019	6.91046	10.4038	37.9533	4.4449	13.2715	11.1875	29.2471	16.2597	0	6.30913	12.7555	18.2501	12.5179	21.5964	0	29.4496	6.38648	6.10996	22.4466	15.2552	11.9038	8.68637	27.7825	13.9867	15.6976	20.0339	38.578	6.70961	19.6179	30.3947	15.7057	20.7724	19.8767	20.6713	24.3929	17.8449	16.1246	12.8059	29.5382	14.7689	34.8634
SYAP1	4.49559	-1.42445	0.346944	-4.10569	4.03104e-05	0.000453632	1.03265	8.2013	3.45523	0	10.8438	0	2.21191	1.11875	0	0	0	0	1.96238	0	1.39088	0	0	5.88991	6.38648	0	2.17225	3.39004	0	3.47455	3.73995	5.86539	3.13953	4.42609	9.60637	12.0773	6.53929	4.38385	6.61293	2.51787	3.97535	3.61748	2.80378	2.6437	20.7316	3.80716	10.7311	9.06864	3.75978
FTL	384.664	-0.399479	0.0974106	-4.10098	4.11405e-05	0.000460849	508.062	266.542	407.717	187.268	276.517	386.706	381.555	371.424	526.449	373.973	773.746	365.93	254.128	474.503	244.795	120.94	163.841	244.431	178.821	239.816	210.708	384.769	214.268	483.831	392.16	442.612	500.231	333.588	473	512.614	451.211	483.977	553.833	405.377	396.74	519.367	443.277	524.774	399.659	372.755	336.094	367.668	476.808
ATP5F1	10.9352	0.775037	0.189642	4.08684	4.37285e-05	0.000487603	16.5224	8.2013	10.3657	10.4038	5.4219	4.4449	16.5894	17.9	9.74905	10.8398	19.8397	6.30913	15.699	9.12506	13.9088	4.31928	23.4058	11.7798	6.38648	10.6924	11.5853	16.1027	47.6152	26.0591	15.4941	6.76776	14.6511	5.12495	5.79432	10.2881	6.53929	9.93672	9.91939	14.4777	11.926	10.3357	6.72906	13.8794	12.6693	9.69095	7.30158	5.95939	8.20315
RPS27	236.098	-0.381384	0.0934528	-4.08103	4.48362e-05	0.000497682	144.571	299.347	117.478	228.883	395.799	80.0082	184.695	163.337	116.989	140.917	178.557	271.293	156.99	191.626	275.395	289.391	280.87	164.918	166.048	163.441	424.313	343.241	130.942	110.317	215.314	306.354	194.651	216.646	396.454	116.3	483.907	253.971	170.283	182.545	126.814	142.632	178.04	122.271	141.666	255.426	211.857	166.086	420.07
NDUFS3	5.74159	1.05517	0.258623	4.07996	4.5044e-05	0.000497726	8.26118	4.10065	3.45523	0	5.4219	4.4449	6.63574	7.83124	29.2471	0	0	18.9274	5.88714	0	5.56353	4.31928	11.7029	8.83487	25.5459	1.52749	3.62042	7.62758	11.9038	12.1609	4.8085	0.451184	9.41858	2.56247	2.36347	6.70961	13.0786	3.79933	0.826616	5.6652	3.57781	7.75175	6.44869	5.94832	4.60702	5.19158	2.98701	3.62745	2.73438
NDUFS7	9.06855	0.744284	0.182846	4.07055	4.69013e-05	0.000515914	14.4571	12.3019	10.3657	0	10.8438	17.7796	12.1655	14.5437	0	5.4199	0	25.2365	5.88714	9.12506	13.9088	4.31928	23.4058	8.83487	12.773	9.16494	13.0335	15.2552	11.9038	10.4236	7.4799	4.96302	5.23254	4.42609	7.2429	11.1827	13.0786	5.26062	13.2259	7.5536	9.93836	9.30209	5.0468	5.28739	12.6693	7.26821	6.52717	8.03222	8.20315
APOC1	4.4503	1.44512	0.356329	4.05559	5.00081e-05	0.000547622	7.22853	4.10065	0	0	21.6876	0	15.4834	4.47499	9.74905	5.4199	0	0	2.94357	18.2501	8.3453	12.9578	0	20.6147	0	3.05498	13.0335	3.39004	11.9038	3.47455	0	8.5725	2.09302	0	4.04078	0.894614	0	3.50708	10.746	1.8884	0	2.06713	2.24302	0.660924	1.15176	1.38442	5.08898	0.518208	0.341798
ZFP36L1	7.5846	-1.02201	0.25285	-4.04195	5.30081e-05	0.000577883	4.13059	0	3.45523	0	2.71095	0	6.63574	6.71249	19.4981	16.2597	0	0	1.96238	0	6.95442	12.9578	0	5.88991	0	3.05498	6.51675	6.78007	0	11.2923	10.6856	4.06066	11.5116	12.3465	10.445	6.70961	6.53929	13.1515	9.09277	18.2545	11.926	11.3692	4.76642	5.94832	5.75878	6.576	9.18229	5.18208	7.17775
FAU	107.707	-0.356939	0.0884743	-4.03438	5.47467e-05	0.000594184	74.3506	57.4091	86.3807	93.634	119.282	75.5633	98.4302	118.587	126.738	102.978	19.8397	107.255	92.2318	127.751	66.7624	125.259	93.6232	55.9542	127.73	109.979	109.337	86.4459	59.519	92.0756	102.047	113.698	110.93	125.561	146.002	94.8291	196.179	131.515	86.7947	100.715	101.371	118.343	98.6929	119.627	88.6852	107.293	113.064	134.993	133.985
BRD2	4.72248	-1.32201	0.327848	-4.0324	5.52095e-05	0.000596445	3.09794	0	0	10.4038	0	2.22245	3.31787	3.35624	0	0	0	0	0.98119	0	0	0	0	5.88991	0	6.10996	2.89633	4.23755	23.8076	0.868637	3.73995	6.31658	4.18603	7.68742	8.08155	3.13115	19.6179	6.7219	2.47985	3.14733	2.78274	2.58392	1.96264	8.59201	3.45527	5.19158	6.6378	2.85014	10.9375
PLIN3	2.63691	1.36661	0.338991	4.03141	5.54435e-05	0.000596445	3.09794	4.10065	10.3657	0	13.5548	0	1.10596	1.11875	9.74905	0	0	6.30913	1.96238	0	1.39088	4.31928	0	5.88991	0	3.05498	3.62042	4.23755	11.9038	3.47455	1.60283	0.902368	3.13953	0.698857	0.914893	2.23654	6.53929	0.876769	0.826616	2.51787	1.98767	1.03357	0.841133	5.94832	0	2.42274	1.43819	1.55462	0.341798
ALOX5	11.5692	0.946575	0.23501	4.02781	5.62983e-05	0.000602984	6.19588	45.1071	17.2761	20.8075	5.4219	0	14.3774	10.0687	48.7452	27.0995	39.6793	12.6183	16.6802	9.12506	5.56353	8.63855	0	11.7798	12.773	22.9124	12.3094	16.1027	11.9038	15.6355	6.94562	8.5725	5.23254	8.61923	6.09928	8.49883	0	7.30641	9.91939	9.442	11.131	15.5035	11.2151	8.59201	11.5176	13.4981	13.2756	6.21849	5.46877
MATK	2.91688	1.56646	0.389429	4.02246	5.75928e-05	0.000614155	3.09794	0	3.45523	0	5.4219	0	17.6953	1.11875	19.4981	0	0	0	2.94357	9.12506	1.39088	8.63855	0	0	0	15.2749	6.51675	0.847509	11.9038	4.34319	0.534278	1.35355	5.23254	2.09657	1.37234	0	0	1.75354	2.47985	1.25893	2.38521	0.516783	3.36453	1.32185	2.30351	1.38442	1.32756	0.259104	2.39258
TMED3	2.92737	1.28599	0.319851	4.0206	5.80509e-05	0.000616349	1.03265	4.10065	6.91046	0	8.13285	4.4449	0	6.71249	19.4981	0	0	6.30913	3.92476	0	6.95442	0	11.7029	14.7248	0	3.05498	0.724083	3.39004	0	2.60591	0.534278	1.80474	1.04651	1.16476	1.06737	3.13115	0	1.16903	4.13308	4.40627	0.397535	1.55035	4.20567	2.6437	1.15176	2.42274	2.10197	3.10925	1.70899
STMN1	23.6552	-0.81008	0.201735	-4.01556	5.93036e-05	0.000626924	15.4897	45.1071	31.0971	41.6151	35.2424	4.4449	9.95362	20.1375	0	10.8398	0	12.6183	21.5862	9.12506	11.1271	8.63855	11.7029	29.4496	19.1594	21.3849	11.5853	13.5601	11.9038	7.81774	44.8794	18.4985	38.7208	29.352	34.156	51.4403	32.6964	28.3489	28.1049	22.6608	29.8151	34.6245	22.7106	37.0117	43.7667	39.456	26.7725	28.5014	27.002
KDM6B	4.14213	-1.72653	0.430751	-4.00819	6.11865e-05	0.000644041	0	8.2013	0	10.4038	2.71095	2.22245	0	0	0	5.4199	0	0	2.94357	0	2.78177	0	0	2.94496	6.38648	0	0	4.23755	0	0	5.34278	3.60947	0	10.0169	9.68261	5.36768	0	3.79933	4.95969	3.14733	5.16795	1.03357	1.68227	2.6437	5.75878	8.30653	8.8504	7.25491	3.75978
PSME2	12.2704	0.908206	0.226667	4.00677	6.15535e-05	0.000645123	15.4897	20.5032	6.91046	0	13.5548	4.4449	17.6953	11.1875	29.2471	54.199	0	12.6183	15.699	0	27.8177	12.9578	11.7029	35.3395	12.773	6.10996	17.378	10.1701	0	24.3218	5.87706	6.76776	1.04651	3.96019	4.80319	11.1827	13.0786	10.8135	14.0525	13.8483	5.96302	8.26853	24.3929	13.2185	9.21404	5.53768	7.08032	5.44118	4.10157
SLC4A2	2.26215	1.42813	0.357346	3.99649	6.42873e-05	0.000670895	6.19588	0	3.45523	0	0	2.22245	3.31787	2.2375	9.74905	0	0	6.30913	5.88714	9.12506	2.78177	8.63855	0	2.94496	0	0	5.06858	4.23755	0	10.4236	1.60283	0.451184	0	1.16476	1.21986	5.36768	0	0.292256	1.65323	1.25893	0.397535	0.516783	1.68227	1.32185	1.15176	1.38442	2.43386	0.777312	0.683596
IL1RAPL1	4.95407	-3.52674	0.882755	-3.99515	6.46544e-05	0.000671856	0	0	0	0	2.71095	0	0	0	0	0	0	0	0	0	0	0	0	0	0	0	0	0	0	0	27.2482	0	16.7441	12.5794	13.7234	10.7354	0	3.79933	0	15.7367	10.7334	14.4699	3.64491	0	9.21404	12.8059	10.178	9.58684	4.44337
TSC22D3	24.3895	-1.1119	0.278436	-3.99337	6.5141e-05	0.000674044	11.3591	0	10.3657	10.4038	18.9767	44.449	8.84766	15.6625	0	37.9393	59.519	6.30913	39.2476	27.3752	8.3453	12.9578	0	0	6.38648	12.2199	4.3445	38.1379	0	18.2414	40.6051	24.3639	89.9997	14.676	20.2039	57.2553	6.53929	37.1166	26.4517	8.81254	23.8521	17.5706	12.0562	52.213	21.8833	31.4956	57.6382	18.9146	23.2423
SERTAD1	7.36507	-1.04913	0.26304	-3.98847	6.6502e-05	0.000685223	1.03265	0	3.45523	0	5.4219	6.66735	5.52979	8.94999	9.74905	10.8398	0	18.9274	11.7743	0	1.39088	0	0	0	0	6.10996	5.79266	5.08505	0	1.73727	4.8085	7.21895	8.37207	15.3748	10.445	7.60422	26.1572	21.627	14.0525	7.5536	14.7088	6.71818	4.76642	16.5231	14.9728	5.53768	10.178	6.9958	9.22854
ISG15	5.92194	1.05655	0.265108	3.98536	6.73766e-05	0.000691318	7.22853	0	6.91046	0	5.4219	33.3367	7.7417	2.2375	9.74905	5.4199	19.8397	12.6183	10.7931	0	12.5179	4.31928	11.7029	14.7248	0	6.10996	8.689	5.08505	0	8.68637	2.67139	3.15829	4.18603	0.465904	5.26063	3.13115	0	3.21482	1.65323	2.51787	1.1926	1.03357	2.5234	16.5231	1.15176	6.92211	5.86339	2.85014	3.41798
RPL11	200.173	-0.233321	0.0585931	-3.98206	6.83206e-05	0.000698071	197.236	143.523	176.217	208.075	181.634	246.692	182.483	206.968	107.24	260.155	158.717	164.037	178.577	173.376	140.479	177.09	198.949	129.578	166.048	215.376	199.123	154.247	130.942	195.443	219.588	209.349	215.581	216.18	210.883	240.651	261.572	241.112	225.666	222.202	223.017	244.438	227.106	202.904	230.351	178.936	204.776	230.343	194.825
HCST	11.6849	0.874374	0.219804	3.97797	6.95052e-05	0.000707216	7.22853	12.3019	0	0	16.2657	11.1122	38.7085	3.35624	19.4981	0	0	18.9274	12.7555	27.3752	26.4268	12.9578	0	35.3395	19.1594	10.6924	21.7225	31.3578	23.8076	22.5846	2.13711	11.2796	6.27905	2.79543	11.7411	11.63	0	11.398	3.30646	1.8884	7.15562	4.13426	8.69171	9.25294	3.45527	21.4585	8.51851	7.51401	9.91214
ZNF90	2.75731	1.36162	0.344143	3.95656	7.60376e-05	0.000770472	4.13059	4.10065	0	0	16.2657	4.4449	0	0	0	5.4199	0	0	0.98119	0	1.39088	4.31928	23.4058	14.7248	0	6.10996	5.79266	6.78007	0	1.73727	0.534278	1.80474	8.37207	0.698857	1.60106	1.78923	0	0.876769	0	1.8884	0.795069	2.06713	1.40189	0	1.15176	0.346105	0.99567	0.259104	1.02539
RGS19	3.65058	1.32881	0.335974	3.95511	7.65007e-05	0.000771962	6.19588	4.10065	0	0	5.4219	0	4.42383	3.35624	0	10.8398	39.6793	0	2.94357	0	1.39088	12.9578	0	0	12.773	10.6924	3.62042	5.08505	0	6.9491	1.06856	5.41421	5.23254	1.86362	1.52482	0.894614	0	3.21482	1.65323	1.8884	1.98767	2.58392	1.12151	4.62647	8.06229	2.42274	1.88071	1.55462	1.36719
MDH1	8.84457	0.940296	0.238194	3.9476	7.89391e-05	0.000793289	12.3918	12.3019	6.91046	0	13.5548	13.3347	8.84766	12.3062	29.2471	21.6796	0	31.5457	8.83071	27.3752	5.56353	0	35.1087	8.83487	0	1.52749	5.06858	7.62758	11.9038	14.7668	14.4255	1.35355	6.27905	3.96019	3.73581	9.84076	19.6179	7.30641	5.78631	5.03573	7.95069	8.78531	8.69171	9.91386	2.30351	10.3832	4.31457	8.03222	3.41798
FUCA2	3.83489	1.19289	0.303501	3.93043	8.47938e-05	0.00084684	3.09794	8.2013	6.91046	20.8075	0	6.66735	3.31787	5.59374	0	0	19.8397	6.30913	4.90595	0	5.56353	0	0	14.7248	0	3.05498	0.724083	4.23755	11.9038	6.9491	4.8085	1.35355	3.13953	2.09657	1.37234	5.36768	0	2.33805	0.826616	5.6652	5.16795	2.06713	1.96264	2.6437	4.60702	1.38442	2.54449	1.81373	1.02539
RPL24	76.881	-0.359418	0.0914559	-3.92996	8.49614e-05	0.00084684	70.22	36.9058	100.202	104.038	51.5081	44.449	64.1455	59.2937	38.9962	75.8786	119.038	82.0187	69.6645	73.0005	54.2444	47.512	81.9203	53.0092	89.4107	61.0996	70.2361	55.9356	95.2303	64.2792	81.2103	93.8463	84.7672	97.8399	90.4981	65.3068	85.0108	80.3705	74.3954	66.7235	82.2897	79.0678	82.7114	77.3281	82.9264	75.4509	80.428	101.569	76.5627
RPLP1	255.574	-0.268871	0.0685377	-3.92296	8.74671e-05	0.000868271	201.366	295.247	127.843	270.498	227.72	197.798	218.98	193.543	243.726	168.017	138.878	309.147	294.357	337.627	262.877	237.56	280.87	359.285	274.619	224.541	225.914	227.132	142.845	196.312	209.971	296.428	240.697	259.975	281.101	221.864	215.797	239.066	271.957	299.626	236.931	223.767	229.069	205.547	176.219	256.81	287.306	258.067	331.202
CAPZB	11.498	0.675149	0.172309	3.91824	8.91989e-05	0.000881878	17.555	12.3019	17.2761	0	24.3986	13.3347	19.9072	15.6625	9.74905	5.4199	0	6.30913	10.7931	27.3752	9.73618	8.63855	11.7029	23.5597	19.1594	12.2199	9.41308	11.8651	23.8076	13.8982	9.61701	7.67013	18.8372	7.92038	7.77659	14.3138	6.53929	11.6903	14.0525	13.8483	12.7211	11.886	9.25246	15.2013	14.9728	8.65263	7.41221	8.80953	8.20315
FKBP1A	10.9152	0.799158	0.204052	3.91644	8.98651e-05	0.000884881	13.4244	32.8052	6.91046	0	18.9767	26.6694	8.84766	14.5437	19.4981	5.4199	0	6.30913	9.8119	18.2501	26.4268	12.9578	35.1087	17.6697	25.5459	1.52749	11.5853	16.9502	0	16.5041	4.27423	9.02368	6.27905	11.4147	9.91134	9.84076	0	7.59867	12.3992	10.7009	7.95069	6.2014	7.5702	10.5748	4.60702	10.0371	13.2756	4.40477	11.6211
ARPC2	23.4635	0.651054	0.166464	3.91109	9.18815e-05	0.000900817	34.0774	36.9058	41.4628	20.8075	29.8205	31.1143	25.437	33.5624	58.4943	59.6189	0	25.2365	21.5862	0	19.4724	38.8735	70.2174	20.6147	25.5459	18.3299	18.1021	24.5778	35.7114	22.5846	21.3711	10.8284	19.8837	14.443	10.2925	36.6792	0	20.458	20.6654	20.1429	19.0817	22.7385	26.6359	20.4886	31.0974	20.0741	17.9221	15.028	13.6719
HCFC1R1	2.40182	1.22873	0.314238	3.9102	9.22212e-05	0.000900817	3.09794	4.10065	6.91046	0	8.13285	0	3.31787	3.35624	0	5.4199	0	6.30913	5.88714	0	5.56353	12.9578	0	2.94496	0	4.58247	2.17225	2.54253	0	4.34319	1.60283	1.80474	2.09302	1.86362	1.75354	1.78923	0	0.876769	1.65323	1.25893	1.98767	1.03357	3.08415	0	2.30351	1.38442	1.88071	1.03642	1.70899
CTSD	31.1369	0.650819	0.166729	3.90344	9.48334e-05	0.000922642	38.2079	12.3019	48.3732	20.8075	56.93	37.7816	23.2251	40.2749	58.4943	16.2597	39.6793	88.3278	22.5674	27.3752	33.3812	17.2771	58.5145	85.4038	44.7053	39.7147	44.1691	61.0207	0	22.5846	12.8227	36.9971	20.9302	30.0508	22.5674	40.7049	13.0786	19.5812	29.7582	14.4777	19.8767	18.6042	15.4208	54.1958	24.1869	50.5314	29.317	11.6597	27.3438
C14orf2	11.9391	0.744315	0.191215	3.89255	9.91945e-05	0.000961242	3.09794	24.6039	10.3657	31.2113	51.5081	4.4449	5.52979	6.71249	0	0	0	25.2365	9.8119	18.2501	20.8632	30.2349	35.1087	41.2294	0	15.2749	20.9984	28.8153	0	7.81774	3.20567	13.5355	2.09302	9.08514	18.2979	1.78923	0	2.92256	1.65323	4.40627	1.59014	2.58392	2.5234	5.94832	3.45527	12.8059	11.948	7.25491	17.7735
ATF4	6.84898	-1.09776	0.282271	-3.88903	0.000100647	0.000967763	1.03265	0	0	0	5.4219	2.22245	4.42383	2.2375	9.74905	5.4199	0	6.30913	3.92476	18.2501	1.39088	0	0	5.88991	12.773	10.6924	5.06858	5.93256	0	3.47455	2.67139	9.02368	11.5116	10.0169	13.6471	4.47307	19.6179	7.30641	8.26616	5.6652	6.36055	3.61748	5.32718	9.91386	6.91053	8.30653	11.948	4.92297	11.9629
SIK1	1.82798	-1.9396	0.49874	-3.889	0.00010066	0.000967763	0	0	0	0	0	0	0	0	0	0	0	0	0	0	0	0	11.7029	0	0	0	0	1.69502	0	0	2.67139	2.7071	2.09302	2.56247	3.35461	0.894614	0	1.46128	3.30646	1.25893	1.59014	5.68461	2.80378	0	6.91053	4.15326	5.42087	3.88656	3.07618
TM9SF2	5.78789	1.37995	0.355037	3.88678	0.000101584	0.000972817	2.06529	16.4026	6.91046	0	2.71095	51.1163	3.31787	4.47499	0	0	39.6793	0	2.94357	9.12506	2.78177	8.63855	23.4058	5.88991	0	6.10996	2.89633	6.78007	23.8076	6.9491	1.06856	2.7071	0	5.12495	2.43971	1.78923	6.53929	2.33805	2.47985	2.51787	2.78274	4.13426	3.64491	3.96554	1.15176	3.80716	2.87638	1.03642	2.39258
ATP5G3	11.4815	0.729331	0.187873	3.88204	0.000103586	0.000986233	10.3265	8.2013	10.3657	0	13.5548	22.2245	14.3774	10.0687	9.74905	16.2597	0	12.6183	9.8119	18.2501	16.6906	12.9578	0	38.2844	51.0918	13.7474	15.2057	11.8651	11.9038	17.3727	8.01417	9.02368	10.4651	8.85218	6.55673	9.84076	6.53929	11.6903	7.43954	8.81254	7.55316	8.26853	10.6544	11.8966	10.3658	9.69095	6.96969	7.25491	9.22854
PBDC1	3.63245	1.09886	0.283098	3.88155	0.000103793	0.000986233	3.09794	4.10065	6.91046	0	5.4219	6.66735	5.52979	3.35624	9.74905	10.8398	0	12.6183	2.94357	0	5.56353	4.31928	11.7029	5.88991	6.38648	7.63745	1.44817	3.39004	0	3.47455	2.13711	3.15829	1.04651	1.63067	1.75354	1.78923	0	2.33805	2.47985	1.8884	5.16795	4.13426	1.68227	1.98277	2.30351	2.42274	1.77008	2.07283	2.05079
AGR2	5.79595	2.15862	0.556304	3.88029	0.00010433	0.000987498	0	0	0	0	5.4219	6.66735	5.52979	2.2375	0	0	0	0	16.6802	9.12506	11.1271	0	0	194.367	6.38648	0	3.62042	6.78007	0	6.08046	0	1.80474	0	2.32952	0.457446	2.68384	0	1.46128	0	0	0.397535	0	0.560755	0	1.15176	0.692211	4.53583	0.259104	1.02539
ARL6IP5	21.2391	0.543696	0.140354	3.87376	0.000107171	0.000995101	29.9468	28.7045	38.0075	20.8075	35.2424	20.002	29.8609	25.7312	48.7452	21.6796	19.8397	6.30913	20.605	45.6253	22.2541	8.63855	46.8116	20.6147	12.773	16.8024	23.1707	33.9004	23.8076	28.665	17.0969	12.182	30.3488	16.5396	15.4007	17.445	6.53929	16.9509	17.3589	15.7367	16.2989	13.4364	20.7479	18.5059	21.8833	18.3436	15.4882	13.2143	12.3047
MKI67IP	2.80069	1.26313	0.325982	3.87485	0.000106691	0.000995101	7.22853	4.10065	3.45523	0	5.4219	8.8898	2.21191	1.11875	0	0	39.6793	0	1.96238	0	1.39088	0	0	8.83487	0	7.63745	2.89633	3.39004	0	2.60591	1.60283	2.25592	1.04651	2.09657	2.21099	1.34192	6.53929	1.46128	0	1.8884	2.38521	1.55035	1.68227	1.32185	2.30351	1.03832	1.54882	1.29552	1.36719
PRR7	1.85047	-1.90802	0.492381	-3.87508	0.000106588	0.000995101	0	0	0	0	0	0	0	0	0	0	0	12.6183	0	0	0	0	0	0	0	0	0	0	0	0	2.67139	0.451184	3.13953	2.09657	3.04964	4.02576	6.53929	0.876769	5.78631	1.8884	1.98767	3.1007	4.48604	2.6437	6.91053	5.19158	4.4252	2.33193	1.70899
PSMD2	3.87605	1.09473	0.282592	3.87387	0.000107119	0.000995101	3.09794	8.2013	0	0	2.71095	6.66735	4.42383	5.59374	9.74905	5.4199	0	12.6183	2.94357	9.12506	5.56353	8.63855	0	8.83487	6.38648	0	5.79266	3.39004	11.9038	4.34319	1.06856	2.7071	0	1.86362	1.60106	3.57846	6.53929	1.75354	4.13308	4.40627	6.75809	2.06713	3.92529	2.6437	2.30351	3.46105	3.09764	1.03642	0.683596
PYCARD	10.3341	0.779709	0.201195	3.87539	0.000106453	0.000995101	8.26118	16.4026	17.2761	0	16.2657	0	11.0596	12.3062	38.9962	10.8398	0	18.9274	11.7743	9.12506	12.5179	8.63855	0	20.6147	12.773	21.3849	10.8612	11.8651	11.9038	8.68637	5.34278	6.31658	9.41858	6.28971	5.10815	8.94614	19.6179	7.89092	9.91939	8.81254	10.3359	8.78531	10.374	9.25294	13.8211	9.34484	7.41221	5.18208	5.12697
PSMD4	8.6033	0.892469	0.230468	3.87242	0.000107761	0.000996791	6.19588	0	20.7314	10.4038	8.13285	2.22245	11.0596	12.3062	9.74905	5.4199	19.8397	18.9274	10.7931	18.2501	2.78177	8.63855	0	20.6147	0	9.16494	6.51675	11.0176	59.519	10.4236	3.73995	4.06066	9.41858	5.3579	4.11702	5.36768	0	5.26062	9.91939	5.03573	9.93836	15.5035	10.6544	9.91386	5.75878	7.26821	5.42087	6.9958	2.39258
RPS20	76.8646	-0.368721	0.0955713	-3.85807	0.000114287	0.00105316	65.0568	57.4091	55.2837	20.8075	75.9066	33.3367	48.6621	63.7687	48.7452	43.3592	79.3586	119.873	71.6268	100.376	44.5083	129.578	58.5145	88.3487	114.957	79.4295	73.8565	87.2934	23.8076	53.8555	89.2245	83.9202	72.2091	90.6184	85.695	61.7284	65.3929	70.1415	79.3551	73.6476	73.5439	81.1349	69.5337	64.7706	58.7395	76.8354	74.2327	123.852	77.5881
HERPUD1	16.4191	-0.935788	0.242702	-3.85571	0.000115394	0.00105937	7.22853	20.5032	6.91046	0	13.5548	4.4449	4.42383	4.47499	9.74905	16.2597	0	0	15.699	27.3752	12.5179	17.2771	23.4058	17.6697	0	12.2199	5.06858	7.62758	0	11.2923	30.9881	7.67013	23.0232	19.1021	15.7057	16.5504	39.2357	14.0283	31.4114	58.5404	21.4669	27.3895	10.374	22.4714	27.6421	17.6514	15.9307	14.5098	19.1407
PPP2CA	4.3697	-1.10583	0.287923	-3.84072	0.000122674	0.00112199	3.09794	4.10065	6.91046	0	2.71095	2.22245	2.21191	2.2375	0	0	0	0	3.92476	0	4.17265	0	0	0	0	3.05498	2.17225	4.23755	0	6.9491	3.20567	3.60947	3.13953	6.05676	7.54786	6.70961	6.53929	6.7219	9.09277	2.51787	7.15562	6.71818	3.92529	6.60924	9.21404	4.84547	5.42087	5.18208	4.78517
PRDX6	25.118	0.680657	0.17836	3.8162	0.00013552	0.00123485	26.8488	32.8052	17.2761	20.8075	21.6876	42.2265	26.543	22.375	77.9924	32.5194	119.038	31.5457	27.4733	18.2501	13.9088	21.5964	35.1087	5.88991	25.5459	42.7697	15.2057	27.1203	59.519	29.5337	23.5082	16.6938	33.4883	19.8009	17.9166	10.2881	19.6179	29.5179	19.8388	14.4777	24.6471	12.9196	25.234	19.8277	31.0974	18.6897	19.3603	24.3558	13.6719
ARL4A	4.61548	-1.1539	0.302641	-3.81278	0.000137413	0.00124744	1.03265	0	0	0	16.2657	0	2.21191	2.2375	0	0	0	0	0	0	6.95442	0	0	2.94496	6.38648	3.05498	2.89633	7.62758	0	5.21182	6.41134	0.902368	1.04651	4.65904	10.0638	7.60422	0	4.38385	4.95969	3.7768	4.77041	11.886	3.08415	3.30462	9.21404	15.5747	8.96103	5.18208	9.57034
PTGS1	8.04948	0.870241	0.228407	3.81004	0.000138945	0.00125668	6.19588	32.8052	6.91046	10.4038	8.13285	13.3347	5.52979	8.94999	9.74905	5.4199	0	37.8548	17.6614	9.12506	11.1271	8.63855	0	0	6.38648	4.58247	12.3094	13.5601	0	9.55501	3.20567	7.21895	5.23254	6.05676	5.79432	5.81499	13.0786	4.09159	4.13308	5.03573	8.34823	4.13426	6.44869	4.62647	18.4281	7.26821	8.40788	3.62745	4.44337
COX5B	21.2046	0.596703	0.156738	3.807	0.000140664	0.00126288	11.3591	28.7045	13.8209	0	18.9767	22.2245	23.2251	26.85	48.7452	27.0995	19.8397	18.9274	12.7555	27.3752	25.0359	30.2349	58.5145	55.9542	51.0918	18.3299	18.1021	27.1203	47.6152	20.8473	19.7683	17.145	15.6976	13.9771	13.7996	16.1031	26.1572	14.3206	19.8388	11.9599	18.6841	11.3692	14.5796	18.5059	10.3658	20.7663	14.3819	13.9916	13.6719
GRAP2	10.3751	0.879669	0.231064	3.80704	0.000140638	0.00126288	12.3918	28.7045	0	10.4038	27.1095	0	14.3774	14.5437	9.74905	32.5194	19.8397	12.6183	7.84952	9.12506	13.9088	21.5964	0	17.6697	6.38648	10.6924	10.8612	16.1027	11.9038	15.6355	5.87706	5.86539	9.41858	7.92038	5.18439	19.2342	0	8.18318	2.47985	7.5536	9.1433	12.9196	12.617	9.25294	9.21404	10.3832	7.08032	7.25491	5.46877
CLIC1	54.173	0.467119	0.123509	3.78207	0.000155532	0.00139125	65.0568	53.3084	89.836	62.4226	51.5081	31.1143	72.9932	76.0749	58.4943	119.238	59.519	82.0187	53.9654	91.2506	57.0262	34.5542	23.4058	61.8441	25.5459	35.1323	41.9968	60.1731	71.4227	79.046	53.9621	30.2293	62.7905	44.4939	33.5461	83.6464	32.6964	45.592	61.9962	74.9066	57.6425	55.2958	56.0755	76.6672	81.7746	48.4547	40.38	46.8978	32.129
STXBP6	7.32155	-0.949229	0.251333	-3.77678	0.000158872	0.00141593	2.06529	0	10.3657	0	0	22.2245	12.1655	1.11875	9.74905	0	0	6.30913	2.94357	0	4.17265	8.63855	0	20.6147	0	0	5.79266	3.39004	0	3.47455	7.4799	4.96302	8.37207	9.55104	6.8617	19.6815	0	12.2748	8.26616	11.9599	11.131	14.9867	9.25246	9.91386	5.75878	12.1137	7.19095	7.77312	11.2793
CBX3	6.54863	0.817564	0.217112	3.76563	0.000166129	0.00147523	6.19588	8.2013	13.8209	10.4038	13.5548	2.22245	11.0596	6.71249	19.4981	5.4199	0	6.30913	4.90595	0	9.73618	12.9578	0	8.83487	0	6.10996	13.0335	16.1027	11.9038	13.0296	6.41134	2.7071	3.13953	7.22152	4.72695	7.15691	0	5.55287	5.78631	6.29467	6.75809	6.2014	4.76642	5.94832	9.21404	3.80716	6.85906	5.18208	4.78517
RPL41	357.925	-0.224701	0.0597697	-3.75945	0.000170291	0.0015067	308.761	381.36	272.963	332.921	466.283	168.906	276.489	246.125	311.97	249.315	337.274	435.33	315.943	337.627	427.001	462.162	304.275	376.955	395.962	310.081	508.306	401.719	238.076	254.511	340.87	483.669	289.883	334.985	490.078	318.483	418.515	308.038	333.126	341.801	253.627	350.896	318.509	269.657	228.048	361.68	363.42	314.811	488.771
CHCHD2	28.054	0.470866	0.125828	3.74213	0.000182468	0.00160861	37.1753	41.0065	51.8284	10.4038	29.8205	68.8959	45.3443	30.2062	0	65.0388	19.8397	44.1639	28.4545	18.2501	31.9903	30.2349	23.4058	44.1744	19.1594	15.2749	23.8947	30.5103	23.8076	40.826	31.5224	23.0104	23.0232	18.6362	19.9752	37.1265	26.1572	32.4405	30.5848	23.2903	28.225	28.4231	33.9257	36.3508	31.0974	23.5352	21.7941	28.5014	19.1407
ERP44	4.70107	1.0753	0.287419	3.74122	0.000183126	0.00160861	3.09794	12.3019	0	10.4038	5.4219	6.66735	3.31787	4.47499	29.2471	5.4199	0	12.6183	2.94357	0	2.78177	4.31928	0	5.88991	12.773	3.05498	2.17225	10.1701	11.9038	5.21182	5.34278	1.35355	1.04651	3.72724	2.5922	2.23654	19.6179	2.92256	1.65323	1.25893	3.97535	3.1007	3.08415	5.28739	1.15176	5.19158	3.42953	3.62745	2.73438
CKS2	9.7741	-1.09802	0.29445	-3.72903	0.000192217	0.00168242	4.13059	8.2013	10.3657	0	21.6876	8.8898	5.52979	3.35624	19.4981	16.2597	0	0	2.94357	0	1.39088	12.9578	0	14.7248	0	0	3.62042	5.08505	0	5.21182	8.54845	9.02368	6.27905	5.12495	29.8865	10.7354	45.775	14.9051	16.5323	14.4777	13.5162	11.886	5.32718	15.8622	6.91053	14.5364	13.4969	9.84595	9.91214
REL	2.51903	-1.58146	0.4246	-3.72458	0.000195642	0.00170628	1.03265	0	3.45523	0	0	0	2.21191	0	0	0	0	0	0	0	0	0	0	0	0	6.10996	1.44817	3.39004	0	0	2.67139	3.60947	1.04651	6.52266	6.25177	4.92038	0	2.0458	1.65323	0	1.98767	0.516783	2.5234	1.32185	9.21404	5.19158	3.65079	3.62745	3.41798
VAMP8	27.2487	0.47907	0.128715	3.72195	0.000197691	0.00171801	39.2406	36.9058	31.0971	20.8075	18.9767	71.1184	37.6026	30.2062	29.2471	27.0995	99.1983	12.6183	27.4733	18.2501	27.8177	34.5542	46.8116	35.3395	12.773	18.3299	22.4466	34.7479	23.8076	29.5337	21.9054	21.2057	29.3022	17.0055	16.3918	32.6534	13.0786	24.2573	30.5848	20.7724	26.6348	31.007	21.8695	33.0462	23.0351	23.8813	21.3516	22.2829	20.1661
NFKBID	2.48748	-1.64859	0.44467	-3.70744	0.000209362	0.00181299	0	0	0	0	0	0	0	0	0	0	0	6.30913	0	9.12506	0	0	0	2.94496	0	0	0.724083	1.69502	0	0	6.94562	1.35355	0	5.82381	5.18439	7.15691	0	2.0458	2.47985	0.629467	20.6718	3.1007	4.76642	2.6437	6.91053	1.73053	1.99134	2.85014	1.36719
COX6C	18.7831	0.656837	0.177534	3.69978	0.000215787	0.00186202	16.5224	53.3084	17.2761	0	37.9533	17.7796	18.8013	16.7812	0	10.8398	39.6793	50.473	14.7178	18.2501	27.8177	25.9157	35.1087	41.2294	44.7053	9.16494	26.067	34.7479	23.8076	20.8473	23.5082	12.182	7.32556	16.3067	18.1454	15.2084	0	11.6903	19.0122	13.8483	9.93836	10.3357	12.617	4.62647	11.5176	17.9975	14.05	11.9188	18.4571
UBE2D3	14.7779	-0.654676	0.177156	-3.69547	0.000219476	0.00188719	10.3265	16.4026	13.8209	0	10.8438	11.1122	8.84766	4.47499	9.74905	0	19.8397	12.6183	7.84952	9.12506	19.4724	21.5964	35.1087	11.7798	12.773	9.16494	7.96491	16.1027	11.9038	11.2923	17.0969	11.7308	12.5581	14.9089	25.1595	16.9977	6.53929	13.1515	21.492	15.1072	28.225	14.4699	13.7385	16.5231	17.2763	12.8059	17.7008	13.9916	16.4063
MGST2	2.98553	1.23022	0.333125	3.69296	0.000221656	0.00189924	0	4.10065	6.91046	0	2.71095	2.22245	1.10596	2.2375	9.74905	5.4199	0	6.30913	5.88714	0	2.78177	4.31928	0	11.7798	0	4.58247	2.17225	1.69502	35.7114	2.60591	1.60283	1.35355	1.04651	2.56247	1.52482	0.894614	0	0.876769	1.65323	5.6652	1.59014	2.58392	0.841133	1.32185	1.15176	2.42274	1.99134	2.33193	2.39258
PARK7	17.9943	0.589634	0.159735	3.69132	0.000223092	0.00190487	18.5876	28.7045	20.7314	10.4038	18.9767	20.002	23.2251	24.6125	19.4981	37.9393	0	6.30913	17.6614	27.3752	13.9088	25.9157	0	29.4496	25.5459	10.6924	18.1021	19.4927	59.519	29.5337	20.8369	8.12131	10.4651	8.85218	7.09042	24.1546	26.1572	17.8276	16.5323	19.5135	18.2866	13.4364	18.7853	23.1323	16.1246	14.1903	10.7311	16.5826	8.54495
IL1RL1	5.20919	-2.31963	0.628727	-3.68941	0.000224777	0.00191256	0	0	0	0	0	0	0	0	0	0	0	0	8.83071	0	4.17265	0	0	0	0	0	9.41308	5.93256	0	0	1.60283	11.7308	0	23.7611	7.16666	4.92038	0	4.6761	0	0	9.93836	0	2.5234	0	11.5176	12.1137	9.29292	5.70029	23.584
CAP1	15.4301	0.803495	0.218235	3.68178	0.00023161	0.00196386	23.7509	20.5032	3.45523	31.2113	8.13285	26.6694	21.0132	16.7812	38.9962	32.5194	79.3586	0	14.7178	0	11.1271	30.2349	0	20.6147	12.773	16.8024	9.41308	23.7303	0	22.5846	16.5626	7.67013	21.9767	8.61923	10.8262	9.39345	52.3143	9.64446	9.09277	11.3304	12.3236	9.81888	13.1778	13.2185	11.5176	15.5747	9.51418	8.80953	9.91214
SUPT16H	2.55525	1.50188	0.408058	3.68056	0.000232723	0.00196647	3.09794	4.10065	0	0	2.71095	4.4449	1.10596	1.11875	0	5.4199	0	6.30913	0	0	4.17265	17.2771	11.7029	2.94496	0	15.2749	2.17225	2.54253	0	1.73727	0.534278	0.902368	0	3.02838	1.60106	0.447307	6.53929	0	0.826616	1.25893	1.1926	1.03357	2.5234	1.98277	1.15176	0.692211	0.77441	2.07283	2.73438
SDPR	10.327	-1.64454	0.446942	-3.67954	0.000233656	0.00196754	32.0121	0	0	0	0	0	18.8013	14.5437	0	0	0	0	9.8119	0	9.73618	0	0	0	0	0	11.5853	9.3226	0	16.5041	21.9054	9.92605	25.1162	16.3067	10.0638	6.2623	6.53929	11.9825	19.0122	13.8483	18.6841	27.3895	15.9815	20.4886	19.5798	10.3832	18.1433	16.8418	4.44337
MYL12A	42.0679	0.508895	0.138338	3.67865	0.000234475	0.00196766	40.2732	45.1071	48.3732	0	56.93	37.7816	71.8872	46.9874	48.7452	81.2985	19.8397	25.2365	41.21	36.5003	62.5897	47.512	46.8116	70.679	38.3189	41.2422	55.0303	71.1908	47.6152	76.4401	35.7966	27.9734	40.8138	33.0792	36.062	65.7541	32.6964	32.7327	32.238	35.2501	34.5855	34.6245	40.9351	48.9084	29.9456	47.4164	36.3973	43.0112	31.4454
PPIB	18.8564	0.916394	0.249337	3.67533	0.000237541	0.00198656	3.09794	65.6104	20.7314	10.4038	13.5548	28.8918	12.1655	7.83124	97.4905	0	119.038	56.7822	15.699	9.12506	11.1271	12.9578	93.6232	14.7248	12.773	27.4948	10.8612	11.8651	11.9038	13.0296	10.1513	6.76776	4.18603	10.2499	7.2429	20.5761	6.53929	5.84513	6.61293	23.2903	7.95069	14.9867	14.86	15.2013	11.5176	16.2669	10.6205	6.9958	10.5957
TADA3	3.17663	1.2833	0.350467	3.66168	0.000250563	0.00208831	1.03265	4.10065	0	0	10.8438	11.1122	6.63574	6.71249	9.74905	0	0	12.6183	0.98119	0	2.78177	0	23.4058	5.88991	0	0	5.06858	5.08505	0	5.21182	0.534278	2.7071	3.13953	3.49428	2.05851	0.447307	0	1.16903	1.65323	2.51787	2.78274	1.55035	1.96264	5.28739	3.45527	2.07663	2.2126	2.33193	0.683596
PRELID1	9.98808	0.807205	0.220817	3.65554	0.00025664	0.00213168	14.4571	8.2013	6.91046	0	5.4219	17.7796	12.1655	19.0187	0	37.9393	19.8397	6.30913	5.88714	27.3752	1.39088	0	11.7029	20.6147	19.1594	19.8574	10.8612	12.7126	35.7114	13.0296	5.87706	2.25592	10.4651	4.42609	4.80319	11.63	0	7.89092	12.3992	8.18307	8.34823	8.26853	7.28982	8.59201	5.75878	7.26821	5.86339	4.92297	7.86135
PFKL	2.26936	1.25987	0.344777	3.65415	0.000258033	0.00213599	5.16324	0	10.3657	0	0	0	5.52979	8.94999	9.74905	0	0	0	4.90595	9.12506	0	4.31928	0	0	6.38648	3.05498	2.17225	6.78007	0	1.73727	1.06856	1.35355	1.04651	0.931809	1.44858	3.13115	0	1.16903	2.47985	1.25893	1.1926	1.55035	1.96264	1.98277	2.30351	1.73053	1.77008	1.55462	0
CCT7	5.69957	1.03667	0.283967	3.65067	0.000261559	0.00215786	5.16324	20.5032	3.45523	0	0	2.22245	5.52979	6.71249	9.74905	16.2597	19.8397	12.6183	5.88714	0	4.17265	4.31928	0	5.88991	6.38648	12.2199	6.51675	7.62758	23.8076	6.08046	4.27423	3.60947	2.09302	3.72724	2.21099	6.2623	6.53929	2.92256	3.30646	2.51787	7.95069	3.61748	10.0936	9.25294	1.15176	5.19158	4.53583	3.88656	2.39258
HNRNPH2	6.07269	1.05975	0.2904	3.64925	0.000263003	0.00216247	7.22853	32.8052	10.3657	10.4038	8.13285	2.22245	4.42383	3.35624	48.7452	5.4199	0	12.6183	5.88714	9.12506	1.39088	8.63855	0	14.7248	0	1.52749	7.24083	7.62758	0	10.4236	3.20567	1.80474	2.09302	6.52266	3.73581	4.92038	6.53929	3.79933	4.13308	3.14733	3.97535	5.16783	3.92529	3.30462	3.45527	6.22989	4.86772	3.62745	2.05079
ARL2	6.9336	0.779369	0.213794	3.64542	0.000266957	0.0021803	13.4244	4.10065	20.7314	0	10.8438	6.66735	11.0596	4.47499	0	5.4199	19.8397	6.30913	7.84952	9.12506	5.56353	12.9578	11.7029	5.88991	6.38648	6.10996	5.79266	6.78007	11.9038	5.21182	6.41134	4.51184	7.32556	4.65904	4.57446	4.02576	19.6179	5.26062	6.61293	6.92414	3.57781	9.30209	9.81322	6.60924	14.9728	5.19158	5.86339	6.21849	4.10157
CTD-2090I13.1	2.66959	1.53723	0.421686	3.64544	0.000266932	0.0021803	2.06529	4.10065	0	0	18.9767	2.22245	0	0	0	0	0	0	0	0	4.17265	4.31928	35.1087	11.7798	0	0	5.79266	11.0176	0	0.868637	1.06856	1.35355	6.27905	0	1.98227	2.23654	0	0	0	3.7768	0.397535	1.03357	1.40189	0.660924	0	0	0.11063	0	1.02539
BRK1	15.8934	0.619979	0.170617	3.63375	0.000279333	0.00227377	17.555	20.5032	6.91046	10.4038	8.13285	35.5592	18.8013	17.9	38.9962	43.3592	0	6.30913	15.699	9.12506	23.645	8.63855	11.7029	26.5046	19.1594	24.4398	13.7576	17.7977	59.519	19.9787	9.08273	13.5355	11.5116	8.85218	9.98758	18.3396	0	11.398	15.7057	13.2188	10.7334	17.0538	13.4581	16.5231	12.6693	16.6131	10.6205	12.6961	10.2539
DCK	2.70704	1.18523	0.32639	3.63133	0.000281961	0.00228432	4.13059	8.2013	3.45523	0	5.4219	4.4449	6.63574	0	0	0	0	0	1.96238	0	4.17265	0	11.7029	5.88991	12.773	3.05498	3.62042	7.62758	0	0.868637	2.13711	0.902368	2.09302	0.931809	2.05851	4.92038	0	0.584513	1.65323	3.14733	2.38521	1.55035	2.24302	3.30462	4.60702	3.46105	1.21693	1.55462	1.36719
VIM	135.564	0.385316	0.106123	3.63084	0.0002825	0.00228432	97.0688	159.925	221.135	135.249	92.1723	182.241	150.41	125.3	243.726	325.194	357.114	69.4004	132.461	109.501	114.052	77.747	117.029	117.798	83.0242	198.574	105.716	72.8858	309.499	158.961	112.198	97.0046	140.232	150.72	81.4255	177.581	124.246	90.8918	157.884	159.885	206.32	177.257	193.461	100.46	215.378	91.0257	110.851	113.487	55.713
PPP1R7	4.45823	1.0336	0.285741	3.61726	0.000297741	0.00239961	6.19588	4.10065	3.45523	0	2.71095	0	3.31787	7.83124	0	21.6796	19.8397	18.9274	4.90595	9.12506	1.39088	8.63855	0	5.88991	6.38648	3.05498	2.89633	5.08505	11.9038	7.81774	3.73995	1.80474	2.09302	2.09657	1.90603	4.02576	6.53929	3.21482	4.13308	3.14733	2.38521	5.68461	2.80378	4.62647	5.75878	3.11495	2.65512	2.85014	1.36719
CD63	134.639	0.390912	0.108125	3.61536	0.000299928	0.00240929	137.342	192.73	217.679	93.634	130.126	168.906	149.304	161.1	204.73	168.017	317.434	182.965	121.668	45.6253	129.352	90.7048	163.841	161.973	114.957	113.034	110.061	139.839	35.7114	193.706	127.158	97.0046	119.302	112.283	75.3262	165.951	98.0893	149.051	148.791	169.327	125.223	124.545	128.413	172.501	165.853	174.091	121.361	108.305	81.3479
PSAP	22.3739	0.561805	0.15566	3.60918	0.000307165	0.00245934	21.6856	36.9058	44.918	10.4038	29.8205	55.5612	17.6953	21.2562	19.4981	32.5194	19.8397	25.2365	18.6426	18.2501	22.2541	21.5964	11.7029	55.9542	0	21.3849	21.7225	27.9678	35.7114	39.0887	20.8369	13.9867	38.7208	18.4032	15.4769	35.7846	13.0786	21.3347	19.0122	23.2903	23.4545	17.5706	11.4955	31.7244	13.8211	26.304	18.8071	12.1779	9.57034
CNRIP1	7.37336	-1.32227	0.366602	-3.60683	0.000309966	0.00247365	0	0	0	0	10.8438	0	24.3311	3.35624	0	0	0	0	22.5674	0	12.5179	0	0	0	0	0	2.89633	4.23755	0	8.68637	8.01417	12.182	5.23254	5.59085	9.07269	8.49883	19.6179	11.398	10.746	9.442	6.75809	3.1007	5.88793	21.8105	5.75878	11.4215	14.9351	6.21849	16.7481
SQSTM1	18.193	-0.678238	0.188572	-3.59671	0.000322266	0.00256343	14.4571	8.2013	17.2761	0	10.8438	20.002	12.1655	14.5437	48.7452	0	39.6793	6.30913	11.7743	18.2501	12.5179	4.31928	46.8116	14.7248	19.1594	10.6924	13.0335	18.6452	11.9038	11.2923	14.4255	13.9867	19.8837	17.9373	25.9982	18.3396	6.53929	21.0425	25.6251	13.2188	19.0817	18.6042	16.8227	24.4542	16.1246	20.4202	25.2236	19.951	12.6465
JUN	152.748	-1.09487	0.305173	-3.58769	0.000333618	0.00264512	62.9915	24.6039	100.202	0	140.969	97.7878	24.3311	145.437	38.9962	70.4587	198.397	132.492	75.5516	63.8754	57.0262	56.1506	175.543	79.5138	197.981	172.606	110.061	220.352	0	46.0378	295.456	124.527	379.883	335.218	106.661	79.6207	137.325	231.759	156.23	194.505	190.022	176.223	200.19	443.48	100.203	323.262	373.598	108.565	176.709
NACA2	4.32786	1.12197	0.31324	3.58183	0.000341195	0.00269643	2.06529	12.3019	3.45523	0	2.71095	17.7796	1.10596	0	0	5.4199	39.6793	0	0.98119	0	2.78177	0	11.7029	11.7798	0	4.58247	5.79266	5.08505	23.8076	3.47455	3.20567	2.7071	7.32556	0.465904	2.21099	6.2623	0	0.292256	0.826616	6.29467	2.78274	4.65105	2.5234	4.62647	1.15176	0.692211	0.33189	0.518208	1.36719
CSRNP1	2.51664	-1.36888	0.382595	-3.57789	0.00034638	0.00272428	0	0	0	0	2.71095	4.4449	0	0	0	0	0	0	3.92476	0	0	0	0	0	0	3.05498	1.44817	3.39004	0	0.868637	3.73995	3.15829	3.13953	4.42609	5.9468	4.02576	0	3.21482	6.61293	5.6652	8.74576	6.2014	4.20567	2.6437	6.91053	2.07663	5.31024	4.14566	3.75978
CST3	36.7631	0.618143	0.172788	3.57746	0.00034695	0.00272428	25.8162	73.8117	27.6418	41.6151	29.8205	257.804	15.4834	31.325	19.4981	21.6796	0	31.5457	64.7585	36.5003	29.2085	17.2771	105.326	32.3945	25.5459	54.9896	34.0319	53.3931	71.4227	42.5632	16.0283	38.3506	15.6976	35.4087	22.7198	53.6768	6.53929	25.4263	14.0525	28.326	26.2373	20.1545	26.6359	25.1151	38.0079	31.4956	37.2823	26.4286	19.1407
FHL3	2.33735	1.30345	0.36559	3.56534	0.000363387	0.0028442	1.03265	0	10.3657	0	0	0	3.31787	6.71249	0	0	0	6.30913	4.90595	0	1.39088	0	0	0	12.773	9.16494	4.3445	1.69502	0	4.34319	0.534278	1.35355	4.18603	2.09657	0.991134	0.447307	19.6179	0.292256	0.826616	0	1.59014	0	2.24302	1.98277	2.30351	0.346105	2.32323	0.259104	2.05079
ARPC3	28.9224	0.439085	0.123871	3.54468	0.000393083	0.00304733	34.0774	32.8052	51.8284	20.8075	21.6876	48.8939	45.3443	36.9187	19.4981	54.199	0	37.8548	34.3416	45.6253	26.4268	8.63855	11.7029	41.2294	12.773	19.8574	31.1356	29.6628	47.6152	61.6733	33.6595	14.4379	27.2092	24.6929	18.2216	30.8642	26.1572	34.7785	26.4517	32.1028	27.4299	31.007	26.0751	29.7416	31.0974	26.304	21.0197	28.7605	16.4063
KRT10	9.16735	-0.749131	0.211291	-3.5455	0.000391867	0.00304733	2.06529	8.2013	6.91046	0	5.4219	4.4449	5.52979	3.35624	9.74905	5.4199	0	6.30913	8.83071	18.2501	11.1271	4.31928	0	14.7248	0	6.10996	10.1372	8.47509	0	9.55501	16.0283	8.5725	15.6976	9.08514	10.2163	16.9977	6.53929	10.5212	8.26616	12.5893	9.54083	16.5371	9.81322	7.27016	10.3658	12.8059	11.948	14.7689	15.3809
SLC25A6	26.7419	0.510154	0.143898	3.54524	0.000392251	0.00304733	38.2079	36.9058	6.91046	10.4038	10.8438	62.2286	37.6026	52.5812	29.2471	37.9393	59.519	18.9274	26.4921	18.2501	31.9903	12.9578	11.7029	23.5597	51.0918	41.2422	28.2392	30.5103	35.7114	39.9573	19.234	29.327	27.2092	21.4316	15.4007	27.733	6.53929	21.9192	31.4114	24.5492	27.0324	25.3224	19.0657	32.3853	17.2763	28.0345	22.4579	16.0644	20.1661
ATP5J	17.6476	0.617605	0.174554	3.53818	0.000402893	0.00311349	17.555	24.6039	38.0075	20.8075	10.8438	4.4449	12.1655	15.6625	9.74905	32.5194	0	18.9274	14.7178	27.3752	31.9903	21.5964	58.5145	29.4496	44.7053	15.2749	18.1021	16.1027	47.6152	23.4532	17.6312	9.47487	7.32556	10.2499	13.2659	14.7611	0	9.05995	18.1855	17.6251	14.3112	17.0538	9.53284	16.5231	10.3658	16.2669	12.0587	16.8418	14.0137
PSMA5	4.34649	1.02065	0.288944	3.53236	0.00041187	0.00317282	2.06529	8.2013	0	0	0	8.8898	3.31787	6.71249	0	21.6796	0	12.6183	5.88714	0	5.56353	4.31928	0	20.6147	0	6.10996	4.3445	6.78007	0	9.55501	2.67139	1.35355	2.09302	2.56247	3.12588	5.81499	0	4.09159	1.65323	13.8483	6.36055	5.68461	4.48604	6.60924	4.60702	3.11495	3.98268	3.62745	2.05079
GRN	5.79758	0.992786	0.281303	3.52924	0.000416757	0.00320038	3.09794	20.5032	0	10.4038	10.8438	4.4449	6.63574	3.35624	19.4981	32.5194	19.8397	12.6183	5.88714	0	2.78177	8.63855	0	2.94496	0	4.58247	5.79266	6.78007	11.9038	5.21182	4.27423	3.60947	2.09302	2.09657	2.36347	7.60422	0	3.50708	4.13308	5.03573	5.16795	3.1007	3.08415	3.30462	8.06229	5.88379	4.31457	2.33193	1.36719
FAM195A	2.71804	1.19155	0.338079	3.52447	0.000424327	0.0032483	1.03265	0	6.91046	0	2.71095	6.66735	7.7417	2.2375	9.74905	10.8398	0	6.30913	0.98119	0	2.78177	0	0	8.83487	12.773	6.10996	4.3445	3.39004	0	2.60591	3.73995	0.451184	0	2.32952	1.90603	1.78923	0	0.584513	0.826616	1.8884	2.38521	1.55035	1.96264	1.98277	1.15176	1.38442	0.88504	1.55462	1.70899
ABT1	3.55449	1.20192	0.341271	3.52189	0.000428475	0.0032698	5.16324	4.10065	0	0	5.4219	0	4.42383	5.59374	19.4981	16.2597	0	25.2365	5.88714	0	4.17265	0	0	5.88991	0	0	3.62042	3.39004	11.9038	6.08046	3.73995	3.15829	3.13953	1.39771	2.13475	3.57846	0	4.09159	4.13308	1.8884	0.795069	0	2.5234	5.94832	5.75878	3.46105	1.54882	1.81373	1.02539
DBNL	2.87179	1.14079	0.32475	3.51282	0.00044338	0.003373	3.09794	4.10065	3.45523	0	2.71095	0	6.63574	2.2375	9.74905	5.4199	0	6.30913	1.96238	0	8.3453	0	0	5.88991	12.773	6.10996	2.17225	5.08505	0	4.34319	2.67139	3.15829	1.04651	0.931809	1.52482	3.13115	6.53929	3.79933	2.47985	1.8884	3.57781	2.58392	1.96264	3.96554	0	3.80716	2.98701	0.777312	0.683596
FXYD5	33.9962	0.518184	0.147711	3.50809	0.000451339	0.00342289	43.3712	20.5032	96.7464	62.4226	43.3752	55.5612	26.543	46.9874	38.9962	10.8398	79.3586	31.5457	29.4357	36.5003	29.2085	43.1928	46.8116	14.7248	44.7053	24.4398	46.3413	37.2904	11.9038	41.6946	25.1111	36.9971	46.0464	31.2156	21.6525	40.2576	26.1572	31.2714	33.0646	26.4376	34.983	24.8056	38.9725	42.9601	42.6149	33.2261	25.8874	24.6149	18.7989
COX6A1	18.2459	0.556429	0.158859	3.50267	0.000460625	0.00348249	23.7509	16.4026	13.8209	0	18.9767	22.2245	27.6489	25.7312	48.7452	48.7791	19.8397	37.8548	16.6802	9.12506	18.0815	8.63855	23.4058	32.3945	19.1594	13.7474	19.5502	19.4927	11.9038	22.5846	19.234	12.6332	18.8372	13.0453	13.9521	22.8127	19.6179	18.4122	20.6654	16.3661	12.7211	21.7049	12.8974	21.1496	18.4281	20.0741	15.0457	11.4006	8.20315
UQCR10	14.2017	0.673442	0.192407	3.50008	0.000465114	0.00350559	13.4244	36.9058	13.8209	0	32.5314	11.1122	17.6953	12.3062	19.4981	27.0995	0	44.1639	11.7743	0	18.0815	30.2349	0	26.5046	12.773	15.2749	23.8947	24.5778	0	21.7159	11.7541	8.5725	10.4651	9.08514	10.3688	18.3396	6.53929	9.93672	12.3992	16.9956	5.96302	9.81888	12.3366	10.5748	6.91053	10.7293	9.73544	6.4776	14.0137
SCP2	9.66881	0.668018	0.190948	3.49843	0.000468013	0.00351658	13.4244	4.10065	3.45523	20.8075	5.4219	15.5571	7.7417	12.3062	19.4981	21.6796	39.6793	12.6183	7.84952	9.12506	8.3453	0	23.4058	14.7248	12.773	13.7474	12.3094	15.2552	0	13.0296	5.87706	9.92605	7.32556	6.98857	8.38652	7.15691	0	5.55287	7.43954	6.29467	7.95069	6.2014	7.5702	11.2357	5.75878	8.65263	7.19095	4.40477	5.81056
TPSAB1	2295.74	0.653868	0.186993	3.49675	0.000470966	0.00352791	1577.88	5433.36	1630.87	1227.65	3090.48	4593.8	2671.99	3075.44	4738.04	3029.73	6031.25	4088.32	3965.97	2837.89	2517.5	1040.95	3932.17	1755.19	268.232	1312.11	1668.29	3040.86	904.688	1664.31	1492.24	860.408	1654.53	1872.47	1007.22	4721.33	1759.07	2760.36	2579.87	2930.8	2128.8	2258.86	1662.08	3054.79	5178.29	3345.8	2983.36	1783.41	587.892
ADPGK	2.64021	1.19739	0.342973	3.4912	0.000480854	0.00359097	0	8.2013	10.3657	0	5.4219	8.8898	1.10596	4.47499	19.4981	0	0	6.30913	3.92476	0	4.17265	4.31928	0	5.88991	0	0	2.17225	1.69502	0	2.60591	3.20567	0.902368	3.13953	2.32952	1.75354	0.894614	6.53929	0.876769	2.47985	0	1.98767	3.1007	1.68227	4.62647	0	3.11495	1.99134	0.259104	0.683596
C1QBP	8.57117	0.968132	0.278172	3.48034	0.000500782	0.00372838	10.3265	20.5032	3.45523	0	8.13285	17.7796	8.84766	8.94999	0	32.5194	19.8397	12.6183	2.94357	0	8.3453	4.31928	46.8116	32.3945	0	10.6924	10.1372	7.62758	11.9038	8.68637	10.6856	6.76776	13.6046	2.79543	2.43971	8.05153	0	8.18318	8.26616	10.0715	4.37288	7.23496	7.85058	9.91386	3.45527	4.15326	5.5315	5.95939	2.73438
TGIF1	3.43708	-1.43878	0.414327	-3.47258	0.000515488	0.0038262	1.03265	0	0	0	0	0	0	0	0	0	0	0	0.98119	0	2.78177	0	11.7029	0	6.38648	3.05498	0	0.847509	0	3.47455	6.41134	2.7071	3.13953	3.49428	5.5656	4.92038	19.6179	0.876769	4.95969	11.9599	16.2989	6.71818	5.0468	0	1.15176	5.53768	8.73977	7.25491	2.05079
EIF6	5.97974	0.849494	0.244988	3.46749	0.000525349	0.00388758	5.16324	20.5032	3.45523	0	10.8438	4.4449	7.7417	4.47499	9.74905	27.0995	0	6.30913	8.83071	0	6.95442	0	11.7029	2.94496	19.1594	3.05498	7.96491	5.93256	11.9038	9.55501	6.41134	3.60947	3.13953	1.63067	4.42198	8.05153	6.53929	4.38385	0.826616	3.7768	1.98767	9.30209	5.32718	6.60924	5.75878	5.53768	4.75709	4.40477	3.41798
ACADVL	7.18668	0.974871	0.281232	3.46644	0.000527409	0.00389104	6.19588	16.4026	6.91046	10.4038	16.2657	4.4449	9.95362	8.94999	0	37.9393	0	25.2365	8.83071	0	9.73618	4.31928	0	2.94496	6.38648	0	6.51675	17.7977	23.8076	4.34319	5.34278	1.80474	3.13953	3.02838	3.35461	4.92038	26.1572	4.6761	10.746	3.14733	3.18028	6.71818	5.32718	5.94832	1.15176	5.19158	5.31024	3.88656	3.07618
NXT1	4.17759	-1.071	0.309413	-3.46139	0.000537384	0.00395268	1.03265	4.10065	0	10.4038	0	2.22245	3.31787	2.2375	9.74905	5.4199	0	0	3.92476	9.12506	2.78177	4.31928	0	0	0	0	2.17225	2.54253	0	1.73727	7.4799	4.06066	4.18603	4.19314	5.71808	8.94614	13.0786	5.26062	7.43954	6.92414	3.97535	10.3357	2.5234	6.60924	4.60702	5.53768	5.75276	4.92297	4.78517
RPL32	226.125	-0.215156	0.0622384	-3.45697	0.000546293	0.00400615	225.117	196.831	196.948	353.728	230.431	180.018	218.98	222.631	185.232	200.536	99.1983	201.892	215.862	355.877	189.16	237.56	163.841	214.982	223.527	216.904	254.153	187.3	71.4227	182.414	259.125	234.165	223.953	250.424	268.597	212.918	183.1	243.742	254.598	240.456	227.787	251.157	239.443	248.507	232.655	206.279	228.34	242.521	251.563
HCLS1	3.13486	1.19754	0.346546	3.45564	0.000548998	0.00401393	4.13059	0	6.91046	0	5.4219	0	3.31787	4.47499	29.2471	10.8398	0	0	1.96238	0	9.73618	4.31928	0	5.88991	6.38648	0	4.3445	5.08505	0	6.08046	1.06856	0.902368	1.04651	3.49428	1.90603	1.78923	0	1.16903	3.30646	1.25893	2.78274	0	1.68227	1.98277	3.45527	3.11495	2.2126	1.29552	0.683596
PARVB	4.25807	0.950858	0.275662	3.44936	0.000561909	0.00409607	2.06529	12.3019	13.8209	0	5.4219	0	12.1655	8.94999	9.74905	10.8398	0	6.30913	2.94357	9.12506	5.56353	0	11.7029	0	0	1.52749	5.06858	5.93256	0	4.34319	1.06856	1.80474	5.23254	4.19314	2.9734	2.68384	6.53929	3.50708	7.43954	4.40627	5.56548	4.13426	5.32718	3.96554	4.60702	2.07663	4.09331	2.85014	1.70899
RPN2	7.10324	0.854384	0.24862	3.43651	0.000589264	0.00428269	7.22853	8.2013	10.3657	0	5.4219	17.7796	8.84766	14.5437	29.2471	0	0	6.30913	5.88714	9.12506	4.17265	4.31928	11.7029	17.6697	0	7.63745	6.51675	11.8651	11.9038	10.4236	9.08273	2.7071	9.41858	3.26133	2.5922	14.7611	0	5.26062	4.95969	10.7009	5.96302	5.68461	10.0936	5.94832	8.06229	6.22989	3.54016	3.36835	2.73438
CALR	8.35967	0.816294	0.237653	3.43482	0.000592952	0.00428399	3.09794	20.5032	13.8209	0	8.13285	4.4449	14.3774	3.35624	19.4981	10.8398	19.8397	31.5457	9.8119	9.12506	4.17265	0	23.4058	26.5046	0	15.2749	10.8612	14.4077	0	5.21182	3.20567	5.86539	0	11.6476	6.32801	2.23654	0	4.96836	3.30646	5.03573	2.78274	4.65105	5.32718	7.27016	5.75878	7.96042	8.96103	4.14566	8.54495
CASP4	2.87945	1.03521	0.301329	3.43549	0.000591491	0.00428399	0	4.10065	3.45523	0	5.4219	2.22245	3.31787	3.35624	0	5.4199	0	12.6183	5.88714	9.12506	5.56353	0	0	8.83487	6.38648	3.05498	4.3445	5.93256	0	4.34319	0	2.25592	0	0.698857	1.52482	5.36768	0	3.50708	2.47985	1.8884	2.78274	0.516783	1.40189	1.98277	1.15176	5.19158	2.87638	2.33193	2.73438
CTSB	5.94553	0.809212	0.235865	3.43083	0.000601739	0.00433465	2.06529	8.2013	17.2761	10.4038	8.13285	8.8898	6.63574	7.83124	0	5.4199	0	18.9274	2.94357	9.12506	6.95442	8.63855	11.7029	5.88991	6.38648	4.58247	7.24083	6.78007	0	7.81774	3.73995	9.47487	3.13953	3.49428	2.43971	6.2623	19.6179	4.38385	4.95969	1.8884	3.97535	2.58392	4.20567	9.91386	9.21404	1.38442	2.65512	1.03642	1.02539
RPL14	104.159	-0.306607	0.0895291	-3.42466	0.000615569	0.00442123	77.4485	65.6104	127.843	124.845	51.5081	73.3408	86.2647	115.231	185.232	130.078	39.6793	69.4004	118.724	155.126	52.8536	90.7048	11.7029	76.5689	83.0242	103.869	83.2696	72.8858	130.942	98.156	117.541	115.052	133.953	121.368	108.262	92.1453	104.629	137.945	104.154	105.75	111.707	141.082	153.647	146.064	160.094	92.4101	106.094	130.329	81.0061
PSMA2	9.13018	0.810061	0.2367	3.42231	0.000620925	0.00444662	14.4571	8.2013	3.45523	0	29.8205	8.8898	15.4834	16.7812	29.2471	5.4199	0	0	7.84952	18.2501	12.5179	21.5964	11.7029	23.5597	0	6.10996	16.6539	11.8651	0	13.8982	6.94562	7.67013	6.27905	6.28971	8.15779	9.84076	6.53929	8.47544	6.61293	6.92414	3.97535	6.2014	6.44869	1.98277	11.5176	6.92211	8.8504	6.9958	4.44337
MINOS1	10.5855	0.576158	0.168406	3.42124	0.000623361	0.00445101	11.3591	16.4026	13.8209	10.4038	24.3986	17.7796	9.95362	13.425	9.74905	0	0	0	11.7743	18.2501	15.2997	25.9157	11.7029	11.7798	12.773	7.63745	20.9984	15.2552	11.9038	13.8982	10.6856	8.12131	9.41858	7.22152	10.2925	10.7354	6.53929	7.59867	5.78631	14.4777	10.3359	5.16783	6.16831	9.25294	11.5176	7.26821	8.29725	9.58684	7.17775
ATP5C1	11.7699	0.705939	0.206462	3.41922	0.000628013	0.00445816	15.4897	36.9058	17.2761	10.4038	5.4219	4.4449	19.9072	16.7812	48.7452	37.9393	0	6.30913	9.8119	0	8.3453	12.9578	11.7029	17.6697	12.773	18.3299	13.7576	13.5601	0	18.2414	9.61701	10.3772	14.6511	8.15333	8.46276	14.7611	6.53929	9.64446	8.26616	14.4777	10.7334	10.8524	13.7385	10.5748	11.5176	13.152	11.6162	10.6233	8.88674
NDUFB7	10.1336	0.634181	0.185448	3.41971	0.00062687	0.00445816	8.26118	8.2013	13.8209	20.8075	8.13285	24.4469	9.95362	10.0687	0	10.8398	0	18.9274	8.83071	9.12506	9.73618	12.9578	11.7029	20.6147	19.1594	13.7474	13.7576	12.7126	0	3.47455	8.54845	8.12131	3.13953	9.08514	6.8617	5.81499	32.6964	4.6761	9.91939	11.3304	10.3359	10.8524	8.41133	10.5748	9.21404	12.1137	7.7441	9.58684	7.51955
DHRS7	12.6197	0.655868	0.192238	3.41175	0.000645468	0.00456879	18.5876	20.5032	13.8209	10.4038	8.13285	17.7796	16.5894	17.9	19.4981	21.6796	19.8397	12.6183	2.94357	27.3752	12.5179	8.63855	11.7029	8.83487	25.5459	13.7474	12.3094	13.5601	11.9038	20.8473	13.8912	6.76776	10.4651	8.15333	6.8617	16.1031	13.0786	12.2748	10.746	11.3304	19.8767	12.4028	8.69171	16.5231	19.5798	7.61432	10.5099	10.1051	8.54495
CTSW	6.14988	0.868462	0.254917	3.40684	0.000657188	0.00462423	3.09794	16.4026	3.45523	0	16.2657	2.22245	16.5894	13.425	9.74905	16.2597	0	18.9274	15.699	9.12506	0	0	0	0	0	3.05498	7.24083	16.1027	11.9038	10.4236	1.60283	3.15829	3.13953	0	4.6507	19.6815	0	10.229	8.26616	2.51787	0	5.16783	2.80378	9.25294	1.15176	10.7293	10.6205	2.07283	0
MAPK6	2.31713	-1.44133	0.422995	-3.40743	0.000655785	0.00462423	1.03265	0	0	0	0	0	0	0	0	0	0	0	0.98119	0	0	4.31928	0	5.88991	0	0	4.3445	0.847509	0	0.868637	1.60283	2.7071	2.09302	1.86362	5.87056	0.447307	0	0.584513	0.826616	1.8884	2.78274	0.516783	1.12151	0	3.45527	2.76884	1.99134	2.59104	3.75978
PHLDA1	5.38321	-2.06961	0.607619	-3.4061	0.000658982	0.00462423	0	0	0	0	0	0	2.21191	0	0	0	0	0	1.96238	0	1.39088	0	0	0	6.38648	0	0	2.54253	0	5.21182	6.94562	0	0	6.52266	8.15779	63.0703	0	7.30641	18.1855	22.6608	15.5038	11.886	4.20567	3.96554	19.5798	9.34484	6.52717	3.62745	2.05079
TSPAN4	2.01334	-1.63085	0.479171	-3.40349	0.000665308	0.00465525	0	0	3.45523	0	0	0	0	0	0	0	0	0	0	0	0	0	0	2.94496	0	0	0	2.54253	0	0	2.13711	2.7071	6.27905	3.96019	2.89716	1.78923	0	4.09159	0.826616	5.03573	2.38521	2.06713	2.24302	9.91386	4.60702	2.76884	4.53583	1.03642	1.36719
ALG13	2.97738	-1.18112	0.348151	-3.39255	0.000692462	0.00483141	3.09794	0	0	0	2.71095	0	2.21191	0	19.4981	5.4199	0	0	3.92476	0	1.39088	0	0	0	0	0	0.724083	1.69502	0	2.60591	6.41134	3.15829	4.18603	5.3579	7.54786	4.02576	0	3.79933	4.13308	5.03573	4.77041	9.81888	4.20567	4.62647	4.60702	2.76884	6.08465	2.85014	4.44337
TPI1	37.3173	0.487786	0.144583	3.37374	0.000741532	0.00515903	38.2079	57.4091	41.4628	20.8075	48.7971	35.5592	48.6621	49.2249	126.738	48.7791	99.1983	31.5457	20.605	45.6253	38.9447	30.2349	46.8116	61.8441	44.7053	18.3299	26.067	36.4429	71.4227	37.3514	32.0567	21.2057	39.7673	23.5282	22.8723	34.8899	19.6179	37.4088	43.8106	28.9555	26.6348	33.5909	25.7947	37.0117	32.2491	28.0345	31.8614	23.8376	28.711
NBEAL1	22.1604	0.732557	0.218346	3.35503	0.00079357	0.00550539	13.4244	49.2078	24.1866	10.4038	54.219	35.5592	27.6489	6.71249	19.4981	43.3592	39.6793	25.2365	16.6802	0	12.5179	12.9578	93.6232	41.2294	0	6.10996	44.8932	40.6804	47.6152	9.55501	10.1513	14.8891	33.4883	6.52266	9.8351	25.9438	71.9322	18.4122	13.2259	31.4733	11.5285	20.6713	16.8227	15.8622	28.7939	9.69095	9.62481	10.3642	11.9629
TSPO	15.5781	0.564311	0.168283	3.35335	0.000798408	0.00552327	12.3918	16.4026	24.1866	10.4038	18.9767	15.5571	16.5894	17.9	19.4981	16.2597	19.8397	6.30913	22.5674	9.12506	15.2997	8.63855	58.5145	38.2844	38.3189	16.8024	15.2057	14.4077	0	15.6355	11.2198	13.5355	13.6046	10.4828	12.656	9.39345	26.1572	15.1973	15.7057	15.7367	15.5038	14.4699	12.617	13.8794	13.8211	14.5364	12.3906	10.3642	10.9375
PSMD7	6.32602	0.833144	0.248625	3.351	0.000805198	0.00553885	5.16324	8.2013	3.45523	0	8.13285	11.1122	5.52979	7.83124	9.74905	16.2597	19.8397	18.9274	3.92476	0	9.73618	4.31928	0	11.7798	6.38648	3.05498	4.3445	8.47509	35.7114	5.21182	4.8085	2.7071	10.4651	4.19314	3.04964	4.02576	0	5.26062	1.65323	6.29467	3.97535	6.2014	5.60755	5.94832	0	4.15326	3.87205	6.4776	3.41798
SOCS1	6.94852	-1.02059	0.304536	-3.35128	0.000804376	0.00553885	1.03265	8.2013	3.45523	0	5.4219	31.1143	4.42383	1.11875	0	0	0	18.9274	13.7367	0	4.17265	0	0	2.94496	0	0	0	15.2552	0	5.21182	6.94562	15.3403	6.27905	4.65904	9.37765	32.2061	6.53929	15.7818	9.09277	7.5536	12.7211	4.13426	7.00944	9.25294	2.30351	9.34484	12.7225	5.18208	8.20315
SEC22C	1.92652	-1.52184	0.454414	-3.34901	0.00081102	0.00556324	0	0	0	0	2.71095	0	0	1.11875	0	0	0	0	1.96238	0	2.78177	0	0	0	0	0	0	0	0	4.34319	2.67139	1.80474	3.13953	3.26133	2.89716	6.70961	0	2.0458	3.30646	1.8884	1.59014	3.61748	1.12151	2.6437	9.21404	2.42274	3.09764	2.07283	2.39258
HEXIM1	4.9094	-1.10611	0.331014	-3.34159	0.000832987	0.00569791	0	0	0	0	2.71095	0	0	1.11875	9.74905	5.4199	0	0	2.94357	0	0	4.31928	0	2.94496	19.1594	12.2199	5.06858	12.7126	0	1.73727	3.73995	7.67013	4.18603	13.0453	10.9025	0.447307	13.0786	4.96836	1.65323	0.629467	1.59014	1.03357	2.80378	3.30462	4.60702	3.11495	8.96103	4.92297	10.9375
ZFAS1	12.8782	-0.663911	0.198902	-3.33787	0.000844232	0.0057587	10.3265	8.2013	13.8209	10.4038	8.13285	8.8898	5.52979	6.71249	9.74905	5.4199	0	12.6183	8.83071	18.2501	6.95442	21.5964	0	8.83487	6.38648	24.4398	14.4817	10.1701	0	9.55501	23.5082	19.4009	16.7441	14.2101	22.7198	12.9719	26.1572	13.4438	5.78631	5.6652	9.54083	9.81888	8.97209	13.8794	12.6693	16.6131	17.5902	12.6961	26.3184
VDAC1	6.13194	0.815991	0.244885	3.33214	0.000861809	0.00586222	8.26118	8.2013	13.8209	0	5.4219	2.22245	9.95362	3.35624	9.74905	21.6796	0	0	5.88714	0	9.73618	0	35.1087	17.6697	19.1594	6.10996	7.96491	5.08505	0	8.68637	3.73995	3.60947	3.13953	5.82381	4.72695	3.13115	6.53929	4.38385	4.13308	3.7768	1.98767	4.13426	3.92529	4.62647	2.30351	2.42274	4.53583	5.18208	5.46877
SWAP70	4.29678	0.980018	0.29452	3.32751	0.000876266	0.00594401	5.16324	4.10065	3.45523	20.8075	13.5548	11.1122	2.21191	5.59374	0	0	0	6.30913	5.88714	9.12506	5.56353	8.63855	0	14.7248	0	6.10996	3.62042	5.08505	0	4.34319	3.73995	1.35355	8.37207	3.49428	1.90603	2.23654	6.53929	2.92256	4.95969	2.51787	1.98767	2.58392	3.92529	3.96554	3.45527	2.76884	3.09764	2.59104	3.41798
BCL2A1	2.41124	-1.33858	0.402392	-3.32656	0.000879247	0.0059477	0	0	0	0	0	0	1.10596	1.11875	0	0	0	6.30913	2.94357	0	0	0	0	0	0	0	2.17225	2.54253	0	0.868637	1.60283	0.451184	0	2.79543	5.10815	0.447307	13.0786	2.33805	7.43954	3.14733	2.78274	2.06713	3.36453	0	5.75878	2.42274	2.2126	4.40477	2.05079
RHOC	3.20348	1.09794	0.330272	3.32434	0.000886287	0.00597876	4.13059	0	17.2761	10.4038	8.13285	2.22245	2.21191	1.11875	0	10.8398	0	6.30913	2.94357	0	2.78177	4.31928	0	14.7248	0	4.58247	2.89633	9.3226	0	3.47455	2.13711	2.25592	1.04651	1.63067	2.21099	4.47307	0	3.21482	4.95969	1.8884	3.57781	1.03357	3.08415	2.6437	2.30351	2.76884	2.65512	2.33193	1.70899
DPH3	2.48154	-1.26104	0.37982	-3.32009	0.000899872	0.00605368	1.03265	0	0	0	0	0	1.10596	1.11875	0	0	19.8397	6.30913	0.98119	0	1.39088	0	0	0	0	0	2.89633	0.847509	0	2.60591	3.20567	1.35355	3.13953	1.16476	3.58333	4.47307	0	1.46128	3.30646	0.629467	5.16795	6.2014	3.64491	0.660924	9.21404	2.76884	3.54016	4.40477	3.07618
IER3	4.87632	-1.01096	0.305044	-3.31413	0.000919281	0.00616727	1.03265	12.3019	6.91046	0	0	0	2.21191	10.0687	0	0	0	0	4.90595	0	2.78177	0	0	0	0	6.10996	6.51675	5.93256	0	2.60591	4.27423	3.60947	5.23254	12.3465	9.30141	10.2881	0	3.50708	5.78631	5.6652	19.8767	5.16783	3.64491	1.98277	3.45527	5.88379	5.08898	5.18208	5.12697
RPL36AL	67.1096	-0.425293	0.128555	-3.30824	0.00093883	0.00628116	58.8609	73.8117	69.1046	31.2113	59.6409	37.7816	37.6026	58.1749	9.74905	70.4587	0	50.473	56.909	100.376	48.6809	64.7891	46.8116	47.1193	51.0918	50.4072	47.7895	52.5456	202.364	63.4105	89.2245	60.0075	71.1626	70.1186	84.2464	101.091	78.4715	67.219	76.8753	108.898	67.1833	114.209	63.3654	72.0407	50.6772	65.0678	64.8292	84.727	51.9533
RPL21	242.444	-0.219506	0.0665454	-3.29859	0.000971717	0.00648342	251.966	258.341	186.582	343.325	268.384	202.243	186.907	241.65	165.734	254.735	178.557	189.274	232.542	310.252	282.349	254.837	234.058	161.973	146.889	178.716	257.774	220.352	214.268	191.969	331.787	240.932	271.046	323.804	292.537	199.052	189.639	267.707	283.529	266.264	219.042	330.741	236.639	187.042	203.861	293.497	308.105	376.478	292.921
RGS10	24.4195	0.45803	0.139013	3.29488	0.000984642	0.00655176	36.1427	20.5032	38.0075	10.4038	24.3986	35.5592	33.1787	33.5624	38.9962	21.6796	59.519	12.6183	27.4733	18.2501	18.0815	38.8735	0	8.83487	25.5459	22.9124	26.7911	37.2904	47.6152	52.1182	22.4397	20.3033	28.2557	9.08514	17.3067	23.26	19.6179	40.0391	31.4114	20.1429	27.4299	24.2888	14.2993	20.4886	23.0351	16.2669	15.9307	20.7283	18.4571
CST7	2.01788	-1.52654	0.464593	-3.28575	0.00101712	0.00674945	3.09794	0	0	0	2.71095	0	0	0	0	0	0	0	0	0	1.39088	0	0	0	0	0	0	0	0	0.868637	4.27423	3.15829	1.04651	8.85218	2.9734	3.57846	0	1.16903	0	2.51787	3.97535	13.4364	7.5702	3.30462	4.60702	3.46105	2.43386	3.36835	1.02539
AC009501.4	11.9317	1.55457	0.473388	3.28393	0.00102369	0.00677467	6.19588	8.2013	6.91046	0	27.1095	88.898	0	0	9.74905	16.2597	0	0	0	0	9.73618	8.63855	46.8116	32.3945	0	0	2.17225	19.4927	59.519	12.1609	12.8227	1.35355	36.6278	0.232952	4.19326	33.9953	39.2357	0	0	17.6251	5.56548	9.30209	7.00944	13.2185	10.3658	0.346105	0	0	1.02539
GHITM	12.158	0.700171	0.213349	3.28181	0.00103145	0.00680756	18.5876	16.4026	24.1866	10.4038	8.13285	4.4449	19.9072	20.1375	58.4943	21.6796	19.8397	6.30913	9.8119	0	15.2997	4.31928	0	32.3945	12.773	3.05498	11.5853	13.5601	11.9038	15.6355	11.7541	4.51184	12.5581	8.38628	7.39538	16.9977	6.53929	10.8135	6.61293	13.8483	15.5038	13.4364	8.69171	9.91386	9.21404	7.96042	6.41654	6.21849	9.57034
ODC1	1.84377	-1.48307	0.452414	-3.27811	0.00104504	0.00687865	0	0	0	0	0	0	0	0	0	0	0	0	1.96238	0	1.39088	0	0	2.94496	0	0	0	1.69502	0	1.73727	1.06856	3.60947	2.09302	2.32952	3.12588	0.894614	0	1.75354	4.13308	3.7768	2.78274	4.65105	1.96264	1.32185	5.75878	3.46105	2.65512	3.36835	0.341798
TMED9	6.89202	0.833646	0.254526	3.27529	0.00105552	0.006929	8.26118	16.4026	13.8209	0	2.71095	11.1122	11.0596	5.59374	29.2471	16.2597	0	18.9274	14.7178	0	11.1271	8.63855	23.4058	11.7798	0	0	4.3445	4.23755	0	5.21182	4.8085	3.60947	10.4651	1.63067	3.88829	4.92038	0	5.26062	6.61293	12.5893	4.37288	4.65105	5.32718	9.25294	3.45527	5.88379	4.53583	3.36835	3.75978
PARP1	5.34987	0.874841	0.267604	3.26916	0.00107866	0.00706189	4.13059	4.10065	3.45523	20.8075	5.4219	2.22245	3.31787	4.47499	9.74905	21.6796	39.6793	0	2.94357	9.12506	2.78177	4.31928	11.7029	2.94496	6.38648	12.2199	7.24083	5.93256	0	6.08046	4.27423	4.06066	2.09302	4.892	2.21099	3.13115	0	2.63031	1.65323	4.40627	3.57781	2.58392	5.60755	3.30462	3.45527	2.07663	2.54449	2.59104	1.70899
ATP5H	8.08934	0.720569	0.220703	3.26489	0.00109507	0.00715013	20.6529	0	3.45523	0	16.2657	2.22245	19.9072	11.1875	0	21.6796	19.8397	6.30913	7.84952	27.3752	2.78177	8.63855	0	5.88991	6.38648	9.16494	9.41308	11.8651	23.8076	12.1609	6.41134	5.41421	4.18603	4.19314	4.2695	7.60422	0	7.01415	10.746	4.40627	9.1433	7.75175	7.28982	12.5576	9.21404	6.576	7.30158	9.06864	3.41798
ECH1	10.9103	0.624574	0.191363	3.26381	0.00109924	0.00715826	15.4897	20.5032	3.45523	20.8075	16.2657	15.5571	14.3774	17.9	0	0	0	18.9274	13.7367	0	16.6906	8.63855	11.7029	8.83487	25.5459	13.7474	5.79266	14.4077	23.8076	18.2414	14.4255	5.41421	6.27905	5.82381	5.41312	18.3396	6.53929	9.64446	11.5726	10.0715	6.75809	17.5706	7.85058	21.8105	18.4281	10.3832	9.29292	6.9958	4.10157
NDUFA10	3.38688	1.03911	0.318578	3.26172	0.0011074	0.0071673	3.09794	8.2013	6.91046	10.4038	0	0	5.52979	3.35624	9.74905	5.4199	0	0	3.92476	18.2501	4.17265	0	11.7029	8.83487	6.38648	0	3.62042	5.93256	0	2.60591	2.67139	1.80474	2.09302	2.56247	1.37234	3.57846	0	2.63031	4.13308	3.14733	0.397535	1.03357	3.36453	3.30462	6.91053	3.46105	2.43386	2.07283	1.36719
PLIN2	17.8869	-0.685633	0.210151	-3.26257	0.00110406	0.0071673	19.6203	32.8052	10.3657	41.6151	5.4219	24.4469	8.84766	17.9	9.74905	5.4199	19.8397	31.5457	5.88714	9.12506	13.9088	21.5964	23.4058	5.88991	12.773	0	10.8612	13.5601	0	11.2923	17.0969	17.145	17.7906	28.6531	17.9929	48.3092	6.53929	18.1199	14.0525	15.7367	19.4792	33.0741	21.3087	27.7588	16.1246	17.3053	26.4406	25.3922	17.4317
SNRPE	6.9627	0.654253	0.200618	3.2612	0.00110943	0.0071673	8.26118	20.5032	0	10.4038	13.5548	11.1122	9.95362	5.59374	9.74905	10.8398	0	6.30913	6.86833	9.12506	9.73618	12.9578	0	8.83487	0	10.6924	8.689	11.8651	0	8.68637	6.41134	4.96302	3.13953	4.42609	6.78545	2.23654	19.6179	6.42964	0.826616	3.7768	5.96302	4.65105	7.28982	3.96554	10.3658	5.19158	5.19961	4.14566	7.51955
SBNO1	2.53566	1.16278	0.356805	3.25886	0.0011186	0.00720743	3.09794	0	0	0	5.4219	2.22245	1.10596	3.35624	0	5.4199	0	6.30913	0.98119	0	1.39088	4.31928	35.1087	2.94496	6.38648	3.05498	5.79266	1.69502	0	0.868637	1.60283	3.15829	0	2.32952	2.05851	0	6.53929	1.46128	0.826616	2.51787	1.1926	0	1.12151	1.32185	0	0.692211	1.32756	2.07283	3.07618
BCLAF1	3.86782	-1.16216	0.357	-3.25534	0.00113257	0.00725917	0	8.2013	0	20.8075	0	0	0	1.11875	0	10.8398	0	0	0.98119	0	5.56353	4.31928	0	0	6.38648	9.16494	3.62042	0	0	0.868637	3.73995	3.15829	3.13953	10.2499	4.80319	3.13115	0	2.92256	4.13308	1.8884	1.98767	4.13426	5.0468	2.6437	2.30351	3.46105	3.76142	3.10925	8.54495
HNRNPK	23.795	0.496407	0.152459	3.256	0.00112993	0.00725917	26.8488	32.8052	17.2761	52.0189	16.2657	13.3347	23.2251	19.0187	48.7452	27.0995	39.6793	44.1639	19.6238	18.2501	29.2085	25.9157	0	47.1193	6.38648	15.2749	22.4466	32.2053	71.4227	34.7455	24.5768	13.9867	13.6046	21.1987	19.6702	16.5504	32.6964	12.8593	16.5323	18.2545	21.4669	24.2888	15.1404	29.7416	24.1869	19.728	19.9134	18.3964	15.7227
TMBIM6	15.3381	0.545651	0.167864	3.25056	0.00115176	0.00736284	30.9794	24.6039	17.2761	0	21.6876	31.1143	13.2715	15.6625	9.74905	16.2597	19.8397	12.6183	11.7743	0	20.8632	12.9578	0	38.2844	12.773	10.6924	14.4817	18.6452	35.7114	32.1396	16.0283	8.12131	17.7906	11.6476	11.5124	19.2342	13.0786	16.0741	11.5726	21.4019	20.6718	18.6042	18.2245	21.8105	11.5176	9.34484	11.8374	10.8824	9.91214
SAP18	24.9324	-0.554573	0.1707	-3.24881	0.00115889	0.00738904	21.6856	16.4026	38.0075	31.2113	2.71095	22.2245	17.6953	23.4937	9.74905	5.4199	19.8397	37.8548	12.7555	0	16.6906	30.2349	23.4058	20.6147	6.38648	16.8024	11.5853	19.4927	59.519	31.2709	37.3995	27.071	29.3022	19.568	33.6223	24.6019	52.3143	42.9617	30.5848	25.8081	29.02	19.121	29.72	39.6554	41.4632	15.5747	23.3429	24.3558	24.6094
PFDN6	2.97597	1.05808	0.326156	3.2441	0.00117821	0.00749265	3.09794	4.10065	0	0	2.71095	0	1.10596	5.59374	9.74905	27.0995	0	0	1.96238	0	2.78177	4.31928	0	11.7798	6.38648	3.05498	6.51675	1.69502	11.9038	2.60591	0.534278	2.25592	0	2.09657	1.82979	0.894614	0	2.0458	1.65323	0	1.1926	0	1.68227	1.32185	1.15176	3.11495	2.32323	1.55462	1.36719
TRA2B	7.3204	-0.748449	0.230974	-3.2404	0.00119361	0.00757087	4.13059	8.2013	3.45523	10.4038	16.2657	2.22245	5.52979	5.59374	0	0	0	12.6183	4.90595	0	9.73618	8.63855	11.7029	2.94496	0	7.63745	6.51675	5.93256	0	5.21182	7.4799	13.0843	3.13953	16.5396	13.7996	3.13115	6.53929	7.01415	3.30646	5.03573	7.15562	5.16783	5.0468	2.6437	4.60702	12.1137	10.5099	6.21849	12.9883
LPCAT2	3.02718	1.05444	0.325512	3.23933	0.00119813	0.00757987	3.09794	4.10065	6.91046	10.4038	2.71095	4.4449	11.0596	2.2375	0	0	0	12.6183	3.92476	0	2.78177	4.31928	0	2.94496	0	13.7474	5.06858	2.54253	0	3.47455	0	1.35355	0	4.42609	2.89716	0.894614	6.53929	2.33805	0.826616	1.8884	1.59014	0	4.20567	1.32185	0	2.07663	2.54449	2.59104	5.46877
NPC2	21.7811	-0.649977	0.202188	-3.21472	0.00130573	0.00821799	12.3918	16.4026	17.2761	31.2113	27.1095	2.22245	11.0596	8.94999	48.7452	0	0	25.2365	11.7743	18.2501	22.2541	0	0	26.5046	12.773	9.16494	12.3094	22.0352	0	27.7964	29.9196	23.0104	24.0697	24.46	18.2979	22.3654	19.6179	23.6728	24.7985	26.4376	28.6225	33.0741	21.0283	44.2819	31.0974	29.7651	20.9091	30.056	24.2676
RENBP	10.5527	0.830178	0.258219	3.21502	0.00130437	0.00821799	6.19588	12.3019	17.2761	0	18.9767	24.4469	6.63574	11.1875	29.2471	5.4199	0	18.9274	5.88714	18.2501	8.3453	4.31928	70.2174	5.88991	12.773	25.9673	7.96491	10.1701	0	11.2923	6.41134	1.80474	11.5116	8.61923	6.25177	9.84076	0	9.35221	5.78631	10.0715	6.75809	6.71818	5.32718	14.5403	18.4281	12.1137	6.96969	8.80953	3.41798
LST1	2.33887	1.1499	0.358653	3.20617	0.00134515	0.00844436	1.03265	8.2013	6.91046	0	0	0	8.84766	3.35624	0	0	19.8397	0	0.98119	0	4.17265	0	0	0	6.38648	3.05498	3.62042	7.62758	0	1.73727	1.06856	0.902368	2.09302	0.698857	1.52482	0.447307	6.53929	2.0458	1.65323	0.629467	1.1926	1.55035	0	2.6437	0	3.80716	0.44252	1.03642	1.02539
RPS12	128.006	-0.339005	0.106022	-3.19749	0.00138631	0.00868043	81.5791	61.5097	110.567	135.249	113.86	62.2286	112.808	117.469	87.7414	162.597	59.519	132.492	128.536	200.751	90.4074	164.132	70.2174	97.1836	166.048	129.837	144.093	105.091	83.3265	105.105	99.91	155.659	102.558	136.277	178.099	100.197	137.325	103.459	114.9	105.75	110.117	112.659	121.964	107.731	84.0781	105.908	132.535	157.276	156.543
KARS	2.59746	1.02992	0.322598	3.19259	0.00141004	0.00880644	4.13059	4.10065	3.45523	0	0	6.66735	4.42383	3.35624	9.74905	5.4199	0	0	4.90595	0	1.39088	4.31928	0	5.88991	6.38648	0	2.89633	3.39004	0	3.47455	1.06856	3.15829	1.04651	1.39771	0.991134	0.447307	6.53929	1.16903	2.47985	1.25893	2.78274	2.06713	3.08415	3.30462	6.91053	2.76884	1.77008	2.59104	1.36719
FAM53C	3.1346	-1.18229	0.373484	-3.16556	0.00154782	0.00961778	2.06529	0	3.45523	0	0	6.66735	0	1.11875	0	0	0	6.30913	0.98119	0	0	0	11.7029	2.94496	0	1.52749	0.724083	2.54253	0	0.868637	4.27423	4.06066	4.18603	8.61923	5.71808	0	13.0786	4.38385	1.65323	1.25893	3.57781	3.61748	2.5234	6.60924	8.06229	2.76884	5.31024	2.07283	6.49416
TIMM13	4.13922	0.889443	0.280974	3.16557	0.00154778	0.00961778	1.03265	8.2013	6.91046	0	13.5548	6.66735	2.21191	2.2375	0	10.8398	0	0	7.84952	0	5.56353	4.31928	0	11.7798	12.773	10.6924	3.62042	5.08505	0	5.21182	4.27423	1.35355	1.04651	2.32952	2.43971	5.36768	19.6179	2.92256	3.30646	4.40627	2.38521	2.58392	3.64491	1.98277	3.45527	3.46105	2.54449	2.85014	2.73438
RPL27A	127.908	-0.233233	0.0737025	-3.16453	0.00155336	0.00962769	109.461	135.321	93.2912	301.709	111.149	97.7878	84.0528	70.4811	97.4905	119.238	99.1983	100.946	138.348	118.626	125.179	138.217	81.9203	88.3487	153.275	140.529	140.472	138.144	130.942	79.9146	115.938	147.988	91.0463	167.493	162.698	94.3818	117.707	128.301	102.5	113.934	113.695	112.142	131.497	109.713	108.265	111.446	136.849	171.786	144.58
BEX4	12.5257	0.546332	0.172692	3.16363	0.00155816	0.00963298	11.3591	8.2013	20.7314	0	29.8205	31.1143	11.0596	21.2562	29.2471	5.4199	0	12.6183	15.699	18.2501	13.9088	8.63855	0	17.6697	19.1594	15.2749	9.41308	18.6452	0	22.5846	11.2198	9.92605	17.7906	10.0169	10.9025	14.7611	13.0786	12.2748	10.746	4.40627	12.7211	14.9867	5.88793	14.5403	8.06229	14.1903	8.8504	10.6233	10.2539
EGR3	2.07816	-1.54563	0.489553	-3.15722	0.0015928	0.00979754	0	0	0	0	0	0	0	0	0	0	0	0	0.98119	0	0	0	0	0	0	0	1.44817	3.39004	0	0	1.60283	1.80474	0	5.12495	7.92907	1.34192	0	0.584513	0	8.81254	11.5285	0.516783	1.68227	1.98277	2.30351	5.19158	3.20827	2.59104	2.73438
YBX3	2.01209	-1.55691	0.493106	-3.15734	0.00159214	0.00979754	1.03265	4.10065	0	20.8075	0	0	0	0	0	0	0	0	0	0	0	0	0	0	0	0	0	0	0	0	3.73995	5.86539	6.27905	6.75561	4.42198	2.23654	0	1.46128	0.826616	1.8884	2.38521	4.65105	4.76642	2.6437	0	2.07663	1.65945	1.55462	1.36719
TDP2	2.06373	1.14691	0.363527	3.15496	0.00160517	0.00984883	2.06529	0	10.3657	10.4038	18.9767	6.66735	1.10596	1.11875	0	0	0	0	1.96238	0	2.78177	0	0	2.94496	6.38648	3.05498	2.17225	2.54253	0	1.73727	1.60283	0.902368	1.04651	1.39771	2.66844	2.68384	0	2.0458	0	0.629467	1.59014	1.55035	0.841133	0	1.15176	0.346105	1.65945	0.777312	1.02539
FLOT1	6.40203	0.806572	0.255911	3.15177	0.00162285	0.00993234	3.09794	8.2013	0	0	10.8438	28.8918	2.21191	4.47499	0	0	0	12.6183	9.8119	0	9.73618	4.31928	11.7029	20.6147	0	9.16494	10.1372	15.2552	11.9038	12.1609	3.20567	4.96302	5.23254	6.05676	4.87943	9.39345	0	4.09159	4.95969	5.6652	7.55316	7.75175	5.32718	9.25294	10.3658	6.92211	6.85906	3.62745	3.75978
ATP1A1	4.225	0.826575	0.262808	3.14516	0.00165995	0.010134	4.13059	8.2013	6.91046	0	5.4219	8.8898	2.21191	12.3062	9.74905	10.8398	19.8397	0	1.96238	0	5.56353	8.63855	0	11.7798	0	0	7.24083	5.93256	0	5.21182	2.13711	2.7071	1.04651	3.49428	3.65957	5.81499	0	2.0458	3.30646	4.40627	3.18028	3.1007	3.64491	2.6437	2.30351	3.46105	3.09764	2.07283	2.73438
VWA5A	63.4772	0.467358	0.148814	3.14055	0.0016863	0.0102692	90.8729	94.3149	58.7389	62.4226	46.0862	73.3408	82.9468	87.2624	116.989	32.5194	39.6793	75.7096	46.1159	73.0005	73.7168	25.9157	117.029	41.2294	44.7053	33.6048	51.4099	60.1731	154.749	91.2069	87.0874	26.1687	87.9067	46.1245	35.1471	47.4145	52.3143	55.2365	78.5285	81.8307	81.4946	69.2489	66.7299	75.3453	80.6229	59.8762	46.4646	65.2942	28.3692
ATP6AP2	6.65498	0.840829	0.267902	3.13857	0.00169772	0.010313	9.29382	24.6039	3.45523	0	10.8438	20.002	2.21191	5.59374	0	16.2597	19.8397	0	1.96238	0	4.17265	4.31928	11.7029	17.6697	6.38648	10.6924	9.41308	9.3226	11.9038	7.81774	5.34278	3.60947	7.32556	3.49428	4.49822	6.70961	0	3.21482	4.13308	1.8884	4.37288	2.58392	3.64491	9.91386	9.21404	3.80716	4.09331	2.85014	5.12697
SRI	12.4362	0.602998	0.192275	3.13612	0.00171201	0.010374	18.5876	4.10065	20.7314	0	24.3986	15.5571	11.0596	19.0187	29.2471	5.4199	39.6793	6.30913	12.7555	18.2501	25.0359	25.9157	11.7029	23.5597	6.38648	3.05498	5.79266	13.5601	0	16.5041	9.08273	8.5725	12.5581	8.85218	9.8351	12.0773	6.53929	10.229	9.91939	11.3304	13.5162	11.886	10.374	11.8966	16.1246	12.4598	8.96103	9.58684	5.46877
WDR1	3.54719	0.91344	0.291472	3.13389	0.00172506	0.0104272	5.16324	16.4026	3.45523	0	10.8438	6.66735	2.21191	2.2375	0	5.4199	0	6.30913	3.92476	9.12506	4.17265	0	0	2.94496	6.38648	0	2.89633	4.23755	11.9038	4.34319	0.534278	3.60947	0	2.09657	2.89716	2.23654	0	1.16903	2.47985	2.51787	3.18028	0	2.24302	3.30462	4.60702	3.80716	2.87638	2.59104	4.44337
EMC10	2.43832	1.13436	0.363015	3.12482	0.00177913	0.0107011	1.03265	0	0	0	0	0	2.21191	4.47499	9.74905	5.4199	19.8397	6.30913	3.92476	0	2.78177	0	0	5.88991	0	9.16494	2.89633	3.39004	0	1.73727	0.534278	4.06066	0	1.39771	0.838652	1.34192	0	0.876769	0.826616	4.40627	1.98767	0.516783	1.40189	2.6437	1.15176	2.07663	3.20827	1.03642	0.341798
RBM5	1.74863	1.46727	0.469468	3.1254	0.00177566	0.0107011	3.09794	0	0	0	5.4219	4.4449	1.10596	3.35624	9.74905	0	0	6.30913	1.96238	0	0	0	0	5.88991	0	6.10996	2.17225	0.847509	11.9038	0.868637	0.534278	0	1.04651	0.931809	1.21986	0.894614	0	0.292256	0	1.8884	1.98767	0	1.96264	1.32185	0	0.346105	1.32756	1.03642	1.02539
HDC	13.8391	-1.50838	0.48292	-3.12346	0.00178738	0.0107243	7.22853	49.2078	0	0	18.9767	0	0	12.3062	0	0	0	0	5.88714	0	18.0815	0	0	38.2844	0	0	5.79266	11.0176	0	31.2709	21.3711	7.21895	0	13.9771	15.8581	43.8361	0	9.64446	19.8388	39.6564	28.225	24.8056	25.234	23.1323	23.0351	22.4968	16.9264	14.2507	14.0137
ATP6AP1	5.10087	0.894136	0.287034	3.11509	0.00183891	0.0109814	9.29382	8.2013	10.3657	10.4038	5.4219	15.5571	6.63574	4.47499	29.2471	16.2597	0	6.30913	0	0	4.17265	0	0	8.83487	12.773	0	2.17225	9.3226	0	7.81774	5.34278	2.25592	11.5116	2.56247	2.21099	2.68384	6.53929	7.01415	1.65323	3.14733	3.57781	4.13426	4.20567	4.62647	6.91053	3.11495	2.76575	4.66387	1.36719
GSN	6.81714	0.824735	0.26476	3.11503	0.00183923	0.0109814	4.13059	12.3019	10.3657	0	2.71095	37.7816	8.84766	12.3062	48.7452	0	0	6.30913	3.92476	0	8.3453	4.31928	0	0	6.38648	6.10996	5.06858	15.2552	11.9038	11.2923	2.67139	3.15829	6.27905	3.02838	4.72695	9.84076	0	4.6761	10.746	5.03573	5.96302	7.75175	1.40189	9.91386	5.75878	4.15326	4.09331	5.18208	2.39258
HS3ST1	11.6259	0.669201	0.215087	3.11129	0.00186269	0.0110944	16.5224	20.5032	27.6418	0	5.4219	24.4469	7.7417	16.7812	0	5.4199	0	12.6183	7.84952	9.12506	19.4724	12.9578	35.1087	17.6697	19.1594	6.10996	6.51675	8.47509	35.7114	19.9787	10.1513	13.0843	5.23254	10.4828	3.96454	4.92038	0	7.59867	8.26616	16.3661	9.93836	11.886	3.92529	14.5403	13.8211	15.9208	7.96536	6.4776	8.54495
ITGAE	2.35268	1.02503	0.329807	3.10797	0.00188374	0.0111848	4.13059	4.10065	3.45523	10.4038	0	8.8898	12.1655	2.2375	0	0	0	0	2.94357	0	4.17265	4.31928	0	0	0	4.58247	5.06858	2.54253	0	1.73727	2.67139	2.25592	1.04651	1.16476	1.6773	4.47307	0	2.33805	0.826616	1.8884	1.98767	0	3.92529	0	0	2.42274	2.32323	0	1.02539
RPS27A	220.142	-0.255594	0.0822518	-3.10746	0.00188704	0.0111848	198.268	131.221	266.053	384.94	181.634	195.576	169.211	157.744	116.989	200.536	277.755	214.51	219.786	292.002	176.642	228.922	187.246	144.303	191.594	233.706	202.019	175.434	190.461	171.122	209.437	231.909	223.953	255.782	295.739	161.031	333.504	214.224	214.093	216.537	212.283	274.412	211.966	140.116	158.942	194.165	230.553	298.488	287.452
PSMD8	7.3068	0.651972	0.20994	3.10551	0.00189951	0.0112315	6.19588	16.4026	6.91046	0	8.13285	8.8898	8.84766	8.94999	19.4981	5.4199	0	31.5457	10.7931	9.12506	4.17265	8.63855	0	20.6147	12.773	7.63745	7.96491	6.78007	0	6.9491	3.73995	3.60947	6.27905	4.892	6.02304	7.15691	6.53929	8.18318	5.78631	5.03573	5.56548	8.78531	5.60755	7.27016	8.06229	7.96042	5.86339	5.95939	4.10157
CRELD2	3.37335	1.00431	0.323842	3.10123	0.00192716	0.0113164	1.03265	8.2013	0	0	0	2.22245	1.10596	2.2375	19.4981	5.4199	0	6.30913	1.96238	0	4.17265	8.63855	11.7029	11.7798	0	3.05498	5.06858	3.39004	0	6.08046	2.67139	1.80474	1.04651	1.63067	1.60106	3.13115	0	1.46128	0	8.81254	1.1926	4.13426	1.68227	1.32185	2.30351	1.73053	2.98701	0.259104	0.341798
DYNLRB1	8.66706	0.740138	0.238655	3.10128	0.00192683	0.0113164	5.16324	8.2013	6.91046	10.4038	5.4219	26.6694	11.0596	7.83124	0	0	0	6.30913	9.8119	36.5003	11.1271	12.9578	46.8116	14.7248	0	15.2749	4.3445	14.4077	11.9038	6.9491	3.73995	7.67013	4.18603	5.82381	5.71808	8.05153	6.53929	6.7219	4.95969	5.6652	6.75809	7.23496	6.72906	7.93109	5.75878	6.576	7.30158	5.18208	7.51955
PRPF31	2.5792	1.03501	0.333752	3.10114	0.00192778	0.0113164	6.19588	4.10065	0	0	2.71095	0	2.21191	5.59374	9.74905	16.2597	0	0	1.96238	0	1.39088	0	0	2.94496	6.38648	3.05498	2.89633	2.54253	0	4.34319	1.60283	2.25592	3.13953	0.465904	0.991134	0.894614	13.0786	2.0458	1.65323	1.8884	3.18028	1.03357	2.5234	1.32185	3.45527	2.07663	1.77008	2.07283	0.683596
AP2M1	13.5477	0.625371	0.201764	3.09952	0.00193837	0.0113242	24.7835	20.5032	13.8209	0	27.1095	24.4469	27.6489	26.85	0	5.4199	19.8397	12.6183	19.6238	0	9.73618	17.2771	0	5.88991	6.38648	9.16494	10.8612	16.9502	59.519	19.9787	19.234	10.8284	7.32556	11.4147	6.93794	16.1031	32.6964	9.93672	19.0122	13.8483	8.74576	11.886	14.5796	7.27016	13.8211	13.152	13.0543	9.58684	6.49416
SFT2D1	12.1245	0.614803	0.198317	3.1001	0.00193455	0.0113242	5.16324	20.5032	6.91046	41.6151	8.13285	44.449	9.95362	11.1875	0	10.8398	0	18.9274	17.6614	36.5003	19.4724	8.63855	23.4058	11.7798	6.38648	19.8574	14.4817	16.9502	0	9.55501	13.8912	5.41421	5.23254	12.3465	10.8262	12.9719	13.0786	8.18318	3.30646	6.29467	12.3236	14.9867	7.85058	6.60924	6.91053	11.7676	12.0587	11.6597	10.2539
ANKRD37	2.03371	-1.32119	0.426612	-3.09695	0.00195524	0.0113688	0	0	0	0	2.71095	0	1.10596	2.2375	0	0	0	6.30913	0.98119	0	0	0	0	2.94496	0	0	0	0.847509	0	0.868637	5.87706	0.902368	3.13953	3.02838	5.10815	2.23654	6.53929	2.0458	4.95969	2.51787	5.16795	2.58392	2.80378	1.32185	14.9728	2.76884	3.98268	2.07283	2.05079
LAMTOR2	7.28783	0.726964	0.234737	3.09694	0.00195532	0.0113688	12.3918	12.3019	6.91046	0	8.13285	0	8.84766	5.59374	19.4981	21.6796	0	18.9274	6.86833	9.12506	11.1271	12.9578	11.7029	17.6697	12.773	3.05498	5.79266	10.1701	0	15.6355	1.60283	5.86539	5.23254	5.12495	6.25177	11.63	0	5.55287	5.78631	6.29467	0.795069	2.58392	6.44869	3.96554	4.60702	7.61432	5.08898	4.40477	3.07618
LAMTOR5	14.4606	0.525558	0.16986	3.09407	0.00197433	0.011452	13.4244	24.6039	13.8209	0	21.6876	28.8918	14.3774	14.5437	29.2471	32.5194	39.6793	6.30913	5.88714	18.2501	19.4724	12.9578	0	23.5597	19.1594	19.8574	15.9298	18.6452	0	19.11	19.234	9.92605	11.5116	9.55104	9.07269	19.6815	0	12.567	15.7057	17.6251	6.75809	8.78531	11.7759	17.8449	14.9728	12.8059	8.07599	11.1415	9.22854
TNFSF10	18.1095	0.509672	0.164964	3.0896	0.00200428	0.0115982	13.4244	20.5032	27.6418	20.8075	13.5548	15.5571	23.2251	24.6125	9.74905	0	19.8397	37.8548	15.699	36.5003	26.4268	21.5964	11.7029	29.4496	19.1594	24.4398	20.2743	32.2053	23.8076	30.4023	10.1513	12.6332	10.4651	16.5396	11.6649	24.1546	6.53929	15.1973	23.1452	12.5893	14.7088	13.4364	14.5796	16.5231	9.21404	16.2669	15.8201	8.80953	19.4825
DPP7	7.93592	0.688619	0.222963	3.08849	0.00201173	0.0116138	8.26118	16.4026	10.3657	0	13.5548	8.8898	8.84766	17.9	9.74905	10.8398	0	12.6183	11.7743	36.5003	5.56353	8.63855	0	0	6.38648	16.8024	4.3445	2.54253	11.9038	16.5041	4.8085	6.31658	6.27905	7.68742	5.41312	6.2623	0	5.26062	8.26616	10.0715	7.55316	9.30209	5.88793	10.5748	4.60702	10.3832	6.74843	5.18208	5.12697
TSG101	5.13269	0.777082	0.251898	3.08491	0.00203615	0.0117271	5.16324	4.10065	0	0	10.8438	8.8898	8.84766	6.71249	0	5.4199	19.8397	0	5.88714	0	4.17265	8.63855	11.7029	5.88991	0	12.2199	3.62042	6.78007	11.9038	7.81774	6.94562	0.451184	4.18603	4.892	3.58333	7.15691	0	4.09159	5.78631	5.6652	8.74576	5.68461	5.88793	4.62647	3.45527	5.19158	4.53583	2.33193	2.39258
SDF2L1	10.1612	0.715474	0.232585	3.07618	0.00209672	0.0120475	5.16324	24.6039	6.91046	0	2.71095	6.66735	13.2715	8.94999	48.7452	27.0995	39.6793	25.2365	13.7367	9.12506	12.5179	8.63855	11.7029	26.5046	0	3.05498	7.24083	11.8651	0	8.68637	6.94562	4.06066	3.13953	6.28971	4.57446	8.94614	0	8.47544	7.43954	37.1385	1.98767	6.71818	16.8227	1.98277	9.21404	12.1137	7.19095	4.92297	2.39258
SF1	4.6093	-0.893791	0.291495	-3.06623	0.00216773	0.0124263	3.09794	0	3.45523	0	0	2.22245	5.52979	4.47499	0	5.4199	19.8397	0	3.92476	9.12506	1.39088	0	0	2.94496	0	7.63745	3.62042	1.69502	0	0.868637	11.7541	4.96302	14.6511	9.08514	4.04078	3.57846	0	8.76769	6.61293	11.9599	7.55316	5.16783	5.88793	4.62647	9.21404	5.53768	3.98268	3.88656	3.41798
ATP5L	34.7952	0.36694	0.119816	3.06254	0.0021947	0.0125221	51.6324	28.7045	41.4628	10.4038	43.3752	28.8918	32.0728	58.1749	48.7452	32.5194	0	44.1639	41.21	45.6253	43.1174	47.512	105.326	50.0643	19.1594	50.4072	36.9282	40.6804	11.9038	45.1691	34.7281	32.0341	40.8138	25.3918	35.6808	33.1007	13.0786	28.0566	29.7582	30.8439	23.4545	27.9063	23.2713	33.7071	18.4281	28.0345	25.113	26.1695	33.838
C19orf70	5.4024	0.686137	0.224033	3.06265	0.00219383	0.0125221	6.19588	12.3019	0	0	5.4219	13.3347	8.84766	11.1875	0	5.4199	0	0	7.84952	0	5.56353	0	23.4058	11.7798	12.773	9.16494	10.8612	6.78007	0	7.81774	2.67139	5.86539	2.09302	3.02838	3.50709	8.94614	0	7.01415	2.47985	4.40627	3.97535	3.1007	5.32718	1.98277	4.60702	5.88379	4.31457	5.44118	4.10157
GUSB	3.65224	0.94757	0.309776	3.05889	0.00222162	0.0126461	4.13059	20.5032	10.3657	0	8.13285	26.6694	5.52979	7.83124	0	5.4199	0	6.30913	2.94357	0	2.78177	0	0	2.94496	0	1.52749	0.724083	4.23755	0	5.21182	2.13711	2.25592	3.13953	2.09657	1.75354	8.49883	0	1.16903	2.47985	1.8884	1.59014	0.516783	2.24302	3.96554	3.45527	4.49937	3.54016	1.55462	2.39258
STK17B	4.44346	-0.970035	0.317313	-3.05703	0.00223542	0.0126951	1.03265	0	0	0	24.3986	0	0	1.11875	0	0	0	0	1.96238	0	2.78177	4.31928	0	0	0	6.10996	9.41308	9.3226	0	0.868637	0.534278	1.35355	2.09302	9.08514	9.60637	1.78923	19.6179	1.46128	3.30646	0.629467	3.18028	3.61748	0.560755	1.98277	5.75878	4.15326	5.19961	4.14566	4.78517
CPQ	2.61254	1.07498	0.35187	3.05504	0.00225032	0.0127501	4.13059	4.10065	10.3657	0	0	4.4449	3.31787	8.94999	0	0	0	0	0.98119	0	1.39088	0	23.4058	0	6.38648	0	2.17225	4.23755	0	6.08046	1.60283	1.35355	0	1.16476	1.14362	1.78923	0	2.63031	4.13308	3.7768	2.38521	1.03357	1.12151	2.6437	3.45527	1.38442	2.10197	2.07283	1.02539
ZFAND6	7.81818	0.691056	0.226977	3.04461	0.0023298	0.0131699	9.29382	28.7045	6.91046	0	10.8438	4.4449	12.1655	4.47499	9.74905	5.4199	0	18.9274	7.84952	9.12506	11.1271	8.63855	0	2.94496	19.1594	10.6924	18.1021	8.47509	23.8076	7.81774	4.27423	2.7071	4.18603	4.65904	6.78545	7.60422	0	5.55287	8.26616	6.29467	3.18028	10.3357	4.76642	5.94832	2.30351	6.92211	9.29292	3.88656	6.15236
LARS	2.37681	1.17734	0.386964	3.04251	0.00234615	0.0132317	3.09794	4.10065	3.45523	10.4038	0	0	0	0	0	16.2597	0	0	2.94357	0	4.17265	4.31928	0	2.94496	6.38648	12.2199	7.24083	3.39004	0	0.868637	2.67139	0	6.27905	3.96019	1.21986	2.68384	0	1.75354	0	2.51787	1.98767	1.55035	2.80378	0.660924	0	1.03832	1.21693	0.518208	1.02539
COPS6	6.94592	0.645062	0.212099	3.04132	0.00235543	0.0132533	6.19588	4.10065	10.3657	20.8075	2.71095	20.002	3.31787	10.0687	19.4981	16.2597	0	6.30913	10.7931	9.12506	6.95442	4.31928	11.7029	11.7798	0	6.10996	5.06858	7.62758	0	10.4236	4.8085	4.51184	12.5581	6.05676	3.81205	12.9719	0	4.09159	4.95969	8.18307	6.75809	7.23496	8.69171	9.25294	5.75878	5.88379	4.20394	5.18208	4.44337
UQCRQ	17.6206	0.481986	0.15855	3.03995	0.00236615	0.0132831	16.5224	45.1071	20.7314	0	24.3986	15.5571	19.9072	14.5437	9.74905	32.5194	0	25.2365	17.6614	9.12506	31.9903	12.9578	23.4058	44.1744	31.9324	16.8024	28.2392	27.1203	11.9038	21.7159	16.0283	16.6938	7.32556	10.4828	16.4681	21.918	0	11.1057	14.8791	22.0313	9.1433	13.4364	16.5423	7.93109	5.75878	20.7663	11.8374	11.6597	12.6465
PA2G4	7.66739	0.818796	0.26945	3.03877	0.00237545	0.0133047	6.19588	12.3019	6.91046	83.2302	5.4219	6.66735	6.63574	4.47499	0	21.6796	0	12.6183	7.84952	0	2.78177	12.9578	0	14.7248	12.773	6.10996	9.41308	12.7126	0	8.68637	4.27423	3.60947	2.09302	7.92038	4.6507	5.36768	0	5.84513	3.30646	8.18307	4.37288	4.13426	7.5702	12.5576	3.45527	6.92211	4.20394	5.18208	6.83596
FOXP1	15.3554	0.600795	0.198619	3.02485	0.00248754	0.0139006	9.29382	16.4026	13.8209	20.8075	27.1095	28.8918	1.10596	8.94999	9.74905	10.8398	19.8397	6.30913	14.7178	9.12506	5.56353	34.5542	46.8116	50.0643	19.1594	39.7147	24.6188	22.8827	11.9038	13.0296	8.01417	11.2796	25.1162	19.1021	12.1986	16.5504	13.0786	3.79933	3.30646	11.3304	4.77041	7.75175	7.00944	6.60924	8.06229	13.152	12.5012	9.06864	8.88674
LDHB	22.9546	0.438713	0.145077	3.024	0.00249459	0.0139082	44.4038	36.9058	24.1866	31.2113	16.2657	31.1143	29.8609	30.2062	58.4943	37.9393	0	37.8548	15.699	0	15.2997	34.5542	11.7029	29.4496	6.38648	25.9673	13.7576	15.2552	11.9038	39.0887	28.3167	18.0474	30.3488	21.4316	15.7819	23.7073	26.1572	20.458	15.7057	21.4019	29.4176	27.9063	24.3929	34.3681	20.7316	25.2657	15.0457	22.0238	17.4317
ROMO1	6.25806	0.67147	0.222572	3.01687	0.00255399	0.014207	13.4244	24.6039	6.91046	0	13.5548	0	12.1655	8.94999	0	0	0	18.9274	4.90595	9.12506	9.73618	12.9578	0	14.7248	6.38648	3.05498	10.1372	16.1027	0	5.21182	5.87706	6.76776	3.13953	2.79543	6.02304	4.02576	0	4.6761	7.43954	5.6652	0.795069	2.58392	5.60755	1.32185	1.15176	9.34484	3.42953	2.33193	6.49416
PFDN4	2.55234	1.02521	0.33999	3.01542	0.00256625	0.0142104	2.06529	4.10065	0	0	2.71095	4.4449	1.10596	2.2375	0	0	0	6.30913	3.92476	0	1.39088	4.31928	23.4058	2.94496	12.773	3.05498	3.62042	4.23755	0	0.868637	0.534278	2.7071	0	1.86362	2.66844	0	6.53929	0.876769	0	1.8884	0	0.516783	0.560755	0	1.15176	3.46105	2.32323	1.81373	3.41798
SDHB	3.88221	0.940115	0.311756	3.01554	0.00256519	0.0142104	6.19588	0	3.45523	20.8075	2.71095	2.22245	2.21191	4.47499	19.4981	5.4199	0	0	7.84952	9.12506	5.56353	4.31928	0	14.7248	0	1.52749	0.724083	1.69502	0	11.2923	2.13711	2.7071	1.04651	3.72724	1.6773	3.13115	0	2.92256	1.65323	5.6652	3.97535	5.68461	5.0468	5.94832	8.06229	1.03832	2.87638	2.33193	1.36719
ANKRD12	5.65063	-0.819022	0.272063	-3.01041	0.00260895	0.0144142	7.22853	4.10065	3.45523	10.4038	8.13285	6.66735	2.21191	3.35624	9.74905	5.4199	0	0	1.96238	18.2501	2.78177	8.63855	0	0	0	0	2.17225	2.54253	11.9038	6.08046	7.4799	5.86539	7.32556	9.55104	4.95567	11.63	0	4.6761	4.95969	5.03573	5.56548	7.75175	5.0468	7.27016	6.91053	7.26821	5.75276	8.03222	7.51955
TALDO1	10.2748	0.693612	0.230749	3.00591	0.00264784	0.014596	6.19588	28.7045	17.2761	0	5.4219	0	21.0132	13.425	29.2471	5.4199	0	37.8548	5.88714	18.2501	8.3453	12.9578	0	11.7798	19.1594	7.63745	13.7576	17.7977	0	16.5041	4.27423	5.86539	13.6046	8.15333	4.49822	8.49883	13.0786	8.76769	11.5726	5.03573	8.74576	10.8524	10.6544	9.91386	10.3658	10.3832	6.41654	4.66387	6.83596
RCN2	3.96213	0.799856	0.266395	3.00252	0.0026775	0.0147263	4.13059	4.10065	0	0	10.8438	15.5571	2.21191	3.35624	0	10.8398	0	6.30913	2.94357	9.12506	8.3453	12.9578	0	8.83487	0	6.10996	3.62042	4.23755	0	1.73727	1.60283	2.25592	1.04651	5.82381	4.42198	3.57846	0	2.33805	2.47985	5.03573	4.37288	1.55035	6.44869	3.30462	3.45527	5.53768	3.76142	2.85014	2.73438
STXBP2	5.27943	0.751856	0.250801	2.99782	0.00271918	0.0149219	4.13059	8.2013	6.91046	0	10.8438	0	7.7417	12.3062	9.74905	16.2597	19.8397	0	10.7931	0	8.3453	4.31928	0	5.88991	0	6.10996	5.79266	5.93256	0	6.9491	4.8085	3.15829	5.23254	4.42609	3.58333	7.60422	6.53929	2.92256	4.95969	7.5536	10.3359	4.65105	6.16831	3.30462	6.91053	3.80716	5.31024	3.88656	2.39258
MITF	6.7913	-0.729444	0.243825	-2.99168	0.0027745	0.0151913	10.3265	4.10065	0	10.4038	2.71095	0	4.42383	6.71249	0	0	0	0	4.90595	9.12506	5.56353	4.31928	0	0	6.38648	6.10996	5.79266	11.0176	0	6.9491	11.2198	4.96302	6.27905	8.38628	5.71808	8.05153	26.1572	8.76769	9.91939	6.92414	13.5162	6.2014	5.32718	5.94832	10.3658	7.61432	6.74843	6.21849	7.17775
NUTM2A-AS1	3.00376	1.00097	0.33504	2.98762	0.00281156	0.0153598	4.13059	4.10065	3.45523	0	8.13285	4.4449	5.52979	3.35624	0	0	19.8397	0	0	9.12506	6.95442	8.63855	0	2.94496	6.38648	0	2.89633	1.69502	11.9038	0	0	2.25592	3.13953	1.16476	1.2961	1.78923	0	2.63031	0.826616	2.51787	5.96302	2.06713	2.5234	1.32185	2.30351	1.38442	1.77008	1.81373	1.36719
FBP1	2.49916	1.01228	0.339004	2.98604	0.00282612	0.0154049	3.09794	4.10065	3.45523	10.4038	2.71095	2.22245	7.7417	1.11875	9.74905	0	0	0	4.90595	9.12506	1.39088	0	0	2.94496	0	3.05498	6.51675	2.54253	0	6.08046	1.60283	1.80474	1.04651	2.79543	1.2961	1.78923	0	1.46128	3.30646	0.629467	2.38521	3.1007	2.80378	0.660924	1.15176	3.46105	3.3189	0.777312	1.02539
NDUFC1	6.51229	0.660827	0.221447	2.98413	0.00284387	0.0154666	5.16324	12.3019	6.91046	10.4038	10.8438	4.4449	7.7417	8.94999	19.4981	5.4199	19.8397	6.30913	7.84952	0	8.3453	8.63855	0	2.94496	0	4.58247	11.5853	12.7126	11.9038	6.08046	5.87706	3.60947	6.27905	6.05676	5.9468	8.05153	0	4.38385	4.13308	5.6652	5.16795	6.71818	5.60755	2.6437	11.5176	6.576	3.87205	6.4776	3.75978
S100A6	125.028	0.330002	0.110611	2.98346	0.0028501	0.0154666	115.656	102.516	103.657	124.845	197.899	91.1204	171.423	104.044	58.4943	130.078	79.3586	157.728	144.235	182.501	171.079	129.578	222.355	294.496	178.821	68.7371	153.506	167.807	71.4227	137.245	87.6216	101.516	122.442	107.158	113.599	105.564	124.246	95.5679	96.714	118.969	104.552	114.209	107.104	95.1731	95.5957	144.326	113.175	120.483	129.2
CYCS	14.6462	-0.636249	0.213452	-2.98076	0.00287538	0.0155691	6.19588	41.0065	10.3657	10.4038	10.8438	2.22245	7.7417	6.71249	19.4981	27.0995	0	18.9274	8.83071	18.2501	9.73618	4.31928	0	20.6147	19.1594	7.63745	5.79266	9.3226	23.8076	9.55501	14.4255	14.4379	8.37207	17.9373	18.984	11.63	13.0786	25.1341	14.0525	14.4777	18.2866	12.9196	20.1872	13.2185	20.7316	12.1137	17.3689	13.7325	13.3301
MBOAT7	4.28645	0.840285	0.282214	2.97748	0.0029063	0.0157018	5.16324	8.2013	3.45523	0	0	6.66735	5.52979	5.59374	0	16.2597	0	18.9274	5.88714	9.12506	2.78177	4.31928	0	2.94496	6.38648	3.05498	2.17225	17.7977	0	4.34319	2.13711	2.7071	7.32556	5.12495	2.89716	5.36768	0	2.0458	6.61293	3.7768	6.36055	1.55035	3.64491	5.28739	3.45527	3.80716	4.4252	2.85014	1.02539
UBA7	3.51593	0.8659	0.291273	2.97281	0.00295085	0.0159072	3.09794	8.2013	3.45523	0	5.4219	6.66735	7.7417	4.47499	29.2471	5.4199	0	0	1.96238	0	4.17265	4.31928	0	5.88991	0	1.52749	4.3445	4.23755	0	4.34319	0.534278	3.60947	1.04651	2.79543	2.05851	1.78923	13.0786	3.79933	8.26616	0.629467	1.98767	3.1007	1.68227	0.660924	4.60702	1.73053	2.65512	2.85014	1.70899
LY6E	2.33596	1.04189	0.350679	2.97108	0.00296753	0.0159619	3.09794	8.2013	0	0	0	0	4.42383	3.35624	0	0	0	0	7.84952	0	2.78177	0	0	11.7798	0	1.52749	4.3445	0.847509	23.8076	4.34319	0.534278	3.60947	0	0.698857	1.06737	1.78923	0	2.63031	0.826616	0	2.38521	1.03357	1.40189	5.28739	0	1.73053	2.65512	0.518208	2.05079
AIP	4.24734	0.779796	0.262753	2.96779	0.00299945	0.0160981	7.22853	0	10.3657	0	8.13285	2.22245	5.52979	7.83124	0	0	0	0	4.90595	0	11.1271	8.63855	0	2.94496	12.773	7.63745	5.06858	5.08505	11.9038	5.21182	2.67139	3.60947	1.04651	3.49428	3.88829	5.81499	6.53929	5.55287	4.13308	6.29467	5.56548	3.61748	4.20567	4.62647	0	3.46105	4.09331	3.62745	2.05079
RPS15A	122.613	-0.250503	0.0846555	-2.95908	0.00308555	0.0165239	90.8729	110.717	65.6494	156.057	138.258	51.1163	116.126	99.5686	68.2433	140.917	119.038	94.637	105.968	146.001	105.707	138.217	152.138	106.018	114.957	145.112	131.783	116.109	119.038	107.711	107.39	169.645	86.8602	136.044	208.519	72.0164	130.786	110.473	92.581	104.492	93.4206	95.6049	91.9639	82.6155	82.9264	111.1	119.038	122.556	183.204
RPL22L1	3.59303	-0.951457	0.322467	-2.95056	0.00317198	0.0169496	1.03265	0	0	0	2.71095	2.22245	4.42383	1.11875	0	0	0	0	5.88714	0	0	8.63855	0	8.83487	0	0	3.62042	1.69502	0	2.60591	7.4799	7.67013	4.18603	6.52266	7.39538	1.34192	0	4.6761	3.30646	1.8884	3.57781	2.06713	2.80378	9.25294	4.60702	8.65263	5.19961	3.10925	7.51955
TNFRSF12A	3.67307	1.29101	0.437947	2.94786	0.00319985	0.0170612	4.13059	4.10065	3.45523	0	0	0	6.63574	1.11875	29.2471	27.0995	39.6793	0	1.96238	0	4.17265	0	11.7029	0	6.38648	3.05498	2.89633	0.847509	0	4.34319	1.06856	1.80474	0	1.16476	2.36347	1.78923	0	1.46128	4.13308	0.629467	2.38521	0.516783	0.841133	1.32185	2.30351	0.692211	1.21693	0	0.683596
SMIM15	2.87886	0.996116	0.338135	2.94592	0.00322001	0.0171313	1.03265	4.10065	6.91046	10.4038	2.71095	0	4.42383	1.11875	0	10.8398	0	6.30913	1.96238	0	0	8.63855	0	2.94496	0	6.10996	2.17225	4.23755	23.8076	1.73727	2.67139	3.60947	1.04651	2.56247	2.05851	0.894614	0	0.584513	0.826616	1.25893	0	2.06713	1.40189	0.660924	1.15176	2.42274	1.88071	2.07283	1.70899
ESYT1	4.92278	0.752733	0.255611	2.94484	0.00323119	0.0171534	2.06529	8.2013	10.3657	0	8.13285	2.22245	4.42383	8.94999	19.4981	0	0	12.6183	5.88714	0	0	8.63855	0	8.83487	0	10.6924	5.79266	9.3226	11.9038	8.68637	2.67139	1.35355	3.13953	3.72724	2.51595	2.68384	0	1.75354	4.95969	5.03573	2.78274	3.1007	6.16831	2.6437	8.06229	5.19158	5.19961	3.36835	3.75978
CHCHD10	4.91738	0.778143	0.264313	2.94403	0.00323971	0.0171613	1.03265	0	17.2761	10.4038	8.13285	4.4449	5.52979	6.71249	9.74905	0	0	0	6.86833	0	6.95442	8.63855	0	8.83487	25.5459	4.58247	2.89633	2.54253	23.8076	8.68637	2.67139	3.15829	4.18603	4.42609	3.04964	1.78923	0	3.50708	3.30646	3.14733	2.78274	2.58392	2.5234	3.96554	5.75878	3.46105	2.43386	1.81373	3.07618
TSC22D1	27.4834	0.632968	0.215162	2.94182	0.00326294	0.0172469	28.9141	16.4026	3.45523	31.2113	32.5314	17.7796	50.874	26.85	68.2433	59.6189	138.878	18.9274	10.7931	82.1256	33.3812	34.5542	58.5145	26.5046	19.1594	24.4398	11.5853	22.0352	35.7114	19.9787	21.3711	11.2796	9.41858	13.5112	19.8989	34.4426	26.1572	21.0425	17.3589	22.6608	46.114	13.9531	15.1404	13.8794	14.9728	33.9183	23.011	18.6555	12.9883
RP11-347P5.1	5.04826	-1.01599	0.346372	-2.93324	0.00335443	0.0176923	1.03265	4.10065	0	0	24.3986	0	1.10596	0	0	0	0	0	0	0	0	4.31928	23.4058	2.94496	0	6.10996	14.4817	11.8651	0	0	9.08273	1.35355	3.13953	3.49428	12.3511	0.894614	0	2.63031	0.826616	1.8884	1.98767	6.71818	1.68227	0.660924	1.15176	5.53768	3.54016	3.36835	0.683596
MGMT	2.55103	1.03789	0.354352	2.92897	0.00340082	0.017892	0	0	6.91046	0	5.4219	35.5592	3.31787	3.35624	0	0	0	0	4.90595	9.12506	0	0	0	8.83487	0	0	2.89633	4.23755	0	5.21182	1.06856	0.902368	2.09302	2.32952	1.98227	2.68384	0	3.21482	2.47985	2.51787	1.1926	0	2.24302	0.660924	2.30351	1.38442	1.1063	1.81373	0.683596
PLEKHF2	5.65087	0.819817	0.279952	2.92841	0.00340696	0.017892	6.19588	4.10065	17.2761	10.4038	8.13285	0	4.42383	5.59374	19.4981	0	19.8397	0	4.90595	0	1.39088	0	0	8.83487	31.9324	6.10996	8.689	11.0176	23.8076	5.21182	1.60283	1.35355	7.32556	3.72724	5.48936	2.68384	0	2.63031	3.30646	6.29467	1.98767	6.2014	1.40189	8.59201	3.45527	3.80716	3.54016	1.81373	4.10157
ARF4	5.5087	-0.796065	0.272342	-2.92303	0.00346641	0.0181652	1.03265	4.10065	3.45523	0	16.2657	0	4.42383	7.83124	9.74905	5.4199	0	0	3.92476	9.12506	2.78177	0	0	5.88991	6.38648	0	5.06858	5.08505	0	5.21182	6.41134	4.51184	2.09302	9.78399	12.2748	5.81499	0	7.01415	10.746	9.442	2.78274	4.13426	4.76642	9.25294	3.45527	4.84547	8.8504	4.14566	6.49416
COMT	3.73574	0.780431	0.267239	2.92035	0.00349641	0.0182832	5.16324	8.2013	3.45523	0	2.71095	11.1122	6.63574	7.83124	0	0	0	18.9274	7.84952	0	5.56353	4.31928	0	2.94496	0	4.58247	2.89633	4.23755	0	5.21182	3.73995	1.35355	7.32556	3.72724	2.05851	3.57846	0	5.84513	3.30646	9.442	3.18028	2.06713	4.20567	4.62647	2.30351	4.84547	5.31024	2.85014	0.683596
PDIA4	5.12824	1.02565	0.35165	2.91668	0.00353782	0.0184602	2.06529	24.6039	0	0	5.4219	13.3347	2.21191	2.2375	0	0	0	18.9274	5.88714	0	16.6906	4.31928	23.4058	35.3395	6.38648	0	5.79266	5.93256	0	2.60591	0.534278	2.25592	0	5.3579	2.13475	7.15691	0	1.46128	1.65323	8.81254	3.97535	3.61748	3.92529	2.6437	3.45527	4.84547	4.53583	1.55462	0.683596
PPA1	2.9055	1.02094	0.350555	2.91234	0.00358727	0.0186783	3.09794	8.2013	3.45523	0	0	0	1.10596	5.59374	0	16.2597	0	0	1.96238	0	2.78177	0	0	23.5597	6.38648	0	3.62042	1.69502	11.9038	3.47455	2.13711	0.451184	0	0.931809	1.6773	1.34192	0	2.63031	0.826616	1.25893	2.38521	0.516783	2.80378	0.660924	6.91053	0.692211	1.1063	0.518208	1.70899
NUCB1	4.73828	0.846466	0.290998	2.90883	0.00362779	0.0188491	5.16324	8.2013	6.91046	0	5.4219	6.66735	2.21191	4.47499	9.74905	5.4199	59.519	6.30913	2.94357	0	4.17265	0	0	2.94496	0	9.16494	2.17225	5.93256	11.9038	4.34319	2.13711	4.06066	4.18603	2.56247	2.05851	5.81499	0	4.38385	3.30646	2.51787	1.59014	4.13426	3.08415	3.30462	4.60702	5.19158	5.31024	1.03642	1.36719
KIT	13.3508	-0.733772	0.252726	-2.90343	0.00369103	0.0190964	6.19588	8.2013	0	52.0189	35.2424	0	8.84766	8.94999	0	0	0	6.30913	11.7743	0	5.56353	21.5964	0	5.88991	6.38648	10.6924	23.1707	16.1027	0	4.34319	10.6856	21.2057	6.27905	32.6133	22.7961	4.92038	19.6179	4.6761	7.43954	5.6652	4.37288	5.16783	11.2151	11.2357	11.5176	20.0741	16.5945	11.9188	27.6856
SIL1	2.98741	0.983573	0.338689	2.90406	0.0036836	0.0190964	3.09794	4.10065	3.45523	0	5.4219	0	2.21191	7.83124	0	0	39.6793	25.2365	3.92476	0	4.17265	0	0	2.94496	0	0	2.17225	1.69502	0	6.9491	1.06856	0.451184	1.04651	1.16476	1.60106	4.02576	0	2.92256	1.65323	2.51787	0.795069	0.516783	1.96264	0.660924	1.15176	2.07663	2.87638	1.03642	1.02539
CPNE1	3.12588	1.08057	0.372312	2.90232	0.0037041	0.0191235	2.06529	0	10.3657	0	8.13285	2.22245	5.52979	5.59374	0	5.4199	39.6793	0	2.94357	0	6.95442	4.31928	0	2.94496	0	0	2.89633	7.62758	0	2.60591	3.20567	2.25592	0	3.02838	1.37234	2.23654	0	1.75354	2.47985	2.51787	3.18028	4.65105	1.12151	0.660924	2.30351	4.84547	2.2126	1.81373	1.02539
SNX17	4.13536	0.722213	0.249051	2.89986	0.00373333	0.0192337	9.29382	0	0	0	5.4219	8.8898	6.63574	7.83124	9.74905	10.8398	0	12.6183	3.92476	9.12506	5.56353	0	0	5.88991	6.38648	3.05498	5.06858	4.23755	0	7.81774	3.73995	3.60947	6.27905	2.09657	2.21099	4.02576	0	4.96836	6.61293	5.03573	1.59014	2.06713	4.20567	3.30462	6.91053	4.84547	2.87638	3.36835	2.39258
NDUFA1	14.1962	0.512583	0.176829	2.89875	0.00374649	0.0192609	15.4897	28.7045	13.8209	10.4038	13.5548	13.3347	16.5894	6.71249	19.4981	21.6796	19.8397	31.5457	14.7178	27.3752	12.5179	8.63855	11.7029	14.7248	12.773	21.3849	30.4115	22.0352	23.8076	11.2923	13.8912	6.31658	11.5116	6.98857	11.2837	14.3138	13.0786	8.76769	12.3992	17.6251	7.15562	9.81888	7.85058	3.96554	6.91053	12.1137	11.7268	7.77312	11.2793
RPS14	249.881	-0.16064	0.0555028	-2.89427	0.00380045	0.0194973	321.153	180.429	217.679	239.287	249.407	242.247	239.993	223.75	194.981	233.056	138.878	170.347	276.695	264.627	197.505	215.964	257.464	214.982	357.643	209.266	241.844	212.725	273.787	226.714	316.827	250.858	320.232	224.566	254.721	267.937	274.65	243.157	270.303	285.778	282.647	333.325	269.163	246.525	218.833	221.507	261.087	290.715	263.184
ATP6V1E1	4.33415	0.810229	0.280057	2.89309	0.00381476	0.0195297	4.13059	4.10065	6.91046	0	2.71095	13.3347	13.2715	6.71249	0	5.4199	0	0	3.92476	18.2501	5.56353	0	11.7029	8.83487	12.773	0	2.89633	5.08505	0	5.21182	4.8085	3.60947	3.13953	2.56247	3.65957	1.78923	13.0786	2.63031	3.30646	1.8884	2.78274	4.65105	3.92529	3.96554	3.45527	4.49937	3.42953	3.88656	2.39258
NDUFS2	4.39455	0.778011	0.269168	2.89043	0.00384718	0.0196544	4.13059	8.2013	0	0	8.13285	15.5571	4.42383	11.1875	0	10.8398	0	6.30913	4.90595	18.2501	4.17265	0	11.7029	2.94496	0	1.52749	2.17225	3.39004	0	13.8982	4.8085	1.35355	4.18603	1.39771	3.04964	4.47307	0	5.55287	4.95969	2.51787	3.97535	3.1007	3.64491	9.25294	1.15176	5.19158	2.98701	5.44118	1.36719
CDK5RAP3	3.32234	0.791437	0.27389	2.88961	0.00385718	0.0196644	7.22853	4.10065	10.3657	0	10.8438	2.22245	3.31787	7.83124	0	0	0	6.30913	2.94357	0	2.78177	4.31928	0	2.94496	6.38648	4.58247	5.79266	6.78007	0	3.47455	6.41134	0.451184	3.13953	3.26133	3.58333	1.34192	0	2.92256	2.47985	4.40627	5.56548	2.58392	2.5234	3.96554	3.45527	3.11495	2.76575	4.40477	1.36719
NOP10	12.7868	0.523976	0.181379	2.88884	0.00386661	0.0196714	16.5224	20.5032	3.45523	10.4038	13.5548	4.4449	11.0596	14.5437	0	32.5194	39.6793	25.2365	16.6802	9.12506	18.0815	17.2771	11.7029	17.6697	19.1594	7.63745	18.1021	17.7977	0	18.2414	10.1513	9.47487	6.27905	5.82381	10.2925	14.7611	19.6179	8.18318	9.91939	6.29467	8.34823	13.4364	5.32718	9.25294	14.9728	15.5747	8.07599	7.25491	14.6973
CD164	7.23358	0.575449	0.199606	2.88292	0.00394004	0.0200033	11.3591	16.4026	3.45523	0	10.8438	11.1122	7.7417	5.59374	9.74905	16.2597	0	18.9274	6.86833	0	11.1271	8.63855	0	11.7798	6.38648	7.63745	11.5853	13.5601	0	5.21182	4.27423	3.60947	4.18603	6.05676	8.84396	4.02576	13.0786	4.6761	2.47985	3.7768	5.96302	4.13426	3.92529	8.59201	4.60702	8.99874	8.73977	4.14566	6.83596
GLO1	2.25168	0.997827	0.346769	2.8775	0.00400841	0.0202838	2.06529	4.10065	13.8209	0	5.4219	2.22245	5.52979	2.2375	0	5.4199	0	0	1.96238	0	5.56353	4.31928	0	2.94496	0	3.05498	4.3445	5.93256	0	0.868637	0	2.25592	1.04651	1.39771	2.43971	4.02576	0	1.46128	1.65323	0.629467	3.97535	0	1.68227	2.6437	0	2.76884	2.32323	2.33193	1.70899
NDUFB4	10.2841	0.523192	0.181839	2.87722	0.00401191	0.0202838	11.3591	16.4026	6.91046	0	16.2657	20.002	11.0596	11.1875	19.4981	16.2597	0	12.6183	10.7931	27.3752	16.6906	4.31928	0	29.4496	6.38648	15.2749	12.3094	24.5778	0	6.9491	10.6856	7.67013	10.4651	7.22152	9.98758	15.2084	0	9.64446	9.91939	6.29467	10.7334	7.23496	13.4581	8.59201	8.06229	15.9208	9.62481	8.29132	9.57034
ACTG1	30.3958	0.577229	0.200706	2.87599	0.00402758	0.020321	16.5224	28.7045	48.3732	0	35.2424	24.4469	60.8277	38.0374	87.7414	102.978	19.8397	63.0913	23.5486	18.2501	38.9447	8.63855	46.8116	35.3395	31.9324	16.8024	32.5837	38.1379	0	55.5928	26.1796	22.108	9.41858	14.2101	33.3173	40.2576	71.9322	12.567	14.8791	25.8081	19.4792	20.1545	26.3555	31.7244	33.4009	22.1507	17.9221	9.06864	20.5079
ATP5E	37.6394	0.38886	0.135244	2.87525	0.00403706	0.0203268	40.2732	73.8117	24.1866	0	75.9066	28.8918	42.0264	34.6812	19.4981	48.7791	59.519	88.3278	25.5109	54.7504	43.1174	47.512	35.1087	50.0643	57.4783	32.0773	69.512	50.8505	0	37.3514	29.9196	36.9971	14.6511	23.9941	37.3581	33.548	58.8536	29.2256	21.492	39.6564	19.4792	22.2217	27.1966	19.8277	18.4281	29.4189	22.2366	22.8011	35.547
STK4	3.906	-0.934367	0.32545	-2.871	0.00409175	0.0205598	2.06529	0	0	10.4038	2.71095	0	3.31787	1.11875	0	0	0	0	3.92476	0	0	8.63855	0	2.94496	6.38648	9.16494	5.06858	3.39004	0	0.868637	4.27423	3.15829	3.13953	6.05676	5.64184	3.13115	0	1.16903	4.95969	2.51787	6.36055	0.516783	2.24302	4.62647	2.30351	5.19158	2.43386	5.70029	4.78517
NDUFS8	6.67607	0.726789	0.253284	2.86946	0.00411172	0.0206177	12.3918	16.4026	6.91046	0	0	0	14.3774	5.59374	19.4981	5.4199	0	6.30913	9.8119	9.12506	5.56353	12.9578	11.7029	5.88991	0	10.6924	3.62042	9.3226	23.8076	13.0296	2.13711	5.86539	4.18603	5.3579	3.43085	11.1827	0	4.38385	12.3992	12.5893	2.38521	4.65105	2.80378	3.96554	1.15176	4.84547	4.20394	5.95939	3.75978
RPSAP58	7.3549	0.710809	0.248731	2.85774	0.00426666	0.0213508	2.06529	12.3019	10.3657	0	21.6876	13.3347	13.2715	8.94999	19.4981	0	19.8397	6.30913	2.94357	0	4.17265	17.2771	11.7029	17.6697	0	3.05498	15.2057	11.8651	11.9038	2.60591	2.67139	7.21895	19.8837	3.02838	4.04078	6.70961	6.53929	13.1515	6.61293	5.03573	4.37288	3.61748	3.92529	3.96554	8.06229	1.73053	4.4252	3.62745	3.07618
MPP1	4.57313	0.86372	0.302719	2.85321	0.004328	0.0215477	4.13059	4.10065	3.45523	0	2.71095	4.4449	7.7417	3.35624	19.4981	10.8398	0	6.30913	2.94357	27.3752	8.3453	8.63855	0	8.83487	0	0	2.89633	0.847509	11.9038	8.68637	3.73995	1.80474	6.27905	2.79543	1.6773	1.34192	0	2.92256	4.95969	6.29467	6.36055	5.16783	3.64491	4.62647	4.60702	2.76884	3.76142	3.62745	1.70899
RPL9	94.8814	-0.336533	0.117962	-2.85288	0.00433249	0.0215477	81.5791	41.0065	107.112	114.442	51.5081	104.455	77.417	91.7374	136.487	70.4587	99.1983	56.7822	91.2506	91.2506	66.7624	133.898	70.2174	53.0092	121.343	90.1219	85.4418	52.5456	23.8076	92.0756	115.404	127.685	73.2556	142.8	119.546	91.2506	156.943	106.966	69.4357	84.3486	100.179	87.8531	121.404	77.989	115.176	72.336	93.593	130.588	94.678
SIGIRR	2.93302	0.919509	0.322281	2.85313	0.0043291	0.0215477	2.06529	4.10065	0	0	8.13285	0	4.42383	7.83124	9.74905	0	0	0	2.94357	0	4.17265	8.63855	11.7029	0	12.773	9.16494	2.89633	3.39004	0	3.47455	2.13711	4.51184	2.09302	1.86362	2.36347	3.57846	0	1.75354	3.30646	2.51787	1.98767	2.06713	0.841133	2.6437	1.15176	2.42274	2.98701	2.59104	1.36719
PSMB10	3.17386	1.14732	0.402779	2.84852	0.00439226	0.0218006	1.03265	8.2013	0	0	2.71095	8.8898	7.7417	2.2375	0	10.8398	0	0	0.98119	0	2.78177	0	35.1087	11.7798	0	3.05498	2.89633	1.69502	0	4.34319	1.60283	0.451184	4.18603	0.931809	0.68617	2.23654	6.53929	5.26062	2.47985	1.8884	2.78274	4.65105	2.24302	2.6437	5.75878	4.84547	1.65945	1.29552	0.683596
NAGK	3.50545	0.821311	0.288734	2.84452	0.00444782	0.0220316	2.06529	4.10065	6.91046	0	2.71095	8.8898	5.52979	5.59374	0	5.4199	19.8397	6.30913	3.92476	0	6.95442	4.31928	11.7029	2.94496	0	3.05498	0.724083	3.39004	0	6.08046	2.67139	1.80474	1.04651	1.39771	1.98227	4.02576	13.0786	2.92256	4.95969	1.25893	2.78274	4.13426	1.12151	4.62647	2.30351	1.38442	2.32323	2.85014	1.36719
DBI	23.3832	0.430958	0.152163	2.83222	0.00462263	0.0227847	25.8162	49.2078	34.5523	20.8075	29.8205	24.4469	32.0728	24.6125	0	21.6796	19.8397	25.2365	17.6614	27.3752	43.1174	17.2771	58.5145	41.2294	0	21.3849	20.2743	25.4253	0	36.4828	26.1796	17.145	14.6511	12.1135	16.8493	25.0492	32.6964	13.7361	23.1452	24.5492	47.7041	26.8727	19.3461	27.7588	13.8211	20.4202	21.3516	22.2829	22.5587
FAM49B	5.65201	0.78861	0.278478	2.83186	0.00462785	0.0227847	2.06529	8.2013	3.45523	31.2113	16.2657	2.22245	7.7417	3.35624	9.74905	0	19.8397	0	2.94357	0	8.3453	12.9578	11.7029	0	12.773	3.05498	5.06858	8.47509	11.9038	6.08046	4.27423	3.15829	0	4.65904	4.95567	4.92038	0	2.0458	3.30646	5.03573	4.37288	3.1007	4.76642	3.96554	6.91053	2.76884	4.97835	4.40477	3.75978
MARCKSL1	2.87524	-1.05704	0.373219	-2.83222	0.00462259	0.0227847	2.06529	0	0	0	5.4219	2.22245	2.21191	1.11875	0	10.8398	0	0	0.98119	0	1.39088	4.31928	0	2.94496	6.38648	0	0.724083	0	0	0.868637	3.20567	4.51184	0	3.72724	6.09928	3.57846	6.53929	4.6761	9.91939	4.40627	5.56548	1.03357	0.560755	7.93109	3.45527	2.07663	6.30591	3.36835	6.49416
SP100	3.8712	0.89908	0.317648	2.83043	0.0046485	0.0228403	4.13059	4.10065	0	0	2.71095	28.8918	0	5.59374	0	5.4199	19.8397	6.30913	1.96238	9.12506	6.95442	4.31928	0	2.94496	12.773	4.58247	5.79266	2.54253	0	5.21182	3.73995	1.35355	2.09302	2.79543	1.90603	2.23654	6.53929	2.92256	3.30646	1.8884	3.97535	3.1007	2.5234	1.32185	0	2.07663	2.76575	2.59104	2.73438
PRMT1	5.15411	0.673595	0.238988	2.81854	0.00482433	0.0236567	11.3591	8.2013	13.8209	0	2.71095	4.4449	5.52979	12.3062	9.74905	5.4199	0	18.9274	7.84952	0	6.95442	4.31928	0	8.83487	6.38648	0	4.3445	4.23755	0	6.9491	4.8085	2.7071	4.18603	3.26133	2.66844	8.94614	13.0786	5.84513	4.95969	6.92414	4.77041	4.65105	5.60755	4.62647	4.60702	5.53768	5.64213	2.85014	2.39258
CNPY2	5.29938	0.737644	0.261875	2.81678	0.00485073	0.023691	9.29382	0	10.3657	31.2113	2.71095	11.1122	4.42383	7.83124	0	5.4199	0	6.30913	6.86833	9.12506	2.78177	8.63855	0	5.88991	0	10.6924	1.44817	8.47509	0	13.0296	4.27423	4.51184	5.23254	4.42609	2.5922	4.47307	0	4.09159	6.61293	8.81254	4.37288	3.61748	4.76642	5.94832	6.91053	5.53768	4.97835	4.92297	2.39258
COX8A	14.5812	0.43523	0.154505	2.81694	0.00484839	0.023691	10.3265	16.4026	6.91046	31.2113	16.2657	15.5571	13.2715	16.7812	19.4981	16.2597	0	18.9274	9.8119	18.2501	19.4724	12.9578	23.4058	41.2294	12.773	19.8574	16.6539	28.8153	0	13.8982	9.61701	11.7308	6.27905	10.7158	13.1897	10.2881	19.6179	5.84513	12.3992	12.5893	9.93836	11.3692	11.4955	12.5576	8.06229	19.0358	12.6118	11.1415	14.0137
GPSM3	5.4796	0.669189	0.237675	2.81557	0.0048691	0.0237332	5.16324	12.3019	6.91046	0	5.4219	17.7796	22.1191	7.83124	9.74905	10.8398	19.8397	0	6.86833	0	4.17265	8.63855	0	0	0	6.10996	2.17225	7.62758	0	6.9491	4.27423	4.51184	2.09302	4.892	4.04078	8.05153	0	6.13739	5.78631	3.7768	6.75809	8.26853	4.48604	7.27016	2.30351	4.15326	4.09331	2.59104	2.73438
CDC123	4.1281	0.874081	0.311465	2.80635	0.00501059	0.0243352	7.22853	4.10065	10.3657	0	5.4219	0	6.63574	6.71249	0	0	39.6793	0	2.94357	0	1.39088	4.31928	0	11.7798	0	6.10996	2.17225	4.23755	23.8076	6.08046	4.8085	0.451184	3.13953	2.79543	1.98227	1.34192	0	2.0458	7.43954	7.5536	3.57781	2.58392	3.92529	1.98277	4.60702	2.76884	2.43386	2.07283	2.05079
DLD	2.43034	0.951914	0.339215	2.80623	0.00501254	0.0243352	1.03265	4.10065	3.45523	0	8.13285	2.22245	1.10596	5.59374	0	0	0	6.30913	1.96238	0	6.95442	0	0	2.94496	6.38648	0	1.44817	5.93256	11.9038	4.34319	1.60283	1.80474	1.04651	2.56247	2.13475	0.447307	0	0.292256	1.65323	2.51787	3.18028	0.516783	1.12151	3.30462	2.30351	2.76884	2.10197	2.07283	3.07618
RP11-620J15.3	4.59544	-0.859971	0.306625	-2.80464	0.00503731	0.024407	2.06529	0	0	0	5.4219	0	2.21191	0	0	0	0	6.30913	0.98119	18.2501	5.56353	8.63855	0	2.94496	6.38648	4.58247	2.17225	4.23755	0	4.34319	8.01417	4.96302	8.37207	4.42609	3.81205	9.84076	13.0786	2.63031	9.91939	6.92414	1.98767	8.78531	3.36453	2.6437	1.15176	11.4215	6.6378	5.95939	9.91214
CDKN1A	2.48953	-1.15112	0.410974	-2.80096	0.00509506	0.0246379	1.03265	0	0	0	5.4219	0	0	0	9.74905	0	0	6.30913	0.98119	0	2.78177	4.31928	0	0	0	0	0.724083	0.847509	0	3.47455	3.20567	1.80474	4.18603	1.16476	5.41312	7.15691	0	2.92256	1.65323	1.8884	4.37288	0	2.24302	3.30462	10.3658	0.692211	3.76142	1.81373	1.70899
CBR1	2.70776	0.959733	0.343481	2.79414	0.00520383	0.0251141	2.06529	4.10065	3.45523	0	5.4219	2.22245	1.10596	4.47499	19.4981	0	0	0	1.96238	0	2.78177	0	11.7029	8.83487	6.38648	6.10996	0.724083	2.54253	0	3.47455	4.8085	2.25592	2.09302	1.16476	1.21986	2.23654	0	2.92256	1.65323	1.25893	1.59014	2.06713	1.12151	5.94832	5.75878	2.42274	1.88071	1.55462	1.02539
GLTSCR2	16.5117	-0.491165	0.175884	-2.79255	0.00522948	0.0251881	6.19588	8.2013	20.7314	31.2113	10.8438	8.8898	13.2715	27.9687	9.74905	10.8398	39.6793	6.30913	21.5862	18.2501	8.3453	17.2771	0	5.88991	6.38648	30.5498	13.0335	13.5601	0	12.1609	20.3026	21.2057	19.8837	28.8861	20.4326	9.84076	0	20.458	28.9316	13.2188	23.4545	13.9531	21.0283	26.437	35.7044	12.8059	21.1303	17.1009	15.0391
MRPL24	5.28849	1.05351	0.378371	2.78432	0.005364	0.0257852	5.16324	4.10065	6.91046	0	0	122.235	5.52979	5.59374	9.74905	0	0	0	0.98119	0	2.78177	4.31928	0	14.7248	6.38648	3.05498	3.62042	2.54253	0	5.21182	3.73995	1.80474	4.18603	1.63067	1.52482	2.68384	6.53929	1.16903	0.826616	3.7768	4.37288	2.58392	3.92529	0.660924	6.91053	1.38442	2.32323	1.29552	1.70899
PSMA1	7.78191	0.535057	0.193853	2.76012	0.00577796	0.0277206	9.29382	20.5032	10.3657	0	13.5548	8.8898	13.2715	5.59374	0	0	0	12.6183	7.84952	18.2501	9.73618	12.9578	0	14.7248	12.773	6.10996	11.5853	11.8651	0	13.0296	5.34278	10.3772	2.09302	6.05676	7.54786	9.39345	0	7.30641	5.78631	5.6652	10.3359	10.3357	6.44869	6.60924	4.60702	10.3832	7.30158	3.36835	7.17775
ARRB2	4.80017	0.810918	0.294062	2.75764	0.00582208	0.0278775	7.22853	8.2013	3.45523	0	8.13285	11.1122	2.21191	6.71249	29.2471	0	19.8397	0	2.94357	0	6.95442	8.63855	0	5.88991	0	3.05498	4.3445	3.39004	0	7.81774	4.8085	5.41421	9.41858	4.42609	3.12588	2.68384	0	4.6761	2.47985	5.03573	8.34823	3.1007	2.5234	10.5748	4.60702	2.07663	2.98701	1.55462	2.73438
HSP90B1	14.8701	0.691913	0.251464	2.75154	0.0059315	0.0283458	3.09794	36.9058	17.2761	0	2.71095	40.0041	22.1191	7.83124	77.9924	21.6796	0	12.6183	12.7555	9.12506	26.4268	17.2771	23.4058	41.2294	19.1594	13.7474	10.8612	21.1877	0	13.8982	3.20567	9.47487	5.23254	37.2724	11.1312	12.5246	0	4.6761	9.09277	27.0671	10.7334	7.23496	15.7012	9.91386	6.91053	15.2286	16.2626	9.32774	15.7227
TMBIM4	12.5971	0.576211	0.209539	2.7499	0.00596139	0.028433	21.6856	24.6039	3.45523	10.4038	46.0862	24.4469	17.6953	15.6625	0	21.6796	0	18.9274	10.7931	0	16.6906	8.63855	0	14.7248	12.773	19.8574	19.5502	17.7977	23.8076	7.81774	9.61701	7.21895	9.41858	10.4828	9.30141	19.6815	0	9.35221	15.7057	10.7009	11.5285	17.5706	11.7759	10.5748	8.06229	13.4981	11.6162	13.7325	8.88674
BCAS2	5.45368	-0.793454	0.288937	-2.74612	0.0060305	0.0286507	6.19588	12.3019	3.45523	0	2.71095	8.8898	1.10596	3.35624	9.74905	5.4199	0	6.30913	2.94357	9.12506	2.78177	0	11.7029	5.88991	0	3.05498	1.44817	3.39004	0	1.73727	7.4799	1.80474	4.18603	5.3579	7.16666	5.36768	0	7.30641	4.95969	5.03573	8.74576	9.81888	6.44869	3.30462	13.8211	9.34484	6.19528	6.21849	5.81056
TXNIP	12.6843	0.608147	0.221419	2.74658	0.00602195	0.0286507	7.22853	0	27.6418	41.6151	29.8205	0	5.52979	10.0687	9.74905	5.4199	19.8397	12.6183	12.7555	9.12506	8.3453	30.2349	46.8116	20.6147	0	16.8024	26.067	22.8827	0	10.4236	2.67139	11.7308	7.32556	20.2668	9.68261	1.78923	13.0786	7.59867	4.95969	4.40627	6.36055	5.16783	8.13095	22.4714	4.60702	14.8825	14.1606	6.9958	9.91214
EIF4A3	7.48073	-0.642418	0.234024	-2.7451	0.00604933	0.0286844	3.09794	0	3.45523	0	2.71095	6.66735	8.84766	11.1875	0	16.2597	19.8397	25.2365	6.86833	9.12506	2.78177	0	0	8.83487	6.38648	3.05498	2.17225	9.3226	0	2.60591	11.7541	3.60947	16.7441	6.52266	9.98758	4.92038	13.0786	14.3206	11.5726	5.03573	7.15562	7.75175	7.85058	10.5748	24.1869	9.34484	8.51851	9.06864	6.15236
MIR24-2	28.5144	-0.609776	0.222269	-2.74341	0.0060804	0.0287759	9.29382	16.4026	10.3657	0	51.5081	6.66735	6.63574	27.9687	48.7452	5.4199	19.8397	12.6183	26.4921	9.12506	13.9088	47.512	58.5145	17.6697	25.5459	27.4948	29.6874	41.5279	0	9.55501	24.0425	20.3033	30.3488	68.7209	29.5053	18.3396	26.1572	21.3347	23.1452	37.768	32.2003	27.9063	14.86	33.7071	19.5798	41.5326	78.658	40.4202	35.547
CWC25	2.68428	-1.10346	0.402747	-2.73983	0.00614705	0.029035	0	0	0	0	5.4219	0	1.10596	1.11875	9.74905	0	0	6.30913	0.98119	0	1.39088	4.31928	0	0	19.1594	0	0	2.54253	0	0	4.8085	1.80474	5.23254	3.72724	3.73581	3.57846	0	1.75354	3.30646	1.25893	1.59014	2.58392	0.560755	1.98277	4.60702	1.38442	2.76575	3.62745	2.39258
FKBP3	5.08899	0.981016	0.358758	2.73448	0.00624791	0.0294544	0	4.10065	0	52.0189	2.71095	0	4.42383	4.47499	0	16.2597	0	6.30913	4.90595	9.12506	6.95442	0	35.1087	8.83487	6.38648	3.05498	6.51675	5.08505	0	6.08046	5.87706	1.80474	1.04651	2.09657	2.74468	7.15691	0	1.46128	0.826616	3.14733	3.18028	3.61748	3.08415	3.96554	3.45527	3.46105	2.76575	2.33193	3.07618
HDAC2	4.00943	0.679094	0.248587	2.73182	0.00629858	0.0296361	3.09794	4.10065	3.45523	0	2.71095	8.8898	7.7417	3.35624	0	5.4199	0	6.30913	9.8119	0	8.3453	4.31928	11.7029	5.88991	0	3.05498	5.06858	7.62758	0	6.08046	3.73995	2.25592	4.18603	3.72724	3.88829	6.70961	0	3.21482	1.65323	3.14733	0.397535	3.1007	5.0468	3.96554	2.30351	4.49937	3.3189	2.85014	3.75978
EBNA1BP2	3.32529	0.806295	0.295314	2.7303	0.00632766	0.0297157	7.22853	4.10065	6.91046	0	0	15.5571	6.63574	3.35624	0	0	0	0	2.94357	0	2.78177	0	0	2.94496	0	6.10996	2.89633	2.54253	23.8076	4.34319	5.34278	2.7071	1.04651	3.02838	1.37234	4.47307	6.53929	1.46128	3.30646	7.5536	2.78274	2.06713	5.0468	6.60924	1.15176	2.42274	3.09764	1.81373	2.39258
TBXAS1	3.27986	0.815741	0.299286	2.72563	0.00641792	0.0300817	6.19588	4.10065	6.91046	20.8075	8.13285	4.4449	6.63574	1.11875	0	0	0	0	3.92476	0	5.56353	12.9578	0	2.94496	6.38648	0	3.62042	3.39004	0	6.08046	1.60283	1.35355	2.09302	3.02838	2.36347	2.68384	0	3.21482	3.30646	3.14733	3.57781	3.1007	1.68227	2.6437	3.45527	2.42274	2.65512	3.36835	2.39258
CLTA	7.13911	0.609707	0.224164	2.71991	0.0065299	0.03049	7.22853	12.3019	3.45523	0	10.8438	13.3347	9.95362	4.47499	19.4981	0	19.8397	18.9274	3.92476	9.12506	9.73618	8.63855	11.7029	8.83487	6.38648	3.05498	7.96491	5.08505	0	14.7668	6.94562	3.60947	5.23254	5.82381	4.04078	4.92038	13.0786	7.59867	10.746	8.18307	4.77041	7.75175	7.28982	8.59201	4.60702	3.46105	4.09331	3.88656	3.41798
IL2RG	3.02873	0.931567	0.342499	2.71991	0.00653	0.03049	2.06529	0	0	0	0	17.7796	8.84766	1.11875	0	0	0	0	2.94357	0	4.17265	0	0	2.94496	0	15.2749	5.06858	5.93256	0	26.0591	1.60283	1.80474	1.04651	1.86362	3.50709	8.94614	0	1.46128	0.826616	2.51787	2.38521	2.06713	1.96264	1.98277	0	5.19158	1.65945	0.777312	2.05079
COPE	13.875	0.545533	0.200723	2.71785	0.00657082	0.0305637	8.26118	36.9058	6.91046	41.6151	13.5548	22.2245	22.1191	19.0187	29.2471	16.2597	0	12.6183	14.7178	27.3752	5.56353	8.63855	11.7029	20.6147	12.773	1.52749	12.3094	17.7977	35.7114	14.7668	10.1513	7.67013	11.5116	9.31809	8.69148	19.2342	0	11.6903	14.8791	13.2188	9.54083	13.4364	10.374	13.2185	20.7316	16.2669	11.063	10.3642	8.20315
SHFM1	10.6787	0.500177	0.184019	2.71807	0.00656642	0.0305637	10.3265	16.4026	0	20.8075	10.8438	8.8898	13.2715	13.425	9.74905	10.8398	0	6.30913	11.7743	27.3752	12.5179	17.2771	23.4058	26.5046	12.773	4.58247	9.41308	14.4077	0	13.8982	7.4799	12.6332	5.23254	7.22152	7.85283	11.63	32.6964	6.13739	6.61293	9.442	8.34823	7.75175	8.41133	9.91386	8.06229	10.7293	9.51418	7.25491	6.83596
ATP6V0B	13.5993	0.527439	0.19452	2.71149	0.00669816	0.030979	9.29382	32.8052	41.4628	0	18.9767	24.4469	26.543	10.0687	9.74905	0	0	12.6183	18.6426	0	13.9088	12.9578	23.4058	23.5597	12.773	3.05498	12.3094	23.7303	35.7114	20.8473	12.2884	9.92605	13.6046	7.68742	10.6737	20.5761	6.53929	14.3206	15.7057	13.8483	11.5285	13.4364	8.97209	13.8794	18.4281	16.2669	13.0543	9.06864	8.20315
CYB5R3	3.38348	0.788437	0.290728	2.71194	0.00668905	0.030979	2.06529	16.4026	3.45523	0	5.4219	11.1122	5.52979	5.59374	0	0	0	6.30913	3.92476	0	4.17265	0	0	2.94496	6.38648	6.10996	3.62042	2.54253	11.9038	2.60591	2.13711	2.7071	2.09302	2.32952	1.75354	2.23654	0	3.79933	1.65323	4.40627	1.59014	3.1007	2.5234	2.6437	5.75878	5.53768	3.3189	1.29552	0.341798
NDUFB5	6.32989	0.641524	0.236489	2.7127	0.00667375	0.030979	5.16324	8.2013	13.8209	10.4038	5.4219	6.66735	5.52979	6.71249	9.74905	10.8398	0	6.30913	2.94357	0	6.95442	8.63855	23.4058	26.5046	6.38648	15.2749	7.96491	3.39004	0	5.21182	3.20567	4.51184	6.27905	5.12495	5.71808	9.39345	0	3.21482	3.30646	1.8884	5.56548	6.71818	5.0468	3.96554	3.45527	7.61432	6.19528	4.14566	6.49416
BAX	5.29945	0.627233	0.231387	2.71076	0.00671299	0.0309889	5.16324	12.3019	0	0	5.4219	4.4449	11.0596	10.0687	9.74905	16.2597	0	0	6.86833	0	5.56353	0	0	14.7248	6.38648	3.05498	6.51675	8.47509	11.9038	6.9491	4.27423	1.80474	5.23254	5.12495	4.49822	4.92038	13.0786	7.01415	4.95969	3.7768	3.18028	5.68461	3.36453	5.28739	5.75878	5.88379	5.08898	2.59104	2.39258
RARS	2.11065	1.01374	0.375533	2.69947	0.00694495	0.0319992	2.06529	8.2013	0	10.4038	0	0	1.10596	2.2375	0	5.4199	0	12.6183	4.90595	0	6.95442	0	0	0	0	4.58247	3.62042	3.39004	0	1.73727	5.87706	0.902368	2.09302	2.79543	1.44858	1.78923	0	0.876769	0	0.629467	1.98767	1.55035	1.96264	0.660924	2.30351	1.38442	1.43819	1.81373	2.73438
CD53	6.37136	0.673381	0.249636	2.69745	0.0069873	0.0321337	6.19588	12.3019	10.3657	10.4038	13.5548	13.3347	14.3774	4.47499	0	21.6796	19.8397	6.30913	7.84952	0	4.17265	0	0	20.6147	0	1.52749	2.17225	9.3226	0	8.68637	1.60283	7.21895	8.37207	6.28971	5.41312	5.36768	0	4.09159	1.65323	1.8884	8.34823	2.58392	3.36453	6.60924	12.6693	6.92211	4.86772	3.10925	4.10157
HSD17B10	4.08088	0.781395	0.289831	2.69604	0.00701696	0.0322094	4.13059	4.10065	0	10.4038	2.71095	0	2.21191	2.2375	0	16.2597	0	0	3.92476	9.12506	4.17265	8.63855	11.7029	8.83487	6.38648	6.10996	5.79266	5.93256	0	3.47455	1.06856	2.25592	3.13953	1.16476	2.74468	5.81499	19.6179	4.09159	2.47985	3.14733	0.397535	3.61748	3.64491	1.32185	6.91053	2.76884	3.09764	1.81373	1.70899
PPP2R1A	2.1125	0.965086	0.358688	2.6906	0.00713228	0.0326162	7.22853	0	3.45523	0	5.4219	2.22245	2.21191	1.11875	0	5.4199	0	6.30913	5.88714	9.12506	1.39088	0	0	2.94496	0	0	2.17225	4.23755	0	1.73727	1.06856	1.80474	1.04651	2.32952	1.37234	3.13115	0	0.584513	0.826616	3.14733	2.38521	2.58392	1.12151	0.660924	1.15176	2.42274	2.76575	1.29552	2.05079
TXNDC9	2.35548	0.877412	0.326096	2.69066	0.00713112	0.0326162	1.03265	4.10065	3.45523	0	0	2.22245	2.21191	6.71249	9.74905	5.4199	0	0	0.98119	0	5.56353	0	0	5.88991	6.38648	6.10996	2.89633	5.93256	0	2.60591	1.06856	0.451184	2.09302	1.39771	1.98227	1.78923	0	1.75354	2.47985	1.8884	0.795069	1.03357	0.280378	2.6437	2.30351	2.76884	1.54882	2.07283	3.07618
DARS	2.47627	0.982668	0.365544	2.68824	0.00718306	0.032787	1.03265	8.2013	3.45523	10.4038	0	6.66735	3.31787	0	0	10.8398	0	0	1.96238	0	2.78177	8.63855	0	2.94496	6.38648	9.16494	0	4.23755	0	2.60591	1.06856	0.451184	1.04651	4.42609	1.44858	0.894614	0	2.33805	0	0.629467	1.1926	5.16783	1.96264	1.32185	1.15176	1.73053	2.65512	1.55462	1.70899
RPL30	102.402	-0.333629	0.12428	-2.68449	0.00726416	0.0330953	75.3832	69.711	86.3807	166.46	65.0628	51.1163	92.9004	79.4311	116.989	102.978	19.8397	75.7096	94.1942	109.501	66.7624	90.7048	35.1087	47.1193	159.662	109.979	92.6826	84.7509	309.499	74.7028	90.8273	139.867	86.8602	134.413	107.347	73.8057	130.786	95.8601	84.3148	88.7548	85.0724	107.491	98.1322	77.989	72.5606	94.1406	113.175	132.92	128.174
MUM1	2.44404	1.04884	0.392296	2.67358	0.00750456	0.0340704	2.06529	0	3.45523	10.4038	5.4219	0	4.42383	4.47499	9.74905	0	0	6.30913	4.90595	0	2.78177	0	0	2.94496	6.38648	0	0.724083	9.3226	11.9038	0.868637	1.60283	2.7071	0	1.86362	1.37234	2.23654	0	0	1.65323	1.25893	1.59014	1.03357	0.280378	0	4.60702	1.38442	1.88071	1.55462	2.73438
NAA20	4.31595	0.763538	0.285648	2.673	0.00751755	0.0340704	5.16324	4.10065	0	0	5.4219	0	3.31787	6.71249	19.4981	10.8398	0	0	4.90595	0	6.95442	12.9578	11.7029	8.83487	6.38648	3.05498	2.17225	3.39004	11.9038	6.9491	2.13711	1.35355	5.23254	2.09657	1.98227	7.60422	0	1.16903	2.47985	3.14733	3.57781	4.13426	5.60755	3.30462	5.75878	3.80716	3.09764	3.10925	1.36719
NDUFA3	5.68662	0.772135	0.288876	2.67289	0.00752004	0.0340704	0	12.3019	3.45523	20.8075	10.8438	2.22245	5.52979	5.59374	9.74905	0	0	25.2365	3.92476	0	15.2997	8.63855	0	17.6697	0	6.10996	15.9298	11.0176	0	5.21182	4.8085	2.7071	10.4651	3.02838	5.71808	4.02576	0	4.96836	4.95969	4.40627	1.98767	1.55035	3.08415	3.30462	2.30351	7.96042	3.76142	3.36835	2.73438
LIPA	2.11717	0.936196	0.350493	2.67108	0.00756068	0.0341911	4.13059	8.2013	0	0	2.71095	2.22245	0	2.2375	0	0	0	0	2.94357	0	8.3453	0	0	5.88991	0	4.58247	1.44817	4.23755	0	6.9491	2.13711	1.80474	0	2.32952	2.13475	1.34192	6.53929	2.33805	1.65323	1.25893	1.59014	1.03357	0.280378	0	2.30351	2.42274	1.54882	1.55462	1.70899
METTL21A	3.25824	-0.979232	0.366757	-2.66997	0.00758576	0.0342411	1.03265	0	0	0	0	2.22245	1.10596	1.11875	0	5.4199	0	0	2.94357	0	4.17265	0	0	0	12.773	1.52749	2.89633	1.69502	0	3.47455	4.27423	2.25592	3.13953	2.09657	3.88829	9.84076	0	1.75354	8.26616	6.92414	3.57781	7.23496	2.5234	2.6437	6.91053	7.26821	2.43386	6.21849	0.683596
UROD	2.72995	0.929651	0.348757	2.66561	0.00768477	0.034599	2.06529	8.2013	6.91046	0	2.71095	6.66735	2.21191	1.11875	0	5.4199	19.8397	0	1.96238	0	4.17265	4.31928	0	0	0	3.05498	4.3445	2.54253	0	6.08046	6.41134	0.902368	3.13953	1.39771	1.37234	2.23654	0	2.63031	0.826616	3.14733	3.18028	3.1007	2.24302	1.98277	1.15176	4.15326	1.54882	1.55462	1.70899
XRCC6	8.47459	0.61581	0.231053	2.66524	0.00769338	0.034599	16.5224	16.4026	6.91046	20.8075	10.8438	26.6694	5.52979	13.425	0	10.8398	19.8397	6.30913	2.94357	0	11.1271	4.31928	11.7029	17.6697	6.38648	7.63745	7.24083	8.47509	0	9.55501	9.08273	2.7071	6.27905	6.98857	6.48049	8.05153	0	7.59867	7.43954	8.18307	9.1433	13.4364	11.4955	15.8622	9.21404	5.88379	6.52717	5.95939	3.75978
HLA-DPA1	4.49054	0.916177	0.344066	2.66279	0.00774951	0.0347873	4.13059	0	3.45523	0	0	0	6.63574	3.35624	0	10.8398	19.8397	0	0.98119	18.2501	8.3453	4.31928	0	38.2844	0	3.05498	2.89633	5.08505	0	6.9491	5.34278	2.7071	1.04651	0.232952	1.6773	6.2623	6.53929	1.75354	4.13308	5.03573	6.75809	2.58392	4.48604	1.98277	2.30351	2.07663	1.32756	4.66387	2.39258
NME3	3.51843	0.815252	0.30652	2.6597	0.00782103	0.035044	1.03265	8.2013	3.45523	0	2.71095	4.4449	1.10596	12.3062	0	0	19.8397	6.30913	1.96238	0	4.17265	0	0	17.6697	6.38648	4.58247	4.3445	7.62758	0	0.868637	0.534278	3.15829	3.13953	3.02838	2.13475	0.447307	0	2.33805	1.65323	2.51787	3.18028	2.06713	3.08415	9.25294	9.21404	3.11495	1.88071	0.777312	2.05079
ZNF511	2.45776	-0.980037	0.368719	-2.65795	0.00786165	0.0351615	0	0	3.45523	0	2.71095	0	2.21191	1.11875	0	0	0	6.30913	3.92476	0	0	0	0	5.88991	0	0	4.3445	2.54253	0	0	4.8085	2.25592	2.09302	3.96019	3.65957	4.92038	0	2.92256	4.13308	2.51787	3.57781	4.65105	3.08415	1.32185	3.45527	3.80716	4.4252	4.40477	4.44337
MTFR1L	3.20853	0.846494	0.318861	2.65474	0.00793693	0.0354332	1.03265	8.2013	13.8209	0	2.71095	2.22245	4.42383	2.2375	0	5.4199	0	18.9274	2.94357	9.12506	2.78177	0	0	0	6.38648	3.05498	2.89633	4.23755	11.9038	3.47455	1.60283	2.7071	0	2.79543	2.13475	3.13115	0	2.33805	1.65323	3.14733	5.56548	3.61748	1.68227	2.6437	2.30351	2.07663	2.43386	2.33193	1.36719
LIMS1	5.28576	0.70109	0.265159	2.64403	0.00819253	0.0364411	7.22853	16.4026	0	0	10.8438	8.8898	2.21191	6.71249	0	5.4199	0	0	4.90595	9.12506	4.17265	8.63855	0	14.7248	0	12.2199	7.24083	11.8651	0	11.2923	3.20567	2.7071	5.23254	3.49428	2.43971	8.05153	19.6179	2.63031	12.3992	1.25893	3.57781	2.06713	4.76642	1.98277	2.30351	5.53768	2.43386	2.85014	3.41798
RAC1	16.9563	0.494498	0.18702	2.64409	0.00819113	0.0364411	11.3591	20.5032	10.3657	10.4038	13.5548	20.002	34.2847	13.425	38.9962	32.5194	39.6793	25.2365	13.7367	0	11.1271	34.5542	11.7029	20.6147	63.8648	10.6924	9.41308	16.1027	23.8076	16.5041	16.0283	12.6332	19.8837	13.5112	13.7996	24.6019	19.6179	13.4438	9.09277	11.3304	17.094	16.5371	13.1778	16.5231	14.9728	13.4981	13.4969	16.0644	10.9375
EEF1E1	2.05995	1.00115	0.379898	2.6353	0.00840632	0.0373241	1.03265	8.2013	3.45523	0	5.4219	8.8898	3.31787	4.47499	0	0	0	0	2.94357	9.12506	1.39088	0	0	2.94496	0	7.63745	1.44817	0	0	3.47455	0.534278	0.902368	1.04651	1.63067	2.36347	2.68384	0	0.584513	0	1.8884	1.1926	1.55035	3.36453	2.6437	2.30351	1.73053	1.32756	1.81373	2.39258
LSM4	7.19544	0.560499	0.212863	2.63315	0.0084598	0.0374737	6.19588	28.7045	3.45523	0	2.71095	8.8898	13.2715	12.3062	19.4981	0	0	12.6183	8.83071	0	11.1271	4.31928	0	11.7798	6.38648	6.10996	9.41308	7.62758	23.8076	6.9491	5.34278	5.86539	6.27905	4.892	4.57446	6.70961	0	7.01415	8.26616	3.7768	5.16795	8.78531	8.97209	7.93109	11.5176	4.84547	4.97835	4.92297	5.81056
MT-CO1	485.817	0.251345	0.0954702	2.63271	0.00847072	0.0374737	416.157	360.857	487.187	655.438	623.519	408.931	359.436	591.818	302.22	276.415	416.633	794.95	555.353	456.253	687.096	652.211	1334.13	480.028	504.532	568.226	551.751	552.576	464.248	541.161	456.808	479.157	498.138	375.752	513.56	420.021	340.043	283.489	438.933	384.604	414.231	334.875	276.172	378.709	351.285	496.661	486.219	467.682	663.771
COX7C	33.4116	0.350965	0.13337	2.63152	0.0085004	0.037537	19.6203	49.2078	51.8284	20.8075	54.219	35.5592	15.4834	4.47499	38.9962	16.2597	19.8397	63.0913	37.2852	45.6253	45.8991	38.8735	35.1087	23.5597	51.0918	58.0446	65.1675	48.308	35.7114	40.826	19.234	49.6302	14.6511	28.6531	46.0496	25.9438	39.2357	13.7361	5.78631	24.5492	22.2619	21.1881	22.991	19.8277	13.8211	39.8021	27.4362	27.7241	33.1544
AHR	2.79456	-1.05544	0.401203	-2.63069	0.00852117	0.0375608	0	0	0	0	2.71095	2.22245	0	0	0	0	0	6.30913	2.94357	0	2.78177	0	0	2.94496	0	9.16494	2.89633	1.69502	0	0	1.60283	3.60947	0	5.3579	9.37765	0.447307	0	1.46128	0.826616	1.25893	4.77041	1.03357	3.08415	0	2.30351	3.11495	5.19961	1.81373	6.83596
PRDX4	4.40902	0.770284	0.293032	2.62867	0.00857192	0.0377164	4.13059	4.10065	3.45523	0	10.8438	0	6.63574	1.11875	0	10.8398	0	6.30913	5.88714	0	6.95442	8.63855	0	11.7798	6.38648	4.58247	4.3445	1.69502	23.8076	5.21182	1.06856	4.51184	2.09302	3.72724	1.60106	5.81499	0	2.33805	4.13308	7.5536	3.18028	2.06713	4.76642	1.32185	5.75878	4.15326	2.2126	3.10925	2.73438
EEF2	28.784	0.333915	0.127378	2.62144	0.00875591	0.0383909	41.3059	41.0065	55.2837	31.2113	27.1095	35.5592	16.5894	59.2937	38.9962	43.3592	19.8397	25.2365	15.699	0	33.3812	25.9157	23.4058	38.2844	31.9324	12.2199	35.4801	29.6628	35.7114	35.6141	36.8652	23.4616	32.4418	19.8009	22.2624	31.3115	58.8536	14.3206	33.0646	18.884	31.0077	27.3895	27.7574	31.0634	28.7939	20.7663	27.4362	15.2871	22.9005
SIGLEC10	2.27274	0.960429	0.366378	2.62141	0.00875665	0.0383909	5.16324	4.10065	6.91046	0	2.71095	0	0	3.35624	0	0	0	0	0.98119	0	1.39088	0	23.4058	2.94496	0	7.63745	6.51675	5.93256	0	1.73727	3.73995	2.25592	0	1.86362	1.6773	3.13115	0	0	2.47985	3.14733	3.57781	0.516783	1.40189	2.6437	0	1.73053	1.65945	0.518208	2.39258
PIGR	2.83959	1.92577	0.736238	2.61569	0.00890463	0.0389697	1.03265	0	3.45523	0	5.4219	0	0	3.35624	0	0	0	0	1.96238	0	5.56353	0	0	35.3395	57.4783	0	1.44817	5.08505	0	0.868637	0	2.7071	0	2.79543	0.533687	0.447307	0	0	0	0	0	0	0.560755	0	0	2.42274	1.54882	0.518208	0.341798
PRPF38B	2.85412	-0.978322	0.374282	-2.61386	0.00895248	0.039109	1.03265	0	0	10.4038	5.4219	0	0	5.59374	0	0	0	0	0.98119	0	0	0	0	0	6.38648	6.10996	1.44817	4.23755	0	0.868637	3.20567	1.80474	3.13953	6.98857	5.64184	1.34192	0	2.0458	4.13308	4.40627	4.77041	2.58392	2.80378	1.98277	1.15176	3.80716	3.76142	3.88656	3.07618
EMC3	4.04077	0.798609	0.30599	2.60992	0.00905641	0.0394826	3.09794	0	0	0	8.13285	8.8898	2.21191	3.35624	0	0	0	6.30913	2.94357	18.2501	4.17265	4.31928	11.7029	8.83487	12.773	7.63745	2.17225	3.39004	23.8076	2.60591	3.73995	3.15829	0	1.63067	3.04964	6.70961	0	4.38385	4.13308	1.8884	2.38521	2.58392	1.96264	3.30462	2.30351	2.76884	2.43386	2.07283	1.70899
LMBRD1	3.35159	1.03241	0.395653	2.60939	0.00907033	0.0394826	0	4.10065	0	0	2.71095	48.8939	1.10596	1.11875	0	0	19.8397	6.30913	0.98119	0	0	0	0	2.94496	0	10.6924	5.06858	5.93256	0	3.47455	1.60283	0.902368	1.04651	2.09657	2.5922	2.68384	19.6179	3.50708	1.65323	1.25893	1.59014	2.58392	0.280378	2.6437	1.15176	1.03832	1.54882	1.29552	0.683596
MRPS22	3.04021	0.872473	0.334644	2.60717	0.0091295	0.039599	2.06529	0	10.3657	0	5.4219	6.66735	4.42383	0	0	16.2597	19.8397	0	2.94357	9.12506	1.39088	8.63855	0	8.83487	0	3.05498	1.44817	0	0	2.60591	2.13711	0.451184	1.04651	1.86362	1.82979	5.36768	0	2.33805	1.65323	1.8884	1.59014	1.03357	3.08415	8.59201	0	4.15326	1.77008	4.40477	0.341798
RPS28	111.398	-0.227562	0.0872711	-2.60753	0.00911984	0.039599	74.3506	127.12	69.1046	156.057	157.235	31.1143	102.854	79.4311	48.7452	48.7791	79.3586	208.201	89.2883	82.1256	125.179	168.452	117.029	120.743	95.7972	97.7594	160.746	150.009	71.4227	72.9655	79.6075	155.207	80.5812	107.391	158.81	69.3326	183.1	106.381	76.8753	83.0896	52.4746	79.5846	80.7488	61.4659	43.7667	132.212	95.0312	89.909	171.241
RNF5	4.40877	0.640678	0.245956	2.60485	0.00919141	0.0397968	10.3265	8.2013	10.3657	0	2.71095	6.66735	7.7417	5.59374	0	0	0	6.30913	5.88714	0	8.3453	4.31928	0	0	12.773	3.05498	4.3445	5.93256	11.9038	6.9491	7.4799	3.15829	5.23254	2.32952	2.9734	5.36768	0	3.79933	6.61293	5.03573	4.37288	5.68461	2.80378	6.60924	10.3658	3.11495	3.98268	3.36835	1.70899
RPL34	331.147	-0.296416	0.113865	-2.60321	0.00923553	0.0399171	257.129	291.146	234.956	655.438	542.19	171.129	203.496	192.425	233.977	16.2597	19.8397	315.457	325.755	410.628	435.346	513.994	315.978	250.321	332.097	329.938	552.475	416.974	166.653	231.058	283.167	491.791	211.395	329.161	672.98	172.213	418.515	225.914	200.868	296.479	192.009	263.043	179.161	132.185	138.211	401.482	363.198	339.426	777.59
ARF5	3.64948	0.886696	0.34073	2.60235	0.00925886	0.0399472	2.06529	8.2013	0	10.4038	2.71095	0	2.21191	5.59374	0	16.2597	39.6793	6.30913	2.94357	0	1.39088	0	0	5.88991	0	1.52749	5.79266	3.39004	0	3.47455	2.13711	0.902368	2.09302	1.39771	0.609928	6.2623	0	3.79933	2.47985	3.14733	5.96302	9.30209	3.92529	2.6437	9.21404	2.42274	2.32323	1.81373	0.683596
HEXA	2.56174	0.981705	0.377829	2.59828	0.00936927	0.0403523	1.03265	8.2013	3.45523	10.4038	2.71095	0	2.21191	8.94999	0	5.4199	19.8397	6.30913	0.98119	0	5.56353	0	0	5.88991	0	0	2.17225	2.54253	0	1.73727	1.60283	1.35355	2.09302	2.09657	1.75354	6.2623	0	2.0458	0.826616	1.8884	1.98767	0	1.12151	3.30462	2.30351	2.07663	1.65945	1.81373	0
MDH2	4.84268	0.789982	0.30461	2.59342	0.00950255	0.0407825	3.09794	4.10065	3.45523	10.4038	2.71095	20.002	4.42383	12.3062	29.2471	5.4199	0	12.6183	6.86833	0	2.78177	0	0	11.7798	6.38648	3.05498	5.79266	1.69502	0	4.34319	1.60283	3.60947	4.18603	2.32952	2.36347	4.47307	0	3.21482	5.78631	5.03573	5.96302	1.03357	6.44869	9.91386	5.75878	4.49937	3.20827	1.55462	2.73438
NDUFB1	10.1974	0.617489	0.238073	2.59369	0.00949507	0.0407825	9.29382	36.9058	17.2761	0	46.0862	2.22245	7.7417	4.47499	9.74905	16.2597	0	18.9274	4.90595	0	22.2541	17.2771	23.4058	8.83487	12.773	7.63745	23.1707	9.3226	23.8076	3.47455	6.94562	14.8891	6.27905	3.96019	13.9521	7.15691	0	7.30641	2.47985	3.14733	3.18028	5.16783	2.5234	3.96554	4.60702	11.4215	6.30591	2.59104	11.2793
HNRNPA2B1	30.6825	0.374635	0.144492	2.59277	0.00952068	0.0407886	28.9141	49.2078	17.2761	41.6151	29.8205	20.002	35.3906	22.375	29.2471	54.199	0	25.2365	36.304	45.6253	37.5538	21.5964	58.5145	47.1193	19.1594	21.3849	35.4801	42.3755	47.6152	31.2709	26.1796	19.8521	20.9302	37.5053	27.2181	27.733	85.0108	24.8418	23.1452	22.6608	32.5978	17.0538	24.6732	34.3681	48.3737	26.304	32.6359	18.9146	21.5333
CAMLG	8.38777	0.562485	0.217074	2.59122	0.0095637	0.0408296	17.555	12.3019	13.8209	0	24.3986	15.5571	16.5894	7.83124	0	0	0	6.30913	6.86833	18.2501	9.73618	8.63855	0	8.83487	6.38648	32.0773	8.689	7.62758	0	8.68637	8.01417	11.2796	7.32556	6.52266	6.32801	7.60422	0	7.01415	10.746	6.29467	8.74576	7.23496	4.48604	6.60924	6.91053	7.26821	7.19095	6.21849	9.57034
PGAM1	4.6587	0.664937	0.256584	2.59149	0.00955603	0.0408296	6.19588	0	10.3657	0	2.71095	6.66735	5.52979	8.94999	19.4981	5.4199	0	6.30913	1.96238	9.12506	11.1271	0	0	14.7248	0	1.52749	4.3445	5.93256	11.9038	9.55501	4.27423	2.7071	5.23254	4.19314	2.43971	7.15691	6.53929	3.50708	4.95969	3.7768	2.78274	3.1007	4.20567	3.96554	3.45527	3.80716	4.64646	3.36835	2.73438
ATP5A1	13.6994	0.573319	0.221553	2.58773	0.009661	0.0411731	19.6203	24.6039	27.6418	10.4038	10.8438	13.3347	13.2715	23.4937	0	16.2597	0	31.5457	5.88714	9.12506	13.9088	4.31928	58.5145	14.7248	12.773	15.2749	6.51675	14.4077	0	19.9787	12.2884	9.02368	10.4651	8.61923	5.41312	18.7869	52.3143	16.0741	12.3992	15.7367	11.926	11.3692	14.5796	9.25294	12.6693	8.65263	7.7441	9.06864	7.17775
FAM212A	3.06725	0.899905	0.34802	2.58578	0.00971579	0.0413344	10.3265	0	0	0	10.8438	0	6.63574	7.83124	0	0	0	12.6183	8.83071	0	2.78177	0	0	0	0	0	5.79266	7.62758	0	10.4236	1.06856	2.25592	9.41858	2.56247	1.60106	0.894614	0	5.84513	2.47985	3.7768	4.37288	1.03357	1.40189	5.94832	1.15176	5.88379	2.98701	1.81373	3.75978
BTG3	2.8341	-0.944463	0.365908	-2.58115	0.00984724	0.0418208	0	0	0	0	5.4219	0	1.10596	1.11875	0	5.4199	0	6.30913	1.96238	0	1.39088	0	0	8.83487	6.38648	3.05498	0	0.847509	0	1.73727	3.20567	1.80474	2.09302	3.26133	4.11702	4.47307	0	3.79933	6.61293	4.40627	4.37288	1.55035	2.80378	5.94832	10.3658	6.92211	3.3189	5.18208	3.75978
EIF3M	9.50046	0.50299	0.194976	2.57976	0.00988702	0.0418442	13.4244	12.3019	3.45523	31.2113	27.1095	17.7796	12.1655	12.3062	9.74905	16.2597	0	6.30913	7.84952	18.2501	8.3453	8.63855	11.7029	20.6147	6.38648	13.7474	6.51675	5.08505	0	12.1609	14.4255	7.21895	11.5116	10.7158	9.75886	6.70961	0	11.1057	4.95969	8.81254	6.75809	8.26853	7.85058	4.62647	11.5176	10.3832	8.29725	6.9958	8.20315
MRPL13	2.32588	0.804331	0.311764	2.57994	0.00988187	0.0418442	2.06529	0	0	0	2.71095	11.1122	3.31787	3.35624	0	0	0	0	4.90595	9.12506	2.78177	4.31928	0	8.83487	0	6.10996	2.89633	3.39004	0	4.34319	2.13711	3.60947	0	1.86362	2.74468	2.68384	0	1.46128	1.65323	0.629467	2.38521	1.55035	1.68227	1.32185	1.15176	2.42274	2.2126	2.59104	2.05079
EDEM2	4.39426	0.771675	0.299264	2.57858	0.0099208	0.0418622	3.09794	12.3019	6.91046	0	2.71095	4.4449	2.21191	4.47499	0	16.2597	0	6.30913	6.86833	0	4.17265	0	23.4058	5.88991	6.38648	13.7474	5.06858	5.08505	0	5.21182	2.67139	4.51184	1.04651	3.72724	2.66844	3.57846	0	4.96836	5.78631	4.40627	6.36055	3.61748	3.64491	5.28739	1.15176	2.76884	3.20827	1.81373	3.41798
RNF187	2.10606	0.926314	0.359258	2.57841	0.00992555	0.0418622	4.13059	0	6.91046	0	2.71095	6.66735	1.10596	2.2375	0	0	0	6.30913	0.98119	0	2.78177	0	0	8.83487	0	7.63745	2.17225	3.39004	0	0.868637	2.13711	0.902368	5.23254	1.63067	2.21099	2.23654	6.53929	3.50708	0	1.25893	0.397535	0	0.560755	2.6437	0	2.76884	0.44252	1.55462	1.02539
ITM2B	73.9501	0.327152	0.127117	2.57363	0.0100637	0.0422262	59.8935	90.2143	120.933	135.249	162.657	126.68	63.0396	83.9061	29.2471	54.199	59.519	75.7096	46.1159	45.6253	89.0165	60.4699	35.1087	91.2937	95.7972	111.507	81.8214	116.956	35.7114	85.1265	73.7304	54.1421	72.2091	76.6413	69.0744	78.2787	39.2357	73.6486	66.1293	63.5762	79.5069	71.8328	52.9914	76.0063	71.4088	82.3731	65.2717	62.1849	65.6252
PPM1G	2.32891	0.879045	0.34149	2.57415	0.0100488	0.0422262	2.06529	4.10065	3.45523	0	0	8.8898	3.31787	3.35624	0	5.4199	0	0	2.94357	18.2501	1.39088	4.31928	0	2.94496	0	4.58247	2.89633	1.69502	0	3.47455	2.67139	0.902368	3.13953	1.86362	0.68617	1.34192	0	1.16903	4.13308	1.8884	1.1926	3.61748	1.40189	3.30462	2.30351	1.38442	1.1063	1.81373	1.02539
STAG2	2.90153	1.00547	0.390618	2.57406	0.0100514	0.0422262	0	4.10065	0	0	8.13285	11.1122	1.10596	2.2375	0	0	19.8397	0	1.96238	0	0	4.31928	23.4058	2.94496	6.38648	9.16494	3.62042	3.39004	0	0.868637	0.534278	0.902368	0	3.26133	1.44858	0.447307	0	0.584513	0.826616	2.51787	1.1926	1.55035	2.80378	1.32185	0	1.03832	1.21693	1.81373	2.39258
RPL18A	157.003	-0.160197	0.0623873	-2.56777	0.0102354	0.0428728	154.897	147.623	152.03	135.249	140.969	135.569	131.609	137.606	185.232	211.376	39.6793	119.873	151.103	118.626	146.043	138.217	93.6232	182.587	153.275	157.331	167.987	133.059	249.98	132.902	193.409	152.951	150.697	160.271	167.73	142.244	156.943	167.171	176.896	176.251	187.636	197.411	176.918	170.518	167.005	138.788	154.55	154.426	152.1
TRAPPC4	3.03191	0.761213	0.296621	2.56628	0.0102795	0.0429839	7.22853	4.10065	10.3657	10.4038	0	0	4.42383	5.59374	0	10.8398	0	6.30913	1.96238	0	2.78177	0	0	0	0	7.63745	2.17225	5.08505	0	6.9491	3.73995	0.902368	4.18603	0.931809	1.52482	3.13115	0	2.0458	4.13308	6.92414	3.97535	2.06713	2.5234	0.660924	2.30351	3.11495	2.32323	2.59104	1.02539
CCT8	9.3283	0.62951	0.245547	2.56371	0.0103561	0.0432299	11.3591	20.5032	6.91046	20.8075	13.5548	15.5571	4.42383	7.83124	0	21.6796	0	0	8.83071	9.12506	13.9088	4.31928	11.7029	5.88991	12.773	4.58247	10.1372	9.3226	71.4227	9.55501	10.1513	2.25592	5.23254	8.61923	7.47162	6.2623	0	3.79933	11.5726	4.40627	5.16795	7.23496	8.69171	8.59201	4.60702	7.96042	5.97402	10.3642	7.51955
GAPT	3.10602	-0.896925	0.350196	-2.56121	0.010431	0.0434683	2.06529	0	0	0	10.8438	0	3.31787	0	0	0	0	0	7.84952	0	0	0	0	0	0	0	2.89633	0	0	6.08046	5.87706	6.31658	4.18603	5.59085	7.16666	4.02576	19.6179	4.6761	0	1.25893	2.38521	3.1007	3.64491	1.98277	3.45527	5.19158	6.19528	4.92297	4.10157
HLA-DRB1	4.56251	0.765495	0.299284	2.55775	0.0105351	0.0438274	5.16324	16.4026	10.3657	0	5.4219	0	5.52979	3.35624	0	5.4199	0	0	1.96238	0	1.39088	8.63855	11.7029	17.6697	6.38648	16.8024	6.51675	3.39004	0	6.08046	2.13711	2.7071	3.13953	0.232952	1.60106	3.13115	0	4.96836	6.61293	0	12.7211	1.03357	4.20567	1.32185	10.3658	1.73053	1.21693	6.21849	1.36719
EIF2S3	4.80856	0.732835	0.286712	2.556	0.0105883	0.0439737	2.06529	4.10065	6.91046	20.8075	21.6876	4.4449	2.21191	1.11875	9.74905	5.4199	0	6.30913	3.92476	0	5.56353	0	23.4058	5.88991	6.38648	10.6924	7.24083	9.3226	0	1.73727	2.67139	4.51184	2.09302	8.61923	7.47162	1.78923	0	1.16903	0	0	0.397535	2.58392	3.36453	1.98277	3.45527	3.80716	6.6378	3.62745	6.15236
PSMC4	4.25917	0.721393	0.283066	2.5485	0.0108187	0.0448543	8.26118	4.10065	6.91046	0	2.71095	2.22245	3.31787	2.2375	9.74905	0	19.8397	18.9274	4.90595	9.12506	0	4.31928	11.7029	8.83487	0	3.05498	1.44817	5.93256	0	9.55501	3.20567	0.902368	4.18603	2.56247	2.89716	4.47307	0	2.0458	3.30646	2.51787	3.97535	3.1007	2.80378	4.62647	9.21404	5.53768	2.76575	2.59104	2.39258
ATP6V0E1	22.8187	0.32106	0.126119	2.5457	0.010906	0.044987	30.9794	41.0065	20.7314	10.4038	32.5314	22.2245	27.6489	20.1375	9.74905	27.0995	19.8397	31.5457	22.5674	36.5003	27.8177	21.5964	35.1087	17.6697	19.1594	15.2749	20.9984	25.4253	35.7114	28.665	18.6997	16.6938	15.6976	20.4998	21.3475	21.918	26.1572	20.1657	21.492	27.6965	19.4792	21.1881	19.6264	23.1323	17.2763	20.0741	22.0154	18.9146	29.0528
MRPL34	4.23822	0.725464	0.284849	2.54684	0.0108704	0.044987	5.16324	16.4026	3.45523	0	5.4219	0	7.7417	3.35624	0	10.8398	0	0	0.98119	0	5.56353	12.9578	11.7029	5.88991	12.773	6.10996	6.51675	5.93256	0	6.9491	3.20567	2.7071	5.23254	2.32952	2.13475	6.2623	0	5.26062	3.30646	2.51787	4.77041	2.58392	3.64491	3.30462	3.45527	1.73053	2.54449	2.07283	2.39258
TIMM10	2.37679	0.877276	0.344591	2.54585	0.0109013	0.044987	4.13059	8.2013	3.45523	0	2.71095	2.22245	3.31787	3.35624	0	10.8398	0	0	0.98119	0	2.78177	4.31928	0	2.94496	0	6.10996	5.79266	3.39004	0	1.73727	5.34278	1.35355	0	1.63067	1.60106	1.78923	0	2.92256	0	3.7768	1.98767	2.06713	1.40189	3.30462	1.15176	1.03832	1.77008	1.03642	1.70899
MICU2	2.1143	0.968725	0.381084	2.54202	0.0110213	0.0453862	1.03265	12.3019	3.45523	0	2.71095	0	5.52979	0	9.74905	5.4199	0	6.30913	2.94357	0	1.39088	0	0	5.88991	0	3.05498	1.44817	2.54253	0	0	1.06856	0.451184	0	3.02838	2.66844	1.78923	6.53929	2.92256	1.65323	2.51787	2.78274	1.55035	1.68227	1.98277	3.45527	1.73053	1.1063	2.33193	1.02539
HSP90AB1	64.1159	-0.395452	0.155602	-2.54143	0.0110402	0.0453873	32.0121	57.4091	51.8284	52.0189	54.219	22.2245	25.437	36.9187	48.7452	113.818	79.3586	69.4004	44.1535	54.7504	38.9447	60.4699	58.5145	53.0092	57.4783	85.5395	37.6523	33.9004	119.038	39.0887	67.3191	37.8995	78.4882	108.789	116.039	24.1546	150.404	54.0674	58.6897	66.7235	107.732	92.5042	81.3095	48.9084	112.872	71.9899	89.0572	109.86	43.0665
FOS	132.328	-0.731326	0.288058	-2.53882	0.0111228	0.0456502	53.6977	8.2013	124.388	0	208.743	84.4531	72.9932	105.162	77.9924	59.6189	158.717	113.564	66.7209	9.12506	90.4074	64.7891	187.246	91.2937	102.184	189.409	131.059	183.909	119.038	46.0378	209.437	105.126	333.836	306.099	95.3776	68.8853	85.0108	301.901	100.021	97.5674	152.653	88.3699	155.61	218.766	74.8641	263.732	307.773	61.9258	169.874
PSMA4	10.573	0.504941	0.199366	2.53273	0.0113177	0.0463723	7.22853	28.7045	0	10.4038	24.3986	2.22245	15.4834	7.83124	0	10.8398	0	18.9274	6.86833	18.2501	20.8632	8.63855	23.4058	17.6697	19.1594	9.16494	20.2743	22.0352	11.9038	12.1609	11.7541	9.47487	6.27905	8.61923	10.75	8.49883	0	9.05995	4.95969	4.40627	8.74576	3.61748	7.85058	7.27016	3.45527	17.6514	10.8417	11.9188	9.91214
COQ10B	3.96979	-0.80657	0.318763	-2.53031	0.0113961	0.0466151	2.06529	0	3.45523	0	5.4219	0	1.10596	2.2375	9.74905	10.8398	0	0	0	9.12506	2.78177	0	0	5.88991	6.38648	0	2.17225	4.23755	0	4.34319	4.27423	1.80474	4.18603	5.82381	6.09928	5.81499	6.53929	2.92256	7.43954	6.92414	3.97535	5.68461	1.68227	2.6437	6.91053	5.53768	5.42087	3.36835	5.12697
BHLHE40	8.59873	0.7719	0.306266	2.52036	0.0117234	0.0478739	6.19588	4.10065	10.3657	0	13.5548	0	9.95362	13.425	0	59.6189	0	25.2365	10.7931	9.12506	5.56353	0	0	8.83487	0	6.10996	5.79266	16.1027	59.519	7.81774	9.08273	2.25592	4.18603	4.65904	6.55673	14.3138	0	5.26062	4.13308	11.3304	7.95069	12.4028	5.88793	12.5576	18.4281	3.80716	6.52717	3.10925	1.36719
RPS10	22.5522	0.388025	0.154118	2.51772	0.0118117	0.0481539	11.3591	4.10065	27.6418	20.8075	24.3986	28.8918	72.9932	43.6312	29.2471	37.9393	0	12.6183	15.699	9.12506	22.2541	43.1928	23.4058	53.0092	31.9324	12.2199	39.1005	18.6452	23.8076	11.2923	7.4799	12.182	26.1627	29.119	17.1542	21.4707	19.6179	45.2997	29.7582	22.0313	13.1186	16.0203	20.4676	17.8449	18.4281	14.8825	15.9307	12.437	15.7227
EID1	13.3917	0.578151	0.230025	2.51343	0.0119564	0.0486424	12.3918	16.4026	6.91046	20.8075	5.4219	0	15.4834	33.5624	87.7414	16.2597	19.8397	6.30913	9.8119	18.2501	2.78177	12.9578	23.4058	11.7798	6.38648	27.4948	18.1021	17.7977	23.8076	13.0296	8.01417	7.67013	7.32556	10.0169	7.62411	12.9719	6.53929	13.4438	11.5726	5.6652	10.7334	7.75175	10.9347	14.5403	8.06229	10.3832	7.96536	7.51401	7.86135
TCEAL8	5.07624	0.691539	0.275186	2.51299	0.0119714	0.0486424	9.29382	8.2013	6.91046	10.4038	16.2657	6.66735	2.21191	3.35624	0	10.8398	0	0	4.90595	0	1.39088	0	11.7029	11.7798	0	12.2199	3.62042	7.62758	0	12.1609	9.08273	4.96302	1.04651	5.82381	3.20212	4.47307	0	2.0458	4.95969	5.6652	4.37288	6.71818	3.92529	2.6437	1.15176	5.53768	4.53583	3.36835	2.73438
MTRNR2L1	4.16172	0.936433	0.373842	2.50489	0.0122489	0.0496875	0	0	3.45523	0	2.71095	11.1122	0	0	0	5.4199	0	0	0	0	45.8991	0	23.4058	5.88991	6.38648	0	0	2.54253	0	18.2414	0	0	14.6511	0	0.457446	15.2084	0	0.292256	0	0.629467	0	0	5.60755	0.660924	0	0	0	0	36.2306
PPIE	3.71878	0.87084	0.348057	2.50201	0.0123492	0.0500112	4.13059	8.2013	0	10.4038	2.71095	6.66735	3.31787	4.47499	0	0	39.6793	6.30913	5.88714	0	5.56353	0	0	8.83487	6.38648	0	1.44817	1.69502	11.9038	3.47455	4.27423	1.35355	5.23254	1.16476	1.21986	4.02576	0	3.50708	2.47985	4.40627	1.59014	2.58392	2.5234	2.6437	3.45527	1.73053	2.2126	2.07283	1.70899
RAB5A	2.78682	-0.855829	0.342167	-2.5012	0.0123773	0.0500419	1.03265	8.2013	0	0	0	0	2.21191	2.2375	0	0	0	0	0.98119	0	4.17265	0	0	0	12.773	0	2.89633	3.39004	0	3.47455	2.67139	4.06066	1.04651	3.49428	7.2429	4.47307	0	1.75354	2.47985	1.25893	3.57781	5.68461	0.841133	2.6437	8.06229	2.07663	4.75709	1.55462	5.81056
LRCH4	2.18091	0.943135	0.377478	2.49852	0.0124714	0.0501733	1.03265	4.10065	3.45523	0	5.4219	4.4449	1.10596	1.11875	0	5.4199	19.8397	0	0.98119	0	1.39088	0	0	2.94496	0	0	1.44817	5.93256	11.9038	1.73727	0.534278	2.25592	0	1.86362	1.52482	3.13115	0	0.876769	0.826616	1.25893	3.57781	0	1.12151	2.6437	4.60702	2.76884	1.32756	0.259104	1.36719
OTUB1	2.94628	0.751287	0.300637	2.49899	0.0124549	0.0501733	8.26118	0	3.45523	0	5.4219	0	3.31787	8.94999	0	5.4199	0	0	4.90595	0	4.17265	8.63855	0	2.94496	0	6.10996	2.89633	3.39004	11.9038	2.60591	1.60283	1.80474	1.04651	1.39771	2.36347	4.47307	0	3.79933	4.95969	2.51787	5.16795	5.16783	1.68227	2.6437	6.91053	1.73053	2.87638	2.85014	2.05079
SLC25A39	3.62525	0.719882	0.288009	2.49951	0.0124365	0.0501733	4.13059	4.10065	10.3657	0	2.71095	0	6.63574	4.47499	0	16.2597	0	6.30913	2.94357	0	2.78177	12.9578	0	11.7798	0	3.05498	2.17225	5.93256	0	8.68637	3.73995	3.60947	4.18603	2.79543	2.5922	4.92038	0	2.63031	6.61293	1.8884	5.16795	4.65105	2.80378	3.30462	2.30351	3.80716	2.43386	2.85014	4.44337
MRPS7	3.21981	0.761898	0.305193	2.49645	0.0125444	0.0503839	6.19588	4.10065	6.91046	0	0	2.22245	3.31787	4.47499	9.74905	0	19.8397	12.6183	1.96238	0	2.78177	8.63855	0	8.83487	0	0	2.17225	3.39004	0	5.21182	4.8085	0.451184	3.13953	0.931809	2.13475	2.23654	6.53929	2.33805	3.30646	3.7768	1.1926	2.58392	6.16831	1.32185	3.45527	1.38442	1.88071	3.10925	0
CLCN3	2.25687	1.04259	0.4181	2.49364	0.0126442	0.0507014	1.03265	0	3.45523	0	5.4219	0	1.10596	3.35624	9.74905	0	0	6.30913	1.96238	0	0	4.31928	0	11.7798	6.38648	9.16494	2.17225	5.93256	0	0.868637	0.534278	1.35355	1.04651	3.02838	1.6773	0.447307	6.53929	0.292256	0.826616	0.629467	0.397535	0	1.40189	0	0	2.07663	1.21693	1.03642	3.07618
MANF	10.2447	0.786572	0.315592	2.49237	0.0126894	0.0507994	3.09794	61.5097	0	0	5.4219	13.3347	17.6953	5.59374	68.2433	37.9393	0	18.9274	13.7367	18.2501	13.9088	8.63855	0	35.3395	0	0	5.79266	11.8651	0	5.21182	3.20567	3.60947	1.04651	6.05676	4.6507	11.1827	0	8.18318	4.95969	25.1787	4.77041	7.23496	9.53284	6.60924	5.75878	8.99874	10.178	3.62745	3.75978
RPL19	158.799	-0.162924	0.065389	-2.49161	0.0127166	0.0508246	159.028	110.717	165.851	166.46	119.282	160.016	138.245	170.05	282.722	178.857	99.1983	138.801	141.291	127.751	93.1892	159.813	140.435	170.808	153.275	174.134	136.852	111.024	154.749	144.194	157.078	170.096	164.302	161.902	139.064	139.112	124.246	183.537	181.855	175.621	186.444	187.075	187.853	161.265	190.04	134.981	147.249	194.846	138.086
PRPF4B	2.71171	1.06788	0.428924	2.48968	0.0127859	0.0510184	0	20.5032	0	20.8075	2.71095	0	0	0	9.74905	0	0	6.30913	1.96238	0	2.78177	0	0	8.83487	0	13.7474	2.89633	2.54253	0	1.73727	1.60283	1.35355	3.13953	3.02838	1.75354	0.894614	6.53929	1.16903	0.826616	1.25893	0.397535	0	0.841133	0.660924	1.15176	2.07663	0.77441	0.777312	1.70899
DUSP23	3.89877	0.719783	0.289272	2.48825	0.0128372	0.0511394	4.13059	8.2013	3.45523	0	2.71095	15.5571	2.21191	4.47499	0	16.2597	0	0	4.90595	9.12506	4.17265	4.31928	0	5.88991	0	0	2.89633	1.69502	23.8076	6.9491	3.20567	2.7071	3.13953	1.39771	1.90603	4.47307	6.53929	2.92256	2.47985	1.8884	2.38521	2.06713	4.48604	3.96554	3.45527	3.80716	2.2126	2.07283	3.41798
PSMC1	6.65421	0.62206	0.250185	2.4864	0.0129044	0.0513232	13.4244	12.3019	6.91046	0	8.13285	4.4449	2.21191	13.425	29.2471	16.2597	0	12.6183	7.84952	0	5.56353	8.63855	23.4058	2.94496	0	9.16494	3.62042	5.08505	0	6.08046	4.8085	1.35355	0	4.65904	4.2695	7.15691	13.0786	6.13739	7.43954	7.5536	7.95069	8.26853	6.16831	5.94832	8.06229	4.84547	5.75276	3.62745	3.07618
PSME1	15.6157	0.485402	0.195916	2.4776	0.013227	0.052521	11.3591	16.4026	10.3657	0	29.8205	11.1122	24.3311	12.3062	0	16.2597	59.519	0	16.6802	36.5003	20.8632	21.5964	35.1087	29.4496	6.38648	6.10996	19.5502	22.0352	0	28.665	10.1513	11.7308	6.27905	11.4147	10.5975	11.1827	13.0786	16.0741	19.0122	8.81254	16.2989	11.886	12.3366	21.8105	12.6693	13.4981	13.4969	8.80953	8.20315
HN1	3.29743	0.7481	0.302138	2.47602	0.0132857	0.0526682	3.09794	4.10065	0	0	2.71095	2.22245	3.31787	2.2375	0	10.8398	19.8397	6.30913	4.90595	0	4.17265	4.31928	0	11.7798	6.38648	3.05498	3.62042	6.78007	0	2.60591	0.534278	2.7071	0	2.09657	3.27837	3.13115	6.53929	3.79933	4.95969	1.8884	1.59014	2.58392	1.68227	1.32185	3.45527	2.07663	1.88071	2.85014	3.75978
ARPC4	2.70019	0.870021	0.351607	2.47442	0.0133454	0.0528193	0	0	0	0	0	2.22245	2.21191	1.11875	9.74905	10.8398	0	0	3.92476	9.12506	4.17265	0	11.7029	2.94496	19.1594	4.58247	2.17225	8.47509	0	1.73727	0.534278	1.80474	2.09302	1.63067	1.90603	0.447307	0	1.46128	0	0	1.1926	2.06713	1.12151	0	1.15176	4.49937	2.98701	1.29552	2.05079
PPP4C	6.28031	0.756407	0.306354	2.46906	0.0135467	0.0533566	2.06529	8.2013	17.2761	0	2.71095	8.8898	8.84766	6.71249	0	32.5194	59.519	6.30913	7.84952	9.12506	1.39088	0	0	0	19.1594	4.58247	2.89633	7.62758	0	9.55501	4.27423	6.31658	6.27905	3.26133	2.5922	5.81499	0	4.6761	4.95969	6.29467	6.36055	4.65105	2.5234	5.28739	5.75878	4.15326	4.75709	3.62745	3.75978
SPCS1	22.9381	0.454582	0.184028	2.47018	0.0135044	0.0533566	26.8488	4.10065	27.6418	0	24.3986	15.5571	19.9072	19.0187	29.2471	21.6796	79.3586	12.6183	25.5109	63.8754	29.2085	21.5964	11.7029	38.2844	6.38648	30.5498	18.8262	23.7303	119.038	24.3218	22.974	12.182	19.8837	14.443	14.867	20.1288	13.0786	19.8734	20.6654	20.7724	19.0817	18.0874	13.7385	16.5231	18.4281	14.5364	15.9307	18.1373	22.5587
SPINT2	8.9228	0.54918	0.222376	2.4696	0.0135264	0.0533566	8.26118	16.4026	0	10.4038	5.4219	31.1143	12.1655	6.71249	0	16.2597	0	25.2365	6.86833	0	8.3453	0	11.7029	20.6147	12.773	15.2749	7.96491	13.5601	0	12.1609	4.27423	7.21895	9.41858	7.45447	6.25177	16.5504	6.53929	9.05995	9.91939	6.29467	10.7334	13.9531	8.13095	11.2357	10.3658	9.34484	9.18229	7.77312	4.78517
SEC61G	13.2091	0.48103	0.195428	2.46142	0.013839	0.05442	12.3918	36.9058	3.45523	10.4038	43.3752	11.1122	6.63574	5.59374	0	16.2597	0	31.5457	10.7931	0	30.5994	17.2771	11.7029	41.2294	19.1594	15.2749	25.3429	22.8827	0	4.34319	3.73995	17.145	4.18603	10.9488	22.6436	4.47307	6.53929	4.09159	2.47985	10.0715	3.57781	4.13426	5.60755	3.30462	3.45527	15.9208	11.2843	5.70029	22.2169
MRPS18B	3.18427	0.783426	0.318523	2.45956	0.0139108	0.0546146	2.06529	8.2013	0	0	0	4.4449	3.31787	5.59374	0	10.8398	0	12.6183	2.94357	9.12506	1.39088	0	0	0	12.773	6.10996	0.724083	5.08505	0	8.68637	3.73995	3.15829	1.04651	0.465904	1.44858	1.78923	0	4.09159	0	2.51787	3.97535	0.516783	2.5234	4.62647	1.15176	2.07663	3.20827	1.55462	2.39258
ACTR2	4.55702	0.712131	0.290019	2.45547	0.0140702	0.0551517	6.19588	12.3019	6.91046	0	8.13285	0	4.42383	3.35624	19.4981	21.6796	0	0	5.88714	0	4.17265	4.31928	11.7029	2.94496	6.38648	15.2749	3.62042	4.23755	0	4.34319	1.06856	2.25592	1.04651	6.75561	6.63297	1.78923	0	3.21482	0.826616	3.14733	3.57781	3.1007	5.60755	0.660924	2.30351	1.73053	2.87638	2.33193	6.15236
CHCHD1	2.28449	0.817971	0.333419	2.45328	0.0141559	0.0553986	7.22853	4.10065	0	0	5.4219	13.3347	1.10596	2.2375	0	0	0	0	3.92476	0	2.78177	0	0	5.88991	6.38648	3.05498	4.3445	0.847509	0	6.08046	1.60283	0.902368	1.04651	1.86362	1.44858	3.13115	0	2.0458	4.95969	1.25893	1.59014	2.06713	1.96264	3.96554	2.30351	3.11495	1.88071	1.29552	2.05079
CCT5	4.68288	0.692269	0.282277	2.45244	0.014189	0.0554394	3.09794	0	6.91046	0	5.4219	13.3347	3.31787	2.2375	29.2471	10.8398	0	6.30913	3.92476	0	2.78177	4.31928	11.7029	8.83487	0	9.16494	2.89633	5.08505	11.9038	6.9491	5.34278	1.35355	2.09302	3.49428	2.51595	2.23654	6.53929	3.21482	4.13308	3.14733	2.78274	3.61748	6.16831	3.96554	3.45527	4.49937	2.98701	2.59104	1.70899
LAMTOR4	14.2483	0.405844	0.16578	2.44809	0.0143614	0.0560232	14.4571	12.3019	10.3657	10.4038	40.6643	11.1122	19.9072	13.425	19.4981	32.5194	0	18.9274	19.6238	18.2501	20.8632	17.2771	23.4058	20.6147	6.38648	4.58247	17.378	20.3402	11.9038	12.1609	10.6856	6.31658	14.6511	13.0453	15.9344	12.9719	0	16.0741	14.8791	8.81254	10.7334	11.886	10.374	23.1323	16.1246	17.6514	11.5055	14.5098	9.22854
CHORDC1	2.46779	-0.967128	0.395397	-2.44597	0.0144465	0.0562652	0	0	3.45523	0	2.71095	0	1.10596	3.35624	0	0	0	0	0	0	0	0	0	2.94496	0	0	3.62042	4.23755	11.9038	2.60591	5.87706	3.15829	1.04651	3.26133	8.539	1.34192	0	1.16903	0.826616	2.51787	7.55316	0.516783	1.40189	1.32185	1.15176	2.76884	3.3189	2.59104	1.70899
GPAA1	2.69865	0.790149	0.324214	2.43713	0.0148045	0.0573176	4.13059	16.4026	3.45523	0	2.71095	4.4449	2.21191	5.59374	0	0	0	0	5.88714	0	2.78177	8.63855	0	2.94496	0	3.05498	2.17225	2.54253	0	2.60591	1.06856	1.35355	3.13953	2.09657	1.6773	4.47307	0	1.46128	0	3.14733	3.57781	4.13426	1.96264	3.30462	2.30351	4.84547	2.2126	0.518208	1.02539
HBP1	2.81731	-0.805691	0.330423	-2.43836	0.0147541	0.0573176	6.19588	0	0	0	5.4219	0	0	4.47499	0	0	0	0	2.94357	0	0	0	0	5.88991	0	7.63745	1.44817	3.39004	0	1.73727	4.8085	2.7071	3.13953	3.72724	7.09042	1.78923	0	2.63031	6.61293	2.51787	5.96302	3.1007	5.32718	1.98277	6.91053	4.15326	4.97835	3.36835	4.44337
NCF4	6.6888	0.59416	0.243868	2.43641	0.014834	0.0573176	4.13059	4.10065	3.45523	10.4038	8.13285	2.22245	15.4834	13.425	0	5.4199	19.8397	12.6183	11.7743	0	6.95442	8.63855	0	2.94496	0	7.63745	2.17225	10.1701	35.7114	12.1609	5.34278	2.7071	6.27905	3.72724	6.48049	10.7354	0	7.59867	3.30646	4.40627	8.34823	6.2014	3.08415	5.28739	14.9728	6.92211	7.30158	3.88656	2.05079
PAIP2	7.65016	-0.558478	0.2291	-2.43771	0.0147808	0.0573176	8.26118	12.3019	0	0	5.4219	2.22245	6.63574	4.47499	9.74905	0	0	6.30913	10.7931	18.2501	5.56353	4.31928	23.4058	2.94496	0	4.58247	2.89633	6.78007	0	11.2923	9.08273	3.60947	15.6976	10.7158	9.37765	11.1827	0	8.76769	8.26616	14.4777	7.15562	12.4028	5.88793	15.2013	6.91053	10.7293	9.18229	8.29132	9.22854
SDSL	3.42432	0.795276	0.32638	2.43666	0.0148236	0.0573176	3.09794	0	0	10.4038	5.4219	4.4449	3.31787	6.71249	0	5.4199	0	18.9274	1.96238	0	1.39088	4.31928	0	8.83487	6.38648	0	4.3445	4.23755	11.9038	1.73727	4.8085	1.80474	3.13953	3.02838	1.90603	2.23654	6.53929	1.46128	3.30646	3.14733	3.57781	4.65105	3.64491	3.96554	1.15176	1.73053	3.3189	3.10925	2.73438
NDUFAB1	7.76823	0.546065	0.224213	2.43548	0.0148721	0.0573739	7.22853	16.4026	0	0	2.71095	20.002	8.84766	11.1875	29.2471	5.4199	0	6.30913	3.92476	9.12506	6.95442	12.9578	0	11.7798	19.1594	3.05498	6.51675	8.47509	23.8076	9.55501	6.94562	5.41421	8.37207	4.42609	3.58333	5.36768	13.0786	6.13739	10.746	8.81254	6.75809	7.23496	8.13095	3.96554	6.91053	6.22989	4.4252	5.44118	6.49416
STAT1	2.74024	0.892616	0.367623	2.42808	0.0151791	0.0584659	0	4.10065	10.3657	0	8.13285	0	1.10596	0	9.74905	5.4199	0	0	2.94357	0	1.39088	4.31928	0	17.6697	0	0	5.06858	1.69502	0	5.21182	3.20567	3.15829	0	0.931809	1.52482	0	6.53929	1.16903	0.826616	2.51787	6.75809	0.516783	4.48604	1.98277	3.45527	1.03832	0.77441	1.03642	1.36719
MEA1	3.36443	0.703707	0.290386	2.42335	0.0153781	0.0591391	4.13059	4.10065	0	0	5.4219	2.22245	2.21191	5.59374	9.74905	10.8398	0	0	3.92476	0	5.56353	12.9578	0	2.94496	6.38648	0	4.3445	8.47509	0	5.21182	5.34278	3.60947	4.18603	2.09657	2.05851	3.13115	6.53929	3.79933	2.47985	3.14733	1.59014	3.61748	3.36453	5.28739	0	4.49937	3.09764	3.10925	2.05079
ESD	6.85507	0.653685	0.270375	2.41769	0.0156192	0.059972	4.13059	4.10065	3.45523	10.4038	13.5548	4.4449	2.21191	1.11875	19.4981	0	0	12.6183	7.84952	9.12506	4.17265	8.63855	58.5145	14.7248	0	10.6924	13.0335	6.78007	0	8.68637	2.67139	9.47487	5.23254	10.0169	9.68261	0.447307	6.53929	3.50708	0.826616	5.03573	6.75809	3.1007	5.0468	1.32185	1.15176	6.22989	5.42087	6.9958	9.91214
MAOB	19.9268	0.503664	0.208511	2.41553	0.0157124	0.060235	39.2406	0	41.4628	31.2113	43.3752	0	23.2251	30.2062	29.2471	32.5194	39.6793	0	20.605	9.12506	25.0359	25.9157	0	47.1193	0	25.9673	18.1021	29.6628	23.8076	26.0591	26.7139	13.9867	32.4418	18.1703	15.3245	16.1031	0	13.1515	18.1855	18.2545	24.6471	22.7385	18.2245	19.8277	18.4281	16.6131	16.7051	14.2507	12.9883
PDHB	3.16391	0.794219	0.329026	2.41385	0.015785	0.0604186	6.19588	8.2013	0	0	5.4219	6.66735	3.31787	5.59374	0	10.8398	0	6.30913	5.88714	9.12506	0	0	0	5.88991	0	0	4.3445	5.08505	0	3.47455	6.94562	0.902368	5.23254	2.09657	1.06737	2.23654	13.0786	4.38385	5.78631	3.7768	3.57781	1.55035	1.68227	0.660924	0	2.07663	2.65512	2.33193	2.05079
LCP1	5.80205	0.699309	0.289917	2.4121	0.015861	0.0606142	3.09794	28.7045	10.3657	0	8.13285	0	6.63574	2.2375	38.9962	5.4199	0	6.30913	2.94357	0	8.3453	4.31928	0	14.7248	6.38648	9.16494	7.96491	6.78007	0	9.55501	2.13711	3.60947	5.23254	4.892	4.6507	4.02576	6.53929	2.63031	4.13308	3.7768	4.37288	3.1007	4.76642	5.28739	5.75878	3.11495	3.98268	2.59104	4.10157
ALG5	4.10793	0.838271	0.347749	2.41056	0.015928	0.0607752	3.09794	24.6039	0	0	2.71095	0	3.31787	3.35624	29.2471	16.2597	19.8397	0	2.94357	0	5.56353	0	11.7029	8.83487	0	3.05498	1.44817	3.39004	0	5.21182	1.06856	1.35355	2.09302	2.56247	2.51595	3.57846	0	2.33805	3.30646	4.40627	1.98767	3.1007	2.24302	1.98277	5.75878	3.11495	3.20827	1.03642	3.07618
ADH5	3.05706	0.826909	0.343189	2.40948	0.0159751	0.0608601	4.13059	4.10065	10.3657	10.4038	0	0	2.21191	3.35624	9.74905	0	0	0	0.98119	9.12506	2.78177	8.63855	0	14.7248	0	6.10996	1.44817	5.08505	0	3.47455	3.20567	0.902368	4.18603	1.16476	0.991134	3.13115	0	2.92256	2.47985	2.51787	3.18028	2.06713	3.08415	1.98277	4.60702	3.11495	1.77008	2.85014	1.70899
C6orf48	8.26306	0.474464	0.197234	2.40559	0.0161465	0.0614169	8.26118	8.2013	17.2761	10.4038	18.9767	11.1122	8.84766	8.94999	0	0	0	12.6183	8.83071	0	6.95442	17.2771	0	8.83487	25.5459	4.58247	12.3094	8.47509	23.8076	10.4236	9.08273	7.67013	7.32556	6.75561	6.40425	3.57846	13.0786	10.229	5.78631	2.51787	7.95069	8.78531	5.0468	11.2357	2.30351	9.69095	6.6378	3.36835	7.17775
SUCLG1	2.65676	0.781706	0.325136	2.40425	0.0162059	0.061547	4.13059	0	10.3657	0	2.71095	0	5.52979	5.59374	0	0	0	0	5.88714	0	4.17265	4.31928	11.7029	8.83487	6.38648	0	1.44817	3.39004	0	3.47455	3.20567	2.7071	0	2.56247	2.36347	3.13115	0	3.50708	4.13308	0	4.77041	4.13426	3.36453	3.96554	1.15176	1.38442	1.77008	1.55462	0.683596
NDUFB2	21.5998	0.367164	0.152801	2.40288	0.0162665	0.0616813	30.9794	45.1071	6.91046	0	21.6876	24.4469	23.2251	16.7812	0	43.3592	19.8397	25.2365	19.6238	18.2501	33.3812	12.9578	46.8116	41.2294	19.1594	15.2749	31.8597	37.2904	11.9038	38.22	22.974	17.5962	15.6976	11.4147	15.9344	32.2061	19.6179	14.6128	19.8388	21.4019	13.1186	25.3224	19.3461	9.25294	18.4281	24.9196	16.4839	16.3235	23.9258
HOXB2	2.95311	0.72662	0.302633	2.40099	0.0163506	0.0618084	7.22853	0	3.45523	0	5.4219	0	5.52979	7.83124	0	0	0	0	6.86833	0	6.95442	0	0	0	0	3.05498	2.17225	3.39004	11.9038	6.9491	3.73995	3.15829	8.37207	2.09657	1.44858	0.894614	0	4.38385	4.95969	3.7768	7.95069	2.58392	2.24302	5.28739	0	4.49937	3.42953	1.55462	1.36719
TMEM219	8.15066	0.580224	0.241603	2.40156	0.0163254	0.0618084	11.3591	8.2013	10.3657	0	5.4219	28.8918	7.7417	11.1875	9.74905	5.4199	39.6793	31.5457	8.83071	18.2501	13.9088	8.63855	0	0	0	6.10996	6.51675	5.93256	0	9.55501	4.27423	7.21895	10.4651	4.892	6.40425	5.81499	6.53929	9.64446	9.09277	10.0715	3.57781	6.2014	6.44869	7.27016	6.91053	5.88379	6.96969	4.92297	4.10157
ZNF428	5.01465	0.589495	0.245602	2.4002	0.0163859	0.0618461	3.09794	8.2013	3.45523	10.4038	13.5548	2.22245	6.63574	8.94999	9.74905	16.2597	0	0	2.94357	9.12506	2.78177	8.63855	0	8.83487	0	3.05498	4.3445	8.47509	0	8.68637	3.73995	4.51184	3.13953	3.26133	2.89716	4.92038	6.53929	5.26062	6.61293	10.0715	3.18028	3.61748	7.28982	3.30462	4.60702	6.22989	4.4252	4.66387	3.41798
HM13	2.45321	0.877885	0.366241	2.39701	0.0165293	0.0621193	1.03265	4.10065	0	0	2.71095	0	1.10596	3.35624	29.2471	5.4199	0	6.30913	2.94357	9.12506	0	4.31928	0	2.94496	0	1.52749	2.89633	2.54253	0	3.47455	1.06856	1.35355	2.09302	1.63067	1.52482	3.57846	0	2.0458	0.826616	5.6652	1.59014	0.516783	1.68227	1.32185	1.15176	3.11495	1.65945	0.259104	1.36719
NDUFA8	4.64791	0.767026	0.319888	2.3978	0.016494	0.0621193	4.13059	8.2013	6.91046	0	8.13285	4.4449	6.63574	3.35624	0	0	39.6793	6.30913	0	0	6.95442	0	0	11.7798	0	3.05498	2.89633	4.23755	35.7114	5.21182	4.27423	2.7071	1.04651	2.79543	2.28723	5.36768	6.53929	3.21482	2.47985	1.25893	2.38521	5.16783	3.08415	2.6437	4.60702	3.80716	3.09764	2.33193	3.07618
TMEM141	3.06995	0.732929	0.305782	2.3969	0.0165346	0.0621193	1.03265	8.2013	3.45523	0	5.4219	0	2.21191	4.47499	9.74905	5.4199	0	0	2.94357	0	2.78177	4.31928	23.4058	8.83487	6.38648	0	5.06858	3.39004	0	5.21182	1.06856	1.80474	1.04651	1.39771	1.6773	3.13115	0	2.0458	4.95969	1.8884	1.59014	2.06713	2.80378	3.30462	2.30351	1.03832	2.54449	1.81373	2.73438
TOMM7	26.5043	-0.316831	0.13244	-2.39225	0.0167454	0.0628144	17.555	36.9058	13.8209	20.8075	21.6876	4.4449	33.1787	15.6625	9.74905	5.4199	19.8397	31.5457	17.6614	45.6253	25.0359	38.8735	23.4058	14.7248	12.773	41.2422	40.5487	32.2053	11.9038	22.5846	22.974	37.8995	13.6046	35.6417	41.9326	14.7611	13.0786	24.5495	19.8388	32.7323	25.0447	29.4566	27.1966	16.5231	19.5798	25.6118	23.2323	34.7199	33.838
FAM105A	4.84296	0.703371	0.294158	2.39114	0.0167962	0.0629086	6.19588	12.3019	10.3657	0	8.13285	0	5.52979	11.1875	19.4981	0	0	6.30913	0.98119	18.2501	2.78177	0	0	11.7798	12.773	3.05498	3.62042	5.08505	0	9.55501	5.87706	0.902368	4.18603	1.86362	2.89716	6.2623	6.53929	3.50708	0.826616	2.51787	2.78274	5.68461	1.96264	4.62647	4.60702	4.49937	3.3189	2.59104	4.44337
SUMF2	1.84174	1.01216	0.424419	2.38482	0.0170876	0.0638785	1.03265	0	0	10.4038	0	0	2.21191	0	0	0	0	12.6183	2.94357	0	1.39088	4.31928	0	5.88991	6.38648	0	3.62042	2.54253	11.9038	0.868637	1.06856	2.25592	0	3.02838	1.6773	0	0	0.292256	0	1.25893	1.1926	0.516783	1.40189	0	1.15176	1.73053	2.10197	1.29552	1.70899
YME1L1	3.46737	-0.821922	0.34471	-2.38439	0.0171075	0.0638785	1.03265	0	0	0	2.71095	0	3.31787	3.35624	0	0	0	6.30913	2.94357	0	0	4.31928	11.7029	5.88991	6.38648	3.05498	0.724083	4.23755	0	1.73727	2.67139	5.41421	5.23254	9.78399	4.49822	0.447307	0	5.26062	1.65323	2.51787	3.97535	1.55035	2.5234	6.60924	3.45527	4.15326	2.98701	3.88656	2.05079
PTMS	2.10833	0.812041	0.341176	2.38012	0.017307	0.0645247	1.03265	4.10065	0	0	0	2.22245	3.31787	2.2375	0	10.8398	0	6.30913	5.88714	0	1.39088	0	0	2.94496	0	1.52749	3.62042	7.62758	0	6.08046	1.60283	2.7071	0	1.86362	1.98227	3.13115	0	2.0458	3.30646	2.51787	3.18028	0.516783	1.12151	2.6437	0	1.38442	1.99134	0.777312	2.05079
SBDS	8.44076	-0.576464	0.242886	-2.37339	0.0176255	0.0656119	4.13059	4.10065	3.45523	10.4038	8.13285	8.8898	4.42383	3.35624	0	32.5194	0	12.6183	5.88714	18.2501	4.17265	12.9578	0	5.88991	0	4.58247	0.724083	7.62758	11.9038	4.34319	17.6312	6.31658	8.37207	10.4828	8.46276	9.39345	0	11.9825	3.30646	13.8483	11.5285	17.5706	12.617	9.91386	20.7316	7.96042	10.8417	12.6961	7.86135
MRPS21	9.46055	0.457983	0.193275	2.36959	0.0178079	0.06619	13.4244	12.3019	3.45523	0	16.2657	0	15.4834	8.94999	19.4981	0	19.8397	6.30913	9.8119	9.12506	13.9088	30.2349	11.7029	8.83487	6.38648	7.63745	13.7576	11.0176	11.9038	16.5041	10.1513	9.02368	11.5116	6.98857	7.85283	12.0773	6.53929	6.42964	3.30646	4.40627	8.74576	4.65105	9.25246	9.91386	6.91053	8.30653	6.74843	4.14566	8.54495
NAP1L1	14.7576	-0.545201	0.230145	-2.36894	0.0178392	0.0662056	10.3265	0	6.91046	10.4038	21.6876	15.5571	9.95362	1.11875	9.74905	16.2597	39.6793	0	7.84952	9.12506	9.73618	4.31928	46.8116	14.7248	19.1594	6.10996	11.5853	16.1027	11.9038	5.21182	12.8227	14.8891	2.09302	26.0906	22.9486	10.2881	52.3143	13.1515	13.2259	6.92414	12.7211	4.65105	8.41133	6.60924	13.8211	14.5364	12.6118	14.5098	19.1407
SSR1	3.53321	0.697841	0.29498	2.36572	0.017995	0.0666824	1.03265	8.2013	3.45523	0	5.4219	0	1.10596	4.47499	9.74905	0	0	6.30913	4.90595	18.2501	2.78177	4.31928	11.7029	8.83487	0	4.58247	7.24083	5.93256	0	1.73727	2.13711	4.06066	0	6.52266	2.43971	4.02576	0	2.63031	0.826616	3.7768	3.18028	1.55035	2.5234	1.98277	4.60702	1.73053	2.98701	1.03642	3.41798
VKORC1	4.21014	0.729845	0.308869	2.36296	0.0181297	0.0670798	3.09794	8.2013	0	0	10.8438	2.22245	2.21191	3.35624	0	5.4199	39.6793	6.30913	5.88714	9.12506	6.95442	0	0	5.88991	0	3.05498	2.17225	5.08505	0	6.08046	1.06856	4.06066	3.13953	3.26133	1.82979	8.05153	6.53929	4.6761	1.65323	5.6652	4.77041	2.58392	3.64491	2.6437	5.75878	2.42274	2.98701	2.85014	3.41798
GBE1	2.95293	0.689055	0.29189	2.36067	0.018242	0.0673933	3.09794	4.10065	6.91046	0	5.4219	2.22245	2.21191	4.47499	19.4981	0	0	0	5.88714	0	4.17265	0	0	2.94496	0	3.05498	3.62042	5.93256	0	6.08046	4.27423	1.80474	2.09302	4.892	3.58333	2.68384	0	2.63031	3.30646	3.14733	3.18028	1.55035	1.68227	7.93109	1.15176	2.42274	2.98701	0.259104	3.07618
ACOT7	10.8256	0.453579	0.1925	2.35625	0.0184606	0.0678927	6.19588	16.4026	6.91046	31.2113	16.2657	4.4449	14.3774	19.0187	29.2471	5.4199	0	18.9274	10.7931	0	20.8632	12.9578	11.7029	14.7248	12.773	10.6924	14.4817	11.8651	0	7.81774	9.08273	7.67013	3.13953	7.68742	10.445	13.4192	13.0786	12.8593	10.746	8.81254	10.3359	8.78531	9.81322	5.28739	8.06229	11.4215	9.18229	9.58684	10.2539
GNB2	3.5773	0.687141	0.291553	2.35683	0.0184315	0.0678927	1.03265	12.3019	0	0	2.71095	8.8898	7.7417	10.0687	0	5.4199	0	0	4.90595	9.12506	0	8.63855	11.7029	5.88991	0	6.10996	1.44817	5.08505	0	1.73727	1.60283	2.7071	3.13953	1.63067	2.28723	5.36768	0	3.21482	2.47985	5.6652	4.37288	1.55035	1.96264	4.62647	3.45527	6.576	3.98268	2.33193	1.70899
HLA-A	65.1421	0.295544	0.125411	2.35661	0.0184427	0.0678927	34.0774	102.516	110.567	62.4226	51.5081	80.0082	49.7681	90.6186	9.74905	27.0995	19.8397	145.11	36.304	36.5003	65.3715	77.747	35.1087	214.982	31.9324	53.4622	36.2042	85.5984	59.519	59.0673	31.5224	55.4956	42.9069	39.8348	54.4361	45.6253	163.482	47.6378	77.7019	35.8796	133.174	29.9734	43.7389	160.605	63.3465	102.793	41.5969	30.5743	42.0411
CCDC85B	6.54509	0.581416	0.247172	2.35228	0.0186589	0.0685189	2.06529	24.6039	3.45523	0	18.9767	11.1122	7.7417	11.1875	0	5.4199	19.8397	6.30913	2.94357	18.2501	4.17265	21.5964	0	5.88991	6.38648	6.10996	9.41308	5.08505	0	6.9491	3.20567	4.96302	3.13953	5.12495	5.18439	6.70961	0	5.55287	6.61293	5.03573	7.95069	11.886	4.76642	3.96554	6.91053	5.53768	5.31024	5.44118	3.07618
BZW1	8.79006	-0.517969	0.220484	-2.34924	0.0188117	0.0689762	3.09794	8.2013	0	0	13.5548	8.8898	12.1655	6.71249	0	10.8398	0	12.6183	6.86833	0	2.78177	0	23.4058	8.83487	12.773	4.58247	7.24083	10.1701	23.8076	4.34319	11.7541	2.7071	6.27905	15.6078	15.4007	10.7354	19.6179	11.9825	10.746	7.5536	10.7334	6.71818	9.81322	5.28739	11.5176	9.34484	7.7441	8.55043	8.20315
PRDX3	5.56332	0.569431	0.242679	2.34644	0.0189539	0.0693933	7.22853	4.10065	10.3657	0	2.71095	6.66735	2.21191	8.94999	19.4981	10.8398	0	6.30913	2.94357	9.12506	5.56353	8.63855	11.7029	14.7248	0	6.10996	9.41308	4.23755	11.9038	3.47455	8.01417	4.96302	4.18603	3.49428	5.18439	3.57846	0	2.92256	2.47985	5.6652	1.98767	3.61748	5.32718	7.27016	6.91053	4.49937	3.65079	5.18208	3.07618
RAB5C	4.12504	0.687014	0.292925	2.34536	0.0190089	0.0694907	6.19588	8.2013	0	0	2.71095	4.4449	2.21191	5.59374	0	5.4199	0	6.30913	3.92476	0	6.95442	12.9578	0	5.88991	0	3.05498	4.3445	5.08505	23.8076	6.08046	5.87706	4.06066	3.13953	1.86362	3.04964	3.57846	19.6179	4.6761	4.95969	3.7768	3.57781	1.55035	1.96264	1.32185	3.45527	2.76884	4.20394	2.59104	3.07618
ILF3-AS1	1.97076	-1.01585	0.433389	-2.34396	0.0190802	0.0695801	1.03265	4.10065	0	0	0	0	1.10596	0	0	0	0	6.30913	1.96238	0	0	0	0	0	0	3.05498	0	2.54253	0	0.868637	4.27423	4.51184	4.18603	4.892	1.21986	0.894614	0	2.33805	1.65323	1.8884	0.795069	2.58392	2.5234	8.59201	2.30351	3.80716	2.54449	1.29552	6.49416
YPEL5	3.31847	-0.732725	0.312628	-2.34376	0.0190904	0.0695801	6.19588	0	0	0	5.4219	2.22245	2.21191	2.2375	0	0	0	0	2.94357	0	1.39088	0	0	5.88991	0	0	2.89633	6.78007	0	0.868637	9.61701	3.15829	5.23254	3.26133	5.48936	2.23654	0	2.92256	1.65323	3.7768	6.75809	8.26853	1.40189	6.60924	5.75878	8.30653	6.85906	2.07283	5.12697
MRPS23	2.90803	0.72567	0.310008	2.34082	0.0192417	0.0697494	4.13059	4.10065	3.45523	0	5.4219	0	4.42383	4.47499	0	16.2597	0	0	4.90595	9.12506	4.17265	0	0	0	6.38648	0	2.17225	4.23755	0	6.9491	2.67139	2.25592	4.18603	2.56247	1.98227	4.02576	0	4.38385	1.65323	3.14733	6.75809	2.06713	3.64491	4.62647	3.45527	1.03832	2.10197	3.10925	1.02539
NDUFC2	11.9278	0.429317	0.183463	2.34008	0.0192796	0.0697494	16.5224	0	3.45523	0	5.4219	6.66735	21.0132	16.7812	9.74905	21.6796	19.8397	18.9274	11.7743	0	18.0815	12.9578	11.7029	14.7248	19.1594	15.2749	18.1021	7.62758	23.8076	23.4532	13.357	12.182	11.5116	8.38628	8.38652	16.5504	6.53929	12.8593	9.09277	15.1072	13.1186	11.3692	14.0189	19.1668	11.5176	8.30653	8.73977	10.1051	4.78517
OSTF1	9.45697	0.497261	0.212388	2.34129	0.0192173	0.0697494	13.4244	16.4026	6.91046	0	18.9767	6.66735	8.84766	6.71249	19.4981	27.0995	19.8397	25.2365	8.83071	0	9.73618	12.9578	0	11.7798	0	6.10996	8.689	17.7977	23.8076	6.08046	11.2198	5.41421	5.23254	5.59085	6.40425	12.9719	0	10.5212	3.30646	4.40627	11.131	5.68461	10.374	11.2357	20.7316	8.65263	8.73977	6.4776	6.49416
RBBP7	4.07876	0.693626	0.296367	2.34043	0.0192615	0.0697494	8.26118	8.2013	3.45523	20.8075	2.71095	0	3.31787	7.83124	9.74905	10.8398	0	6.30913	2.94357	0	4.17265	4.31928	0	0	12.773	6.10996	2.89633	3.39004	11.9038	0.868637	1.60283	3.15829	5.23254	3.49428	1.82979	3.13115	0	4.09159	1.65323	5.03573	7.15562	2.58392	3.36453	1.98277	5.75878	2.76884	2.43386	2.59104	2.73438
RPL17	21.348	0.509556	0.217692	2.34072	0.0192466	0.0697494	11.3591	20.5032	20.7314	0	46.0862	33.3367	58.6157	41.3937	29.2471	16.2597	19.8397	6.30913	5.88714	9.12506	8.3453	12.9578	105.326	32.3945	6.38648	7.63745	31.1356	22.0352	59.519	13.0296	7.4799	13.9867	23.0232	8.61923	12.1986	23.7073	45.775	69.8493	33.8912	28.9555	10.3359	18.6042	10.374	18.5059	20.7316	5.88379	7.52284	5.70029	8.88674
FDPS	3.5741	0.704306	0.30125	2.33794	0.0193901	0.0699419	2.06529	8.2013	10.3657	10.4038	2.71095	11.1122	6.63574	0	9.74905	5.4199	0	6.30913	2.94357	9.12506	5.56353	0	0	2.94496	0	3.05498	2.17225	7.62758	0	1.73727	2.67139	1.35355	1.04651	2.56247	1.90603	3.13115	0	3.50708	1.65323	4.40627	1.98767	2.58392	3.92529	5.94832	4.60702	3.11495	3.42953	2.85014	2.05079
NDUFA13	11.9881	0.571142	0.244262	2.33824	0.019375	0.0699419	14.4571	12.3019	10.3657	0	16.2657	15.5571	16.5894	16.7812	19.4981	43.3592	0	6.30913	4.90595	9.12506	15.2997	12.9578	46.8116	26.5046	6.38648	6.10996	20.9984	15.2552	0	8.68637	12.8227	4.96302	18.8372	8.61923	7.01418	17.445	13.0786	13.7361	19.0122	19.5135	4.77041	8.78531	7.85058	7.27016	5.75878	11.4215	8.07599	6.21849	4.44337
ANXA6	3.25834	0.808052	0.346792	2.33008	0.019802	0.0713224	2.06529	8.2013	3.45523	0	0	0	6.63574	1.11875	0	0	19.8397	6.30913	1.96238	18.2501	6.95442	0	0	2.94496	0	6.10996	5.79266	1.69502	0	7.81774	5.87706	1.80474	1.04651	2.79543	1.21986	4.92038	6.53929	2.92256	2.47985	2.51787	0.795069	3.1007	2.5234	4.62647	3.45527	2.76884	1.65945	2.85014	1.36719
ANP32A	5.20092	0.58021	0.249139	2.32886	0.0198664	0.0713439	5.16324	4.10065	6.91046	10.4038	13.5548	6.66735	4.42383	4.47499	9.74905	16.2597	0	6.30913	1.96238	9.12506	9.73618	4.31928	0	0	6.38648	7.63745	7.96491	5.93256	0	6.08046	7.4799	0.451184	5.23254	6.52266	3.27837	4.47307	0	5.26062	4.95969	6.29467	2.38521	6.71818	5.88793	4.62647	9.21404	7.61432	4.53583	5.95939	4.10157
NDUFS5	13.5342	0.391801	0.168216	2.32916	0.0198506	0.0713439	17.555	36.9058	20.7314	0	5.4219	6.66735	14.3774	10.0687	0	5.4199	19.8397	18.9274	13.7367	18.2501	18.0815	4.31928	11.7029	20.6147	12.773	21.3849	19.5502	16.9502	35.7114	21.7159	12.8227	7.67013	10.4651	14.443	9.53013	13.8665	6.53929	11.9825	14.8791	13.8483	13.9137	16.0203	8.69171	14.5403	8.06229	15.2286	10.3992	14.7689	12.6465
DEGS1	1.96239	0.850536	0.365335	2.3281	0.0199067	0.0713836	1.03265	4.10065	6.91046	0	8.13285	0	4.42383	2.2375	0	10.8398	0	0	3.92476	0	5.56353	0	0	0	0	3.05498	2.89633	1.69502	0	6.9491	2.13711	0.902368	0	1.63067	1.90603	2.68384	0	2.0458	3.30646	0.629467	1.59014	2.06713	1.68227	0	3.45527	1.38442	1.54882	1.81373	1.36719
CCT6A	4.67699	0.788166	0.338754	2.32666	0.0199834	0.0715534	2.06529	4.10065	3.45523	10.4038	0	2.22245	3.31787	4.47499	38.9962	27.0995	0	0	3.92476	0	9.73618	8.63855	0	5.88991	6.38648	0	2.17225	6.78007	11.9038	7.81774	4.8085	3.15829	3.13953	2.56247	3.20212	2.23654	0	2.0458	0.826616	2.51787	2.78274	2.06713	6.16831	5.94832	6.91053	2.76884	3.3189	2.85014	2.73438
JMJD6	2.57581	-0.891258	0.383818	-2.32209	0.0202284	0.0723245	3.09794	0	3.45523	0	2.71095	0	0	4.47499	0	0	0	0	1.96238	0	0	0	0	5.88991	6.38648	0	1.44817	1.69502	0	0	2.67139	1.35355	2.09302	3.02838	3.50709	2.68384	6.53929	3.21482	0.826616	5.03573	1.98767	5.16783	1.40189	2.6437	4.60702	4.84547	4.31457	2.33193	2.39258
NEMF	3.43872	0.728177	0.313746	2.32091	0.0202916	0.0724446	4.13059	4.10065	20.7314	10.4038	8.13285	6.66735	2.21191	3.35624	0	0	0	6.30913	2.94357	0	2.78177	4.31928	0	17.6697	6.38648	4.58247	2.17225	5.08505	0	0.868637	4.8085	0.451184	3.13953	3.49428	1.98227	3.13115	0	3.21482	2.47985	0.629467	4.37288	2.58392	1.12151	0.660924	1.15176	3.46105	2.65512	2.07283	4.78517
C19orf24	3.08086	0.716669	0.308903	2.32005	0.0203384	0.0724455	5.16324	4.10065	0	0	2.71095	8.8898	2.21191	4.47499	9.74905	5.4199	0	12.6183	6.86833	0	2.78177	4.31928	0	2.94496	6.38648	4.58247	4.3445	1.69502	0	1.73727	1.60283	1.35355	3.13953	2.56247	2.21099	1.78923	0	2.33805	7.43954	3.14733	1.1926	0.516783	1.96264	3.96554	2.30351	2.42274	2.43386	1.81373	3.41798
MT1X	2.52198	0.74512	0.321275	2.31926	0.0203809	0.0724455	3.09794	4.10065	0	0	5.4219	4.4449	8.84766	0	0	5.4199	0	0	0.98119	9.12506	9.73618	0	0	8.83487	0	0	6.51675	8.47509	0	1.73727	1.60283	3.15829	0	1.39771	3.12588	1.34192	0	2.92256	1.65323	1.8884	0	2.58392	1.68227	3.96554	0	0.692211	2.76575	1.29552	2.73438
NIPSNAP3A	3.74069	0.821396	0.354152	2.31933	0.0203771	0.0724455	3.09794	8.2013	0	0	2.71095	0	3.31787	3.35624	38.9962	0	0	12.6183	0.98119	9.12506	2.78177	0	0	0	0	6.10996	4.3445	6.78007	11.9038	6.08046	2.67139	3.15829	0	1.16476	2.05851	3.13115	0	1.16903	2.47985	3.7768	1.59014	0.516783	1.96264	1.98277	3.45527	4.84547	2.98701	2.59104	0.341798
FAH	2.61854	0.834989	0.360265	2.3177	0.0204654	0.0724484	5.16324	8.2013	0	0	5.4219	4.4449	3.31787	3.35624	9.74905	0	0	6.30913	3.92476	0	0	4.31928	11.7029	0	0	0	1.44817	1.69502	0	1.73727	2.67139	0.451184	1.04651	2.79543	1.37234	0.894614	19.6179	1.75354	0.826616	1.8884	1.59014	2.06713	2.24302	1.32185	4.60702	2.07663	2.32323	1.29552	0.341798
NUDT5	3.1011	0.83838	0.361744	2.31761	0.0204707	0.0724484	2.06529	8.2013	3.45523	10.4038	0	15.5571	2.21191	1.11875	38.9962	0	0	0	1.96238	0	1.39088	4.31928	0	2.94496	0	3.05498	1.44817	1.69502	0	3.47455	1.60283	2.25592	2.09302	1.63067	1.2961	0.447307	13.0786	1.46128	2.47985	2.51787	0.795069	1.55035	1.68227	3.96554	3.45527	1.03832	1.77008	1.81373	2.05079
TSPYL1	3.66155	0.918631	0.396331	2.31784	0.0204581	0.0724484	0	0	0	10.4038	16.2657	0	0	0	9.74905	0	0	0	2.94357	0	8.3453	4.31928	58.5145	8.83487	0	1.52749	6.51675	9.3226	0	0	0.534278	2.25592	1.04651	5.82381	4.42198	0.447307	0	0	0	0	0	3.1007	0.560755	1.32185	0	1.38442	4.31457	2.59104	2.73438
C11orf31	8.41209	0.479018	0.206738	2.31703	0.0205021	0.0724546	9.29382	16.4026	3.45523	10.4038	5.4219	11.1122	14.3774	10.0687	0	10.8398	0	6.30913	11.7743	0	11.1271	8.63855	0	17.6697	6.38648	1.52749	12.3094	12.7126	35.7114	12.1609	7.4799	9.02368	6.27905	5.3579	6.48049	7.60422	0	9.93672	11.5726	8.18307	7.95069	7.75175	12.3366	12.5576	11.5176	10.7293	6.96969	5.95939	7.17775
YWHAB	8.87142	0.481099	0.207849	2.31465	0.020632	0.0728083	9.29382	12.3019	10.3657	0	8.13285	11.1122	14.3774	13.425	19.4981	0	39.6793	12.6183	9.8119	0	2.78177	8.63855	23.4058	8.83487	19.1594	7.63745	6.51675	15.2552	0	9.55501	5.87706	3.60947	11.5116	6.52266	6.02304	10.2881	6.53929	5.84513	8.26616	6.29467	4.37288	5.68461	8.13095	8.59201	11.5176	6.22989	7.08032	4.92297	7.17775
NAPA	3.46609	0.851953	0.369587	2.30515	0.0211581	0.0742358	2.06529	0	3.45523	10.4038	2.71095	0	2.21191	1.11875	9.74905	10.8398	0	6.30913	2.94357	0	2.78177	0	35.1087	2.94496	0	0	0.724083	5.08505	23.8076	6.08046	3.20567	0.902368	2.09302	0.232952	3.12588	1.78923	0	3.50708	1.65323	3.14733	4.77041	1.03357	3.08415	2.6437	0	3.80716	2.43386	1.29552	1.70899
SPINK4	3.59635	2.60471	1.12959	2.30588	0.0211171	0.0742358	0	4.10065	0	0	5.4219	11.1122	11.0596	0	0	0	0	0	3.92476	0	11.1271	0	0	100.129	0	0	7.24083	5.08505	0	1.73727	0	0	0	0.698857	0.304964	1.78923	0	2.63031	0	0	0	0	0	0	0	0	1.65945	0	1.02539
TMA7	30.1995	0.260593	0.112987	2.3064	0.0210881	0.0742358	35.11	53.3084	27.6418	0	40.6643	20.002	37.6026	34.6812	38.9962	16.2597	19.8397	37.8548	22.5674	27.3752	48.6809	38.8735	23.4058	61.8441	25.5459	27.4948	38.3764	48.308	35.7114	31.2709	25.6454	30.6805	20.9302	20.0339	32.9361	28.1803	26.1572	27.1798	28.1049	32.1028	19.4792	31.5238	20.7479	35.6899	18.4281	28.0345	22.4579	22.0238	32.4708
ZNF331	3.27241	-0.900109	0.390402	-2.30559	0.0211333	0.0742358	0	0	0	0	2.71095	0	0	1.11875	0	0	0	25.2365	13.7367	0	2.78177	0	0	0	0	3.05498	1.44817	3.39004	0	0	1.60283	2.7071	3.13953	1.86362	4.6507	2.23654	0	3.21482	4.13308	5.03573	2.38521	4.65105	13.7385	1.98277	21.8833	7.26821	8.29725	2.85014	3.41798
HPRT1	3.21841	0.74868	0.325172	2.30241	0.0213118	0.0746679	1.03265	24.6039	0	0	5.4219	2.22245	2.21191	3.35624	0	0	0	6.30913	5.88714	0	5.56353	4.31928	11.7029	0	0	6.10996	1.44817	5.08505	0	3.47455	2.13711	3.15829	1.04651	2.09657	2.43971	4.02576	6.53929	1.16903	0.826616	3.14733	3.18028	1.55035	3.64491	5.28739	1.15176	2.76884	2.65512	2.07283	1.36719
PYURF	8.51668	0.423413	0.184041	2.30065	0.0214116	0.07491	16.5224	12.3019	3.45523	0	13.5548	6.66735	9.95362	14.5437	9.74905	16.2597	0	6.30913	16.6802	9.12506	8.3453	4.31928	11.7029	11.7798	12.773	10.6924	6.51675	11.0176	0	8.68637	9.61701	9.92605	7.32556	4.65904	8.84396	10.2881	0	7.59867	6.61293	8.81254	6.36055	8.78531	6.44869	10.5748	5.75878	10.3832	8.18662	7.51401	6.83596
TRAPPC2P1	2.98133	-0.829418	0.360701	-2.29946	0.0214789	0.0750377	3.09794	0	0	0	2.71095	0	3.31787	5.59374	0	0	0	0	5.88714	0	5.56353	0	0	2.94496	0	0	0	1.69502	0	0	10.1513	1.35355	7.32556	4.892	3.27837	3.13115	13.0786	3.50708	4.95969	5.03573	8.74576	8.26853	2.80378	3.96554	2.30351	2.76884	5.5315	4.14566	1.70899
VPS28	10.516	0.404333	0.175933	2.29822	0.0215494	0.0751767	10.3265	16.4026	10.3657	0	16.2657	0	8.84766	12.3062	9.74905	10.8398	19.8397	12.6183	10.7931	9.12506	9.73618	17.2771	11.7029	8.83487	12.773	15.2749	8.689	16.1027	0	19.9787	7.4799	5.86539	8.37207	7.92038	8.539	6.2623	19.6179	9.93672	11.5726	12.5893	11.5285	9.30209	13.7385	11.8966	5.75878	12.4598	9.73544	9.32774	6.15236
DDX18	4.93973	-0.618122	0.269297	-2.29532	0.0217149	0.075646	4.13059	4.10065	3.45523	0	8.13285	2.22245	4.42383	4.47499	0	0	0	6.30913	0.98119	0	2.78177	0	23.4058	0	6.38648	9.16494	5.06858	8.47509	0	1.73727	4.27423	5.86539	5.23254	5.12495	8.84396	5.36768	0	5.55287	2.47985	0.629467	3.97535	3.61748	4.76642	3.30462	5.75878	6.576	6.74843	5.70029	9.91214
NDUFS6	7.46116	0.557951	0.24367	2.28978	0.0220342	0.0766488	6.19588	8.2013	0	10.4038	2.71095	4.4449	8.84766	10.0687	9.74905	16.2597	19.8397	25.2365	11.7743	0	6.95442	21.5964	0	17.6697	19.1594	3.05498	6.51675	5.08505	0	3.47455	4.27423	4.96302	4.18603	2.79543	5.18439	6.2623	6.53929	4.38385	8.26616	5.03573	5.56548	3.61748	6.44869	4.62647	5.75878	7.26821	3.98268	5.70029	3.41798
COPZ1	4.74336	0.679044	0.29673	2.28842	0.0221128	0.076813	6.19588	4.10065	10.3657	0	2.71095	4.4449	4.42383	5.59374	29.2471	5.4199	0	0	3.92476	9.12506	5.56353	4.31928	23.4058	11.7798	0	0	2.89633	2.54253	11.9038	5.21182	4.8085	4.06066	4.18603	3.02838	2.28723	2.23654	0	3.21482	3.30646	3.14733	3.97535	3.1007	3.36453	3.96554	4.60702	3.11495	3.20827	2.33193	1.36719
SNRPD2	15.8143	0.32539	0.142925	2.27665	0.0228074	0.0791132	12.3918	32.8052	13.8209	0	21.6876	26.6694	25.437	25.7312	0	32.5194	0	0	17.6614	9.12506	16.6906	8.63855	11.7029	17.6697	12.773	25.9673	23.8947	22.8827	23.8076	15.6355	10.6856	16.2426	17.7906	15.3748	18.7553	16.5504	13.0786	16.9509	12.3992	16.9956	14.3112	14.4699	14.86	13.2185	13.8211	18.3436	15.9307	12.437	15.0391
C17orf89	5.06969	0.67171	0.295307	2.27462	0.022929	0.079422	0	4.10065	13.8209	20.8075	5.4219	28.8918	4.42383	4.47499	0	5.4199	0	6.30913	8.83071	0	5.56353	8.63855	11.7029	2.94496	0	6.10996	2.89633	6.78007	0	5.21182	5.87706	3.15829	6.27905	2.32952	3.27837	2.68384	0	2.92256	5.78631	1.8884	4.77041	4.65105	3.64491	3.96554	6.91053	3.46105	3.09764	2.85014	4.10157
ATP6V1F	26.8998	0.332891	0.146439	2.27325	0.0230114	0.0795945	51.6324	45.1071	34.5523	10.4038	43.3752	37.7816	30.9668	40.2749	38.9962	16.2597	19.8397	31.5457	25.5109	0	33.3812	12.9578	11.7029	5.88991	6.38648	42.7697	36.9282	25.4253	59.519	33.8769	27.7825	18.4985	26.1627	20.4998	16.1631	29.5223	19.6179	28.9334	36.3711	25.1787	24.2496	26.8727	25.7947	42.9601	35.7044	23.8813	25.5555	25.6513	21.5333
RPL28	85.0081	-0.207991	0.0915595	-2.27164	0.023108	0.0798159	51.6324	73.8117	89.836	72.8264	86.7504	42.2265	77.417	80.5499	68.2433	54.199	59.519	107.255	76.5328	109.501	77.8895	95.0241	46.8116	50.0643	153.275	82.4845	124.542	92.3785	71.4227	69.491	66.2505	119.113	72.2091	94.1127	113.752	56.808	78.4715	60.2048	77.7019	71.7592	54.0647	66.665	72.0571	66.7533	50.6772	105.216	75.339	92.241	102.881
PUF60	4.05025	0.636697	0.280577	2.26924	0.0232536	0.0802053	5.16324	12.3019	10.3657	0	8.13285	6.66735	2.21191	4.47499	9.74905	10.8398	0	6.30913	3.92476	0	1.39088	0	0	0	6.38648	1.52749	3.62042	5.08505	11.9038	9.55501	2.13711	0.902368	4.18603	3.26133	3.12588	1.78923	0	3.21482	7.43954	6.92414	3.57781	3.61748	4.20567	4.62647	5.75878	2.76884	3.98268	3.88656	0.341798
FAM173A	3.16198	0.797355	0.352632	2.26115	0.0237497	0.0818007	3.09794	0	10.3657	0	2.71095	0	1.10596	3.35624	0	5.4199	0	6.30913	2.94357	9.12506	1.39088	4.31928	35.1087	2.94496	0	0	2.17225	5.93256	0	2.60591	2.13711	3.15829	3.13953	2.09657	1.44858	0.447307	6.53929	2.63031	4.95969	2.51787	1.98767	5.68461	2.5234	3.30462	0	2.07663	2.32323	1.55462	1.02539
YWHAE	10.0992	0.410913	0.182563	2.25081	0.0243978	0.0839149	4.13059	8.2013	6.91046	10.4038	24.3986	17.7796	8.84766	14.5437	9.74905	10.8398	19.8397	18.9274	11.7743	9.12506	6.95442	8.63855	11.7029	11.7798	12.773	18.3299	12.3094	14.4077	11.9038	8.68637	8.54845	6.76776	7.32556	11.6476	11.7411	6.70961	13.0786	6.7219	7.43954	12.5893	5.96302	4.13426	6.72906	6.60924	8.06229	8.30653	11.7268	5.18208	8.54495
HSD17B4	3.30181	0.737708	0.327846	2.25016	0.0244385	0.0839365	3.09794	8.2013	0	0	8.13285	4.4449	4.42383	4.47499	9.74905	21.6796	0	6.30913	2.94357	0	4.17265	4.31928	0	2.94496	0	3.05498	2.89633	5.08505	0	1.73727	2.67139	1.80474	0	4.19314	1.52482	3.13115	0	2.63031	4.95969	1.25893	3.97535	1.55035	1.96264	3.30462	3.45527	3.80716	2.87638	1.55462	2.73438
USO1	2.47929	0.861973	0.383365	2.24844	0.0245484	0.0841956	1.03265	0	0	20.8075	2.71095	0	1.10596	4.47499	9.74905	5.4199	0	0	1.96238	0	0	0	0	2.94496	12.773	4.58247	3.62042	0.847509	11.9038	4.34319	0.534278	0	0	0.931809	1.90603	0	0	1.46128	1.65323	0.629467	1.59014	2.06713	1.40189	0	0	2.07663	1.21693	1.55462	3.41798
ETNK1	2.09002	0.844309	0.375992	2.24555	0.024733	0.0844434	0	8.2013	6.91046	0	10.8438	0	2.21191	2.2375	0	0	0	0	0.98119	0	2.78177	0	0	5.88991	6.38648	7.63745	3.62042	2.54253	0	1.73727	0.534278	0.902368	0	2.09657	1.60106	0.894614	0	1.16903	1.65323	1.25893	2.78274	3.1007	0.841133	1.32185	0	2.76884	1.54882	0.518208	2.39258
P4HB	5.90495	0.528732	0.235435	2.24577	0.024719	0.0844434	1.03265	4.10065	10.3657	10.4038	5.4219	6.66735	3.31787	6.71249	0	5.4199	19.8397	6.30913	6.86833	0	2.78177	12.9578	11.7029	17.6697	6.38648	7.63745	5.06858	7.62758	0	10.4236	4.27423	7.21895	4.18603	5.3579	2.74468	5.36768	0	3.50708	6.61293	10.7009	1.98767	3.1007	4.48604	7.27016	5.75878	7.26821	8.07599	3.10925	3.75978
SLC25A5	17.3023	0.461283	0.205458	2.24514	0.024759	0.0844434	23.7509	20.5032	17.2761	0	8.13285	37.7816	12.1655	21.2562	9.74905	27.0995	0	12.6183	6.86833	18.2501	19.4724	8.63855	0	32.3945	57.4783	7.63745	13.0335	14.4077	95.2303	24.3218	18.6997	9.47487	23.0232	9.08514	8.15779	21.918	19.6179	19.2889	21.492	20.1429	13.1186	18.6042	18.2245	23.7933	19.5798	11.0754	10.7311	12.1779	10.2539
TGOLN2	3.25861	0.892606	0.397535	2.24535	0.0247457	0.0844434	1.03265	12.3019	6.91046	0	0	0	4.42383	0	9.74905	0	0	6.30913	4.90595	18.2501	1.39088	4.31928	11.7029	8.83487	0	12.2199	5.79266	3.39004	0	0	0.534278	1.35355	1.04651	3.96019	2.21099	2.23654	0	2.0458	4.13308	2.51787	1.59014	1.55035	1.40189	2.6437	0	4.15326	1.99134	0.777312	2.05079
TBCB	8.06	0.522075	0.232655	2.24399	0.0248332	0.0845782	7.22853	8.2013	6.91046	20.8075	10.8438	11.1122	5.52979	12.3062	38.9962	0	19.8397	6.30913	7.84952	0	15.2997	4.31928	23.4058	0	12.773	9.16494	4.3445	10.1701	0	8.68637	11.7541	3.15829	6.27905	4.65904	4.80319	7.15691	6.53929	4.6761	14.0525	8.81254	3.18028	9.30209	8.13095	7.27016	5.75878	4.15326	6.08465	5.70029	5.81056
SYPL1	5.28985	0.529435	0.236476	2.23885	0.0251654	0.0855903	6.19588	12.3019	6.91046	0	24.3986	4.4449	4.42383	5.59374	0	10.8398	0	0	4.90595	0	5.56353	8.63855	0	5.88991	6.38648	6.10996	5.79266	9.3226	0	6.08046	2.13711	4.51184	4.18603	6.98857	6.02304	6.70961	0	3.21482	4.13308	2.51787	3.18028	7.75175	3.92529	2.6437	5.75878	6.92211	5.5315	5.18208	5.12697
TXN2	3.85815	0.641077	0.286591	2.23691	0.0252924	0.0859028	2.06529	0	3.45523	10.4038	0	6.66735	3.31787	4.47499	19.4981	0	0	0	5.88714	9.12506	5.56353	4.31928	0	2.94496	0	12.2199	5.79266	6.78007	0	2.60591	1.60283	3.15829	9.41858	3.49428	1.90603	2.68384	6.53929	3.21482	4.95969	3.7768	3.18028	3.61748	3.92529	7.27016	2.30351	2.42274	2.76575	0.777312	3.41798
GSTK1	7.64683	0.549977	0.246611	2.23014	0.0257379	0.0872944	13.4244	8.2013	6.91046	0	10.8438	4.4449	6.63574	14.5437	9.74905	10.8398	39.6793	6.30913	6.86833	0	2.78177	21.5964	23.4058	11.7798	0	1.52749	7.96491	5.93256	11.9038	7.81774	11.7541	4.51184	2.09302	5.12495	4.19326	7.15691	6.53929	5.26062	4.95969	8.18307	7.55316	5.16783	6.16831	10.5748	5.75878	2.76884	6.41654	5.95939	4.10157
CD99	11.9119	0.43794	0.196691	2.22653	0.0259784	0.0879878	11.3591	8.2013	3.45523	10.4038	5.4219	20.002	6.63574	14.5437	38.9962	5.4199	39.6793	6.30913	7.84952	18.2501	11.1271	12.9578	11.7029	5.88991	6.38648	13.7474	8.689	16.9502	23.8076	13.0296	6.94562	13.5355	8.37207	6.98857	8.84396	16.5504	26.1572	10.229	8.26616	16.3661	14.3112	9.30209	10.9347	15.2013	19.5798	13.152	10.8417	6.4776	5.81056
HEXB	4.94565	0.589833	0.265143	2.22459	0.026109	0.0883076	14.4571	4.10065	3.45523	0	5.4219	20.002	2.21191	4.47499	0	0	0	0	3.92476	18.2501	11.1271	0	0	8.83487	0	12.2199	6.51675	5.93256	0	11.2923	5.87706	5.41421	2.09302	3.96019	4.49822	11.63	0	4.09159	4.95969	3.7768	6.36055	4.65105	6.72906	7.27016	2.30351	5.88379	5.64213	6.21849	3.41798
ATXN10	4.33396	0.604323	0.271915	2.22247	0.0262514	0.0885506	5.16324	8.2013	0	0	2.71095	24.4469	6.63574	11.1875	9.74905	5.4199	0	6.30913	1.96238	0	5.56353	4.31928	0	2.94496	0	3.05498	2.17225	8.47509	0	11.2923	4.8085	2.25592	4.18603	1.39771	3.12588	11.63	0	3.79933	5.78631	4.40627	3.97535	4.65105	3.92529	1.98277	4.60702	4.49937	3.76142	2.59104	4.44337
MRPS10	2.41707	0.831917	0.374325	2.22244	0.0262533	0.0885506	0	4.10065	6.91046	0	2.71095	0	0	1.11875	0	16.2597	0	12.6183	2.94357	0	0	0	11.7029	2.94496	6.38648	6.10996	3.62042	1.69502	0	0.868637	2.13711	0.902368	1.04651	1.39771	2.13475	1.78923	6.53929	1.46128	0.826616	1.8884	1.59014	1.03357	1.40189	1.98277	0	2.76884	0.99567	2.33193	2.39258
PRNP	6.75591	-0.604495	0.272786	-2.216	0.0266915	0.0899044	1.03265	8.2013	3.45523	10.4038	18.9767	0	0	0	9.74905	10.8398	0	0	4.90595	9.12506	9.73618	4.31928	0	2.94496	12.773	9.16494	2.17225	6.78007	0	3.47455	5.34278	6.31658	9.41858	12.5794	9.98758	6.2623	0	2.92256	6.61293	8.81254	22.2619	5.16783	8.13095	4.62647	17.2763	3.11495	6.52717	5.44118	6.83596
DNAJA2	2.33637	0.776253	0.350453	2.215	0.0267602	0.0900116	3.09794	4.10065	3.45523	0	5.4219	2.22245	0	6.71249	0	0	0	0	0.98119	9.12506	2.78177	4.31928	23.4058	0	0	3.05498	3.62042	2.54253	0	0.868637	2.67139	1.35355	3.13953	3.02838	1.60106	0.894614	0	1.46128	1.65323	1.25893	1.98767	0	2.24302	2.6437	1.15176	2.07663	0.88504	1.03642	1.36719
TMEM60	2.17879	0.728245	0.329346	2.21118	0.0270231	0.090771	4.13059	4.10065	6.91046	0	2.71095	0	1.10596	4.47499	9.74905	0	0	0	1.96238	0	6.95442	0	0	5.88991	0	3.05498	3.62042	3.39004	0	3.47455	2.13711	4.06066	2.09302	1.39771	1.60106	2.23654	0	1.46128	1.65323	0	2.38521	0.516783	0.560755	2.6437	0	1.38442	2.2126	2.07283	2.39258
PRR13	13.4569	0.413501	0.187424	2.20624	0.0273675	0.0916962	11.3591	28.7045	20.7314	10.4038	16.2657	22.2245	16.5894	19.0187	19.4981	27.0995	0	6.30913	6.86833	18.2501	12.5179	4.31928	35.1087	11.7798	25.5459	6.10996	6.51675	18.6452	0	26.9278	22.4397	9.02368	18.8372	7.92038	9.37765	14.7611	0	19.2889	10.746	23.2903	11.926	17.0538	14.5796	25.1151	11.5176	8.65263	9.40355	6.4776	10.5957
RALB	5.96726	-0.683503	0.309893	-2.20561	0.0274112	0.0916962	3.09794	0	0	20.8075	0	0	4.42383	5.59374	0	10.8398	19.8397	0	4.90595	9.12506	2.78177	4.31928	0	8.83487	0	0	2.17225	3.39004	23.8076	2.60591	6.94562	4.96302	14.6511	5.82381	6.93794	4.47307	0	7.59867	5.78631	10.7009	6.75809	9.81888	6.72906	8.59201	4.60702	4.84547	7.08032	6.9958	8.54495
RBM8A	19.2317	-0.33251	0.15073	-2.20599	0.0273846	0.0916962	17.555	8.2013	17.2761	0	27.1095	24.4469	17.6953	20.1375	0	21.6796	59.519	31.5457	12.7555	9.12506	15.2997	17.2771	0	14.7248	25.5459	19.8574	13.7576	16.1027	11.9038	17.3727	22.974	13.9867	17.7906	18.6362	21.3475	16.5504	13.0786	24.5495	35.5445	23.2903	21.4669	24.8056	20.1872	18.5059	29.9456	20.7663	18.1433	23.3193	17.4317
ACTN4	2.47849	0.709003	0.321714	2.20383	0.0275364	0.0919889	5.16324	4.10065	6.91046	0	0	6.66735	0	1.11875	0	0	0	0	3.92476	9.12506	2.78177	4.31928	0	5.88991	0	6.10996	3.62042	5.93256	0	2.60591	2.67139	1.80474	0	3.02838	1.52482	3.13115	0	0.876769	1.65323	1.25893	2.38521	2.58392	0.280378	1.98277	0	4.15326	2.10197	3.36835	1.70899
CCDC124	3.4239	0.720912	0.327676	2.20008	0.0278013	0.0925449	2.06529	0	6.91046	0	2.71095	2.22245	5.52979	4.47499	9.74905	0	19.8397	6.30913	2.94357	18.2501	5.56353	0	0	8.83487	0	3.05498	2.17225	5.08505	0	2.60591	2.13711	3.60947	4.18603	0.931809	1.82979	5.36768	0	2.0458	2.47985	3.7768	2.78274	1.55035	3.08415	5.94832	2.30351	1.03832	2.2126	1.55462	2.39258
MT-RNR2	168.822	-0.329651	0.149851	-2.19986	0.0278165	0.0925449	89.8403	53.3084	69.1046	280.902	105.727	80.0082	105.066	134.25	29.2471	54.199	39.6793	264.983	128.536	155.126	196.115	220.283	386.196	194.367	325.71	123.727	153.506	180.519	107.134	96.4188	113.267	413.285	95.2323	158.64	216.296	71.5691	464.29	110.181	107.46	95.0495	147.485	50.6447	45.1408	61.4659	38.0079	230.852	173.025	155.721	327.442
WSB1	5.12102	-0.730605	0.332041	-2.20035	0.0277823	0.0925449	1.03265	0	3.45523	0	8.13285	2.22245	4.42383	0	9.74905	0	0	6.30913	1.96238	0	4.17265	0	0	0	12.773	6.10996	7.24083	7.62758	23.8076	1.73727	3.20567	7.67013	0	14.443	14.2571	4.47307	0	5.84513	5.78631	4.40627	7.15562	0.516783	3.36453	3.30462	3.45527	8.65263	7.30158	4.66387	6.83596
RSBN1	1.98273	0.869386	0.395538	2.19799	0.0279501	0.0928629	0	0	3.45523	0	0	6.66735	0	5.59374	0	5.4199	0	12.6183	1.96238	0	1.39088	4.31928	0	2.94496	6.38648	7.63745	2.17225	3.39004	0	0.868637	2.13711	0.902368	2.09302	2.79543	1.82979	1.78923	0	1.16903	1.65323	1.25893	0	1.55035	1.12151	1.32185	0	0.692211	1.77008	1.29552	0.341798
HMGN3	12.5402	-0.434665	0.197891	-2.19649	0.0280569	0.093091	12.3918	4.10065	24.1866	0	8.13285	6.66735	7.7417	6.71249	0	5.4199	39.6793	18.9274	6.86833	9.12506	11.1271	8.63855	0	23.5597	12.773	9.16494	10.1372	10.1701	0	7.81774	15.4941	13.9867	8.37207	13.0453	15.5532	21.918	13.0786	10.5212	8.26616	15.7367	14.3112	23.772	11.7759	15.2013	13.8211	19.3819	12.3906	14.7689	12.9883
RRP7A	2.76662	0.759868	0.346082	2.19563	0.0281186	0.0931691	2.06529	4.10065	0	0	10.8438	2.22245	1.10596	3.35624	19.4981	0	0	0	4.90595	0	0	4.31928	11.7029	0	6.38648	0	1.44817	5.93256	0	3.47455	1.60283	0.902368	1.04651	2.79543	1.37234	2.23654	6.53929	1.75354	2.47985	0.629467	3.18028	3.1007	2.24302	0.660924	4.60702	3.11495	2.32323	1.81373	0.683596
CYC1	5.62606	0.630031	0.287492	2.19147	0.0284177	0.0940324	4.13059	12.3019	6.91046	0	5.4219	0	5.52979	6.71249	0	5.4199	0	0	5.88714	18.2501	4.17265	12.9578	0	26.5046	12.773	3.05498	4.3445	4.23755	23.8076	11.2923	5.34278	1.80474	5.23254	3.26133	3.65957	6.2623	0	3.79933	10.746	5.6652	4.77041	5.68461	5.32718	6.60924	5.75878	3.80716	4.4252	3.36835	2.05079
C10orf54	4.1713	0.689389	0.315061	2.18812	0.0286612	0.09471	2.06529	8.2013	10.3657	0	2.71095	0	6.63574	6.71249	19.4981	21.6796	0	12.6183	2.94357	0	6.95442	0	11.7029	0	0	0	5.79266	5.08505	0	6.08046	1.06856	0.902368	2.09302	2.56247	2.43971	3.57846	0	2.92256	4.13308	0.629467	5.16795	3.1007	2.24302	8.59201	2.30351	4.15326	4.31457	2.07283	3.41798
HPGD	38.8245	-0.474748	0.217124	-2.18653	0.0287771	0.0949643	41.3059	110.717	3.45523	41.6151	40.6643	17.7796	32.0728	16.7812	68.2433	16.2597	19.8397	6.30913	42.1912	0	13.9088	4.31928	11.7029	138.413	6.38648	3.05498	23.1707	41.5279	11.9038	78.1774	27.7825	54.5933	14.6511	85.4935	23.1773	36.2319	26.1572	18.7044	26.4517	18.2545	45.7165	25.8392	32.5238	74.0235	24.1869	74.4126	77.8835	19.951	35.8888
RPS3	158.029	-0.144367	0.0660951	-2.18423	0.028945	0.0953896	196.203	127.12	190.038	187.268	108.438	175.574	159.258	189.068	155.985	205.956	119.038	82.0187	171.708	155.126	122.398	164.132	140.435	135.468	153.275	142.057	123.094	100.006	119.038	140.719	207.834	144.83	240.697	183.566	141.122	152.084	117.707	204.872	190.122	160.514	192.009	195.861	210.003	173.162	245.324	141.211	160.635	186.037	133.643
GTF2H5	3.20095	0.639348	0.29281	2.18349	0.0289995	0.0954405	1.03265	8.2013	3.45523	10.4038	10.8438	0	2.21191	0	0	0	0	6.30913	5.88714	0	6.95442	0	11.7029	2.94496	12.773	3.05498	4.3445	5.93256	0	2.60591	3.20567	5.86539	2.09302	1.63067	3.73581	0	6.53929	1.16903	0.826616	1.25893	0.795069	2.06713	1.12151	1.32185	0	2.42274	2.98701	2.33193	2.73438
CLEC2B	2.73079	-0.76361	0.350403	-2.17923	0.0293142	0.0962169	1.03265	4.10065	0	0	10.8438	0	0	0	0	0	19.8397	0	2.94357	0	2.78177	0	0	0	0	3.05498	2.89633	3.39004	0	0.868637	1.06856	3.60947	0	4.892	5.18439	1.34192	0	2.63031	3.30646	3.14733	0.397535	2.06713	1.40189	0.660924	1.15176	2.42274	6.85906	3.36835	8.54495
HAVCR2	2.06464	0.807548	0.370503	2.1796	0.0292873	0.0962169	1.03265	0	3.45523	0	10.8438	0	0	2.2375	9.74905	0	0	0	2.94357	0	5.56353	4.31928	0	5.88991	6.38648	1.52749	2.89633	5.08505	0	1.73727	0	0.451184	0	0.931809	2.21099	2.68384	0	0.876769	2.47985	3.7768	1.1926	2.06713	1.68227	0.660924	1.15176	1.38442	1.99134	1.81373	1.36719
EIF3F	13.6669	0.398256	0.182925	2.17716	0.029469	0.0964754	20.6529	12.3019	13.8209	20.8075	16.2657	33.3367	12.1655	11.1875	48.7452	43.3592	0	6.30913	9.8119	18.2501	13.9088	8.63855	11.7029	14.7248	0	16.8024	10.8612	13.5601	0	15.6355	11.2198	9.02368	15.6976	11.6476	8.38652	11.63	13.0786	10.8135	22.3186	14.4777	17.094	15.5035	15.1404	13.8794	16.1246	14.5364	9.73544	9.32774	12.9883
PDIA6	12.167	0.453519	0.208312	2.17711	0.029472	0.0964754	6.19588	20.5032	3.45523	31.2113	2.71095	17.7796	12.1655	13.425	38.9962	10.8398	0	6.30913	11.7743	9.12506	25.0359	12.9578	23.4058	29.4496	0	9.16494	10.8612	15.2552	0	20.8473	12.2884	9.47487	5.23254	11.4147	5.48936	18.3396	0	8.47544	10.746	27.6965	11.131	8.26853	15.9815	9.25294	8.06229	16.6131	13.2756	5.95939	6.83596
RNASEH2C	6.55139	0.544605	0.250428	2.1747	0.0296524	0.096936	9.29382	24.6039	6.91046	0	10.8438	2.22245	4.42383	4.47499	29.2471	10.8398	19.8397	0	7.84952	0	4.17265	12.9578	0	0	6.38648	9.16494	10.1372	4.23755	0	8.68637	4.8085	5.41421	11.5116	3.49428	4.11702	5.81499	6.53929	5.26062	5.78631	6.92414	3.57781	7.23496	6.16831	6.60924	6.91053	7.61432	3.54016	3.10925	3.07618
RPL29	93.9534	-0.177764	0.0818394	-2.17211	0.0298477	0.0974439	92.9382	65.6104	127.843	124.845	59.6409	66.6735	99.5362	134.25	116.989	113.818	99.1983	88.3278	87.3259	100.376	86.2348	73.4277	70.2174	94.2386	114.957	65.6821	79.6491	66.1057	59.519	74.7028	90.8273	92.0415	87.9067	93.4138	90.5744	87.6722	45.775	107.258	112.42	74.2771	99.7812	98.7056	98.6929	111.696	102.506	88.2568	102.886	115.042	103.907
USMG5	13.0434	0.422148	0.194412	2.17141	0.0299005	0.0974861	8.26118	24.6039	3.45523	31.2113	40.6643	2.22245	11.0596	7.83124	0	5.4199	0	18.9274	18.6426	36.5003	26.4268	12.9578	11.7029	23.5597	19.1594	7.63745	18.1021	21.1877	0	11.2923	5.87706	18.0474	2.09302	9.08514	18.2979	4.02576	32.6964	4.38385	4.95969	10.0715	6.75809	5.16783	5.32718	5.28739	4.60702	15.5747	13.3862	5.95939	22.2169
ATP5J2	11.6208	0.468294	0.215884	2.16919	0.030068	0.0979014	14.4571	16.4026	13.8209	0	21.6876	2.22245	17.6953	19.0187	0	0	19.8397	31.5457	12.7555	27.3752	20.8632	25.9157	0	14.7248	19.1594	3.05498	16.6539	21.1877	0	15.6355	11.2198	8.12131	6.27905	9.78399	9.75886	12.9719	0	10.5212	11.5726	7.5536	11.5285	10.8524	8.41133	8.59201	3.45527	11.0754	8.96103	7.77312	9.91214
SRP9	9.3406	0.461651	0.212911	2.16828	0.0301373	0.0979963	17.555	24.6039	17.2761	0	24.3986	8.8898	4.42383	5.59374	19.4981	16.2597	0	0	11.7743	18.2501	9.73618	8.63855	0	14.7248	6.38648	3.05498	9.41308	18.6452	0	11.2923	8.54845	9.47487	6.27905	6.98857	6.25177	12.5246	13.0786	5.55287	7.43954	7.5536	8.74576	11.3692	7.00944	7.27016	10.3658	8.30653	11.7268	6.21849	8.54495
TUFM	5.23299	0.514682	0.237507	2.16701	0.0302338	0.0981795	6.19588	12.3019	3.45523	20.8075	2.71095	0	4.42383	6.71249	9.74905	10.8398	0	6.30913	8.83071	0	2.78177	4.31928	0	8.83487	0	3.05498	10.1372	8.47509	11.9038	8.68637	3.73995	3.60947	5.23254	4.65904	4.57446	7.15691	0	4.6761	6.61293	3.14733	5.56548	3.61748	4.76642	4.62647	6.91053	5.19158	4.75709	2.59104	2.73438
FCER1A	20.5742	-0.466022	0.21519	-2.16563	0.0303396	0.0983921	34.0774	12.3019	20.7314	20.8075	18.9767	15.5571	28.7549	16.7812	48.7452	0	0	18.9274	19.6238	9.12506	9.73618	17.2771	0	0	0	0	8.689	63.5632	0	29.5337	52.3593	13.5355	23.0232	13.7442	16.6206	25.9438	19.6179	34.194	24.7985	38.3975	50.8844	37.2084	24.3929	19.8277	27.6421	17.9975	28.5425	27.7241	14.6973
LSM1	2.96338	0.703373	0.325501	2.1609	0.0307034	0.0994398	7.22853	4.10065	0	0	5.4219	0	5.52979	3.35624	9.74905	0	0	0	2.94357	0	6.95442	4.31928	0	2.94496	0	3.05498	1.44817	4.23755	23.8076	4.34319	2.13711	2.25592	1.04651	0.931809	1.2961	4.92038	0	1.16903	1.65323	3.14733	4.37288	3.1007	3.36453	3.96554	3.45527	3.46105	2.65512	1.55462	4.10157
CALCOCO2	2.94934	0.731246	0.338943	2.15743	0.0309722	0.0998617	3.09794	8.2013	0	0	2.71095	0	0	4.47499	0	0	0	0	1.96238	0	4.17265	0	35.1087	5.88991	12.773	6.10996	2.89633	1.69502	0	2.60591	0.534278	2.7071	0	2.56247	2.43971	2.68384	6.53929	1.46128	3.30646	4.40627	1.1926	2.06713	1.96264	2.6437	2.30351	1.38442	1.77008	1.81373	2.39258
LINC00116	2.7103	0.693072	0.321183	2.15788	0.0309375	0.0998617	0	4.10065	3.45523	0	2.71095	0	5.52979	4.47499	0	5.4199	0	0	4.90595	0	4.17265	8.63855	0	8.83487	0	0	7.96491	8.47509	11.9038	0.868637	1.06856	2.7071	2.09302	1.16476	1.75354	4.02576	0	2.0458	4.13308	1.8884	1.59014	1.03357	1.96264	1.32185	3.45527	1.03832	1.21693	1.55462	2.39258
LMAN2	8.49443	0.51029	0.236547	2.15724	0.0309867	0.0998617	8.26118	12.3019	6.91046	10.4038	8.13285	0	12.1655	11.1875	38.9962	5.4199	0	6.30913	8.83071	0	13.9088	8.63855	11.7029	17.6697	19.1594	4.58247	6.51675	16.1027	0	8.68637	3.73995	6.76776	4.18603	4.65904	5.5656	16.1031	0	7.01415	14.8791	11.9599	7.55316	10.8524	8.97209	12.5576	11.5176	6.92211	10.7311	5.70029	4.44337
TXNDC12	3.73625	0.615961	0.285549	2.15711	0.0309972	0.0998617	5.16324	8.2013	6.91046	0	5.4219	0	4.42383	6.71249	0	0	0	12.6183	6.86833	9.12506	0	4.31928	0	5.88991	6.38648	0	3.62042	5.93256	0	6.9491	5.34278	2.7071	4.18603	2.09657	2.89716	4.47307	6.53929	2.92256	1.65323	6.29467	5.16795	6.2014	1.96264	3.96554	3.45527	4.49937	2.98701	2.59104	4.10157
CALM3	11.4756	0.436709	0.202887	2.15248	0.0313596	0.100778	11.3591	16.4026	27.6418	0	13.5548	15.5571	5.52979	13.425	0	54.199	0	0	9.8119	9.12506	19.4724	17.2771	0	14.7248	6.38648	15.2749	9.41308	19.4927	0	16.5041	16.0283	4.96302	28.2557	7.68742	8.08155	10.2881	6.53929	7.89092	9.09277	16.3661	9.54083	12.9196	17.6638	11.2357	16.1246	11.0754	10.0673	6.9958	8.88674
EPC1	2.76361	-0.792678	0.368273	-2.15242	0.0313642	0.100778	0	0	3.45523	0	0	0	1.10596	0	0	10.8398	0	0	3.92476	0	1.39088	4.31928	0	2.94496	0	6.10996	1.44817	1.69502	0	2.60591	3.73995	0.902368	4.18603	6.28971	2.74468	1.34192	0	1.75354	3.30646	1.8884	4.77041	1.55035	3.92529	8.59201	3.45527	3.80716	3.09764	3.36835	3.75978
UQCRC2	6.43515	0.549827	0.255678	2.15047	0.0315181	0.10114	8.26118	8.2013	3.45523	0	10.8438	15.5571	3.31787	8.94999	9.74905	0	39.6793	0	5.88714	0	4.17265	0	0	17.6697	19.1594	10.6924	4.3445	8.47509	0	6.9491	4.8085	2.7071	4.18603	5.59085	4.72695	7.60422	0	3.79933	5.78631	3.14733	7.55316	3.61748	4.76642	9.25294	13.8211	6.22989	3.65079	5.18208	3.75978
ZDHHC12	2.83412	0.753165	0.350662	2.14784	0.0317266	0.101675	6.19588	0	6.91046	0	0	0	4.42383	2.2375	9.74905	0	0	0	2.94357	0	1.39088	0	0	5.88991	12.773	6.10996	2.17225	5.08505	11.9038	2.60591	0.534278	3.60947	2.09302	2.32952	1.14362	4.02576	0	2.33805	1.65323	3.7768	3.57781	1.03357	1.96264	4.62647	3.45527	2.07663	1.99134	1.55462	2.39258
TNFRSF4	2.35305	0.753582	0.351065	2.14656	0.0318281	0.101867	0	0	3.45523	0	0	0	4.42383	4.47499	0	0	0	18.9274	4.90595	0	5.56353	0	0	0	6.38648	1.52749	5.06858	7.62758	0	5.21182	1.06856	1.80474	2.09302	1.39771	2.66844	3.13115	0	2.33805	2.47985	0.629467	3.18028	0.516783	0.560755	0.660924	2.30351	1.03832	2.87638	1.55462	1.70899
METAP2	4.99295	0.62659	0.292703	2.1407	0.0322981	0.103236	5.16324	16.4026	6.91046	20.8075	8.13285	0	4.42383	5.59374	0	0	0	18.9274	3.92476	0	2.78177	0	23.4058	2.94496	6.38648	1.52749	4.3445	9.3226	23.8076	1.73727	3.20567	3.15829	6.27905	6.28971	4.49822	1.78923	6.53929	2.63031	3.30646	1.25893	1.59014	0.516783	2.5234	1.98277	3.45527	3.46105	3.20827	2.85014	5.46877
ANAPC11	7.94054	0.440278	0.205741	2.13996	0.0323577	0.103291	4.13059	12.3019	3.45523	0	5.4219	11.1122	7.7417	8.94999	19.4981	16.2597	19.8397	0	10.7931	0	12.5179	4.31928	11.7029	23.5597	12.773	9.16494	3.62042	10.1701	0	12.1609	6.94562	8.5725	5.23254	4.42609	5.87056	4.02576	0	8.76769	8.26616	10.0715	9.54083	9.30209	6.72906	8.59201	6.91053	9.69095	5.75276	4.40477	6.15236
RBM39	13.7158	-0.424794	0.198554	-2.13944	0.0324004	0.103292	12.3918	8.2013	3.45523	20.8075	10.8438	13.3347	9.95362	8.94999	0	5.4199	19.8397	31.5457	9.8119	18.2501	5.56353	8.63855	70.2174	5.88991	12.773	9.16494	15.2057	15.2552	0	6.08046	11.7541	13.0843	8.37207	19.568	15.2482	9.39345	0	11.1057	13.2259	6.29467	10.3359	7.23496	8.97209	11.8966	12.6693	13.8442	16.2626	12.6961	16.7481
CASP1	2.10131	0.877623	0.410732	2.13673	0.0326202	0.103857	0	4.10065	0	0	0	0	2.21191	0	0	0	0	6.30913	1.96238	0	4.17265	0	11.7029	17.6697	0	0	6.51675	4.23755	0	3.47455	0.534278	0.451184	1.04651	0.232952	0.991134	4.02576	0	0.876769	0	0	4.37288	1.03357	1.40189	0.660924	2.30351	4.84547	3.20827	0.777312	1.36719
SEPT7	13.963	0.478254	0.224056	2.13453	0.0327992	0.104291	13.4244	32.8052	3.45523	10.4038	24.3986	0	12.1655	14.5437	0	0	39.6793	12.6183	11.7743	27.3752	6.95442	51.8313	11.7029	17.6697	44.7053	25.9673	13.7576	24.5778	11.9038	13.0296	8.54845	8.12131	11.5116	17.4714	14.6383	5.36768	0	8.18318	14.8791	6.92414	6.75809	10.3357	7.28982	9.25294	9.21404	13.4981	13.3862	13.7325	13.6719
CSF2RB	2.45196	-0.77125	0.362503	-2.12757	0.0333729	0.105977	4.13059	0	0	0	2.71095	0	1.10596	0	0	0	0	0	6.86833	0	1.39088	0	0	0	0	0	2.89633	5.08505	0	2.60591	2.13711	2.25592	1.04651	3.49428	4.6507	2.23654	6.53929	0.876769	2.47985	1.25893	5.96302	3.1007	3.36453	3.30462	2.30351	3.80716	3.20827	0.777312	4.44337
POLR2L	15.3031	0.324013	0.152778	2.1208	0.0339382	0.107633	12.3918	32.8052	20.7314	10.4038	32.5314	8.8898	21.0132	23.4937	9.74905	16.2597	19.8397	18.9274	11.7743	9.12506	22.2541	21.5964	11.7029	20.6147	6.38648	19.8574	20.9984	26.2728	0	8.68637	16.5626	15.7914	16.7441	7.45447	18.9078	16.5504	19.6179	13.7361	11.5726	13.2188	7.15562	7.75175	12.8974	9.91386	9.21404	13.152	9.51418	6.4776	12.6465
CREG1	2.16251	-0.879614	0.415326	-2.11789	0.0341843	0.108132	1.03265	0	0	0	0	0	3.31787	1.11875	0	0	0	0	0	0	0	0	0	5.88991	0	3.05498	0.724083	0.847509	11.9038	0.868637	3.73995	4.06066	3.13953	1.39771	2.43971	1.78923	6.53929	2.63031	0.826616	3.14733	3.97535	3.61748	2.5234	3.30462	3.45527	2.76884	3.42953	2.33193	5.12697
METTL9	3.55042	-0.652112	0.307897	-2.11795	0.0341792	0.108132	3.09794	0	0	0	0	0	3.31787	4.47499	0	5.4199	0	12.6183	1.96238	0	0	0	0	2.94496	0	3.05498	4.3445	3.39004	0	5.21182	6.94562	3.60947	1.04651	3.02838	3.20212	8.49883	6.53929	4.38385	5.78631	5.6652	4.37288	5.16783	5.0468	7.27016	5.75878	4.15326	2.65512	2.59104	3.75978
KLF10	3.21593	-0.761026	0.360142	-2.11313	0.03459	0.109071	0	0	0	10.4038	0	0	2.21191	2.2375	0	0	0	0	2.94357	0	2.78177	4.31928	0	2.94496	0	3.05498	5.79266	0	23.8076	2.60591	5.34278	0.902368	0	3.26133	5.5656	6.70961	0	1.75354	4.13308	6.29467	4.37288	2.58392	2.5234	2.6437	4.60702	3.11495	2.87638	2.85014	3.75978
PBX1	3.60026	0.798099	0.377738	2.11283	0.034615	0.109071	1.03265	12.3019	0	0	10.8438	0	1.10596	0	19.4981	10.8398	0	6.30913	0	9.12506	4.17265	8.63855	0	11.7798	6.38648	6.10996	5.06858	9.3226	0	0	1.60283	1.80474	1.04651	3.96019	3.12588	2.68384	0	0.876769	2.47985	0.629467	2.38521	1.55035	0.841133	2.6437	0	1.73053	3.42953	2.33193	1.70899
PHB	5.64555	0.590625	0.279439	2.11361	0.0345486	0.109071	13.4244	8.2013	10.3657	0	2.71095	17.7796	5.52979	5.59374	0	27.0995	19.8397	0	3.92476	0	2.78177	0	11.7029	14.7248	12.773	0	4.3445	3.39004	0	8.68637	8.01417	2.7071	10.4651	3.72724	2.05851	2.23654	0	4.38385	7.43954	3.7768	3.97535	5.68461	6.44869	4.62647	6.91053	3.80716	3.87205	2.85014	4.78517
CCDC53	2.84789	0.679395	0.321828	2.11105	0.034768	0.109222	0	4.10065	0	0	0	13.3347	3.31787	5.59374	0	5.4199	0	0	2.94357	9.12506	2.78177	4.31928	0	2.94496	6.38648	6.10996	1.44817	2.54253	0	8.68637	3.73995	1.80474	2.09302	1.86362	1.06737	3.57846	0	4.09159	2.47985	1.8884	3.57781	4.65105	3.08415	2.6437	6.91053	1.38442	2.76575	2.59104	1.70899
LYN	2.36522	0.880152	0.416959	2.11088	0.0347825	0.109222	3.09794	0	3.45523	10.4038	2.71095	8.8898	1.10596	7.83124	0	0	0	0	0.98119	9.12506	5.56353	8.63855	0	0	0	13.7474	2.17225	0	0	0	1.06856	0.902368	2.09302	2.56247	2.13475	0.447307	0	1.16903	1.65323	2.51787	0.795069	0.516783	1.96264	1.32185	0	1.73053	1.99134	1.03642	2.05079
SRSF4	4.22418	0.702901	0.333016	2.11071	0.0347971	0.109222	6.19588	4.10065	6.91046	10.4038	2.71095	6.66735	3.31787	5.59374	9.74905	0	59.519	0	1.96238	0	0	4.31928	0	8.83487	0	3.05498	2.89633	2.54253	0	3.47455	3.73995	1.35355	4.18603	3.96019	1.52482	2.23654	6.53929	0.876769	1.65323	0.629467	0.795069	1.03357	3.08415	2.6437	4.60702	4.15326	3.09764	1.29552	1.36719
SYNGR2	3.34681	0.654157	0.310183	2.10894	0.0349499	0.10956	2.06529	8.2013	3.45523	0	13.5548	6.66735	2.21191	3.35624	0	5.4199	0	6.30913	1.96238	0	0	0	0	2.94496	0	3.05498	5.06858	10.1701	11.9038	7.81774	0.534278	6.76776	3.13953	2.56247	3.58333	4.92038	0	5.84513	0	4.40627	3.97535	1.55035	3.08415	6.60924	2.30351	4.15326	3.54016	0.777312	2.73438
HADHB	3.4831	0.613831	0.291362	2.10676	0.035138	0.109868	3.09794	4.10065	13.8209	0	0	2.22245	7.7417	3.35624	0	5.4199	19.8397	0	1.96238	0	6.95442	0	0	8.83487	0	6.10996	3.62042	5.08505	0	4.34319	2.13711	0	5.23254	2.09657	2.9734	1.78923	6.53929	2.92256	4.95969	5.03573	4.37288	2.06713	6.44869	2.6437	0	3.80716	2.98701	4.14566	2.39258
MPC2	4.23977	-0.614297	0.291549	-2.10701	0.0351164	0.109868	3.09794	4.10065	0	0	0	0	2.21191	4.47499	0	0	0	0	4.90595	0	6.95442	4.31928	11.7029	11.7798	0	3.05498	3.62042	1.69502	0	4.34319	11.2198	3.60947	3.13953	4.65904	6.25177	7.15691	6.53929	5.26062	4.13308	6.29467	6.36055	7.23496	3.36453	2.6437	10.3658	4.84547	4.97835	7.77312	4.10157
TXNDC17	4.83432	0.604484	0.287316	2.1039	0.0353872	0.110506	3.09794	0	6.91046	0	2.71095	4.4449	3.31787	4.47499	0	32.5194	0	6.30913	6.86833	0	11.1271	8.63855	0	14.7248	12.773	3.05498	5.79266	6.78007	0	6.08046	3.20567	4.51184	1.04651	2.32952	4.72695	1.78923	0	4.38385	7.43954	3.7768	3.97535	4.13426	4.76642	0.660924	3.45527	2.76884	2.87638	2.59104	1.70899
DR1	2.1643	0.789193	0.376339	2.09702	0.0359915	0.112249	1.03265	8.2013	0	0	5.4219	6.66735	3.31787	1.11875	0	0	0	0	2.94357	18.2501	4.17265	0	0	0	0	3.05498	1.44817	4.23755	0	1.73727	1.06856	2.7071	0	4.19314	2.36347	0.894614	0	0.876769	0	0	1.1926	0.516783	2.24302	0.660924	0	2.07663	1.1063	1.03642	2.05079
NT5C	3.82511	0.704808	0.336198	2.09641	0.0360461	0.112276	2.06529	4.10065	3.45523	0	0	6.66735	3.31787	1.11875	9.74905	5.4199	0	0	2.94357	18.2501	2.78177	8.63855	23.4058	17.6697	0	1.52749	4.3445	0.847509	11.9038	1.73727	1.60283	4.51184	4.18603	1.16476	1.75354	2.23654	0	4.6761	3.30646	1.8884	3.18028	1.55035	1.12151	4.62647	2.30351	3.11495	3.09764	1.81373	2.73438
NDUFB6	5.18279	0.603786	0.288725	2.09122	0.0365087	0.113543	3.09794	12.3019	0	10.4038	0	8.8898	6.63574	5.59374	29.2471	0	0	6.30913	5.88714	9.12506	9.73618	4.31928	0	20.6147	0	1.52749	5.06858	5.08505	0	7.81774	6.41134	5.41421	0	5.3579	3.04964	6.2623	0	2.92256	4.95969	2.51787	2.78274	2.58392	6.16831	7.27016	3.45527	6.92211	4.31457	4.66387	2.05079
NMI	3.22733	0.641637	0.306885	2.0908	0.0365456	0.113543	7.22853	4.10065	3.45523	10.4038	2.71095	6.66735	3.31787	5.59374	0	0	0	6.30913	0.98119	9.12506	4.17265	0	0	2.94496	0	0	2.89633	2.54253	11.9038	5.21182	5.34278	1.80474	6.27905	1.39771	1.75354	3.57846	0	1.75354	1.65323	2.51787	5.16795	5.16783	1.68227	3.96554	2.30351	4.15326	2.76575	1.55462	0.341798
LRPAP1	4.84045	0.577338	0.276298	2.08955	0.0366585	0.113748	6.19588	0	3.45523	10.4038	5.4219	4.4449	1.10596	5.59374	9.74905	16.2597	0	0	8.83071	18.2501	1.39088	8.63855	0	11.7798	6.38648	7.63745	2.17225	4.23755	0	6.9491	4.8085	1.35355	4.18603	3.26133	2.28723	8.49883	6.53929	4.96836	3.30646	1.8884	3.57781	4.13426	7.85058	6.60924	3.45527	3.11495	4.53583	2.85014	2.73438
GNG5	12.3943	0.353391	0.169591	2.08379	0.0371796	0.115073	19.6203	20.5032	17.2761	10.4038	13.5548	4.4449	17.6953	17.9	9.74905	21.6796	19.8397	12.6183	13.7367	0	19.4724	12.9578	23.4058	14.7248	25.5459	6.10996	8.689	6.78007	0	19.11	13.8912	9.92605	8.37207	8.61923	8.76772	8.94614	26.1572	8.47544	11.5726	9.442	13.9137	9.30209	11.4955	7.27016	13.8211	11.4215	10.5099	9.06864	11.2793
WDR61	3.25362	0.658628	0.316064	2.08384	0.0371746	0.115073	8.26118	0	0	0	2.71095	0	0	4.47499	0	5.4199	0	6.30913	4.90595	9.12506	2.78177	4.31928	0	5.88991	0	4.58247	1.44817	6.78007	11.9038	5.21182	3.73995	2.7071	5.23254	2.09657	1.14362	8.49883	6.53929	0.584513	2.47985	6.29467	1.98767	3.61748	2.80378	1.98277	1.15176	3.80716	2.98701	5.70029	2.39258
C6orf1	3.13967	0.628429	0.302511	2.07738	0.0377669	0.116488	3.09794	8.2013	3.45523	0	2.71095	4.4449	3.31787	4.47499	19.4981	0	0	0	2.94357	0	0	4.31928	0	2.94496	0	3.05498	3.62042	6.78007	0	6.9491	3.73995	4.06066	3.13953	3.72724	2.28723	1.34192	6.53929	2.92256	0.826616	1.8884	1.98767	5.16783	2.24302	7.27016	4.60702	3.11495	2.43386	3.36835	2.73438
EVI2B	5.22824	-0.570876	0.274825	-2.07723	0.03778	0.116488	5.16324	8.2013	0	0	16.2657	0	3.31787	3.35624	0	0	19.8397	0	2.94357	0	2.78177	4.31928	0	5.88991	6.38648	0	5.79266	7.62758	0	2.60591	4.27423	8.5725	6.27905	12.5794	9.30141	7.15691	13.0786	4.09159	1.65323	1.8884	7.15562	2.58392	1.96264	2.6437	3.45527	5.53768	7.63347	2.85014	10.2539
GPR183	7.60791	0.597398	0.287581	2.07732	0.0377721	0.116488	2.06529	24.6039	0	31.2113	27.1095	0	1.10596	4.47499	9.74905	0	0	25.2365	25.5109	9.12506	18.0815	4.31928	0	8.83487	6.38648	10.6924	7.24083	8.47509	0	19.9787	4.27423	1.80474	9.41858	9.31809	9.75886	7.60422	0	3.21482	4.13308	1.8884	5.56548	3.1007	2.24302	1.98277	4.60702	7.26821	10.178	3.88656	6.15236
RNF146	2.50903	0.747938	0.361074	2.07143	0.0383191	0.118001	4.13059	4.10065	3.45523	0	10.8438	11.1122	2.21191	1.11875	0	0	0	6.30913	0.98119	18.2501	1.39088	8.63855	0	0	0	0	1.44817	3.39004	0	1.73727	3.73995	2.25592	2.09302	3.49428	1.52482	1.78923	0	1.16903	0.826616	0.629467	1.1926	2.06713	1.68227	1.98277	0	0.346105	2.76575	1.55462	3.07618
RAB7A	10.5001	0.367675	0.177571	2.07058	0.0383983	0.118096	7.22853	16.4026	10.3657	10.4038	16.2657	11.1122	6.63574	15.6625	29.2471	16.2597	0	6.30913	13.7367	9.12506	11.1271	4.31928	23.4058	11.7798	19.1594	7.63745	13.0335	11.0176	11.9038	11.2923	10.1513	9.47487	14.6511	9.55104	10.5213	9.39345	13.0786	9.35221	9.91939	9.442	7.55316	7.23496	7.28982	5.28739	12.6693	10.7293	9.84607	7.25491	6.49416
CBFB	2.31348	0.764987	0.369959	2.06776	0.0386627	0.11876	1.03265	8.2013	3.45523	0	2.71095	2.22245	0	0	9.74905	16.2597	0	0	1.96238	9.12506	1.39088	0	0	2.94496	0	3.05498	5.06858	1.69502	0	3.47455	2.13711	1.35355	2.09302	0.698857	1.60106	0.894614	0	0.584513	3.30646	1.8884	0.795069	2.06713	0.841133	0.660924	0	1.73053	0.88504	1.03642	1.70899
COPB2	6.2595	0.970338	0.469434	2.06704	0.0387305	0.118819	3.09794	0	0	0	0	2.22245	3.31787	3.35624	29.2471	0	198.397	12.6183	2.94357	0	4.17265	0	0	11.7798	0	1.52749	0.724083	2.54253	0	2.60591	1.06856	1.35355	2.09302	2.09657	1.90603	2.23654	6.53929	1.75354	0.826616	2.51787	5.16795	2.58392	1.68227	0	2.30351	0.346105	2.65512	1.55462	1.02539
POLR2G	5.04873	0.564374	0.273261	2.06533	0.038892	0.119165	4.13059	0	0	0	13.5548	4.4449	7.7417	10.0687	19.4981	5.4199	0	0	4.90595	9.12506	8.3453	0	0	0	19.1594	9.16494	4.3445	10.1701	0	13.0296	6.94562	2.7071	4.18603	3.49428	3.73581	8.49883	0	8.18318	4.95969	1.25893	5.96302	3.61748	4.48604	4.62647	4.60702	3.80716	3.98268	5.70029	2.73438
GMFG	14.3406	0.375674	0.181965	2.06454	0.0389667	0.119244	25.8162	20.5032	20.7314	10.4038	16.2657	26.6694	15.4834	19.0187	19.4981	10.8398	0	12.6183	10.7931	36.5003	12.5179	8.63855	0	2.94496	6.38648	12.2199	5.79266	16.1027	71.4227	18.2414	13.357	9.47487	10.4651	10.2499	9.68261	22.3654	26.1572	13.1515	12.3992	10.7009	13.5162	17.5706	9.81322	13.8794	6.91053	13.4981	11.5055	10.8824	8.20315
COPS4	3.01032	0.700591	0.339517	2.06349	0.0390657	0.119397	4.13059	0	3.45523	0	8.13285	0	3.31787	1.11875	0	16.2597	0	0	4.90595	0	4.17265	0	11.7029	14.7248	0	6.10996	0.724083	5.08505	0	4.34319	2.67139	0.902368	2.09302	2.79543	2.66844	1.78923	0	2.0458	1.65323	3.14733	3.97535	3.61748	2.24302	0.660924	5.75878	4.15326	2.65512	1.81373	1.02539
EMP3	33.4748	-0.282735	0.137082	-2.06253	0.0391572	0.119527	27.8815	28.7045	48.3732	31.2113	24.3986	40.0041	34.2847	29.0875	19.4981	70.4587	0	25.2365	30.4169	36.5003	38.9447	17.2771	0	38.2844	12.773	22.9124	20.2743	31.3578	35.7114	29.5337	53.9621	17.145	54.4185	38.903	32.9361	52.7822	6.53929	49.3913	39.6776	47.21	28.6225	52.7119	37.2902	49.5693	71.4088	35.6488	31.5296	33.6835	29.0528
PQLC3	2.05512	0.779347	0.378592	2.05854	0.0395382	0.12054	2.06529	4.10065	3.45523	0	2.71095	2.22245	0	2.2375	0	0	0	0	1.96238	9.12506	2.78177	4.31928	0	2.94496	0	9.16494	1.44817	4.23755	0	0.868637	2.67139	0.902368	2.09302	0.931809	1.98227	2.23654	0	1.46128	2.47985	13.2188	1.1926	1.03357	0.560755	0	1.15176	1.03832	2.10197	2.07283	1.02539
COX7B	10.4777	0.436087	0.21209	2.05615	0.0397685	0.121091	5.16324	36.9058	3.45523	10.4038	21.6876	2.22245	4.42383	7.83124	9.74905	0	0	18.9274	11.7743	9.12506	31.9903	17.2771	0	32.3945	25.5459	6.10996	10.1372	25.4253	0	2.60591	2.67139	9.47487	2.09302	12.8124	15.7819	1.78923	26.1572	4.38385	4.13308	4.40627	2.78274	3.1007	4.48604	1.98277	3.45527	14.1903	9.84607	10.8824	17.4317
TGFB1	2.87008	0.644425	0.313908	2.05291	0.0400811	0.12189	6.19588	4.10065	6.91046	0	10.8438	0	2.21191	5.59374	0	10.8398	0	0	3.92476	0	1.39088	4.31928	0	2.94496	6.38648	4.58247	6.51675	1.69502	0	2.60591	1.60283	1.80474	3.13953	1.63067	2.66844	3.57846	0	1.16903	2.47985	4.40627	3.18028	3.61748	1.68227	1.32185	4.60702	3.46105	3.54016	1.55462	2.39258
CPM	2.80328	-0.715471	0.34896	-2.05029	0.0403357	0.122344	1.03265	4.10065	0	0	0	0	3.31787	2.2375	0	0	0	0	5.88714	0	1.39088	4.31928	11.7029	0	0	1.52749	2.17225	2.54253	0	2.60591	2.67139	6.76776	3.13953	3.26133	8.76772	2.68384	0	1.75354	0	0.629467	7.55316	3.1007	3.08415	0	4.60702	9.34484	8.8504	5.95939	3.07618
GLA	1.82056	-0.902131	0.4401	-2.04983	0.0403806	0.122344	0	0	3.45523	0	0	0	0	0	0	0	0	0	0.98119	0	0	0	0	5.88991	6.38648	3.05498	0.724083	0.847509	0	0.868637	3.20567	0.451184	2.09302	2.32952	3.58333	4.02576	6.53929	4.09159	3.30646	3.7768	4.37288	1.55035	1.96264	2.6437	1.15176	1.38442	2.32323	0.777312	1.02539
SPI1	4.19313	0.529476	0.258198	2.05066	0.0402998	0.122344	4.13059	4.10065	0	0	5.4219	2.22245	6.63574	7.83124	0	0	19.8397	6.30913	6.86833	9.12506	4.17265	4.31928	0	8.83487	6.38648	6.10996	5.06858	6.78007	0	2.60591	4.27423	5.86539	5.23254	2.32952	2.89716	5.81499	0	5.84513	4.13308	1.25893	3.97535	5.16783	3.92529	7.27016	3.45527	3.46105	3.76142	0.777312	3.07618
MPLKIP	5.26621	0.514509	0.251238	2.0479	0.0405698	0.122765	8.26118	12.3019	13.8209	0	2.71095	33.3367	5.52979	5.59374	0	5.4199	0	6.30913	2.94357	0	6.95442	4.31928	0	5.88991	6.38648	3.05498	5.79266	3.39004	0	10.4236	5.34278	4.06066	3.13953	2.79543	4.19326	8.49883	13.0786	5.55287	4.95969	3.7768	1.98767	6.2014	3.64491	6.60924	4.60702	5.88379	3.87205	2.85014	3.07618
TERF2IP	6.80985	0.490999	0.239852	2.04709	0.0406489	0.122852	3.09794	12.3019	17.2761	0	18.9767	13.3347	5.52979	8.94999	19.4981	16.2597	0	0	5.88714	0	8.3453	12.9578	0	2.94496	19.1594	6.10996	6.51675	8.47509	0	8.68637	10.1513	2.7071	3.13953	7.45447	6.55673	4.92038	0	5.26062	11.5726	8.81254	8.34823	5.68461	7.85058	4.62647	6.91053	6.22989	6.08465	6.21849	4.10157
IDH2	3.75829	0.735607	0.360272	2.04181	0.0411707	0.124275	1.03265	28.7045	0	0	2.71095	2.22245	2.21191	3.35624	0	0	0	18.9274	1.96238	0	4.17265	4.31928	0	20.6147	0	7.63745	2.17225	3.39004	0	7.81774	2.67139	2.7071	3.13953	1.86362	0.991134	7.15691	0	2.63031	3.30646	7.5536	1.59014	6.2014	2.24302	1.98277	4.60702	4.49937	1.88071	1.29552	2.05079
BANF1	9.43241	0.398961	0.195875	2.03681	0.0416691	0.124566	9.29382	20.5032	13.8209	0	18.9767	8.8898	16.5894	11.1875	0	16.2597	19.8397	0	18.6426	0	11.1271	4.31928	11.7029	8.83487	6.38648	0	11.5853	14.4077	23.8076	11.2923	9.61701	5.41421	14.6511	8.15333	7.16666	12.0773	0	11.6903	13.2259	5.6652	9.93836	8.26853	10.374	11.8966	10.3658	8.65263	11.8374	5.70029	4.78517
CLNS1A	5.4064	0.469452	0.230208	2.03925	0.0414251	0.124566	11.3591	12.3019	3.45523	10.4038	2.71095	6.66735	7.7417	6.71249	0	0	0	6.30913	6.86833	0	9.73618	8.63855	0	5.88991	12.773	4.58247	8.689	3.39004	0	1.73727	9.61701	7.67013	6.27905	6.98857	3.96454	4.47307	6.53929	5.55287	0.826616	5.03573	8.34823	6.71818	5.60755	7.93109	5.75878	5.88379	3.65079	4.14566	5.81056
DDAH2	8.12932	0.422564	0.207178	2.03962	0.0413883	0.124566	5.16324	8.2013	10.3657	10.4038	16.2657	8.8898	7.7417	12.3062	0	27.0995	0	18.9274	5.88714	9.12506	8.3453	4.31928	0	2.94496	6.38648	15.2749	5.06858	19.4927	0	6.08046	5.34278	7.21895	6.27905	8.85218	6.25177	7.15691	13.0786	6.42964	4.95969	6.29467	7.95069	14.4699	10.6544	11.2357	2.30351	15.2286	7.19095	8.29132	6.83596
DHX36	2.23592	-0.828947	0.406868	-2.03739	0.0416115	0.124566	1.03265	4.10065	0	0	0	0	1.10596	0	0	5.4199	0	0	2.94357	0	1.39088	0	0	0	6.38648	0	2.89633	0.847509	0	0.868637	1.60283	3.15829	0	3.49428	2.51595	0.447307	13.0786	1.16903	1.65323	1.8884	1.1926	1.55035	2.24302	1.98277	3.45527	2.07663	2.87638	2.85014	4.44337
NKG7	2.55375	0.744395	0.365482	2.03675	0.0416751	0.124566	0	0	0	0	0	0	8.84766	6.71249	0	0	0	18.9274	3.92476	0	5.56353	4.31928	0	0	0	0	8.689	5.08505	0	6.9491	0	0.902368	0	0.465904	1.6773	1.78923	0	1.16903	0	0.629467	0.397535	1.55035	0.841133	1.98277	0	18.6897	1.43819	0.518208	4.78517
OSTC	10.0343	0.455786	0.223431	2.03994	0.0413564	0.124566	8.26118	53.3084	13.8209	10.4038	13.5548	11.1122	7.7417	6.71249	0	5.4199	0	6.30913	5.88714	9.12506	22.2541	25.9157	0	11.7798	6.38648	12.2199	9.41308	8.47509	23.8076	9.55501	7.4799	6.76776	6.27905	7.92038	8.61524	10.2881	13.0786	5.55287	4.95969	11.9599	4.77041	7.75175	7.28982	7.27016	3.45527	11.4215	8.62914	9.58684	10.2539
RPL38	50.502	-0.23122	0.113512	-2.03696	0.0416536	0.124566	21.6856	65.6104	38.0075	52.0189	94.8833	24.4469	33.1787	38.0374	9.74905	32.5194	0	94.637	39.2476	54.7504	59.808	82.0662	70.2174	38.2844	38.3189	59.5721	91.2345	60.1731	23.8076	26.0591	30.9881	78.9572	37.6743	53.1131	82.2641	34.8899	71.9322	40.9159	38.8509	33.9912	28.225	29.9734	33.9257	27.7588	14.9728	57.7996	51.9961	49.2297	90.5764
ZFP36L2	6.86726	-0.483873	0.237499	-2.03737	0.0416133	0.124566	8.26118	4.10065	6.91046	0	2.71095	4.4449	2.21191	7.83124	9.74905	10.8398	0	0	4.90595	0	5.56353	4.31928	0	8.83487	0	9.16494	2.89633	11.0176	23.8076	3.47455	8.54845	7.21895	19.8837	4.892	7.70035	4.02576	13.0786	6.13739	11.5726	1.25893	9.93836	7.23496	8.41133	20.4886	4.60702	6.576	7.41221	5.95939	7.51955
ANXA2	3.12935	0.771002	0.378814	2.0353	0.0418202	0.124847	4.13059	0	0	0	0	4.4449	4.42383	1.11875	0	5.4199	0	0	2.94357	0	11.1271	0	0	38.2844	6.38648	1.52749	0.724083	3.39004	11.9038	2.60591	2.67139	0.451184	2.09302	2.32952	1.44858	6.2623	0	1.16903	4.13308	3.14733	2.38521	1.03357	1.40189	3.96554	4.60702	0.692211	3.09764	1.29552	1.02539
SCAMP2	4.69402	0.648141	0.318839	2.03282	0.0420712	0.125292	3.09794	0	3.45523	0	0	2.22245	5.52979	6.71249	29.2471	5.4199	19.8397	6.30913	4.90595	0	4.17265	4.31928	11.7029	8.83487	6.38648	6.10996	2.89633	6.78007	0	1.73727	4.27423	0.451184	7.32556	2.79543	2.05851	3.57846	0	4.96836	4.95969	5.03573	7.55316	2.06713	4.48604	8.59201	4.60702	5.19158	2.76575	2.85014	1.36719
ZEB2	3.70811	-0.714471	0.35147	-2.03281	0.0420719	0.125292	0	0	0	0	8.13285	0	0	0	0	0	0	6.30913	4.90595	0	0	4.31928	0	11.7798	6.38648	7.63745	4.3445	7.62758	0	1.73727	1.06856	4.06066	1.04651	9.08514	5.41312	2.68384	0	2.0458	1.65323	1.25893	2.38521	1.03357	2.5234	1.32185	6.91053	6.92211	3.42953	3.36835	6.15236
C1orf35	1.83826	0.905465	0.447121	2.0251	0.0428567	0.127474	0	8.2013	0	0	8.13285	0	3.31787	1.11875	0	5.4199	0	0	3.92476	0	4.17265	0	0	8.83487	12.773	0	0.724083	1.69502	0	2.60591	0.534278	0	2.09302	3.96019	1.21986	2.68384	0	3.79933	0	0	1.98767	0.516783	0.560755	0	0	2.42274	2.43386	1.81373	1.36719
SLC45A3	12.0786	0.489643	0.242857	2.01618	0.0437814	0.130066	12.3918	8.2013	38.0075	31.2113	5.4219	6.66735	9.95362	17.9	0	43.3592	0	37.8548	21.5862	0	8.3453	4.31928	0	17.6697	0	12.2199	20.9984	24.5778	0	9.55501	5.87706	11.7308	12.5581	10.4828	7.09042	10.2881	13.0786	10.8135	19.0122	15.7367	13.9137	8.26853	14.5796	15.8622	9.21404	16.6131	15.1563	5.18208	7.86135
AK2	3.73061	0.67566	0.33541	2.01443	0.0439644	0.130451	2.06529	16.4026	0	0	5.4219	0	2.21191	4.47499	19.4981	5.4199	0	0	1.96238	0	12.5179	4.31928	0	5.88991	0	3.05498	0.724083	8.47509	11.9038	6.08046	2.13711	2.25592	4.18603	2.32952	2.36347	4.47307	13.0786	3.50708	3.30646	2.51787	1.98767	1.55035	2.5234	4.62647	4.60702	1.03832	2.54449	1.29552	1.02539
SLIRP	8.90365	0.46626	0.232399	2.0063	0.0448247	0.132681	8.26118	16.4026	6.91046	0	21.6876	2.22245	6.63574	7.83124	0	21.6796	0	18.9274	4.90595	9.12506	13.9088	4.31928	23.4058	17.6697	12.773	6.10996	10.1372	16.9502	47.6152	3.47455	8.54845	4.96302	7.32556	4.892	10.5213	6.2623	6.53929	6.13739	4.95969	8.81254	3.97535	4.13426	7.00944	5.28739	8.06229	6.92211	5.97402	5.44118	7.51955
SNRPB2	6.15939	0.527271	0.262776	2.00654	0.0447988	0.132681	2.06529	24.6039	13.8209	0	18.9767	0	4.42383	1.11875	0	0	0	18.9274	11.7743	0	12.5179	12.9578	11.7029	0	6.38648	6.10996	14.4817	10.1701	0	6.08046	6.41134	6.31658	3.13953	5.3579	10.8262	3.13115	0	2.63031	1.65323	4.40627	0.397535	5.16783	4.48604	5.94832	0	7.26821	5.75276	4.14566	5.12697
PSMD13	3.1982	0.614543	0.306544	2.00475	0.0449902	0.13301	4.13059	4.10065	3.45523	10.4038	2.71095	2.22245	2.21191	7.83124	0	5.4199	0	0	3.92476	9.12506	8.3453	0	0	11.7798	0	0	4.3445	2.54253	0	6.9491	3.73995	0.902368	4.18603	2.32952	1.90603	3.13115	0	3.50708	5.78631	3.7768	3.97535	3.1007	3.08415	2.6437	4.60702	3.46105	2.65512	2.07283	1.36719
CCDC12	5.16936	0.476805	0.237923	2.00403	0.0450666	0.133075	5.16324	8.2013	13.8209	10.4038	8.13285	2.22245	6.63574	6.71249	0	16.2597	19.8397	6.30913	7.84952	0	5.56353	4.31928	0	2.94496	0	0	9.41308	6.78007	0	7.81774	2.67139	1.35355	8.37207	3.72724	3.43085	6.70961	0	5.84513	2.47985	2.51787	6.75809	6.2014	5.60755	3.30462	2.30351	3.80716	6.52717	3.10925	4.78517
CWF19L2	2.10643	0.797032	0.398114	2.00202	0.0452827	0.133551	0	4.10065	0	10.4038	8.13285	0	2.21191	3.35624	0	0	0	6.30913	0.98119	0	4.17265	0	0	8.83487	0	0	3.62042	5.08505	11.9038	0	1.60283	0	4.18603	1.63067	1.06737	0	0	1.46128	1.65323	1.25893	1.98767	1.03357	0.841133	0.660924	0	3.11495	1.1063	0.777312	2.39258
MRPL33	8.64229	0.367358	0.183739	1.99935	0.0455708	0.134183	6.19588	16.4026	3.45523	0	21.6876	13.3347	9.95362	8.94999	0	16.2597	0	12.6183	7.84952	0	15.2997	17.2771	0	8.83487	6.38648	22.9124	15.9298	13.5601	0	6.08046	3.20567	11.7308	2.09302	6.52266	12.3511	8.49883	13.0786	7.89092	5.78631	7.5536	3.57781	7.23496	5.0468	4.62647	6.91053	10.3832	8.29725	4.92297	11.9629
SNRPA1	3.73544	0.679496	0.339916	1.99901	0.0456069	0.134183	2.06529	16.4026	6.91046	0	5.4219	0	4.42383	4.47499	19.4981	0	0	0	2.94357	0	5.56353	4.31928	0	11.7798	19.1594	0	4.3445	5.08505	0	0.868637	1.06856	2.25592	6.27905	1.86362	2.05851	1.78923	0	2.92256	4.95969	1.25893	3.57781	5.16783	3.64491	3.96554	2.30351	2.42274	2.32323	3.10925	2.05079
FRG1	2.40812	0.674077	0.337305	1.99842	0.0456713	0.134211	5.16324	8.2013	0	0	2.71095	13.3347	3.31787	4.47499	0	5.4199	0	0	0.98119	0	2.78177	8.63855	0	2.94496	0	3.05498	4.3445	3.39004	0	0.868637	2.67139	0.902368	4.18603	3.02838	0.68617	2.68384	0	0.876769	2.47985	1.8884	1.59014	2.58392	0.841133	0.660924	3.45527	3.11495	3.09764	2.85014	2.39258
SPATS2L	3.11255	0.601147	0.300942	1.99755	0.0457651	0.134325	3.09794	4.10065	3.45523	10.4038	2.71095	4.4449	2.21191	0	0	0	0	0	2.94357	18.2501	4.17265	4.31928	0	11.7798	6.38648	3.05498	5.06858	5.08505	0	1.73727	4.8085	1.35355	1.04651	3.96019	4.11702	0.894614	6.53929	2.63031	2.47985	1.25893	1.59014	0	3.64491	0	1.15176	1.38442	1.77008	1.55462	2.73438
RPAIN	2.989	-0.683969	0.34302	-1.99396	0.046156	0.13531	0	4.10065	0	0	5.4219	2.22245	3.31787	4.47499	0	5.4199	0	0	3.92476	0	0	4.31928	0	2.94496	0	0	0.724083	2.54253	0	2.60591	4.8085	0.902368	7.32556	1.63067	3.43085	5.81499	0	5.84513	1.65323	3.7768	6.75809	6.71818	2.80378	6.60924	4.60702	3.11495	2.98701	4.40477	2.05079
PSMB9	8.21133	0.490509	0.246269	1.99176	0.046397	0.135853	3.09794	4.10065	6.91046	10.4038	5.4219	0	19.9072	6.71249	0	16.2597	0	25.2365	10.7931	0	5.56353	17.2771	11.7029	35.3395	6.38648	3.05498	12.3094	5.93256	0	9.55501	8.54845	5.41421	3.13953	3.02838	5.5656	4.92038	13.0786	4.09159	9.09277	6.29467	18.2866	3.61748	9.25246	13.8794	3.45527	8.30653	5.08898	3.36835	4.44337
MRPS6	6.75659	0.498498	0.250452	1.9904	0.0465473	0.13613	0	12.3019	6.91046	0	2.71095	2.22245	8.84766	10.0687	9.74905	21.6796	0	0	5.88714	27.3752	6.95442	17.2771	0	8.83487	6.38648	9.16494	6.51675	11.8651	0	9.55501	4.8085	3.15829	5.23254	6.75561	8.08155	5.36768	13.0786	4.09159	3.30646	4.40627	7.95069	6.71818	3.08415	5.28739	5.75878	4.49937	4.4252	5.44118	4.44337
CHCHD7	2.0846	-0.784129	0.394659	-1.98685	0.0469388	0.137111	0	0	3.45523	0	0	0	0	2.2375	0	5.4199	0	0	0	9.12506	2.78177	0	0	0	0	1.52749	1.44817	3.39004	0	2.60591	3.73995	1.35355	5.23254	3.72724	2.66844	1.34192	6.53929	1.75354	4.95969	1.25893	1.98767	4.65105	3.08415	0.660924	5.75878	1.73053	2.10197	2.59104	3.07618
FAM162A	4.70929	0.476141	0.239997	1.98394	0.0472621	0.137829	11.3591	0	6.91046	0	5.4219	4.4449	6.63574	5.59374	0	0	0	0	9.8119	9.12506	8.3453	8.63855	0	2.94496	6.38648	4.58247	2.89633	4.23755	0	8.68637	7.4799	4.51184	7.32556	2.56247	2.9734	2.68384	13.0786	3.21482	4.95969	6.29467	7.55316	7.75175	5.88793	9.25294	3.45527	2.42274	3.76142	5.44118	3.41798
PSMA3	6.69719	0.556721	0.280658	1.98363	0.0472974	0.137829	8.26118	16.4026	3.45523	0	8.13285	26.6694	7.7417	2.2375	9.74905	10.8398	0	25.2365	6.86833	0	9.73618	0	35.1087	14.7248	0	0	5.06858	8.47509	0	4.34319	3.73995	4.51184	5.23254	3.02838	6.25177	3.57846	6.53929	4.6761	5.78631	5.6652	7.95069	3.1007	5.60755	5.94832	2.30351	6.92211	4.75709	3.88656	8.54495
RNF113A	2.45899	0.679262	0.34257	1.98284	0.047385	0.137865	4.13059	8.2013	0	0	2.71095	0	2.21191	3.35624	0	0	0	6.30913	2.94357	0	2.78177	12.9578	0	2.94496	6.38648	0	2.89633	3.39004	11.9038	1.73727	2.67139	1.35355	2.09302	2.09657	1.2961	0.894614	0	4.38385	3.30646	1.8884	1.98767	3.61748	2.5234	1.98277	2.30351	1.38442	1.21693	1.29552	1.36719
RPS26	65.0481	-0.215571	0.108737	-1.9825	0.0474229	0.137865	55.7629	61.5097	10.3657	156.057	170.79	15.5571	22.1191	64.8874	87.7414	43.3592	59.519	126.183	54.9466	36.5003	45.8991	25.9157	58.5145	55.9542	57.4783	24.4398	117.301	70.3433	0	46.0378	57.1678	57.7516	16.7441	112.516	134.108	27.2857	202.718	23.6728	71.9156	66.7235	49.2943	107.491	47.3838	22.4714	50.6772	98.9861	62.9485	45.0841	64.258
HAT1	3.19812	0.652464	0.32952	1.98004	0.0476989	0.138313	2.06529	12.3019	0	0	10.8438	2.22245	2.21191	1.11875	19.4981	0	0	0	7.84952	0	5.56353	8.63855	0	5.88991	0	0	3.62042	8.47509	0	2.60591	2.13711	2.25592	1.04651	4.892	2.66844	1.34192	0	1.46128	0.826616	1.25893	4.77041	2.06713	2.24302	1.32185	0	3.11495	3.54016	3.10925	3.75978
HNRNPA3	17.831	0.488903	0.247152	1.97815	0.0479118	0.138313	9.29382	45.1071	3.45523	10.4038	10.8438	4.4449	18.8013	12.3062	29.2471	140.917	39.6793	0	12.7555	36.5003	25.0359	21.5964	35.1087	26.5046	6.38648	12.2199	13.7576	21.1877	11.9038	20.8473	11.7541	9.47487	9.41858	12.5794	11.8936	15.6557	0	9.64446	15.7057	19.5135	17.8891	20.1545	14.5796	12.5576	20.7316	17.6514	16.9264	9.32774	14.3555
MRPL41	5.51478	0.482105	0.243675	1.97848	0.0478749	0.138313	2.06529	8.2013	3.45523	10.4038	5.4219	0	11.0596	6.71249	0	10.8398	0	0	10.7931	0	8.3453	4.31928	0	23.5597	6.38648	3.05498	10.1372	11.8651	0	8.68637	1.60283	5.41421	6.27905	3.72724	5.03191	10.7354	0	6.7219	7.43954	4.40627	4.37288	6.2014	6.72906	7.93109	6.91053	4.84547	4.09331	6.7367	3.41798
PEBP1	19.7807	-0.34844	0.176149	-1.9781	0.0479169	0.138313	29.9468	8.2013	51.8284	10.4038	10.8438	13.3347	8.84766	21.2562	48.7452	10.8398	0	6.30913	15.699	18.2501	12.5179	4.31928	35.1087	8.83487	6.38648	21.3849	10.1372	14.4077	11.9038	19.11	27.7825	19.4009	20.9302	22.3634	13.9521	17.8923	19.6179	25.7186	26.4517	30.2144	29.8151	34.1077	25.234	30.4025	35.7044	24.2274	21.6835	30.056	12.6465
SSR2	15.0453	0.343664	0.173668	1.97886	0.0478319	0.138313	15.4897	28.7045	17.2761	10.4038	5.4219	4.4449	18.8013	23.4937	29.2471	5.4199	39.6793	18.9274	21.5862	27.3752	15.2997	17.2771	35.1087	14.7248	6.38648	12.2199	13.0335	14.4077	0	15.6355	11.7541	11.2796	16.7441	11.6476	8.38652	24.6019	13.0786	16.9509	10.746	13.8483	8.34823	11.3692	12.8974	26.437	12.6693	13.4981	13.2756	8.55043	13.3301
UQCRC1	4.97649	0.523	0.264307	1.97876	0.0478431	0.138313	6.19588	4.10065	10.3657	0	8.13285	0	4.42383	5.59374	19.4981	16.2597	19.8397	0	4.90595	0	6.95442	0	0	0	12.773	4.58247	4.3445	6.78007	0	9.55501	6.41134	2.7071	10.4651	3.26133	2.66844	6.70961	0	4.38385	4.95969	5.03573	3.18028	6.71818	6.72906	3.96554	5.75878	3.46105	4.09331	5.18208	2.05079
COA3	3.42851	0.557437	0.281973	1.97692	0.0480507	0.138536	4.13059	4.10065	3.45523	10.4038	2.71095	4.4449	6.63574	3.35624	0	0	0	0	5.88714	0	1.39088	4.31928	0	8.83487	6.38648	1.52749	2.89633	4.23755	0	10.4236	3.73995	2.25592	5.23254	2.32952	1.90603	4.92038	6.53929	3.79933	3.30646	4.40627	5.16795	0	2.80378	2.6437	5.75878	3.46105	1.99134	1.81373	3.75978
EIF5A	4.36877	0.634082	0.320894	1.97599	0.0481562	0.138676	0	4.10065	10.3657	0	0	0	5.52979	4.47499	9.74905	0	0	6.30913	2.94357	0	2.78177	8.63855	0	11.7798	12.773	9.16494	2.89633	5.08505	35.7114	0.868637	0	9.47487	2.09302	5.82381	2.13475	0.447307	0	1.75354	4.13308	0.629467	4.37288	5.16783	4.48604	5.94832	4.60702	3.11495	1.88071	3.36835	0
DDX1	3.00141	0.666239	0.337433	1.97443	0.0483326	0.13902	4.13059	0	3.45523	20.8075	8.13285	0	4.42383	3.35624	9.74905	0	0	6.30913	6.86833	0	4.17265	0	0	5.88991	6.38648	0	3.62042	2.54253	0	3.47455	5.87706	4.51184	0	3.02838	1.82979	2.23654	0	2.63031	3.30646	2.51787	0.795069	2.58392	3.64491	1.32185	2.30351	2.42274	1.32756	3.10925	2.39258
AKAP12	2.72367	-0.759172	0.38532	-1.97024	0.0488111	0.139738	0	0	0	0	13.5548	0	0	0	0	0	0	0	1.96238	0	4.17265	0	0	0	0	0	6.51675	5.93256	0	1.73727	0	3.15829	0	1.63067	5.48936	3.57846	0	1.75354	0.826616	1.25893	0.795069	0	2.24302	0	0	7.61432	3.42953	1.55462	8.20315
FUS	7.52435	-0.4452	0.225899	-1.97079	0.0487481	0.139738	6.19588	0	10.3657	0	5.4219	6.66735	2.21191	4.47499	9.74905	10.8398	0	6.30913	4.90595	9.12506	2.78177	8.63855	0	5.88991	12.773	6.10996	12.3094	11.0176	0	4.34319	4.27423	7.67013	4.18603	11.8806	11.5886	4.02576	26.1572	8.76769	7.43954	8.18307	11.926	4.13426	11.2151	5.28739	3.45527	8.30653	8.18662	8.29132	3.41798
RPL36A	31.1324	0.329141	0.167028	1.97058	0.0487721	0.139738	29.9468	65.6104	31.0971	31.2113	56.93	26.6694	47.5562	43.6312	29.2471	27.0995	0	18.9274	17.6614	9.12506	30.5994	30.2349	70.2174	41.2294	12.773	19.8574	66.6156	39.8329	71.4227	22.5846	24.0425	28.8758	39.7673	22.8293	33.5461	34.8899	65.3929	53.1907	30.5848	41.5448	13.5162	18.6042	31.1219	18.5059	23.0351	23.8813	19.139	13.7325	18.7989
SERPINB6	8.73827	0.466104	0.236471	1.97108	0.0487148	0.139738	7.22853	16.4026	6.91046	0	13.5548	6.66735	13.2715	4.47499	19.4981	10.8398	39.6793	18.9274	4.90595	9.12506	5.56353	4.31928	23.4058	8.83487	6.38648	10.6924	4.3445	13.5601	0	3.47455	8.01417	7.67013	10.4651	5.82381	5.03191	8.49883	6.53929	9.35221	18.1855	5.03573	5.96302	7.23496	8.41133	9.91386	10.3658	12.1137	4.31457	10.3642	2.05079
CAPN1	2.53404	0.702793	0.357655	1.965	0.0494139	0.141298	0	4.10065	3.45523	0	2.71095	2.22245	2.21191	3.35624	9.74905	0	19.8397	0	2.94357	0	5.56353	4.31928	0	0	6.38648	0	1.44817	5.93256	0	2.60591	1.60283	1.35355	7.32556	3.72724	1.37234	3.57846	0	1.75354	1.65323	1.25893	0.795069	1.55035	1.68227	1.32185	3.45527	2.07663	2.10197	0.518208	1.36719
GRHPR	1.9651	0.716761	0.365368	1.96175	0.0497914	0.142211	4.13059	4.10065	0	10.4038	5.4219	0	1.10596	2.2375	0	5.4199	0	0	3.92476	0	1.39088	4.31928	0	2.94496	0	3.05498	2.89633	0.847509	0	1.73727	2.13711	2.25592	3.13953	0.698857	1.21986	0.894614	0	2.63031	0.826616	1.25893	3.57781	0.516783	3.92529	3.96554	5.75878	2.42274	1.65945	1.29552	1.02539
CTD-3203P2.2	5.14717	-0.528571	0.269692	-1.95991	0.0500066	0.142549	2.06529	0	6.91046	10.4038	8.13285	0	0	4.47499	0	0	0	12.6183	3.92476	0	9.73618	4.31928	0	0	6.38648	4.58247	10.8612	5.08505	0	6.9491	4.27423	12.182	4.18603	3.26133	6.78545	4.92038	0	6.13739	6.61293	5.03573	4.77041	3.61748	3.36453	7.27016	16.1246	3.80716	4.53583	3.10925	7.51955
HMGA1	1.82839	-0.861361	0.439976	-1.95775	0.0502598	0.142549	0	0	3.45523	0	2.71095	0	1.10596	0	0	0	0	0	0.98119	0	0	4.31928	0	0	0	3.05498	1.44817	0	0	0.868637	0.534278	2.25592	3.13953	0.931809	3.43085	3.57846	13.0786	2.63031	2.47985	1.25893	5.16795	4.13426	1.12151	1.32185	1.15176	0.346105	1.32756	0.777312	2.39258
NPM3	2.95737	0.702286	0.358543	1.95872	0.0501456	0.142549	4.13059	4.10065	0	0	0	6.66735	8.84766	5.59374	0	5.4199	19.8397	0	0.98119	0	2.78177	4.31928	0	0	6.38648	0	0.724083	3.39004	23.8076	3.47455	4.8085	1.80474	0	0.931809	1.14362	2.23654	0	0.876769	2.47985	3.14733	1.59014	3.1007	2.24302	0	0	1.38442	2.2126	1.55462	1.36719
RAB1A	5.88802	0.461384	0.235608	1.95827	0.0501982	0.142549	2.06529	8.2013	10.3657	0	5.4219	4.4449	6.63574	4.47499	19.4981	5.4199	0	6.30913	6.86833	0	5.56353	0	11.7029	11.7798	19.1594	9.16494	5.79266	7.62758	23.8076	4.34319	7.4799	4.06066	4.18603	4.892	7.01418	4.92038	0	4.09159	1.65323	2.51787	7.15562	3.61748	4.20567	6.60924	1.15176	4.49937	5.5315	2.85014	5.46877
RPS19BP1	4.90762	0.447025	0.228303	1.95803	0.0502262	0.142549	10.3265	8.2013	6.91046	0	5.4219	2.22245	7.7417	5.59374	0	10.8398	0	18.9274	8.83071	0	4.17265	4.31928	0	5.88991	6.38648	7.63745	4.3445	6.78007	0	8.68637	3.73995	5.41421	0	5.12495	3.88829	4.92038	0	6.42964	5.78631	3.14733	4.37288	3.1007	4.48604	5.94832	2.30351	4.15326	4.64646	4.40477	6.15236
SMYD3	7.31344	0.456636	0.233211	1.95804	0.0502259	0.142549	3.09794	16.4026	6.91046	0	13.5548	15.5571	11.0596	10.0687	19.4981	5.4199	0	0	3.92476	9.12506	18.0815	12.9578	0	8.83487	0	3.05498	4.3445	10.1701	11.9038	15.6355	5.34278	8.12131	5.23254	5.3579	5.48936	21.918	6.53929	6.42964	4.13308	7.5536	9.1433	2.58392	3.64491	2.6437	5.75878	8.65263	5.75276	5.44118	6.49416
CAST	5.23698	-0.647844	0.331285	-1.95555	0.0505179	0.143114	1.03265	4.10065	6.91046	0	13.5548	0	6.63574	6.71249	0	0	0	0	0	0	4.17265	0	0	14.7248	0	10.6924	5.06858	3.39004	11.9038	2.60591	4.27423	3.60947	5.23254	14.9089	5.48936	6.2623	0	2.92256	6.61293	8.18307	7.55316	3.61748	7.28982	3.30462	5.75878	4.49937	5.64213	7.51401	5.81056
CACYBP	7.39434	-0.437241	0.223726	-1.95435	0.0506593	0.143349	15.4897	4.10065	6.91046	20.8075	2.71095	2.22245	7.7417	6.71249	19.4981	5.4199	0	6.30913	4.90595	9.12506	5.56353	4.31928	0	5.88991	6.38648	3.05498	4.3445	6.78007	0	3.47455	14.9598	4.96302	10.4651	7.22152	12.4273	9.39345	19.6179	5.55287	5.78631	8.81254	7.55316	12.4028	7.85058	7.27016	10.3658	7.96042	9.40355	4.66387	9.22854
RDH11	2.09638	0.732791	0.375529	1.95135	0.0510149	0.144188	2.06529	0	3.45523	0	2.71095	8.8898	2.21191	3.35624	0	10.8398	0	0	0.98119	0	0	0	0	5.88991	0	9.16494	1.44817	3.39004	0	1.73727	0	0.902368	3.13953	1.86362	1.52482	2.68384	6.53929	2.63031	1.65323	1.8884	1.59014	1.03357	0.841133	4.62647	2.30351	1.38442	1.77008	2.33193	2.05079
RPS21	34.628	-0.237385	0.121703	-1.95053	0.0511127	0.144297	18.5876	45.1071	17.2761	72.8264	43.3752	11.1122	26.543	23.4937	19.4981	27.0995	0	37.8548	22.5674	36.5003	48.6809	30.2349	58.5145	55.9542	38.3189	33.6048	57.2026	44.918	0	30.4023	24.5768	52.3374	23.0232	29.5849	56.4946	19.6815	19.6179	25.4263	17.3589	18.884	18.6841	24.2888	23.8321	24.4542	12.6693	33.9183	26.8831	24.6149	63.9162
HNRNPH3	5.16798	0.53486	0.274464	1.94874	0.0513265	0.144733	5.16324	8.2013	3.45523	20.8075	5.4219	11.1122	4.42383	3.35624	9.74905	10.8398	0	0	2.94357	0	6.95442	8.63855	23.4058	5.88991	12.773	9.16494	2.17225	5.93256	0	4.34319	1.60283	2.25592	5.23254	5.12495	5.33687	4.02576	0	4.6761	7.43954	5.6652	4.77041	2.06713	3.36453	2.6437	4.60702	3.80716	3.87205	3.88656	3.75978
IER5	2.1718	-0.883646	0.454184	-1.94557	0.0517066	0.145637	0	0	0	10.4038	0	0	0	0	0	0	0	0	0	0	2.78177	0	35.1087	0	0	0	1.44817	2.54253	0	0	1.60283	4.51184	0	4.19314	4.2695	1.34192	0	2.0458	0.826616	0.629467	1.59014	0.516783	0.560755	0	0	3.46105	1.99134	0.518208	4.10157
TSEN54	3.776	0.587228	0.301916	1.945	0.0517749	0.145662	1.03265	4.10065	3.45523	0	8.13285	2.22245	1.10596	10.0687	0	0	0	6.30913	4.90595	0	8.3453	4.31928	11.7029	2.94496	0	6.10996	5.79266	9.3226	0	5.21182	3.20567	2.25592	0	1.86362	3.27837	4.92038	13.0786	3.50708	5.78631	0.629467	1.59014	4.13426	1.68227	3.96554	3.45527	6.92211	5.97402	1.55462	3.41798
TMEM126A	3.96825	0.602853	0.310428	1.94201	0.0521364	0.14651	2.06529	0	6.91046	10.4038	10.8438	2.22245	5.52979	5.59374	9.74905	0	0	6.30913	3.92476	27.3752	4.17265	0	0	2.94496	6.38648	0	2.89633	3.39004	23.8076	3.47455	5.87706	3.60947	2.09302	3.02838	3.35461	2.23654	0	3.21482	1.65323	0.629467	1.59014	1.55035	1.96264	3.30462	0	4.15326	3.65079	4.14566	3.41798
MRPL9	2.68199	0.735498	0.37884	1.94145	0.0522039	0.146531	1.03265	0	3.45523	0	0	11.1122	1.10596	0	19.4981	10.8398	0	12.6183	2.94357	0	0	4.31928	0	2.94496	6.38648	3.05498	1.44817	1.69502	0	4.34319	2.13711	2.25592	4.18603	1.86362	1.44858	1.34192	0	1.16903	3.30646	1.8884	3.18028	2.58392	1.68227	2.6437	4.60702	1.03832	2.54449	0.777312	0.341798
TMEM176B	7.68183	-0.707017	0.364476	-1.93982	0.0524018	0.146917	0	0	0	0	13.5548	46.6714	0	3.35624	0	0	0	12.6183	7.84952	0	11.1271	0	0	0	6.38648	0	0.724083	8.47509	0	6.08046	0	4.51184	2.09302	3.96019	7.01418	89.4614	0	6.13739	2.47985	2.51787	1.59014	1.55035	5.0468	1.98277	1.15176	11.4215	12.9437	0.518208	9.57034
CLTB	3.95967	0.565036	0.291648	1.93739	0.0526974	0.147408	5.16324	0	3.45523	0	0	0	1.10596	8.94999	0	16.2597	0	0	2.94357	9.12506	5.56353	0	11.7029	0	6.38648	6.10996	7.96491	5.08505	11.9038	7.81774	2.13711	4.06066	1.04651	2.56247	2.05851	1.34192	6.53929	5.84513	4.13308	3.14733	2.78274	1.03357	3.92529	5.94832	10.3658	3.46105	2.98701	1.03642	3.41798
LAGE3	6.05381	0.466245	0.240627	1.93762	0.0526695	0.147408	8.26118	4.10065	0	10.4038	10.8438	8.8898	12.1655	8.94999	9.74905	32.5194	0	0	6.86833	0	4.17265	8.63855	0	5.88991	12.773	3.05498	5.06858	6.78007	0	11.2923	8.01417	2.25592	6.27905	3.26133	4.11702	10.7354	0	4.6761	11.5726	8.18307	5.96302	5.16783	6.72906	5.28739	5.75878	3.46105	3.87205	1.81373	5.12697
DSTN	9.20782	0.386684	0.199872	1.93466	0.0530319	0.148004	5.16324	20.5032	0	20.8075	10.8438	13.3347	6.63574	6.71249	9.74905	10.8398	19.8397	6.30913	10.7931	27.3752	4.17265	8.63855	11.7029	17.6697	6.38648	15.2749	7.24083	10.1701	0	6.08046	4.27423	11.2796	4.18603	7.92038	7.92907	11.63	19.6179	9.05995	2.47985	6.29467	3.97535	7.75175	6.16831	1.32185	11.5176	13.152	7.08032	7.25491	9.57034
TMEM179B	4.09537	0.530446	0.274142	1.93493	0.0529988	0.148004	5.16324	4.10065	13.8209	0	2.71095	6.66735	3.31787	4.47499	19.4981	0	0	0	5.88714	0	5.56353	0	0	2.94496	12.773	9.16494	2.17225	3.39004	11.9038	6.08046	3.20567	3.60947	5.23254	1.63067	1.98227	1.78923	0	6.42964	6.61293	3.14733	7.15562	6.2014	3.36453	4.62647	0	3.46105	5.75276	3.88656	2.05079
DENND1B	2.43968	-0.688198	0.355931	-1.93351	0.0531729	0.148229	3.09794	4.10065	3.45523	0	0	0	1.10596	3.35624	0	5.4199	0	0	0.98119	0	0	4.31928	0	2.94496	0	4.58247	5.06858	0	0	1.73727	3.20567	2.25592	1.04651	3.72724	4.2695	0.447307	0	3.21482	2.47985	0	1.1926	1.03357	3.36453	1.98277	3.45527	2.76884	2.76575	2.07283	4.44337
CYLD	1.74208	-0.822311	0.425576	-1.93223	0.0533311	0.148331	2.06529	0	0	0	2.71095	0	1.10596	0	0	0	0	0	0.98119	0	1.39088	0	0	2.94496	0	0	2.17225	3.39004	0	1.73727	4.27423	0	0	4.65904	2.9734	2.68384	0	0.876769	3.30646	2.51787	2.78274	2.58392	2.24302	0	1.15176	2.07663	3.09764	1.81373	2.05079
PIAS1	2.01105	0.77836	0.402827	1.93225	0.0533292	0.148331	1.03265	4.10065	0	10.4038	10.8438	6.66735	1.10596	0	0	5.4199	0	6.30913	1.96238	0	2.78177	8.63855	0	0	0	3.05498	0.724083	0.847509	0	0.868637	2.67139	0.902368	1.04651	3.02838	2.66844	0.447307	0	1.16903	0.826616	1.8884	2.38521	0	1.96264	1.32185	0	2.07663	1.21693	1.03642	2.05079
ATPIF1	12.9982	0.314004	0.162655	1.93049	0.0535461	0.148591	21.6856	20.5032	6.91046	0	5.4219	6.66735	19.9072	14.5437	29.2471	16.2597	19.8397	18.9274	15.699	0	11.1271	25.9157	11.7029	23.5597	19.1594	10.6924	8.689	8.47509	11.9038	13.8982	15.4941	9.47487	11.5116	9.78399	8.61524	13.4192	19.6179	12.567	11.5726	12.5893	6.36055	16.5371	11.7759	19.1668	17.2763	15.2286	8.29725	14.5098	9.22854
MEIS2	1.82017	-0.912612	0.472703	-1.93063	0.0535294	0.148591	0	0	0	0	2.71095	0	0	2.2375	0	0	0	6.30913	0	0	0	0	0	0	0	1.52749	2.89633	7.62758	0	0	2.13711	5.41421	4.18603	3.26133	2.66844	1.34192	0	1.46128	1.65323	1.8884	3.18028	3.61748	1.12151	1.32185	0	3.11495	1.77008	1.81373	2.05079
RNF130	8.52494	0.419813	0.217742	1.92803	0.0538514	0.149268	9.29382	24.6039	10.3657	20.8075	8.13285	13.3347	11.0596	8.94999	0	5.4199	0	25.2365	9.8119	9.12506	12.5179	0	0	5.88991	0	7.63745	7.24083	14.4077	0	14.7668	9.61701	7.21895	4.18603	7.22152	3.35461	18.3396	0	10.8135	13.2259	7.5536	8.34823	10.3357	6.72906	19.1668	9.21404	6.92211	8.29725	5.18208	8.20315
MRPS28	2.83994	0.591479	0.307019	1.92652	0.0540389	0.149618	3.09794	0	0	0	0	11.1122	1.10596	5.59374	9.74905	0	0	6.30913	4.90595	0	6.95442	4.31928	0	2.94496	0	7.63745	2.17225	3.39004	0	3.47455	0	2.25592	2.09302	2.09657	2.82092	3.57846	6.53929	2.0458	0.826616	1.25893	1.1926	2.06713	3.92529	1.32185	5.75878	1.73053	2.65512	2.85014	3.75978
C16orf80	3.09077	0.713516	0.370555	1.92553	0.0541626	0.149791	4.13059	12.3019	0	0	2.71095	22.2245	0	3.35624	9.74905	0	0	6.30913	0	0	4.17265	4.31928	0	2.94496	0	0	1.44817	4.23755	0	3.47455	4.27423	0.902368	0	1.86362	1.21986	1.78923	19.6179	2.33805	4.13308	2.51787	1.98767	1.03357	3.08415	3.96554	5.75878	3.80716	1.43819	0.777312	1.36719
TCEB2	18.2665	0.336232	0.175679	1.9139	0.0556329	0.153683	10.3265	41.0065	17.2761	10.4038	40.6643	20.002	25.437	19.0187	29.2471	16.2597	19.8397	6.30913	16.6802	18.2501	9.73618	38.8735	46.8116	26.5046	44.7053	10.6924	13.0335	22.8827	0	13.0296	15.4941	12.6332	13.6046	12.8124	15.7819	18.7869	19.6179	16.0741	25.6251	20.7724	11.5285	15.5035	10.0936	9.91386	12.6693	24.2274	13.4969	10.8824	13.6719
ASNA1	2.81025	0.579623	0.303141	1.91206	0.0558689	0.15416	8.26118	4.10065	6.91046	0	2.71095	0	3.31787	2.2375	0	5.4199	0	6.30913	4.90595	0	4.17265	4.31928	0	2.94496	0	1.52749	3.62042	2.54253	0	7.81774	3.20567	2.25592	4.18603	2.09657	2.05851	5.81499	0	3.21482	3.30646	5.6652	3.18028	3.1007	2.5234	3.30462	3.45527	4.49937	2.43386	3.10925	0.341798
NDUFA11	11.5683	0.344189	0.18024	1.90961	0.0561831	0.154684	14.4571	24.6039	6.91046	10.4038	21.6876	2.22245	8.84766	20.1375	9.74905	27.0995	19.8397	6.30913	6.86833	9.12506	8.3453	17.2771	23.4058	23.5597	12.773	7.63745	13.7576	11.0176	11.9038	7.81774	9.08273	7.21895	11.5116	7.68742	10.445	10.7354	6.53929	9.64446	12.3992	8.18307	7.55316	9.30209	16.5423	10.5748	12.6693	8.30653	8.73977	6.4776	4.78517
RPLP2	123.096	-0.15369	0.0804833	-1.90959	0.0561855	0.154684	96.0362	86.1136	79.4703	176.864	162.657	64.451	99.5362	104.044	58.4943	135.498	99.1983	113.564	139.329	91.2506	105.707	172.771	117.029	129.578	140.502	143.584	158.574	147.467	142.845	85.1265	99.3758	157.463	75.3486	139.771	164.528	88.5668	104.629	105.797	77.7019	106.38	95.4083	90.437	121.404	86.5811	81.7746	114.215	127.999	129.034	176.368
TPST2	3.40815	-0.691606	0.362545	-1.90764	0.0564371	0.155202	0	0	0	0	5.4219	2.22245	2.21191	0	0	0	0	6.30913	1.96238	0	0	4.31928	0	5.88991	0	0	0.724083	5.08505	11.9038	8.68637	10.1513	2.25592	1.04651	2.32952	4.49822	4.02576	6.53929	5.26062	8.26616	7.5536	6.75809	3.61748	4.20567	4.62647	5.75878	2.07663	3.09764	6.7367	2.73438
FASTK	2.00523	0.786828	0.413304	1.90375	0.0569427	0.156416	1.03265	4.10065	0	0	5.4219	0	3.31787	3.35624	0	0	0	6.30913	3.92476	0	0	0	0	5.88991	6.38648	0	5.79266	5.08505	0	2.60591	2.67139	2.25592	0	1.63067	1.75354	3.57846	0	0.584513	0.826616	5.03573	0.397535	0	2.80378	3.96554	1.15176	1.73053	3.20827	0	1.36719
COX14	5.87522	0.589505	0.309933	1.90204	0.0571661	0.156853	3.09794	8.2013	6.91046	31.2113	2.71095	0	6.63574	8.94999	0	5.4199	0	0	3.92476	0	5.56353	21.5964	35.1087	14.7248	6.38648	3.05498	6.51675	1.69502	11.9038	4.34319	5.87706	5.86539	2.09302	2.32952	3.65957	4.92038	6.53929	3.79933	3.30646	1.8884	4.37288	4.13426	3.92529	5.94832	2.30351	7.26821	4.86772	4.66387	4.78517
PPCS	4.56694	0.52409	0.275921	1.89942	0.057509	0.157617	5.16324	16.4026	3.45523	0	0	2.22245	6.63574	3.35624	0	5.4199	19.8397	6.30913	4.90595	18.2501	11.1271	0	0	2.94496	0	4.58247	5.06858	3.39004	0	11.2923	3.73995	4.96302	5.23254	3.72724	2.82092	5.36768	0	5.26062	6.61293	5.6652	3.57781	7.23496	2.80378	5.28739	2.30351	2.42274	3.20827	2.59104	4.10157
PSMB2	5.40935	0.487311	0.256682	1.8985	0.0576303	0.157773	8.26118	16.4026	3.45523	0	2.71095	11.1122	8.84766	5.59374	19.4981	0	0	0	2.94357	9.12506	6.95442	4.31928	0	2.94496	0	9.16494	5.06858	4.23755	0	10.4236	6.94562	4.96302	4.18603	2.56247	2.74468	3.13115	26.1572	3.50708	2.47985	3.7768	3.57781	3.61748	4.76642	3.96554	13.8211	8.30653	4.4252	6.9958	2.73438
NANS	2.8443	0.606933	0.319795	1.89788	0.0577118	0.157819	7.22853	0	6.91046	0	0	0	2.21191	3.35624	0	16.2597	0	0	5.88714	0	4.17265	4.31928	11.7029	5.88991	0	1.52749	1.44817	3.39004	0	2.60591	2.67139	5.41421	1.04651	1.63067	2.43971	3.13115	0	1.46128	2.47985	11.3304	1.1926	2.06713	2.80378	1.98277	6.91053	2.42274	1.88071	1.29552	1.02539
COA4	2.6414	0.70607	0.372152	1.89726	0.0577934	0.157865	3.09794	0	0	0	5.4219	0	0	2.2375	9.74905	21.6796	0	6.30913	2.94357	0	1.39088	8.63855	0	8.83487	0	3.05498	2.17225	1.69502	0	0.868637	1.06856	0.902368	3.13953	1.86362	1.82979	3.13115	13.0786	2.92256	1.65323	0.629467	1.1926	2.58392	1.40189	0.660924	1.15176	2.42274	1.65945	1.29552	2.39258
ATP6V0D1	5.291	0.610734	0.322067	1.89629	0.0579214	0.157876	0	16.4026	6.91046	10.4038	5.4219	11.1122	4.42383	2.2375	29.2471	21.6796	0	0	3.92476	0	1.39088	17.2771	0	17.6697	6.38648	3.05498	2.17225	5.93256	0	2.60591	1.06856	3.15829	7.32556	2.09657	5.41312	6.2623	13.0786	3.50708	1.65323	3.7768	1.59014	4.65105	1.96264	1.98277	3.45527	5.19158	3.20827	1.81373	2.39258
SEC61B	18.9945	-0.342156	0.180438	-1.89625	0.0579268	0.157876	9.29382	28.7045	6.91046	0	2.71095	2.22245	23.2251	14.5437	29.2471	10.8398	39.6793	6.30913	11.7743	9.12506	22.2541	8.63855	35.1087	23.5597	38.3189	9.16494	15.9298	19.4927	47.6152	19.9787	9.61701	15.3403	6.27905	18.8691	16.0106	27.733	0	16.3664	17.3589	35.8796	14.3112	23.772	19.9068	13.2185	9.21404	19.728	20.4666	16.5826	24.6094
HNRNPA1	40.5637	0.226625	0.119563	1.89544	0.0580339	0.157992	39.2406	28.7045	55.2837	10.4038	29.8205	22.2245	58.6157	48.1062	68.2433	54.199	99.1983	37.8548	33.3604	27.3752	26.4268	34.5542	46.8116	50.0643	38.3189	45.8247	26.7911	48.308	59.519	35.6141	42.208	31.1317	56.5115	37.2724	28.2092	25.4965	58.8536	44.423	33.8912	32.7323	40.5485	35.658	43.1782	58.8222	50.6772	33.5722	36.9504	27.9832	32.129
RPS4X	236.93	-0.117077	0.0617913	-1.89472	0.0581299	0.158077	366.59	250.14	162.396	218.479	208.743	240.025	239.993	223.75	409.46	357.714	198.397	176.656	292.395	146.001	228.105	146.855	70.2174	191.422	204.367	164.969	194.054	133.906	392.825	194.575	372.392	261.236	221.86	261.838	226.36	232.6	222.336	330.542	242.198	199.541	197.177	374.668	324.677	310.634	393.9	253.349	258.432	239.93	249.854
PPP2R5C	2.25972	0.690867	0.365948	1.88788	0.0590414	0.160377	0	4.10065	0	0	2.71095	0	2.21191	3.35624	0	0	19.8397	6.30913	2.94357	0	1.39088	0	0	5.88991	19.1594	3.05498	2.89633	2.54253	0	0.868637	0.534278	0.902368	0	3.02838	2.21099	0.894614	0	0.584513	0.826616	0	0.397535	0.516783	0	0.660924	1.15176	3.46105	2.43386	2.33193	1.70899
ECHDC1	1.86814	0.722791	0.383136	1.88651	0.0592262	0.160701	1.03265	0	0	0	8.13285	0	1.10596	2.2375	0	0	0	0	4.90595	0	2.78177	8.63855	0	5.88991	0	0	4.3445	5.08505	0	1.73727	1.60283	1.35355	4.18603	2.09657	1.6773	1.78923	0	0.292256	1.65323	1.25893	0.397535	0.516783	1.96264	1.32185	2.30351	3.46105	2.32323	1.03642	1.36719
CNIH1	8.93882	0.394689	0.209401	1.88485	0.05945	0.161026	12.3918	16.4026	3.45523	10.4038	13.5548	15.5571	16.5894	10.0687	0	0	0	6.30913	6.86833	9.12506	6.95442	4.31928	0	5.88991	12.773	10.6924	9.41308	14.4077	23.8076	16.5041	8.54845	12.6332	6.27905	8.61923	16.1631	13.4192	32.6964	4.6761	3.30646	6.92414	9.93836	4.65105	5.60755	7.27016	5.75878	8.99874	7.96536	3.62745	9.22854
SHKBP1	3.08757	0.706694	0.374975	1.88464	0.0594781	0.161026	3.09794	12.3019	17.2761	10.4038	2.71095	17.7796	0	4.47499	0	0	0	0	3.92476	0	2.78177	4.31928	0	5.88991	0	0	1.44817	5.93256	0	1.73727	0.534278	1.80474	0	1.39771	1.60106	5.36768	0	3.79933	3.30646	2.51787	4.37288	3.1007	3.64491	4.62647	6.91053	2.42274	2.98701	1.29552	2.39258
MRPL18	8.14632	-0.647956	0.344097	-1.88306	0.059692	0.161426	8.26118	4.10065	6.91046	0	0	0	28.7549	6.71249	29.2471	10.8398	39.6793	0	4.90595	0	4.17265	4.31928	11.7029	2.94496	0	0	1.44817	4.23755	23.8076	3.47455	11.7541	4.96302	12.5581	4.19314	19.4415	8.05153	6.53929	8.18318	4.95969	9.442	13.1186	8.78531	5.32718	5.94832	13.8211	6.576	8.40788	6.9958	7.51955
MPST	2.5	0.714584	0.379935	1.8808	0.0599985	0.161718	2.06529	12.3019	0	10.4038	2.71095	2.22245	3.31787	2.2375	9.74905	0	0	0	1.96238	0	0	0	0	5.88991	6.38648	0	3.62042	1.69502	11.9038	2.60591	2.67139	0.902368	0	1.16476	1.52482	2.23654	0	3.21482	1.65323	1.8884	0.397535	0.516783	3.08415	2.6437	1.15176	3.46105	1.1063	1.29552	2.05079
RBM17	3.0754	-0.599362	0.318608	-1.88119	0.0599464	0.161718	2.06529	4.10065	0	0	2.71095	4.4449	1.10596	1.11875	0	5.4199	0	12.6183	3.92476	0	1.39088	0	0	2.94496	0	3.05498	2.89633	4.23755	0	1.73727	5.34278	4.06066	2.09302	3.49428	2.9734	6.2623	0	5.84513	4.95969	3.7768	4.37288	3.61748	3.64491	3.30462	6.91053	5.19158	4.53583	5.44118	3.07618
TMED10	7.51947	0.469088	0.249354	1.88122	0.0599427	0.161718	4.13059	8.2013	6.91046	20.8075	8.13285	22.2245	4.42383	6.71249	29.2471	0	39.6793	6.30913	9.8119	0	11.1271	4.31928	11.7029	5.88991	0	1.52749	8.689	5.08505	0	12.1609	4.8085	3.15829	1.04651	4.65904	5.71808	15.6557	0	4.38385	7.43954	10.0715	11.131	3.61748	7.5702	3.96554	6.91053	6.22989	5.75276	3.62745	4.44337
ARL1	2.69967	0.60607	0.322424	1.87973	0.060145	0.161934	3.09794	0	0	0	2.71095	2.22245	4.42383	3.35624	0	0	0	12.6183	3.92476	0	2.78177	8.63855	0	8.83487	0	0	4.3445	0.847509	11.9038	9.55501	2.13711	1.35355	1.04651	1.63067	2.66844	2.23654	0	2.33805	1.65323	1.8884	2.78274	2.06713	3.92529	1.98277	3.45527	1.03832	3.42953	3.10925	3.41798
NKAP	2.45957	0.713406	0.380172	1.87653	0.0605822	0.162931	0	4.10065	3.45523	0	5.4219	0	1.10596	4.47499	9.74905	16.2597	0	0	4.90595	0	2.78177	12.9578	11.7029	0	0	0	2.17225	1.69502	0	0.868637	1.06856	1.35355	3.13953	3.26133	1.52482	0.894614	0	1.16903	1.65323	1.25893	2.38521	1.55035	3.08415	0.660924	3.45527	3.11495	2.32323	1.55462	0.683596
PCNA	2.45975	0.716263	0.382048	1.8748	0.0608207	0.163393	2.06529	24.6039	3.45523	0	2.71095	2.22245	1.10596	0	0	10.8398	0	6.30913	0.98119	0	6.95442	0	0	5.88991	0	0	4.3445	3.39004	0	2.60591	3.20567	1.80474	1.04651	1.86362	0.838652	1.78923	0	2.63031	3.30646	1.25893	1.59014	3.61748	1.12151	2.6437	1.15176	5.88379	1.77008	1.55462	0.683596
CD2BP2	3.00152	0.537832	0.287442	1.8711	0.0613317	0.164404	4.13059	8.2013	6.91046	0	2.71095	2.22245	4.42383	4.47499	0	0	0	6.30913	1.96238	0	2.78177	4.31928	0	8.83487	6.38648	3.05498	4.3445	4.23755	0	3.47455	4.27423	1.80474	3.13953	1.63067	2.43971	4.02576	0	2.0458	1.65323	1.25893	5.96302	3.61748	4.20567	6.60924	4.60702	2.76884	1.65945	2.33193	2.73438
PTAFR	2.65876	0.696939	0.372425	1.87135	0.061296	0.164404	3.09794	0	0	0	8.13285	11.1122	0	0	0	0	0	12.6183	0	9.12506	5.56353	0	0	8.83487	0	9.16494	1.44817	5.93256	0	0.868637	3.20567	1.35355	1.04651	2.09657	1.98227	1.78923	6.53929	3.21482	4.13308	1.8884	4.77041	0	1.40189	5.94832	1.15176	3.11495	1.21693	2.07283	1.02539
RPS27L	16.0263	0.345167	0.184652	1.86929	0.0615831	0.164897	11.3591	45.1071	13.8209	41.6151	37.9533	15.5571	18.8013	15.6625	0	21.6796	0	31.5457	31.3981	27.3752	23.645	17.2771	0	23.5597	6.38648	3.05498	15.2057	11.0176	11.9038	23.4532	11.7541	16.6938	19.8837	17.9373	18.1454	11.1827	6.53929	11.398	8.26616	11.9599	11.5285	15.5035	11.2151	7.27016	10.3658	12.8059	17.5902	13.7325	20.1661
DCTN3	4.56345	0.491037	0.262932	1.86754	0.0618264	0.165005	10.3265	8.2013	3.45523	10.4038	8.13285	0	6.63574	7.83124	0	0	0	12.6183	0.98119	0	4.17265	12.9578	0	2.94496	0	3.05498	7.24083	8.47509	11.9038	5.21182	6.41134	4.06066	3.13953	4.42609	5.10815	7.60422	0	4.38385	4.95969	6.92414	5.96302	5.16783	3.92529	4.62647	5.75878	4.15326	3.54016	5.18208	4.10157
IMPDH2	3.06936	0.679888	0.364033	1.86765	0.0618105	0.165005	1.03265	0	0	0	0	17.7796	4.42383	1.11875	38.9962	10.8398	0	0	2.94357	0	1.39088	0	0	5.88991	0	3.05498	2.89633	4.23755	0	3.47455	1.06856	0.902368	2.09302	1.63067	1.14362	0.894614	0	2.92256	7.43954	3.14733	3.18028	3.1007	3.64491	5.28739	3.45527	1.73053	2.76575	2.07283	0.683596
PHPT1	6.29381	0.40719	0.218023	1.86765	0.0618115	0.165005	10.3265	8.2013	6.91046	0	10.8438	2.22245	8.84766	12.3062	19.4981	10.8398	0	6.30913	8.83071	0	8.3453	8.63855	0	17.6697	0	3.05498	7.96491	5.93256	0	7.81774	5.34278	6.76776	7.32556	3.49428	5.18439	8.49883	0	3.79933	3.30646	10.0715	3.97535	5.68461	8.69171	7.27016	5.75878	4.49937	5.5315	4.92297	4.78517
RPL22	52.3581	-0.20567	0.110433	-1.8624	0.0625463	0.166745	67.1221	41.0065	51.8284	31.2113	51.5081	53.3388	53.086	58.1749	107.24	48.7791	0	37.8548	50.0407	54.7504	59.808	30.2349	70.2174	35.3395	38.3189	38.1873	62.2711	42.3755	11.9038	46.9064	44.8794	63.617	59.651	69.6527	62.2889	42.0469	39.2357	58.159	66.1293	49.7279	44.5239	54.779	60.842	43.621	70.2571	47.4164	54.7619	60.3712	57.0802
IDS	6.36651	-0.543715	0.292542	-1.85859	0.0630854	0.167998	5.16324	8.2013	3.45523	10.4038	2.71095	17.7796	5.52979	8.94999	9.74905	5.4199	0	0	2.94357	0	4.17265	4.31928	11.7029	0	0	9.16494	5.06858	3.39004	0	0.868637	3.73995	3.15829	7.32556	12.3465	5.5656	4.92038	6.53929	5.26062	9.09277	5.6652	3.57781	7.23496	4.48604	3.96554	1.15176	6.576	7.19095	4.14566	5.46877
HIGD2A	10.8902	0.408927	0.220295	1.85627	0.0634152	0.168467	7.22853	12.3019	13.8209	20.8075	5.4219	26.6694	12.1655	16.7812	0	16.2597	59.519	6.30913	7.84952	0	8.3453	8.63855	35.1087	11.7798	12.773	15.2749	5.79266	8.47509	0	8.68637	9.61701	6.31658	9.41858	5.82381	8.31028	11.1827	13.0786	6.13739	14.8791	6.29467	8.74576	9.81888	7.85058	5.94832	6.91053	14.1903	6.52717	8.80953	9.22854
MPHOSPH8	5.2561	-0.47843	0.257685	-1.85665	0.0633608	0.168467	4.13059	0	0	10.4038	2.71095	0	5.52979	4.47499	9.74905	0	0	12.6183	5.88714	9.12506	2.78177	4.31928	11.7029	0	6.38648	6.10996	5.79266	5.93256	0	3.47455	7.4799	3.60947	5.23254	6.98857	4.72695	8.05153	0	6.7219	6.61293	8.18307	6.36055	5.68461	6.44869	4.62647	5.75878	6.92211	5.5315	6.9958	4.44337
TXNRD1	2.28629	0.754983	0.406802	1.8559	0.0634682	0.168467	1.03265	0	6.91046	0	0	4.4449	1.10596	2.2375	19.4981	5.4199	0	0	0	0	1.39088	0	0	2.94496	0	0	2.89633	3.39004	23.8076	0	0.534278	0.902368	1.04651	2.79543	1.2961	1.34192	6.53929	0.292256	3.30646	1.25893	3.57781	1.55035	1.40189	0.660924	0	1.03832	1.1063	1.81373	0.683596
CYSTM1	7.82403	0.471498	0.254248	1.85448	0.0636705	0.16882	11.3591	0	6.91046	10.4038	0	2.22245	15.4834	7.83124	19.4981	16.2597	19.8397	6.30913	4.90595	0	5.56353	8.63855	0	29.4496	6.38648	7.63745	7.96491	5.93256	0	10.4236	8.01417	5.86539	11.5116	2.32952	4.87943	5.36768	19.6179	4.6761	11.5726	13.8483	9.93836	8.26853	10.0936	3.96554	10.3658	4.84547	4.4252	5.44118	5.46877
NR3C1	3.55746	-0.569853	0.307477	-1.85332	0.0638364	0.169076	0	4.10065	10.3657	0	13.5548	0	2.21191	3.35624	0	0	0	0	4.90595	0	2.78177	0	0	5.88991	0	3.05498	2.17225	5.08505	0	3.47455	3.73995	2.7071	7.32556	5.59085	5.18439	1.78923	6.53929	2.63031	4.95969	3.14733	2.78274	6.2014	3.64491	5.28739	4.60702	2.07663	3.76142	3.88656	3.41798
GDI2	7.25335	0.379873	0.205335	1.85001	0.0643114	0.17015	7.22853	16.4026	6.91046	10.4038	2.71095	6.66735	12.1655	7.83124	9.74905	5.4199	0	18.9274	6.86833	0	6.95442	8.63855	11.7029	17.6697	6.38648	6.10996	7.96491	7.62758	0	11.2923	6.41134	6.31658	9.41858	8.61923	6.93794	5.81499	0	11.1057	5.78631	5.03573	5.56548	5.16783	5.32718	8.59201	6.91053	7.61432	7.19095	3.36835	9.22854
NR1H2	3.233	-0.650764	0.352417	-1.84657	0.0648089	0.171281	1.03265	0	3.45523	0	2.71095	13.3347	1.10596	1.11875	0	0	19.8397	0	0	9.12506	1.39088	4.31928	0	0	0	0	3.62042	1.69502	0	1.73727	3.73995	4.06066	6.27905	5.3579	2.05851	3.57846	6.53929	2.33805	3.30646	3.7768	5.16795	3.1007	2.24302	3.96554	5.75878	3.46105	4.75709	1.81373	3.07618
PHF5A	2.19586	0.668339	0.36243	1.84405	0.065176	0.172065	1.03265	0	0	0	5.4219	0	2.21191	3.35624	9.74905	0	0	0	2.94357	18.2501	4.17265	4.31928	0	5.88991	0	3.05498	0.724083	1.69502	0	1.73727	1.60283	1.80474	4.18603	1.16476	1.6773	2.23654	0	2.0458	1.65323	1.8884	1.98767	1.55035	0.841133	3.30462	1.15176	1.03832	1.32756	0.777312	1.70899
DDX21	2.39589	-0.686857	0.372632	-1.84326	0.0652911	0.172134	1.03265	4.10065	3.45523	0	2.71095	0	1.10596	1.11875	0	0	0	6.30913	0	0	0	4.31928	0	0	0	1.52749	5.79266	3.39004	0	0.868637	3.20567	2.7071	2.09302	4.42609	3.96454	0.447307	6.53929	2.33805	0.826616	3.14733	4.37288	1.55035	3.92529	2.6437	1.15176	2.42274	2.76575	2.59104	1.70899
ZNHIT1	6.83299	0.467384	0.253613	1.8429	0.0653431	0.172134	9.29382	8.2013	0	10.4038	2.71095	17.7796	6.63574	4.47499	0	27.0995	0	6.30913	6.86833	18.2501	4.17265	4.31928	0	11.7798	6.38648	6.10996	2.89633	9.3226	35.7114	6.9491	5.87706	3.15829	5.23254	6.05676	4.49822	6.70961	0	7.30641	4.13308	5.03573	2.78274	11.3692	4.20567	5.28739	4.60702	5.88379	5.42087	4.92297	6.83596
HAX1	6.61654	-0.46293	0.251436	-1.84115	0.0656002	0.172625	4.13059	0	10.3657	0	5.4219	0	12.1655	3.35624	9.74905	16.2597	0	18.9274	5.88714	0	1.39088	0	0	8.83487	12.773	6.10996	2.17225	2.54253	0	6.9491	11.7541	6.76776	9.41858	7.45447	7.62411	6.2623	13.0786	6.13739	6.61293	8.18307	9.93836	11.886	7.5702	8.59201	9.21404	5.19158	6.19528	9.32774	5.12697
RBBP4	3.43152	0.57292	0.31138	1.83994	0.0657776	0.172905	4.13059	8.2013	3.45523	0	10.8438	2.22245	2.21191	0	19.4981	5.4199	0	0	1.96238	9.12506	2.78177	0	0	8.83487	0	1.52749	8.689	5.93256	0	4.34319	0.534278	1.35355	0	2.09657	3.96454	1.78923	0	2.0458	0.826616	6.92414	2.38521	0.516783	3.36453	3.30462	3.45527	2.76884	3.3189	1.81373	3.41798
HINT2	2.24076	0.616463	0.335154	1.83934	0.0658647	0.172948	2.06529	4.10065	3.45523	0	2.71095	11.1122	4.42383	5.59374	0	5.4199	0	0	1.96238	0	1.39088	4.31928	0	0	0	0	4.3445	1.69502	0	5.21182	2.13711	2.25592	3.13953	1.16476	1.37234	3.57846	0	1.75354	1.65323	5.03573	2.38521	1.55035	1.40189	1.32185	0	3.80716	1.43819	1.81373	1.36719
DCXR	5.0021	0.451319	0.245657	1.83719	0.0661812	0.173592	6.19588	8.2013	3.45523	0	2.71095	2.22245	9.95362	11.1875	19.4981	10.8398	0	18.9274	5.88714	0	5.56353	4.31928	0	2.94496	6.38648	4.58247	3.62042	6.78007	0	7.81774	8.01417	0.451184	2.09302	4.19314	4.34574	6.2623	0	6.42964	3.30646	6.92414	7.95069	4.65105	3.08415	4.62647	3.45527	4.49937	4.09331	4.14566	3.75978
C12orf57	8.5649	-0.379644	0.206818	-1.83564	0.0664102	0.174005	4.13059	8.2013	20.7314	0	5.4219	0	8.84766	13.425	0	0	0	6.30913	9.8119	0	4.17265	8.63855	11.7029	8.83487	0	12.2199	12.3094	11.0176	11.9038	5.21182	6.94562	8.12131	13.6046	15.8408	10.3688	6.2623	0	9.05995	9.09277	11.3304	10.3359	5.16783	11.2151	7.27016	19.5798	9.34484	13.165	5.70029	13.6719
VCP	4.24949	0.49397	0.269169	1.83517	0.0664811	0.174005	7.22853	4.10065	3.45523	10.4038	2.71095	4.4449	6.63574	7.83124	9.74905	5.4199	0	0	5.88714	0	5.56353	0	0	11.7798	0	6.10996	3.62042	2.54253	11.9038	4.34319	3.20567	3.15829	1.04651	2.32952	2.5922	5.81499	6.53929	4.09159	0.826616	4.40627	6.36055	4.13426	6.16831	5.94832	8.06229	3.11495	3.87205	1.81373	2.39258
PSMB8	6.25792	0.478649	0.261444	1.83079	0.0671322	0.175521	8.26118	8.2013	13.8209	0	13.5548	2.22245	7.7417	5.59374	29.2471	0	19.8397	6.30913	1.96238	0	9.73618	4.31928	0	14.7248	6.38648	4.58247	6.51675	1.69502	0	9.55501	4.27423	4.96302	2.09302	4.42609	3.27837	4.02576	0	8.76769	4.13308	6.92414	5.56548	3.1007	6.16831	11.8966	10.3658	7.96042	4.31457	2.07283	4.10157
COMMD8	2.47294	0.616813	0.338177	1.82394	0.0681617	0.178022	5.16324	4.10065	3.45523	0	0	6.66735	2.21191	2.2375	0	0	0	0	3.92476	0	1.39088	0	35.1087	2.94496	0	3.05498	1.44817	2.54253	0	2.60591	2.67139	2.7071	2.09302	1.39771	1.98227	2.23654	0	0.876769	2.47985	3.14733	1.98767	1.55035	1.68227	1.32185	3.45527	3.46105	2.43386	0.518208	4.44337
LINC00998	3.35535	0.52065	0.285964	1.82068	0.0686553	0.17912	2.06529	4.10065	3.45523	0	10.8438	0	1.10596	3.35624	0	0	0	6.30913	4.90595	0	4.17265	4.31928	23.4058	0	0	4.58247	8.689	7.62758	0	1.73727	1.06856	4.51184	2.09302	3.26133	4.42198	1.78923	13.0786	1.46128	0.826616	1.8884	1.59014	0	0.841133	0.660924	1.15176	3.46105	3.76142	2.33193	5.46877
FDFT1	2.80873	0.640878	0.352234	1.81947	0.0688403	0.179411	3.09794	12.3019	6.91046	0	2.71095	0	1.10596	1.11875	0	0	0	6.30913	1.96238	9.12506	1.39088	4.31928	11.7029	8.83487	6.38648	0	1.44817	5.08505	0	3.47455	1.60283	1.35355	2.09302	0.465904	1.75354	2.23654	0	2.63031	3.30646	3.14733	3.97535	3.1007	3.64491	2.6437	2.30351	2.76884	3.54016	2.07283	4.44337
DCTN2	2.27857	0.643856	0.354473	1.81637	0.0693132	0.180451	2.06529	0	0	0	5.4219	2.22245	4.42383	5.59374	9.74905	5.4199	0	0	1.96238	0	1.39088	4.31928	0	2.94496	0	0	1.44817	5.08505	11.9038	2.60591	1.60283	1.35355	3.13953	2.09657	1.98227	1.34192	0	1.46128	4.13308	1.8884	1.98767	1.55035	1.12151	3.30462	1.15176	2.42274	1.32756	2.59104	2.05079
EIF4E	4.94519	0.588524	0.324154	1.81557	0.0694364	0.180579	4.13059	8.2013	3.45523	0	10.8438	0	0	4.47499	9.74905	16.2597	0	6.30913	3.92476	9.12506	5.56353	0	46.8116	5.88991	0	12.2199	7.24083	3.39004	0	2.60591	2.13711	2.7071	2.09302	3.72724	3.50709	2.68384	0	5.26062	5.78631	3.14733	4.37288	1.55035	3.36453	3.30462	1.15176	6.576	4.09331	2.85014	2.05079
U2AF1	13.5339	-0.311578	0.171946	-1.81207	0.0699753	0.181787	15.4897	8.2013	10.3657	0	8.13285	13.3347	13.2715	13.425	29.2471	5.4199	19.8397	6.30913	7.84952	9.12506	4.17265	21.5964	23.4058	11.7798	0	18.3299	7.96491	12.7126	23.8076	15.6355	16.5626	9.47487	16.7441	15.3748	13.8759	12.5246	13.0786	13.7361	21.492	18.2545	15.5038	15.5035	12.0562	16.5231	28.7939	13.4981	13.2756	11.6597	9.91214
PIGT	2.41779	0.694464	0.383539	1.81067	0.0701915	0.182011	4.13059	12.3019	0	0	0	2.22245	1.10596	2.2375	0	5.4199	0	6.30913	0.98119	0	4.17265	4.31928	23.4058	0	0	0	2.17225	2.54253	0	0	0.534278	3.60947	1.04651	0.698857	1.21986	3.57846	0	2.0458	1.65323	0.629467	3.57781	2.58392	3.36453	3.30462	10.3658	3.11495	2.76575	0.518208	1.02539
WTAP	3.78191	-0.611148	0.337548	-1.81055	0.0702105	0.182011	1.03265	4.10065	3.45523	20.8075	2.71095	4.4449	2.21191	3.35624	0	0	0	6.30913	0.98119	0	1.39088	0	0	5.88991	0	1.52749	7.96491	3.39004	0	0	3.73995	3.15829	9.41858	5.59085	6.78545	3.57846	6.53929	1.46128	0.826616	0	2.38521	4.13426	1.40189	3.30462	8.06229	3.46105	5.75276	2.33193	5.81056
CIB1	6.95238	0.405791	0.224546	1.80716	0.0707376	0.183183	6.19588	12.3019	0	10.4038	5.4219	6.66735	5.52979	10.0687	19.4981	0	19.8397	0	12.7555	9.12506	11.1271	0	0	17.6697	19.1594	6.10996	6.51675	7.62758	0	7.81774	7.4799	4.51184	10.4651	4.892	5.18439	6.70961	0	7.59867	6.61293	11.3304	5.96302	4.65105	5.0468	3.96554	8.06229	6.92211	6.52717	4.66387	5.46877
RBM42	3.60376	0.584003	0.323302	1.80637	0.0708604	0.183306	3.09794	4.10065	0	0	5.4219	15.5571	1.10596	3.35624	0	10.8398	0	12.6183	1.96238	0	2.78177	0	23.4058	2.94496	6.38648	0	3.62042	6.78007	0	5.21182	2.67139	1.80474	1.04651	2.56247	3.20212	2.23654	0	3.50708	3.30646	1.8884	4.77041	4.65105	6.16831	3.96554	5.75878	3.46105	3.20827	3.36835	1.36719
SRSF1	3.50783	-0.562676	0.311607	-1.80572	0.0709622	0.183375	4.13059	4.10065	0	0	8.13285	2.22245	1.10596	2.2375	19.4981	10.8398	0	0	0.98119	0	0	0	0	2.94496	0	4.58247	1.44817	3.39004	0	4.34319	6.41134	2.25592	3.13953	4.65904	5.10815	3.13115	0	3.21482	2.47985	3.14733	3.57781	3.1007	2.24302	5.94832	8.06229	5.19158	3.54016	2.33193	5.81056
PLRG1	1.89756	0.715446	0.397053	1.80189	0.0715625	0.184731	1.03265	4.10065	0	0	2.71095	8.8898	0	1.11875	0	0	0	0	2.94357	9.12506	0	0	0	5.88991	0	6.10996	1.44817	5.93256	0	1.73727	1.06856	0.451184	3.13953	1.63067	1.90603	1.78923	0	2.33805	0.826616	0.629467	2.78274	1.03357	3.08415	2.6437	0	3.46105	1.21693	1.29552	1.70899
UFD1L	3.3083	0.583302	0.324311	1.79859	0.072084	0.185881	5.16324	8.2013	3.45523	0	2.71095	0	4.42383	5.59374	19.4981	5.4199	0	0	4.90595	0	1.39088	0	0	2.94496	6.38648	9.16494	5.06858	1.69502	0	3.47455	3.73995	1.35355	2.09302	2.32952	1.37234	6.2623	0	3.50708	1.65323	4.40627	4.77041	4.13426	2.80378	3.30462	6.91053	4.49937	1.77008	2.33193	2.05079
DPY30	4.27848	-0.514264	0.28679	-1.79317	0.0729459	0.187312	2.06529	0	17.2761	0	2.71095	2.22245	4.42383	3.35624	0	0	0	0	6.86833	0	1.39088	8.63855	0	5.88991	0	3.05498	2.17225	5.93256	0	6.08046	6.94562	6.76776	3.13953	3.72724	3.96454	5.81499	6.53929	3.79933	11.5726	5.03573	5.96302	4.65105	6.44869	5.28739	3.45527	4.84547	5.75276	5.18208	5.81056
HDAC1	2.59811	0.659038	0.367399	1.7938	0.0728457	0.187312	1.03265	8.2013	0	0	0	0	1.10596	3.35624	9.74905	5.4199	0	6.30913	1.96238	0	2.78177	0	11.7029	5.88991	0	6.10996	0.724083	0.847509	0	2.60591	0.534278	0.902368	6.27905	3.26133	1.82979	1.34192	13.0786	2.0458	0.826616	2.51787	3.97535	3.1007	1.12151	2.6437	1.15176	1.38442	1.88071	2.33193	1.70899
IFI27L2	5.06301	0.481879	0.268607	1.79399	0.0728143	0.187312	3.09794	12.3019	10.3657	0	5.4219	22.2245	4.42383	2.2375	0	5.4199	19.8397	12.6183	4.90595	0	2.78177	12.9578	0	5.88991	6.38648	0	5.79266	9.3226	0	7.81774	4.8085	4.06066	5.23254	3.49428	5.41312	3.13115	0	2.63031	5.78631	2.51787	3.97535	3.61748	3.36453	1.98277	6.91053	4.84547	2.2126	4.14566	3.75978
IFITM3	8.52118	0.429974	0.239727	1.7936	0.072877	0.187312	2.06529	8.2013	0	10.4038	16.2657	20.002	4.42383	2.2375	0	16.2597	0	18.9274	3.92476	9.12506	12.5179	8.63855	0	35.3395	6.38648	3.05498	13.0335	4.23755	0	30.4023	2.67139	4.06066	5.23254	4.19314	3.81205	9.39345	19.6179	4.6761	2.47985	5.6652	5.56548	4.13426	7.5702	9.25294	2.30351	13.8442	5.42087	3.62745	6.49416
SNW1	3.88321	0.523645	0.292518	1.79013	0.0734333	0.188366	2.06529	4.10065	3.45523	10.4038	0	0	5.52979	1.11875	0	0	0	12.6183	1.96238	9.12506	8.3453	12.9578	11.7029	5.88991	6.38648	9.16494	4.3445	2.54253	0	2.60591	3.20567	2.25592	4.18603	3.49428	3.04964	3.57846	0	2.63031	2.47985	3.14733	5.16795	5.68461	1.12151	2.6437	2.30351	2.76884	2.10197	2.85014	2.39258
TSTD1	9.44235	0.364561	0.203724	1.78948	0.0735369	0.188433	10.3265	4.10065	13.8209	0	8.13285	4.4449	13.2715	5.59374	19.4981	16.2597	19.8397	37.8548	14.7178	18.2501	8.3453	12.9578	0	14.7248	12.773	10.6924	7.24083	13.5601	0	7.81774	5.34278	6.31658	8.37207	10.0169	7.01418	13.8665	0	8.76769	13.2259	7.5536	4.77041	5.68461	9.81322	4.62647	6.91053	9.69095	8.62914	7.25491	8.54495
AKR1B1	2.31331	-0.639045	0.357517	-1.78745	0.0738647	0.188877	4.13059	0	0	0	2.71095	0	3.31787	3.35624	0	0	0	0	0.98119	0	0	4.31928	0	2.94496	0	0	2.89633	3.39004	0	3.47455	4.8085	3.15829	3.13953	2.56247	2.66844	4.47307	0	5.26062	2.47985	2.51787	4.37288	2.06713	6.44869	3.30462	3.45527	4.49937	3.3189	4.14566	3.07618
NHP2	6.50254	0.424742	0.237617	1.78751	0.0738557	0.188877	8.26118	4.10065	6.91046	0	2.71095	8.8898	8.84766	8.94999	19.4981	32.5194	19.8397	6.30913	7.84952	9.12506	1.39088	8.63855	0	2.94496	12.773	3.05498	5.79266	5.08505	0	6.08046	5.34278	2.7071	5.23254	5.59085	3.20212	5.81499	0	3.50708	6.61293	10.7009	2.78274	6.2014	8.69171	8.59201	11.5176	5.19158	4.75709	4.40477	4.78517
CTSS	3.91384	0.532627	0.298311	1.78548	0.0741841	0.1891	3.09794	0	20.7314	0	2.71095	6.66735	2.21191	7.83124	0	0	0	0	0	0	6.95442	0	11.7029	17.6697	6.38648	9.16494	5.79266	3.39004	0	5.21182	3.20567	3.15829	8.37207	2.56247	1.98227	2.23654	0	3.21482	4.13308	1.25893	3.18028	3.1007	3.08415	3.30462	8.06229	4.15326	2.2126	1.29552	3.07618
CTTNBP2	3.65115	0.616547	0.345204	1.78604	0.0740935	0.1891	0	8.2013	3.45523	0	10.8438	0	29.8609	2.2375	0	0	0	12.6183	2.94357	0	2.78177	8.63855	0	0	0	6.10996	10.8612	9.3226	0	2.60591	0.534278	4.51184	1.04651	3.72724	3.04964	0.447307	0	3.21482	2.47985	0.629467	0	0.516783	0.560755	0.660924	5.75878	1.38442	2.10197	1.55462	6.49416
EIF4EBP1	2.16571	0.672169	0.376421	1.78568	0.0741506	0.1891	4.13059	4.10065	0	0	2.71095	2.22245	6.63574	2.2375	19.4981	0	0	0	3.92476	0	0	0	0	2.94496	6.38648	0	5.06858	2.54253	0	0.868637	2.67139	1.80474	3.13953	1.16476	1.82979	1.78923	0	2.0458	3.30646	1.25893	2.38521	2.58392	2.5234	3.30462	0	2.76884	2.65512	1.29552	1.70899
PPHLN1	3.02602	0.534737	0.29959	1.78489	0.0742784	0.189143	2.06529	8.2013	3.45523	10.4038	5.4219	0	5.52979	5.59374	0	0	0	0	4.90595	0	2.78177	0	0	2.94496	6.38648	6.10996	2.89633	3.39004	0	6.08046	3.20567	2.25592	1.04651	3.02838	1.98227	4.92038	6.53929	4.38385	4.13308	1.25893	1.59014	2.06713	3.92529	0.660924	3.45527	4.49937	1.65945	1.55462	1.36719
FAIM	2.87778	0.56697	0.318123	1.78223	0.0747109	0.190046	4.13059	0	0	0	8.13285	6.66735	4.42383	4.47499	9.74905	0	0	0	0.98119	0	4.17265	0	0	0	0	9.16494	3.62042	4.23755	0	6.08046	1.06856	1.35355	2.09302	3.02838	1.82979	6.70961	6.53929	3.50708	0	3.7768	5.56548	1.55035	1.68227	3.30462	0	3.80716	4.31457	2.07283	2.73438
MIEN1	3.72385	0.473819	0.266121	1.78046	0.075	0.190572	4.13059	8.2013	3.45523	0	2.71095	6.66735	3.31787	2.2375	0	16.2597	0	6.30913	6.86833	0	5.56353	0	0	11.7798	0	3.05498	4.3445	5.08505	0	4.34319	3.73995	2.7071	3.13953	2.09657	2.9734	8.49883	0	3.50708	4.13308	1.25893	2.38521	2.58392	3.36453	4.62647	6.91053	3.46105	3.76142	3.36835	2.73438
UBL5	17.8259	0.304534	0.171085	1.78001	0.0750738	0.190572	23.7509	45.1071	6.91046	41.6151	18.9767	11.1122	26.543	11.1875	0	16.2597	19.8397	18.9274	16.6802	9.12506	22.2541	38.8735	0	44.1744	6.38648	24.4398	35.4801	24.5778	0	13.0296	18.1655	14.8891	11.5116	13.9771	23.101	12.0773	13.0786	13.7361	9.09277	10.7009	11.131	13.4364	10.6544	13.8794	13.8211	17.3053	14.6032	12.6961	16.7481
AZIN1	4.58156	0.60636	0.34133	1.77646	0.0756567	0.191726	3.09794	0	10.3657	0	13.5548	2.22245	3.31787	1.11875	0	27.0995	19.8397	25.2365	0	0	8.3453	4.31928	0	2.94496	6.38648	3.05498	5.79266	10.1701	0	0.868637	3.20567	0.902368	4.18603	5.12495	6.32801	1.34192	0	1.75354	0.826616	3.14733	5.16795	2.06713	2.24302	1.32185	5.75878	2.07663	3.20827	1.81373	3.41798
BCL7B	2.66676	-0.572423	0.322258	-1.77629	0.0756856	0.191726	3.09794	0	3.45523	0	0	4.4449	4.42383	2.2375	0	0	0	6.30913	3.92476	0	2.78177	0	0	0	0	3.05498	2.89633	1.69502	0	1.73727	4.8085	2.25592	3.13953	1.39771	2.66844	3.57846	0	5.26062	7.43954	2.51787	3.18028	6.71818	2.80378	3.30462	6.91053	2.07663	4.97835	2.07283	3.41798
ERGIC3	5.95898	0.417368	0.235402	1.77301	0.0762279	0.1929	5.16324	20.5032	3.45523	0	13.5548	8.8898	8.84766	4.47499	0	0	0	18.9274	6.86833	9.12506	5.56353	0	11.7029	14.7248	6.38648	6.10996	3.62042	5.93256	11.9038	3.47455	5.87706	7.67013	4.18603	3.02838	3.81205	4.47307	0	4.6761	9.09277	7.5536	3.57781	8.26853	3.36453	3.96554	5.75878	6.22989	5.86339	3.88656	3.07618
GLOD4	3.31387	0.607492	0.343224	1.76996	0.0767337	0.193979	4.13059	16.4026	6.91046	0	13.5548	0	3.31787	2.2375	0	0	19.8397	6.30913	4.90595	0	1.39088	0	0	8.83487	0	3.05498	3.62042	4.23755	0	0.868637	3.73995	1.80474	3.13953	0.465904	1.44858	3.13115	0	1.75354	2.47985	2.51787	1.98767	6.71818	2.5234	0.660924	5.75878	3.80716	2.76575	2.33193	2.05079
PROSC	2.52912	0.597765	0.337911	1.769	0.0768933	0.194181	1.03265	8.2013	0	10.4038	0	2.22245	2.21191	2.2375	0	5.4199	0	0	1.96238	0	5.56353	0	0	8.83487	6.38648	6.10996	3.62042	1.69502	0	1.73727	1.06856	1.80474	5.23254	1.63067	1.60106	1.34192	0	2.33805	2.47985	3.14733	2.78274	2.06713	1.12151	2.6437	5.75878	1.38442	1.43819	1.55462	2.39258
RPL36	77.5926	0.174449	0.0986599	1.76818	0.0770303	0.194326	69.1874	123.019	69.1046	124.845	149.102	64.451	72.9932	68.2436	107.24	86.7184	19.8397	50.473	79.4764	63.8754	95.9709	82.0662	46.8116	91.2937	44.7053	74.847	156.402	94.921	95.2303	58.1987	70.5247	85.2738	57.558	75.0106	101.706	57.2553	150.404	76.8634	71.9156	74.9066	36.1756	49.6112	76.2627	59.4832	50.6772	77.8737	60.8465	62.7031	81.6897
RNF7	5.65606	0.428071	0.24238	1.76612	0.0773759	0.194997	10.3265	16.4026	0	0	2.71095	6.66735	6.63574	6.71249	0	10.8398	0	6.30913	6.86833	0	6.95442	0	11.7029	20.6147	6.38648	7.63745	4.3445	7.62758	0	0.868637	4.8085	7.21895	11.5116	3.26133	3.35461	5.36768	6.53929	4.6761	6.61293	6.29467	3.18028	6.2014	4.48604	8.59201	9.21404	3.80716	5.64213	4.92297	3.75978
VASP	3.25341	0.53278	0.301764	1.76555	0.0774708	0.195035	4.13059	0	13.8209	10.4038	8.13285	4.4449	3.31787	2.2375	0	16.2597	0	0	2.94357	0	5.56353	0	0	2.94496	6.38648	1.52749	5.06858	0.847509	0	4.34319	1.06856	1.80474	2.09302	2.79543	3.27837	1.78923	0	2.33805	4.13308	2.51787	6.75809	3.1007	6.72906	1.98277	6.91053	4.49937	3.20827	1.03642	2.05079
MAD2L1BP	2.19423	0.74956	0.42468	1.765	0.0775641	0.195068	1.03265	0	0	10.4038	2.71095	0	3.31787	1.11875	9.74905	0	39.6793	0	0	0	2.78177	0	0	0	0	3.05498	0.724083	4.23755	0	3.47455	1.06856	0.902368	2.09302	0.931809	2.43971	1.78923	0	0.584513	2.47985	1.25893	1.1926	1.55035	1.68227	1.32185	0	1.38442	1.1063	0	0.341798
PPIA	21.512	0.302146	0.171598	1.76078	0.0782754	0.196655	16.5224	41.0065	10.3657	41.6151	29.8205	51.1163	23.2251	15.6625	9.74905	5.4199	39.6793	25.2365	31.3981	9.12506	23.645	38.8735	11.7029	44.1744	6.38648	13.7474	26.067	22.0352	11.9038	21.7159	14.4255	16.2426	47.0929	20.2668	21.4237	17.445	26.1572	18.7044	12.3992	18.884	17.094	17.0538	17.9442	20.4886	24.1869	18.6897	17.037	11.9188	17.7735
G3BP1	4.42053	0.665647	0.378256	1.75978	0.0784448	0.196878	4.13059	4.10065	3.45523	10.4038	5.4219	2.22245	4.42383	2.2375	0	37.9393	0	6.30913	1.96238	9.12506	2.78177	8.63855	23.4058	5.88991	0	3.05498	1.44817	2.54253	0	3.47455	3.73995	3.15829	1.04651	2.32952	3.20212	3.57846	6.53929	1.75354	14.0525	3.7768	1.1926	5.16783	1.12151	1.98277	1.15176	1.73053	2.32323	1.55462	2.39258
TYROBP	35.4697	0.192628	0.109553	1.75831	0.0786946	0.197302	30.9794	45.1071	34.5523	20.8075	48.7971	42.2265	38.7085	31.325	38.9962	32.5194	59.519	31.5457	53.9654	36.5003	47.29	21.5964	0	17.6697	25.5459	35.1323	38.3764	59.3256	47.6152	38.22	27.2482	39.7042	32.4418	33.5451	35.9095	40.2576	39.2357	29.2256	27.2783	32.1028	27.8274	40.3091	29.4397	30.4025	25.3386	45.6859	42.5926	31.3516	31.7872
MZT1	2.21144	0.639897	0.364361	1.75622	0.0790515	0.197993	1.03265	4.10065	0	0	8.13285	0	1.10596	2.2375	0	10.8398	0	12.6183	1.96238	0	2.78177	4.31928	0	0	0	0	2.17225	2.54253	11.9038	4.34319	3.20567	0.902368	1.04651	0.465904	2.05851	2.23654	0	1.46128	1.65323	1.8884	1.98767	0.516783	0.560755	0	0	3.11495	1.43819	0.259104	2.05079
MYEOV2	7.64498	0.351871	0.200507	1.75491	0.079275	0.19835	12.3918	12.3019	6.91046	0	13.5548	6.66735	6.63574	11.1875	9.74905	0	0	12.6183	8.83071	0	13.9088	12.9578	0	23.5597	0	1.52749	10.8612	15.2552	0	15.6355	9.61701	7.21895	6.27905	4.19314	7.01418	6.70961	6.53929	7.01415	7.43954	6.92414	5.56548	6.71818	6.16831	2.6437	8.06229	5.19158	6.6378	3.36835	7.17775
CDC42EP3	2.74059	-0.766335	0.437261	-1.75258	0.0796743	0.199145	0	0	3.45523	0	2.71095	8.8898	3.31787	3.35624	0	0	19.8397	0	0.98119	0	2.78177	0	0	2.94496	0	0	0	0.847509	0	1.73727	1.60283	4.06066	2.09302	3.49428	6.40425	2.23654	0	0.876769	1.65323	1.25893	3.57781	1.55035	1.96264	0.660924	6.91053	1.38442	3.09764	1.55462	4.44337
C7orf55	3.05768	0.576276	0.329022	1.75148	0.079863	0.199385	2.06529	0	3.45523	10.4038	2.71095	2.22245	2.21191	3.35624	0	10.8398	0	0	1.96238	0	1.39088	0	23.4058	0	6.38648	3.05498	2.89633	5.93256	0	2.60591	2.67139	1.80474	2.09302	0.698857	2.21099	2.23654	13.0786	1.16903	0.826616	1.8884	3.57781	3.1007	2.80378	3.30462	1.15176	4.15326	1.65945	3.88656	1.36719
COMMD1	2.68141	0.573386	0.327449	1.75107	0.0799336	0.199385	4.13059	0	0	10.4038	8.13285	2.22245	1.10596	5.59374	0	0	0	0	3.92476	0	4.17265	4.31928	0	2.94496	6.38648	0	6.51675	4.23755	0	4.34319	3.73995	1.80474	2.09302	0.698857	1.60106	1.78923	0	3.50708	1.65323	2.51787	1.98767	4.13426	3.64491	3.96554	2.30351	3.80716	1.32756	2.07283	1.36719
SDHC	5.83647	0.459442	0.263014	1.74684	0.0806659	0.201006	10.3265	0	0	0	2.71095	8.8898	7.7417	8.94999	0	0	0	12.6183	3.92476	0	5.56353	0	23.4058	20.6147	6.38648	9.16494	4.3445	5.93256	0	7.81774	5.87706	4.06066	3.13953	4.65904	3.43085	4.92038	13.0786	4.96836	9.09277	8.18307	5.16795	3.61748	4.48604	8.59201	10.3658	4.15326	4.09331	5.44118	3.07618
DTNBP1	3.75106	0.535228	0.306806	1.74451	0.0810697	0.201807	7.22853	0	0	0	0	6.66735	5.52979	4.47499	0	5.4199	0	0	4.90595	9.12506	4.17265	4.31928	0	2.94496	0	10.6924	6.51675	2.54253	23.8076	7.81774	2.67139	1.35355	3.13953	3.02838	2.28723	6.2623	0	4.96836	6.61293	5.03573	1.98767	2.06713	2.5234	2.6437	3.45527	4.15326	3.3189	2.33193	3.07618
SIVA1	7.13243	-0.40807	0.2341	-1.74314	0.0813088	0.202196	6.19588	8.2013	6.91046	20.8075	5.4219	0	2.21191	2.2375	9.74905	5.4199	0	6.30913	6.86833	0	4.17265	12.9578	0	11.7798	0	1.52749	4.3445	7.62758	11.9038	6.9491	8.01417	6.31658	10.4651	6.98857	6.93794	8.05153	19.6179	6.7219	8.26616	6.92414	9.54083	12.9196	8.97209	17.184	8.06229	8.30653	7.19095	3.36835	5.46877
ATP5G2	33.9627	0.188947	0.108475	1.74184	0.0815367	0.20235	40.2732	32.8052	48.3732	20.8075	46.0862	40.0041	30.9668	38.0374	19.4981	32.5194	79.3586	37.8548	31.3981	18.2501	43.1174	21.5964	23.4058	38.2844	31.9324	32.0773	28.9633	27.1203	71.4227	31.2709	39.0023	27.9734	29.3022	27.9543	32.0975	39.363	39.2357	31.5637	41.3308	50.9868	34.5855	44.9601	36.4491	41.6382	31.0974	34.9566	33.5209	35.4972	27.6856
MKKS	2.34864	0.612958	0.351879	1.74196	0.0815159	0.20235	1.03265	8.2013	0	0	0	6.66735	2.21191	2.2375	0	0	0	6.30913	5.88714	0	0	4.31928	0	5.88991	0	3.05498	2.17225	0.847509	11.9038	6.08046	0.534278	0.451184	1.04651	2.09657	2.5922	0.894614	0	2.92256	2.47985	3.14733	2.38521	3.1007	1.68227	2.6437	3.45527	1.73053	2.76575	2.59104	1.36719
RPS4Y1	17.3758	1.92572	1.10779	1.73834	0.0821511	0.203668	0	0	6.91046	0	0	80.0082	0	38.0374	0	0	0	0	0	54.7504	0	30.2349	23.4058	0	57.4783	41.2422	0	25.4253	0	55.5928	0	0	72.2091	0	0	41.5996	0	0	45.4639	39.0269	41.3436	0	0	0	0	0	0	40.4202	0
ZC3H13	2.14818	0.749012	0.432014	1.73377	0.0829595	0.205464	1.03265	0	3.45523	10.4038	5.4219	8.8898	0	2.2375	0	0	0	6.30913	4.90595	0	2.78177	0	0	0	12.773	0	4.3445	3.39004	0	0	2.13711	0.451184	1.04651	3.26133	1.14362	0	0	0.292256	1.65323	1.8884	0.397535	0.516783	1.40189	0.660924	2.30351	1.38442	1.1063	1.81373	1.70899
CHMP1B	4.70348	-0.506867	0.292893	-1.73056	0.0835308	0.206669	1.03265	8.2013	0	0	2.71095	11.1122	1.10596	1.11875	0	0	0	0	6.86833	9.12506	2.78177	4.31928	11.7029	5.88991	0	9.16494	7.24083	3.39004	11.9038	1.73727	10.6856	3.15829	2.09302	7.92038	7.2429	4.92038	0	8.18318	5.78631	3.7768	3.57781	3.61748	4.20567	4.62647	9.21404	10.3832	6.6378	5.95939	2.05079
TPP1	1.84192	0.666803	0.385858	1.7281	0.0839699	0.207545	2.06529	4.10065	0	0	13.5548	0	3.31787	2.2375	0	0	0	0	0.98119	0	1.39088	0	0	5.88991	0	6.10996	4.3445	2.54253	0	0.868637	0	1.80474	0	1.63067	3.12588	0.894614	0	0.876769	1.65323	1.8884	2.38521	0.516783	0	0.660924	4.60702	2.07663	2.2126	1.55462	2.05079
ATP5G1	12.4837	0.334528	0.193767	1.72644	0.0842679	0.20761	17.555	24.6039	3.45523	20.8075	5.4219	17.7796	11.0596	11.1875	9.74905	5.4199	0	18.9274	16.6802	0	11.1271	12.9578	11.7029	41.2294	12.773	21.3849	17.378	11.8651	0	16.5041	8.54845	10.3772	9.41858	8.61923	8.00531	11.1827	6.53929	14.0283	16.5323	7.5536	11.926	7.75175	11.2151	15.8622	12.6693	13.152	7.7441	10.6233	12.6465
DDOST	5.47428	0.497587	0.288182	1.72664	0.0842324	0.20761	4.13059	20.5032	6.91046	0	5.4219	8.8898	7.7417	5.59374	38.9962	5.4199	0	6.30913	3.92476	0	6.95442	0	0	2.94496	0	3.05498	6.51675	6.78007	0	6.9491	8.01417	4.96302	3.13953	4.19314	2.36347	8.05153	0	5.26062	8.26616	13.8483	3.97535	9.30209	3.92529	5.28739	9.21404	6.576	4.97835	3.88656	2.73438
MRPL14	3.48663	0.503778	0.291747	1.72676	0.0842101	0.20761	3.09794	8.2013	0	0	0	2.22245	4.42383	6.71249	0	10.8398	0	6.30913	3.92476	0	6.95442	0	11.7029	14.7248	6.38648	3.05498	0.724083	5.93256	0	1.73727	2.67139	0.451184	1.04651	1.63067	3.96454	4.02576	0	2.33805	3.30646	5.03573	2.78274	4.13426	1.96264	3.30462	4.60702	3.46105	2.10197	3.62745	1.70899
SMAP1	2.45081	0.656356	0.380262	1.72606	0.0843361	0.20761	2.06529	4.10065	0	20.8075	13.5548	2.22245	3.31787	0	0	0	0	6.30913	3.92476	0	1.39088	4.31928	0	0	0	0	4.3445	0	11.9038	1.73727	1.06856	0.902368	1.04651	3.72724	2.5922	0.447307	0	1.16903	2.47985	1.25893	0.795069	0.516783	1.68227	1.98277	1.15176	1.03832	2.76575	2.59104	0.683596
LGALS8	2.79546	-0.619229	0.360718	-1.71665	0.0860423	0.211596	2.06529	4.10065	3.45523	0	2.71095	0	0	0	0	0	0	0	0.98119	0	2.78177	4.31928	0	2.94496	12.773	4.58247	0.724083	4.23755	0	1.73727	5.34278	0.902368	1.04651	3.02838	3.88829	3.13115	6.53929	4.6761	1.65323	0.629467	4.77041	1.03357	1.12151	3.96554	0	4.49937	2.43386	3.88656	3.41798
CCDC82	2.35061	0.677321	0.394706	1.71601	0.0861596	0.211672	2.06529	4.10065	0	10.4038	2.71095	0	3.31787	1.11875	0	0	0	0	1.96238	0	4.17265	0	11.7029	0	19.1594	0	0.724083	5.08505	0	1.73727	0	1.35355	3.13953	1.16476	1.6773	1.34192	6.53929	2.33805	0.826616	1.25893	1.98767	2.06713	1.68227	0	1.15176	2.76884	1.54882	1.55462	1.02539
PYCR2	2.55629	0.584003	0.340445	1.71541	0.0862698	0.211729	5.16324	4.10065	3.45523	0	0	0	3.31787	5.59374	9.74905	5.4199	0	0	7.84952	0	1.39088	4.31928	0	2.94496	12.773	0	0.724083	0.847509	0	5.21182	1.06856	1.80474	6.27905	0.931809	1.44858	0.894614	0	3.50708	2.47985	3.7768	2.78274	3.61748	3.36453	1.32185	2.30351	1.73053	1.77008	2.33193	1.36719
CKLF	24.3598	0.307588	0.179412	1.71443	0.0864505	0.21196	19.6203	49.2078	13.8209	10.4038	29.8205	17.7796	23.2251	15.6625	0	16.2597	79.3586	31.5457	35.3228	36.5003	47.29	38.8735	70.2174	38.2844	0	16.8024	29.6874	24.5778	0	27.7964	16.5626	17.5962	25.1162	20.0339	19.1365	31.7588	32.6964	16.6586	19.0122	17.6251	11.5285	20.6713	12.3366	15.8622	17.2763	38.0716	21.4622	21.5056	27.6856
MTHFS	2.12757	0.646067	0.377664	1.71069	0.087138	0.213431	2.06529	0	3.45523	0	0	0	5.52979	4.47499	0	0	0	0	0.98119	9.12506	4.17265	0	0	5.88991	12.773	1.52749	3.62042	2.54253	0	2.60591	4.27423	0.902368	0	1.63067	0.914893	2.68384	0	3.50708	1.65323	2.51787	1.98767	1.55035	3.08415	4.62647	4.60702	1.38442	2.54449	2.59104	2.73438
NDUFB8	13.7512	0.297423	0.173957	1.70975	0.0873119	0.213643	8.26118	16.4026	13.8209	0	16.2657	17.7796	13.2715	17.9	0	16.2597	19.8397	12.6183	14.7178	36.5003	13.9088	12.9578	35.1087	26.5046	12.773	7.63745	9.41308	11.8651	23.8076	10.4236	18.1655	10.3772	14.6511	8.61923	12.3511	19.6815	13.0786	15.1973	13.2259	17.6251	9.54083	21.7049	13.1778	16.5231	13.8211	14.1903	9.51418	12.9552	5.81056
SLBP	4.15341	0.551797	0.322923	1.70876	0.0874961	0.213879	7.22853	16.4026	0	0	5.4219	4.4449	4.42383	5.59374	29.2471	0	19.8397	6.30913	2.94357	0	2.78177	4.31928	0	11.7798	0	3.05498	1.44817	2.54253	0	2.60591	3.73995	2.7071	4.18603	1.63067	2.21099	4.47307	0	3.79933	4.13308	3.7768	5.16795	2.06713	2.24302	1.98277	5.75878	2.42274	2.65512	2.85014	2.05079
UBE2D1	1.95411	-0.725832	0.425284	-1.7067	0.0878776	0.214597	0	4.10065	3.45523	0	5.4219	0	0	3.35624	0	0	0	6.30913	0	0	0	0	0	0	0	0	1.44817	2.54253	0	2.60591	3.20567	0	1.04651	1.63067	5.33687	2.23654	0	2.92256	3.30646	3.14733	1.98767	4.65105	0.560755	0	1.15176	1.38442	2.54449	4.40477	4.10157
ITGB7	2.23638	0.639002	0.375134	1.7034	0.088494	0.215628	0	4.10065	0	0	0	0	2.21191	3.35624	0	10.8398	0	0	3.92476	0	1.39088	0	0	11.7798	0	4.58247	4.3445	8.47509	0	2.60591	0	1.80474	5.23254	2.56247	1.6773	3.13115	0	2.33805	4.13308	0	3.97535	0.516783	0.841133	3.30462	2.30351	3.46105	1.88071	0.259104	1.02539
RP11-354E11.2	17.8127	-0.564729	0.331605	-1.70302	0.0885647	0.215628	15.4897	28.7045	20.7314	0	29.8205	0	29.8609	33.5624	0	0	0	0	23.5486	0	34.7721	0	0	20.6147	51.0918	10.6924	16.6539	23.7303	0	26.9278	13.357	16.6938	11.5116	15.1419	18.7553	43.3888	0	18.1199	18.1855	12.5893	15.1063	18.0874	9.81322	15.2013	31.0974	35.6488	20.9091	13.2143	25.293
SPAG7	6.72313	0.493206	0.289556	1.70332	0.0885081	0.215628	8.26118	0	6.91046	10.4038	2.71095	2.22245	4.42383	7.83124	0	27.0995	0	6.30913	4.90595	0	9.73618	0	23.4058	8.83487	31.9324	9.16494	4.3445	5.08505	0	13.0296	8.01417	4.96302	5.23254	6.05676	3.50709	14.7611	6.53929	5.84513	5.78631	5.6652	4.77041	5.16783	7.00944	5.94832	4.60702	6.576	5.64213	4.92297	2.39258
C10orf128	3.01755	0.523069	0.307595	1.70051	0.0890348	0.216557	0	12.3019	3.45523	0	2.71095	0	3.31787	4.47499	9.74905	5.4199	0	0	6.86833	0	1.39088	0	0	0	0	10.6924	3.62042	9.3226	0	8.68637	1.06856	1.80474	0	3.02838	2.43971	3.57846	0	4.09159	1.65323	0.629467	3.18028	2.58392	4.48604	3.30462	2.30351	2.07663	4.53583	1.03642	1.36719
OCIAD2	2.67183	0.582634	0.342798	1.69964	0.0891981	0.216738	2.06529	8.2013	0	0	8.13285	2.22245	0	3.35624	0	0	0	6.30913	0	0	2.78177	0	23.4058	5.88991	12.773	3.05498	2.17225	1.69502	0	3.47455	2.13711	1.35355	2.09302	0.931809	1.75354	4.92038	0	1.46128	0.826616	0.629467	2.38521	1.03357	1.68227	2.6437	1.15176	1.38442	2.2126	2.07283	3.75978
CUTA	12.3746	0.32688	0.192579	1.69738	0.0896253	0.21756	13.4244	8.2013	13.8209	10.4038	35.2424	4.4449	14.3774	15.6625	9.74905	16.2597	0	12.6183	13.7367	9.12506	13.9088	4.31928	58.5145	20.6147	0	13.7474	11.5853	9.3226	0	16.5041	10.1513	10.3772	6.27905	13.0453	10.2163	10.2881	6.53929	11.1057	11.5726	16.9956	6.75809	8.78531	9.25246	17.8449	16.1246	14.1903	11.948	10.6233	11.2793
ARMC10	2.27522	0.58546	0.345078	1.6966	0.0897719	0.217699	0	4.10065	0	0	2.71095	4.4449	1.10596	1.11875	0	5.4199	0	6.30913	2.94357	0	2.78177	4.31928	0	5.88991	6.38648	3.05498	2.89633	2.54253	0	2.60591	0.534278	1.80474	3.13953	3.26133	1.37234	4.02576	0	0.876769	2.47985	4.40627	1.98767	2.58392	2.24302	1.98277	0	0.346105	2.65512	1.03642	3.07618
SUCLG2	2.37114	0.643088	0.379621	1.69403	0.0902599	0.218665	2.06529	0	3.45523	0	2.71095	0	1.10596	4.47499	19.4981	5.4199	0	0	0.98119	0	1.39088	4.31928	0	5.88991	12.773	0	2.89633	1.69502	0	1.73727	0.534278	0.902368	0	1.16476	1.44858	0.894614	13.0786	1.75354	4.13308	1.8884	1.1926	0.516783	2.5234	1.98277	0	1.03832	3.65079	1.55462	1.36719
OST4	33.6928	0.23143	0.136846	1.69117	0.0908042	0.219548	30.9794	77.9123	24.1866	10.4038	35.2424	62.2286	33.1787	31.325	9.74905	16.2597	99.1983	37.8548	25.5109	45.6253	34.7721	47.512	46.8116	41.2294	19.1594	18.3299	39.8246	44.0705	35.7114	39.9573	28.3167	34.7412	16.7441	24.6929	32.4025	31.3115	32.6964	25.7186	28.9316	30.8439	21.4669	37.2084	25.7947	26.437	19.5798	35.6488	25.2236	20.7283	39.3067
RPL13A	224.001	-0.116245	0.0687274	-1.69139	0.0907624	0.219548	181.746	217.334	228.045	291.306	187.056	202.243	259.9	234.937	321.719	222.216	238.076	119.873	221.749	173.376	171.079	198.687	210.652	188.477	306.551	247.453	215.777	211.03	95.2303	201.524	199.286	207.996	215.581	247.628	237.567	180.265	222.336	248.418	217.4	202.059	228.185	233.069	249.817	274.283	210.771	187.935	216.06	214.279	232.423
ARHGAP25	2.68511	0.61272	0.36341	1.68603	0.09179	0.221712	0	0	0	10.4038	5.4219	0	7.7417	2.2375	9.74905	0	0	6.30913	2.94357	0	2.78177	4.31928	0	5.88991	0	6.10996	2.89633	1.69502	0	1.73727	4.27423	0.451184	1.04651	4.65904	1.60106	1.78923	13.0786	0.876769	0.826616	0.629467	1.98767	3.61748	3.08415	1.98277	3.45527	2.76884	2.32323	1.29552	1.70899
MTCH1	2.84032	0.679211	0.40302	1.6853	0.0919301	0.221831	7.22853	4.10065	0	0	0	0	1.10596	1.11875	9.74905	0	0	6.30913	4.90595	18.2501	5.56353	0	0	8.83487	0	0	0.724083	1.69502	23.8076	0.868637	2.13711	0.902368	3.13953	1.39771	1.90603	2.23654	0	2.63031	0.826616	3.7768	3.57781	2.58392	2.5234	3.96554	2.30351	2.07663	2.32323	0.777312	1.02539
COPB1	2.45936	0.653571	0.388125	1.68392	0.0921971	0.222256	3.09794	12.3019	10.3657	0	13.5548	0	1.10596	3.35624	0	0	0	0	0.98119	0	2.78177	4.31928	0	5.88991	0	0	2.89633	9.3226	0	0.868637	1.60283	1.35355	1.04651	2.56247	3.12588	0.894614	0	1.46128	0	1.25893	0.795069	4.13426	3.36453	1.98277	2.30351	2.07663	3.20827	2.85014	0.683596
DPM3	3.27097	0.505062	0.300077	1.68311	0.0923547	0.222416	0	4.10065	0	0	8.13285	2.22245	7.7417	3.35624	9.74905	0	0	12.6183	2.94357	0	8.3453	0	11.7029	5.88991	0	4.58247	4.3445	3.39004	11.9038	0.868637	1.06856	2.7071	2.09302	1.39771	2.89716	2.68384	0	3.79933	1.65323	1.25893	0.795069	0	2.5234	1.98277	1.15176	5.53768	2.10197	1.29552	3.07618
CYB5B	2.57012	0.638469	0.37969	1.68155	0.0926557	0.222702	4.13059	0	3.45523	0	5.4219	0	2.21191	4.47499	19.4981	0	0	6.30913	0.98119	0	0	0	11.7029	5.88991	0	0	2.89633	2.54253	11.9038	0	1.60283	1.35355	1.04651	0.931809	2.05851	2.23654	6.53929	1.46128	0	1.25893	2.78274	2.06713	1.12151	1.32185	1.15176	1.73053	1.99134	0.518208	2.05079
PMAIP1	2.00495	-0.823948	0.48993	-1.68177	0.0926144	0.222702	0	0	0	0	0	4.4449	1.10596	0	0	0	0	0	0	0	1.39088	0	0	2.94496	0	0	0	0.847509	0	0	6.94562	0.451184	0	0	2.43971	2.23654	32.6964	0.876769	0.826616	3.14733	7.15562	6.71818	1.96264	0.660924	1.15176	5.19158	2.65512	1.29552	1.70899
BTF3	37.5436	-0.199559	0.118749	-1.68052	0.0928561	0.222964	57.8282	32.8052	44.918	62.4226	18.9767	42.2265	32.0728	40.2749	19.4981	75.8786	39.6793	6.30913	23.5486	9.12506	29.2085	25.9157	23.4058	38.2844	25.5459	21.3849	19.5502	24.5778	71.4227	36.4828	55.0307	40.6066	55.465	32.1474	37.0532	40.7049	85.0108	33.025	38.8509	39.6564	42.5362	52.1951	51.0287	52.213	54.1325	31.1495	35.9548	39.902	33.1544
PSMB1	14.0906	0.306701	0.182564	1.67997	0.0929633	0.223002	14.4571	12.3019	6.91046	0	10.8438	15.5571	17.6953	29.0875	9.74905	27.0995	0	0	15.699	18.2501	22.2541	8.63855	11.7029	14.7248	25.5459	13.7474	11.5853	15.2552	0	29.5337	16.5626	6.76776	18.8372	13.0453	10.1401	20.1288	13.0786	12.8593	17.3589	16.3661	18.6841	18.0874	15.7012	17.184	23.0351	13.4981	10.8417	13.2143	4.78517
MESDC2	4.01751	0.523647	0.311872	1.67905	0.0931431	0.223214	4.13059	8.2013	6.91046	0	2.71095	6.66735	4.42383	2.2375	9.74905	32.5194	0	0	1.96238	9.12506	2.78177	4.31928	0	5.88991	6.38648	3.05498	4.3445	2.54253	0	3.47455	3.20567	0.451184	7.32556	3.72724	1.90603	2.68384	0	1.75354	4.95969	1.8884	4.77041	1.03357	5.0468	1.98277	3.45527	5.53768	3.54016	1.81373	2.39258
JTB	11.284	-0.368567	0.219611	-1.67827	0.093294	0.223357	2.06529	24.6039	13.8209	10.4038	2.71095	11.1122	9.95362	7.83124	19.4981	16.2597	0	6.30913	2.94357	0	15.2997	25.9157	11.7029	14.7248	12.773	3.05498	3.62042	8.47509	0	19.11	13.8912	10.8284	18.8372	7.92038	6.78545	22.3654	13.0786	11.9825	12.3992	15.7367	17.8891	9.81888	12.0562	15.8622	9.21404	9.34484	10.3992	9.84595	9.91214
ING2	2.17153	0.67678	0.40375	1.67623	0.0936922	0.22409	4.13059	4.10065	3.45523	0	0	2.22245	5.52979	4.47499	0	10.8398	19.8397	0	1.96238	0	5.56353	0	0	0	0	1.52749	0	0.847509	0	1.73727	1.60283	3.15829	0	2.32952	1.82979	2.23654	0	0.292256	1.65323	1.25893	3.57781	1.03357	0.841133	3.30462	1.15176	4.15326	0.99567	1.29552	2.05079
PPP1R11	3.918	-0.4813	0.287485	-1.67418	0.094096	0.224199	6.19588	0	0	0	0	4.4449	5.52979	4.47499	0	16.2597	0	0	4.90595	0	4.17265	0	0	0	0	3.05498	2.17225	4.23755	0	1.73727	8.01417	3.60947	8.37207	4.65904	3.73581	6.70961	13.0786	7.01415	4.13308	8.18307	5.56548	7.23496	3.92529	6.60924	2.30351	5.88379	5.5315	5.18208	2.73438
RPL35	97.0642	-0.132918	0.0793302	-1.6755	0.0938357	0.224199	87.775	114.818	86.3807	72.8264	113.86	62.2286	98.4302	90.6186	68.2433	130.078	59.519	113.564	101.063	82.1256	76.4986	138.217	81.9203	70.679	76.6377	100.814	143.368	100.006	71.4227	96.4188	105.253	107.382	103.604	98.5388	123.511	81.8572	65.3929	93.5221	81.0083	90.6432	77.9168	107.491	105.142	83.2764	81.7746	85.488	94.478	95.8684	113.819
SRRM1	7.05763	0.473187	0.282647	1.67413	0.0941049	0.224199	2.06529	24.6039	3.45523	20.8075	0	11.1122	4.42383	2.2375	0	10.8398	39.6793	0	2.94357	0	8.3453	17.2771	0	8.83487	6.38648	18.3299	10.8612	8.47509	11.9038	5.21182	3.20567	6.76776	3.13953	13.7442	4.6507	4.47307	6.53929	2.63031	0	3.14733	3.57781	3.1007	6.16831	3.30462	0	7.96042	5.64213	2.85014	8.20315
TUBA1B	44.5048	0.319208	0.190579	1.67494	0.0939459	0.224199	48.5344	98.4155	89.836	41.6151	16.2657	28.8918	43.1323	33.5624	155.985	75.8786	79.3586	37.8548	31.3981	0	40.3356	25.9157	23.4058	94.2386	51.0918	38.1873	34.0319	37.2904	11.9038	39.9573	53.4278	20.7545	41.8603	40.7666	32.7837	47.8619	45.775	49.6836	38.8509	72.3887	60.4253	57.3629	76.8235	40.3164	76.0158	36.3411	37.1717	44.3068	14.3555
NASP	2.10059	-0.684633	0.40949	-1.67192	0.0945408	0.225018	0	4.10065	0	0	0	2.22245	0	0	0	0	0	0	1.96238	0	2.78177	4.31928	11.7029	2.94496	0	0	2.89633	2.54253	0	0	2.67139	2.25592	1.04651	3.72724	5.03191	3.57846	6.53929	1.75354	1.65323	1.8884	3.57781	0.516783	0.560755	1.32185	2.30351	1.73053	2.43386	2.07283	0.683596
POLR2E	2.63566	0.532849	0.318979	1.67048	0.0948242	0.225368	4.13059	4.10065	3.45523	0	2.71095	0	2.21191	5.59374	0	5.4199	0	12.6183	1.96238	0	1.39088	0	0	11.7798	0	3.05498	2.17225	5.08505	0	2.60591	3.20567	5.41421	2.09302	1.16476	1.98227	1.78923	0	2.92256	2.47985	1.8884	5.16795	2.06713	1.68227	5.94832	2.30351	3.11495	2.87638	1.55462	2.73438
TRMT112	18.2118	0.252934	0.151436	1.67024	0.0948723	0.225368	20.6529	16.4026	20.7314	10.4038	21.6876	11.1122	23.2251	21.2562	9.74905	43.3592	39.6793	31.5457	18.6426	9.12506	19.4724	12.9578	11.7029	11.7798	0	15.2749	16.6539	22.8827	23.8076	24.3218	26.7139	9.47487	14.6511	15.1419	15.2482	21.4707	52.3143	18.4122	24.7985	23.2903	21.4669	14.9867	21.0283	17.8449	11.5176	16.9592	18.6965	18.6555	11.6211
EIF3K	20.8258	0.243188	0.145811	1.66783	0.0953499	0.226063	16.5224	4.10065	6.91046	20.8075	32.5314	35.5592	29.8609	30.2062	29.2471	21.6796	39.6793	6.30913	16.6802	18.2501	13.9088	21.5964	11.7029	26.5046	38.3189	27.4948	14.4817	16.1027	35.7114	26.0591	19.234	18.0474	29.3022	20.0339	14.4858	19.2342	19.6179	23.3805	17.3589	19.5135	18.6841	21.1881	16.8227	19.1668	24.1869	17.6514	14.3819	25.3922	14.3555
RBM7	3.73084	-0.507326	0.304131	-1.66812	0.0952925	0.226063	1.03265	4.10065	0	0	8.13285	0	3.31787	4.47499	0	0	0	0	1.96238	9.12506	2.78177	4.31928	0	8.83487	0	3.05498	1.44817	5.93256	11.9038	0.868637	4.8085	4.06066	2.09302	5.3579	5.48936	4.02576	6.53929	1.16903	4.13308	3.14733	5.56548	2.06713	1.40189	4.62647	9.21404	2.07663	4.64646	2.85014	4.10157
DNAJC15	3.34792	0.590216	0.354351	1.66562	0.0957884	0.226882	1.03265	8.2013	3.45523	0	8.13285	0	4.42383	3.35624	0	0	0	0	1.96238	0	8.3453	8.63855	0	8.83487	6.38648	3.05498	1.44817	4.23755	23.8076	6.08046	3.20567	0.451184	6.27905	1.86362	2.43971	3.13115	0	3.79933	4.95969	0.629467	1.59014	1.55035	2.5234	3.96554	8.06229	2.07663	2.32323	2.59104	1.36719
TDRD3	2.77686	0.636395	0.382244	1.66489	0.0959348	0.227008	0	0	3.45523	20.8075	8.13285	0	3.31787	2.2375	0	10.8398	0	6.30913	0.98119	0	0	0	0	0	6.38648	3.05498	5.79266	1.69502	0	6.08046	0	5.86539	0	7.68742	5.71808	0.894614	0	4.09159	0.826616	0.629467	3.18028	1.03357	4.48604	1.98277	0	0.692211	3.42953	5.18208	1.02539
C19orf43	15.9054	-0.271631	0.163377	-1.6626	0.0963921	0.227649	14.4571	8.2013	10.3657	10.4038	27.1095	6.66735	26.543	20.1375	19.4981	32.5194	19.8397	18.9274	16.6802	9.12506	2.78177	17.2771	0	11.7798	19.1594	6.10996	13.7576	11.0176	0	22.5846	21.3711	11.2796	21.9767	12.1135	16.0869	21.4707	0	26.5953	28.1049	16.9956	25.4422	29.9734	24.1125	26.437	23.0351	13.8442	15.0457	15.5462	12.3047
MRPS30	1.92616	0.623605	0.375004	1.66293	0.0963261	0.227649	6.19588	0	0	0	5.4219	0	4.42383	3.35624	0	5.4199	0	6.30913	0.98119	0	1.39088	0	0	2.94496	6.38648	3.05498	1.44817	1.69502	0	0.868637	1.06856	0.902368	2.09302	1.63067	2.05851	1.34192	0	1.16903	3.30646	3.14733	1.59014	3.1007	0.841133	2.6437	3.45527	3.46105	1.32756	1.81373	1.02539
RPN1	2.75833	0.565093	0.340008	1.662	0.0965128	0.227714	0	4.10065	0	0	5.4219	4.4449	3.31787	3.35624	9.74905	0	0	0	1.96238	0	4.17265	0	0	8.83487	0	3.05498	2.17225	2.54253	23.8076	6.08046	2.67139	0.451184	0	2.32952	1.90603	3.13115	0	2.33805	1.65323	2.51787	0.397535	0	3.36453	3.30462	2.30351	2.76884	3.20827	0	4.78517
ATP5O	16.8552	0.315235	0.190102	1.65824	0.0972685	0.22856	13.4244	8.2013	24.1866	31.2113	10.8438	11.1122	18.8013	14.5437	19.4981	10.8398	0	12.6183	12.7555	27.3752	19.4724	12.9578	70.2174	20.6147	51.0918	19.8574	15.9298	14.4077	11.9038	19.11	18.1655	11.7308	13.6046	13.0453	11.2837	26.8384	19.6179	15.1973	12.3992	20.1429	17.8891	17.0538	11.2151	17.184	13.8211	13.152	12.8331	18.9146	14.3555
DDX39A	3.93314	0.44633	0.269215	1.65789	0.0973391	0.22856	2.06529	8.2013	0	0	10.8438	8.8898	3.31787	11.1875	0	0	0	0	4.90595	0	2.78177	8.63855	11.7029	5.88991	6.38648	4.58247	3.62042	5.08505	0	3.47455	3.73995	2.25592	2.09302	2.32952	3.73581	4.92038	13.0786	5.55287	4.95969	8.81254	3.57781	3.1007	5.0468	1.32185	5.75878	2.76884	3.20827	2.85014	2.05079
FGFR1OP2	2.17991	-0.656474	0.395701	-1.65902	0.0971126	0.22856	2.06529	0	3.45523	0	0	6.66735	2.21191	1.11875	0	5.4199	0	0	0	0	0	4.31928	0	2.94496	0	0	2.89633	1.69502	0	0	3.73995	1.35355	6.27905	2.56247	2.82092	1.34192	0	1.46128	8.26616	1.8884	2.38521	2.06713	2.24302	6.60924	0	1.38442	1.88071	2.59104	3.41798
IMP4	2.80305	0.545883	0.329238	1.65802	0.0973134	0.22856	7.22853	4.10065	0	10.4038	10.8438	0	3.31787	3.35624	0	0	0	0	5.88714	0	1.39088	4.31928	0	2.94496	12.773	0	3.62042	3.39004	0	3.47455	5.34278	1.35355	7.32556	1.63067	1.90603	3.57846	6.53929	1.46128	3.30646	2.51787	0.795069	0.516783	3.92529	0.660924	1.15176	1.73053	1.65945	1.03642	2.73438
KRT1	31.4285	0.399682	0.240864	1.65937	0.0970418	0.22856	74.3506	86.1136	51.8284	0	32.5314	31.1143	33.1787	19.0187	0	0	0	0	35.3228	0	89.0165	47.512	0	0	127.73	79.4295	83.9936	17.7977	0	86.8637	30.4539	31.1317	37.6743	0	22.7961	37.1265	0	12.2748	14.8791	37.1385	8.34823	7.75175	0	76.0063	36.8562	43.2632	28.9851	5.70029	42.3829
HNRNPF	9.86389	0.35308	0.213113	1.65677	0.0975663	0.228873	11.3591	24.6039	6.91046	0	10.8438	11.1122	8.84766	12.3062	29.2471	0	39.6793	12.6183	9.8119	0	19.4724	4.31928	0	20.6147	6.38648	3.05498	9.41308	16.9502	0	6.9491	10.1513	6.31658	10.4651	9.08514	10.75	10.2881	6.53929	5.55287	6.61293	7.5536	11.926	9.81888	7.85058	13.8794	11.5176	8.65263	7.96536	6.9958	8.54495
DNAJB14	1.96964	0.670839	0.405566	1.65408	0.098111	0.22993	2.06529	0	0	20.8075	2.71095	0	1.10596	2.2375	0	0	0	0	0.98119	0	4.17265	4.31928	0	5.88991	0	4.58247	4.3445	1.69502	0	0.868637	0	2.25592	1.04651	4.892	1.60106	0	0	0.584513	0.826616	0.629467	0.397535	0	1.68227	0.660924	0	1.38442	1.43819	1.03642	3.75978
AC004791.2	5.78793	-0.790438	0.479369	-1.64891	0.0991651	0.232178	8.26118	0	0	0	18.9767	0	15.4834	7.83124	0	0	0	0	6.86833	0	12.5179	0	0	0	0	0	14.4817	0	0	2.60591	4.8085	0	0	6.98857	15.3245	12.5246	0	6.13739	6.61293	10.0715	5.96302	10.8524	7.85058	7.27016	0	12.1137	4.75709	4.92297	20.1661
KRTCAP2	4.94759	0.515778	0.312974	1.64799	0.0993549	0.232399	3.09794	16.4026	3.45523	0	2.71095	6.66735	5.52979	6.71249	0	10.8398	0	12.6183	4.90595	0	2.78177	8.63855	23.4058	5.88991	0	6.10996	5.79266	4.23755	0	1.73727	7.4799	2.25592	4.18603	2.32952	2.82092	7.60422	6.53929	9.35221	6.61293	18.2545	2.78274	6.2014	4.20567	1.32185	6.91053	5.88379	3.87205	3.10925	1.36719
CCL3	1.75117	-1.05508	0.640825	-1.64643	0.0996744	0.232701	0	0	0	0	0	0	0	0	0	0	0	0	0	0	0	0	0	0	0	0	0	0	0	0.868637	1.60283	0.902368	0	2.79543	7.01418	0.447307	0	0.584513	4.95969	0.629467	7.15562	0.516783	0.280378	1.98277	0	15.5747	0.22126	4.14566	0.341798
SERP1	15.9314	-0.276621	0.168001	-1.64654	0.0996528	0.232701	12.3918	16.4026	6.91046	52.0189	13.5548	4.4449	22.1191	6.71249	19.4981	27.0995	0	6.30913	21.5862	9.12506	13.9088	8.63855	11.7029	20.6147	25.5459	15.2749	10.1372	20.3402	0	10.4236	11.2198	13.5355	13.6046	21.8975	18.9078	20.5761	0	19.8734	13.2259	18.884	16.2989	17.5706	11.4955	14.5403	26.4904	15.9208	17.5902	14.5098	19.4825
SNRNP70	2.50044	0.591985	0.360068	1.64409	0.100158	0.233605	2.06529	4.10065	0	0	10.8438	0	1.10596	3.35624	19.4981	0	0	6.30913	3.92476	0	2.78177	0	0	2.94496	0	0	3.62042	5.08505	0	5.21182	1.06856	1.80474	6.27905	3.02838	2.82092	4.92038	0	1.75354	0	0.629467	2.78274	0.516783	3.08415	1.98277	4.60702	2.07663	3.54016	1.03642	2.39258
HMGB2	6.76416	-0.431891	0.26279	-1.64348	0.100283	0.233676	8.26118	12.3019	0	0	2.71095	17.7796	6.63574	3.35624	0	0	0	12.6183	3.92476	0	2.78177	0	0	17.6697	6.38648	3.05498	7.24083	7.62758	0	2.60591	9.61701	7.67013	6.27905	4.65904	8.23403	6.2623	19.6179	10.8135	3.30646	8.81254	15.5038	6.2014	7.00944	6.60924	9.21404	11.7676	8.73977	7.77312	9.91214
TKT	2.49011	0.536884	0.32685	1.6426	0.100466	0.233878	2.06529	4.10065	0	0	2.71095	0	5.52979	4.47499	0	5.4199	0	12.6183	1.96238	9.12506	1.39088	4.31928	0	2.94496	0	4.58247	4.3445	2.54253	0	3.47455	2.13711	4.06066	4.18603	1.86362	1.21986	3.13115	0	1.75354	4.95969	1.25893	3.57781	2.06713	1.12151	1.98277	1.15176	1.03832	2.43386	1.03642	2.05079
ERLEC1	2.5222	0.534002	0.3256	1.64005	0.100994	0.234883	3.09794	4.10065	0	0	5.4219	2.22245	4.42383	2.2375	0	10.8398	0	6.30913	0.98119	0	1.39088	4.31928	0	2.94496	6.38648	3.05498	3.62042	3.39004	0	0.868637	1.06856	3.60947	1.04651	2.79543	2.43971	3.13115	0	1.46128	1.65323	3.14733	2.38521	1.55035	2.5234	0.660924	6.91053	2.76884	2.54449	1.55462	0.683596
ARPC5	12.6736	0.309028	0.18865	1.6381	0.101401	0.235605	10.3265	32.8052	13.8209	10.4038	21.6876	0	8.84766	10.0687	9.74905	32.5194	0	12.6183	11.7743	9.12506	12.5179	21.5964	0	20.6147	6.38648	24.4398	15.9298	16.1027	0	22.5846	13.8912	12.6332	9.41858	10.2499	11.6649	17.8923	0	8.76769	10.746	9.442	10.3359	9.81888	10.9347	16.5231	11.5176	12.4598	11.8374	7.25491	12.6465
GRSF1	2.03264	0.628837	0.384648	1.63484	0.102083	0.236807	2.06529	0	3.45523	0	0	2.22245	4.42383	2.2375	9.74905	0	0	12.6183	0.98119	0	1.39088	0	11.7029	2.94496	6.38648	0	1.44817	2.54253	0	1.73727	2.67139	2.7071	0	2.09657	1.75354	1.34192	0	1.75354	0.826616	1.25893	1.1926	2.06713	1.68227	1.98277	2.30351	1.38442	1.43819	1.55462	1.70899
PLP2	5.77177	0.405559	0.248094	1.6347	0.102112	0.236807	6.19588	8.2013	6.91046	0	8.13285	8.8898	7.7417	12.3062	0	16.2597	19.8397	6.30913	8.83071	9.12506	5.56353	0	0	2.94496	6.38648	1.52749	5.79266	7.62758	0	2.60591	2.13711	4.06066	8.37207	3.26133	3.12588	9.39345	6.53929	11.6903	9.91939	5.6652	7.15562	1.55035	6.44869	5.28739	9.21404	3.46105	7.52284	2.59104	2.05079
RPS15	151.63	-0.105369	0.0644842	-1.63402	0.102254	0.236911	142.505	151.724	155.485	176.864	197.899	124.457	155.94	142.081	126.738	108.398	79.3586	107.255	166.802	200.751	109.88	159.813	93.6232	126.633	197.981	192.464	169.435	150.009	142.845	138.982	156.009	179.571	144.418	154.68	183.893	117.642	124.246	158.403	161.19	149.813	130.391	145.733	155.049	143.421	118.631	171.668	154.218	163.754	161.329
ARGLU1	5.47619	-0.46183	0.282937	-1.63227	0.102622	0.237538	2.06529	4.10065	6.91046	10.4038	5.4219	0	1.10596	2.2375	0	0	0	6.30913	6.86833	9.12506	1.39088	4.31928	23.4058	8.83487	6.38648	10.6924	4.3445	2.54253	0	2.60591	2.13711	4.06066	2.09302	11.4147	8.00531	1.78923	0	3.79933	1.65323	2.51787	3.18028	3.1007	5.0468	4.62647	5.75878	8.65263	6.41654	4.40477	7.51955
VPS26A	2.60331	0.534723	0.327694	1.63177	0.102727	0.237557	0	4.10065	6.91046	0	8.13285	6.66735	4.42383	2.2375	0	0	0	0	1.96238	0	4.17265	0	0	11.7798	0	3.05498	2.89633	1.69502	11.9038	3.47455	3.20567	1.35355	1.04651	2.09657	2.89716	3.13115	0	2.33805	2.47985	1.25893	3.18028	1.55035	2.24302	1.32185	5.75878	2.07663	2.87638	1.81373	1.36719
TSC22D4	2.16566	0.575002	0.352877	1.62947	0.103214	0.238457	3.09794	4.10065	0	0	0	4.4449	2.21191	4.47499	0	5.4199	0	6.30913	1.96238	0	2.78177	0	0	0	0	0	2.89633	4.23755	11.9038	6.08046	1.06856	1.35355	4.18603	1.63067	1.06737	2.68384	0	1.75354	4.95969	3.14733	3.18028	1.55035	2.5234	0.660924	2.30351	1.73053	2.10197	1.03642	1.70899
ITLN1	2.9993	1.94838	1.19677	1.62804	0.103517	0.238705	0	0	0	0	2.71095	0	5.52979	0	0	0	0	0	3.92476	0	0	0	0	94.2386	12.773	0	0.724083	0.847509	0	5.21182	0	0	0	0.698857	0.304964	1.34192	0	3.50708	0	0	0	0	0.560755	0	0	0	1.21693	0.259104	0.683596
WIPI2	1.9634	0.693131	0.425677	1.6283	0.10346	0.238705	0	4.10065	0	0	2.71095	0	0	5.59374	0	5.4199	0	6.30913	1.96238	9.12506	0	0	0	5.88991	0	4.58247	1.44817	4.23755	0	4.34319	3.20567	1.35355	4.18603	1.16476	1.98227	0.894614	0	1.75354	0	1.25893	3.18028	1.55035	1.96264	2.6437	5.75878	2.76884	1.88071	1.55462	0.341798
DDIT4	21.6756	-0.367369	0.22611	-1.62474	0.104219	0.239194	14.4571	4.10065	20.7314	0	13.5548	55.5612	15.4834	10.0687	9.74905	43.3592	99.1983	6.30913	12.7555	73.0005	18.0815	8.63855	0	11.7798	12.773	9.16494	6.51675	38.9854	0	20.8473	21.9054	14.8891	26.1627	10.7158	18.0691	29.075	19.6179	30.6869	27.2783	16.3661	17.8891	22.2217	27.7574	33.7071	64.4983	26.6501	38.4992	23.0602	24.9512
ITFG1	3.05816	0.639822	0.393753	1.62493	0.104177	0.239194	1.03265	0	0	0	0	11.1122	0	7.83124	9.74905	10.8398	0	6.30913	0.98119	18.2501	2.78177	0	11.7029	2.94496	0	0	2.89633	2.54253	11.9038	0.868637	4.27423	0.902368	0	3.26133	1.82979	2.23654	0	2.63031	3.30646	0.629467	2.38521	1.55035	0.841133	1.32185	9.21404	1.03832	2.2126	2.07283	2.05079
RNF145	3.04585	-0.526787	0.323937	-1.6262	0.103907	0.239194	2.06529	4.10065	6.91046	0	5.4219	0	0	3.35624	0	0	19.8397	0	1.96238	0	1.39088	0	0	0	0	4.58247	2.89633	6.78007	0	2.60591	3.20567	4.06066	0	2.32952	3.88829	1.34192	0	2.33805	6.61293	2.51787	2.38521	2.58392	2.80378	2.6437	1.15176	5.19158	2.54449	2.85014	3.75978
TBCA	8.4928	-0.336047	0.206794	-1.62504	0.104155	0.239194	11.3591	8.2013	6.91046	0	8.13285	4.4449	2.21191	8.94999	0	0	0	18.9274	2.94357	0	9.73618	12.9578	23.4058	11.7798	6.38648	10.6924	7.24083	11.0176	0	6.9491	9.61701	11.2796	3.13953	8.38628	12.5035	8.94614	13.0786	7.01415	6.61293	8.18307	7.15562	6.2014	7.5702	6.60924	8.06229	13.152	9.18229	10.1051	13.6719
VMA21	2.63485	0.573487	0.352887	1.62513	0.104135	0.239194	0	16.4026	0	0	5.4219	0	2.21191	1.11875	0	0	0	12.6183	2.94357	0	5.56353	4.31928	0	8.83487	0	0	5.79266	0.847509	0	6.08046	1.60283	1.35355	3.13953	3.96019	2.5922	4.47307	0	1.16903	3.30646	3.7768	1.1926	0.516783	1.12151	1.32185	0	3.11495	1.65945	2.07283	1.70899
LSM5	5.52639	0.388768	0.239778	1.62137	0.104939	0.240332	0	8.2013	3.45523	0	21.6876	0	5.52979	3.35624	0	5.4199	0	6.30913	7.84952	9.12506	8.3453	4.31928	0	17.6697	12.773	12.2199	5.06858	10.1701	11.9038	4.34319	3.20567	7.67013	0	5.12495	8.99644	2.68384	0	2.63031	1.65323	1.8884	4.77041	6.2014	1.96264	2.6437	2.30351	4.15326	5.42087	7.51401	10.2539
MRPS16	3.51027	0.5232	0.322939	1.62012	0.105207	0.240332	5.16324	0	10.3657	0	2.71095	0	4.42383	5.59374	9.74905	16.2597	0	0	5.88714	9.12506	1.39088	0	0	5.88991	6.38648	0	4.3445	0	0	6.9491	2.67139	3.60947	0	2.56247	1.90603	2.23654	13.0786	2.63031	3.30646	6.29467	1.59014	2.06713	1.68227	3.96554	4.60702	2.76884	1.99134	4.14566	1.70899
MT-RNR1	61.7168	-0.318481	0.196526	-1.62055	0.105113	0.240332	20.6529	12.3019	55.2837	239.287	21.6876	26.6694	11.0596	46.9874	9.74905	10.8398	0	113.564	60.8338	18.2501	47.29	60.4699	105.326	70.679	191.594	88.5944	81.0973	116.956	11.9038	40.826	31.5224	100.614	54.4185	47.2893	59.6205	24.6019	85.0108	30.1024	28.1049	18.884	45.3189	18.0874	13.1778	20.4886	16.1246	78.5659	54.8725	48.7115	86.4748
SRSF6	3.44045	0.549608	0.339216	1.62023	0.105183	0.240332	1.03265	0	3.45523	10.4038	13.5548	2.22245	1.10596	0	0	0	0	6.30913	1.96238	0	2.78177	8.63855	0	8.83487	12.773	0	10.1372	8.47509	0	1.73727	0	1.80474	0	10.0169	5.10815	0	13.0786	0.876769	0	1.25893	0.397535	1.03357	0.280378	0	1.15176	3.11495	4.64646	3.10925	4.10157
TMEM261	2.12057	0.566997	0.349647	1.62163	0.104883	0.240332	1.03265	0	0	0	2.71095	0	3.31787	2.2375	0	0	0	6.30913	2.94357	0	2.78177	4.31928	11.7029	2.94496	0	3.05498	2.89633	3.39004	0	4.34319	1.60283	0.451184	1.04651	1.63067	1.98227	0.894614	0	1.16903	2.47985	3.7768	0.795069	1.55035	2.5234	3.30462	4.60702	2.76884	2.76575	1.55462	0.341798
SFPQ	6.21324	-0.509432	0.314788	-1.61833	0.105591	0.240984	3.09794	28.7045	0	20.8075	2.71095	2.22245	2.21191	3.35624	0	0	0	6.30913	1.96238	0	2.78177	8.63855	0	11.7798	0	10.6924	7.96491	2.54253	0	1.73727	1.60283	3.15829	0	13.9771	13.4947	3.13115	19.6179	2.92256	4.95969	3.14733	7.55316	3.1007	1.96264	1.98277	4.60702	5.88379	5.97402	4.92297	7.17775
EIF3G	7.21773	0.378169	0.234629	1.61177	0.107011	0.243998	9.29382	8.2013	0	0	8.13285	17.7796	7.7417	1.11875	9.74905	5.4199	19.8397	0	8.83071	0	5.56353	12.9578	0	2.94496	6.38648	16.8024	7.24083	7.62758	23.8076	5.21182	5.87706	4.96302	5.23254	7.22152	5.79432	7.15691	19.6179	5.84513	6.61293	7.5536	9.93836	9.30209	7.28982	6.60924	13.8211	6.92211	6.6378	8.29132	5.46877
TXNDC15	3.17689	0.507008	0.314741	1.61087	0.107207	0.244216	5.16324	4.10065	0	0	2.71095	4.4449	3.31787	3.35624	9.74905	5.4199	0	0	1.96238	0	2.78177	0	0	2.94496	6.38648	3.05498	0.724083	1.69502	11.9038	9.55501	0.534278	1.35355	2.09302	1.86362	1.52482	3.57846	6.53929	2.33805	2.47985	4.40627	3.57781	3.1007	4.48604	1.32185	2.30351	1.38442	1.99134	1.29552	3.41798
HIF1A	4.35984	0.485414	0.301982	1.60743	0.107961	0.245072	3.09794	8.2013	3.45523	0	10.8438	13.3347	1.10596	5.59374	0	0	0	0	3.92476	9.12506	4.17265	8.63855	11.7029	5.88991	6.38648	16.8024	5.06858	5.93256	0	2.60591	4.27423	0.902368	4.18603	7.22152	5.10815	4.47307	0	3.21482	0.826616	0	4.37288	3.61748	3.36453	2.6437	8.06229	4.84547	3.54016	2.85014	2.73438
MTX2	1.97022	0.635396	0.395042	1.60843	0.107742	0.245072	0	4.10065	3.45523	0	0	0	1.10596	3.35624	0	0	0	0	0.98119	0	2.78177	4.31928	0	8.83487	6.38648	0	5.79266	5.08505	0	6.08046	1.06856	1.35355	1.04651	1.63067	1.21986	0.894614	0	2.63031	0.826616	3.7768	0	3.1007	1.40189	1.32185	5.75878	0.692211	1.77008	2.33193	2.39258
TMEM126B	3.42781	0.536619	0.33386	1.60732	0.107984	0.245072	0	0	0	10.4038	10.8438	6.66735	3.31787	2.2375	0	21.6796	0	0	3.92476	0	5.56353	4.31928	0	2.94496	0	0	5.06858	6.78007	11.9038	0.868637	0.534278	2.25592	2.09302	1.63067	3.58333	2.23654	13.0786	2.63031	2.47985	3.14733	2.78274	2.06713	2.80378	1.32185	1.15176	3.80716	1.88071	2.59104	3.07618
TMEM66	29.9251	-0.218417	0.135857	-1.60769	0.107903	0.245072	30.9794	20.5032	24.1866	10.4038	18.9767	46.6714	34.2847	24.6125	19.4981	21.6796	39.6793	37.8548	28.4545	27.3752	36.163	12.9578	35.1087	41.2294	19.1594	3.05498	18.1021	24.5778	35.7114	43.4319	39.0023	27.9734	28.2557	35.1758	27.0656	50.993	13.0786	27.7644	42.984	35.8796	39.3559	34.6245	25.234	32.3853	32.2491	28.7267	32.5252	25.6513	24.6094
FAM107B	1.72692	-0.915759	0.57022	-1.60598	0.108279	0.245513	0	4.10065	0	0	0	4.4449	0	0	0	0	0	0	0	0	1.39088	0	0	2.94496	0	0	0	1.69502	0	0	0.534278	2.25592	2.09302	3.02838	4.2695	2.23654	0	0	0	1.25893	0	1.03357	0.280378	0.660924	0	3.80716	0.88504	1.55462	3.75978
CCDC174	1.78607	-0.680751	0.424323	-1.60432	0.108644	0.245883	2.06529	0	0	0	5.4219	0	0	1.11875	0	5.4199	0	0	0.98119	0	0	0	0	0	0	0	2.17225	2.54253	0	0.868637	1.06856	3.15829	2.09302	1.86362	1.75354	1.78923	13.0786	0.876769	1.65323	1.8884	1.98767	2.58392	1.40189	1.32185	5.75878	3.80716	1.88071	1.81373	1.70899
ILK	4.36704	0.440583	0.274556	1.60471	0.108557	0.245883	6.19588	4.10065	10.3657	0	2.71095	2.22245	3.31787	8.94999	0	10.8398	19.8397	0	7.84952	9.12506	4.17265	0	0	2.94496	0	4.58247	5.06858	2.54253	0	6.08046	4.8085	4.51184	6.27905	4.65904	2.28723	5.36768	0	3.21482	4.95969	3.7768	5.56548	9.30209	3.08415	10.5748	5.75878	5.53768	2.98701	3.10925	3.07618
GOSR1	1.94937	-0.644065	0.401723	-1.60325	0.108879	0.246187	2.06529	4.10065	0	0	0	0	0	1.11875	0	0	0	0	2.94357	0	1.39088	0	0	0	0	0	1.44817	3.39004	11.9038	0.868637	2.13711	1.35355	2.09302	3.02838	2.21099	3.13115	6.53929	2.33805	3.30646	1.25893	3.18028	1.55035	1.96264	1.98277	2.30351	2.42274	2.32323	1.03642	1.70899
BTF3L4	3.90793	0.443685	0.277655	1.59797	0.11005	0.247916	3.09794	0	0	0	5.4219	11.1122	4.42383	4.47499	0	0	0	0	1.96238	18.2501	8.3453	4.31928	0	5.88991	6.38648	15.2749	3.62042	7.62758	0	4.34319	2.67139	2.25592	4.18603	4.19314	4.95567	4.47307	0	3.21482	4.13308	5.03573	2.78274	7.75175	3.36453	1.98277	3.45527	2.42274	4.31457	3.88656	6.83596
CHMP2A	6.73626	0.483913	0.302672	1.5988	0.109865	0.247916	8.26118	12.3019	3.45523	0	10.8438	6.66735	5.52979	5.59374	0	10.8398	59.519	0	9.8119	9.12506	5.56353	0	0	0	6.38648	0	6.51675	7.62758	11.9038	8.68637	5.87706	0.902368	0	5.82381	3.12588	5.36768	19.6179	7.89092	8.26616	5.03573	5.96302	5.68461	7.00944	10.5748	9.21404	6.22989	5.08898	5.70029	1.36719
HES4	2.98279	-0.65954	0.412626	-1.5984	0.109955	0.247916	0	0	0	0	5.4219	2.22245	0	0	0	5.4199	0	6.30913	2.94357	0	4.17265	0	0	0	12.773	0	7.96491	1.69502	11.9038	0.868637	0	0.902368	0	3.26133	4.49822	5.36768	0	2.63031	4.13308	0	1.59014	4.13426	4.20567	0.660924	2.30351	4.49937	8.40788	1.29552	1.70899
UBAC2	1.73444	0.681657	0.426239	1.59923	0.109768	0.247916	0	0	0	0	0	13.3347	1.10596	0	0	0	0	6.30913	2.94357	0	2.78177	8.63855	0	0	0	4.58247	1.44817	5.08505	0	2.60591	2.13711	1.80474	3.13953	2.09657	0.762411	1.34192	0	0.876769	0	1.25893	1.1926	0.516783	0.841133	2.6437	1.15176	0.692211	2.54449	1.03642	2.39258
CHCHD3	2.18629	0.613691	0.384479	1.59616	0.110452	0.248593	2.06529	0	0	0	0	0	6.63574	6.71249	0	16.2597	0	12.6183	2.94357	0	2.78177	0	0	0	6.38648	0	2.89633	0	0	1.73727	2.13711	2.25592	2.09302	1.39771	0.991134	2.68384	0	2.0458	3.30646	4.40627	1.59014	3.1007	3.08415	1.98277	4.60702	3.11495	0.77441	1.55462	0
COX16	4.10868	0.451586	0.283357	1.5937	0.111003	0.249603	7.22853	0	3.45523	10.4038	0	0	2.21191	7.83124	0	10.8398	0	6.30913	4.90595	0	11.1271	0	0	17.6697	0	3.05498	5.79266	11.8651	0	2.60591	3.73995	2.7071	6.27905	3.96019	3.43085	5.81499	6.53929	2.63031	4.95969	5.6652	3.18028	2.06713	3.36453	5.28739	4.60702	4.15326	3.65079	2.85014	5.12697
GPN3	3.14692	0.517929	0.325602	1.59068	0.111681	0.250897	7.22853	8.2013	6.91046	10.4038	0	0	3.31787	3.35624	0	10.8398	0	0	0.98119	0	0	8.63855	0	5.88991	12.773	0	2.89633	5.08505	0	5.21182	5.87706	2.25592	0	2.09657	2.66844	3.57846	0	2.33805	2.47985	4.40627	1.98767	1.55035	3.92529	4.62647	1.15176	2.42274	2.43386	2.07283	2.39258
RAB13	1.96283	0.58995	0.371157	1.58949	0.111951	0.251271	2.06529	0	0	0	0	2.22245	3.31787	4.47499	9.74905	0	0	0	1.96238	0	4.17265	0	0	5.88991	0	6.10996	1.44817	2.54253	0	2.60591	2.13711	2.25592	3.13953	2.09657	1.2961	2.23654	6.53929	1.75354	1.65323	1.25893	3.97535	2.58392	2.80378	0	4.60702	1.38442	2.32323	2.07283	1.02539
SF3B2	4.62241	0.476272	0.300142	1.58682	0.112553	0.252392	5.16324	0	0	0	10.8438	2.22245	6.63574	5.59374	0	0	0	0	6.86833	27.3752	9.73618	4.31928	0	11.7798	6.38648	15.2749	7.24083	5.93256	0	1.73727	3.73995	2.7071	3.13953	7.92038	4.42198	4.02576	0	4.6761	4.95969	8.18307	5.16795	5.68461	3.08415	0	5.75878	9.69095	4.20394	5.18208	3.41798
PAIP1	2.55623	0.52298	0.330174	1.58396	0.113204	0.253618	1.03265	4.10065	0	0	5.4219	0	2.21191	2.2375	0	5.4199	0	0	2.94357	0	4.17265	0	11.7029	8.83487	6.38648	1.52749	3.62042	5.08505	0	0.868637	2.67139	3.60947	1.04651	2.56247	2.5922	0.894614	6.53929	2.33805	0.826616	1.25893	1.98767	1.55035	2.5234	3.96554	0	3.46105	2.54449	2.07283	3.07618
SYTL3	2.03961	-0.630487	0.398329	-1.58283	0.11346	0.253959	1.03265	0	3.45523	0	0	0	1.10596	4.47499	0	0	0	0	1.96238	0	1.39088	4.31928	0	5.88991	0	0	0	1.69502	0	6.08046	2.13711	2.25592	1.04651	3.72724	2.66844	7.15691	0	2.63031	2.47985	0.629467	4.37288	2.58392	2.80378	0.660924	1.15176	2.42274	5.19961	2.59104	2.73438
SNX3	19.4843	0.213265	0.134815	1.58191	0.113671	0.254198	13.4244	16.4026	17.2761	10.4038	27.1095	28.8918	26.543	31.325	29.2471	21.6796	0	12.6183	24.5297	18.2501	20.8632	12.9578	0	14.7248	38.3189	27.4948	21.7225	27.1203	0	31.2709	13.357	23.9128	15.6976	19.568	19.0603	25.0492	6.53929	22.796	18.1855	17.6251	15.9014	19.121	17.103	15.8622	25.3386	19.0358	19.4709	12.6961	28.0274
PSMC5	5.53234	0.402968	0.254876	1.58104	0.11387	0.254332	4.13059	4.10065	3.45523	0	8.13285	15.5571	8.84766	6.71249	9.74905	5.4199	0	25.2365	4.90595	0	1.39088	0	0	17.6697	6.38648	0	4.3445	8.47509	11.9038	6.9491	5.34278	3.15829	5.23254	4.19314	4.11702	9.84076	6.53929	8.47544	5.78631	6.29467	4.77041	6.2014	6.44869	4.62647	3.45527	4.15326	3.98268	3.36835	1.70899
TAX1BP1	5.3557	0.493466	0.312175	1.58073	0.113939	0.254332	4.13059	12.3019	0	0	16.2657	0	18.8013	7.83124	19.4981	0	0	0	5.88714	0	6.95442	8.63855	0	14.7248	12.773	9.16494	2.89633	9.3226	0	3.47455	4.8085	2.25592	1.04651	6.98857	5.26063	7.15691	0	3.50708	3.30646	2.51787	5.96302	1.03357	3.36453	1.98277	2.30351	7.26821	3.54016	6.7367	7.51955
C19orf10	7.96737	0.4375	0.277184	1.57838	0.114479	0.255305	4.13059	12.3019	27.6418	10.4038	2.71095	6.66735	2.21191	6.71249	48.7452	16.2597	0	12.6183	9.8119	0	5.56353	8.63855	11.7029	20.6147	6.38648	0	4.3445	7.62758	0	7.81774	3.73995	4.51184	5.23254	3.49428	3.73581	13.4192	13.0786	4.6761	10.746	14.4777	4.77041	5.16783	9.53284	3.96554	2.30351	8.65263	5.64213	2.59104	5.12697
RNH1	6.90303	0.34177	0.216602	1.57787	0.114595	0.255329	4.13059	8.2013	6.91046	0	2.71095	11.1122	11.0596	10.0687	9.74905	16.2597	0	0	8.83071	9.12506	5.56353	4.31928	0	2.94496	6.38648	9.16494	6.51675	16.9502	0	7.81774	4.27423	3.15829	6.27905	4.42609	4.49822	8.94614	6.53929	7.89092	9.91939	4.40627	11.131	13.9531	13.1778	9.25294	11.5176	7.26821	8.07599	7.51401	2.73438
C1orf63	12.8791	-0.348674	0.221379	-1.57501	0.115254	0.256565	11.3591	20.5032	10.3657	0	10.8438	0	3.31787	10.0687	9.74905	21.6796	39.6793	12.6183	9.8119	18.2501	9.73618	12.9578	23.4058	11.7798	12.773	13.7474	7.24083	15.2552	0	4.34319	13.8912	10.8284	8.37207	17.9373	20.8901	6.2623	19.6179	11.398	12.3992	6.92414	12.3236	3.1007	7.00944	21.1496	5.75878	10.3832	16.7051	8.55043	16.0645
NDUFA2	8.07816	0.390179	0.247829	1.57439	0.115397	0.256648	7.22853	12.3019	0	0	13.5548	13.3347	7.7417	5.59374	0	37.9393	19.8397	12.6183	5.88714	9.12506	6.95442	8.63855	11.7029	20.6147	6.38648	7.63745	7.96491	7.62758	0	4.34319	6.94562	4.51184	4.18603	5.12495	6.09928	3.57846	6.53929	5.26062	10.746	5.03573	4.77041	4.65105	3.36453	6.60924	6.91053	5.88379	6.19528	5.44118	9.91214
ERH	13.2884	0.340363	0.216284	1.57368	0.115561	0.256779	19.6203	41.0065	6.91046	10.4038	13.5548	0	7.7417	7.83124	29.2471	16.2597	19.8397	0	15.699	18.2501	19.4724	12.9578	35.1087	20.6147	12.773	7.63745	18.1021	14.4077	0	16.5041	18.1655	5.41421	15.6976	10.0169	12.4273	14.7611	19.6179	11.398	9.09277	9.442	14.3112	16.5371	13.4581	12.5576	10.3658	15.5747	13.4969	11.1415	11.9629
STX7	2.09625	0.606443	0.386048	1.5709	0.116205	0.257976	0	0	0	10.4038	8.13285	8.8898	2.21191	1.11875	0	0	0	0	1.96238	0	1.39088	4.31928	0	2.94496	0	6.10996	2.89633	2.54253	0	1.73727	2.13711	0.451184	3.13953	2.79543	2.74468	0.894614	0	2.0458	5.78631	1.25893	2.38521	0	1.68227	1.32185	0	0.346105	2.87638	2.07283	2.39258
CEBPZ	2.9178	0.588382	0.374833	1.56972	0.116481	0.258118	3.09794	8.2013	0	20.8075	2.71095	0	3.31787	2.2375	0	16.2597	0	12.6183	0	0	2.78177	8.63855	11.7029	0	0	1.52749	1.44817	2.54253	0	1.73727	1.06856	2.25592	0	4.65904	2.51595	1.34192	0	2.0458	0.826616	1.25893	2.78274	1.55035	1.96264	0	0	3.80716	2.2126	2.85014	1.36719
SNX14	1.866	0.595076	0.379073	1.56982	0.116457	0.258118	1.03265	0	6.91046	10.4038	8.13285	0	2.21191	0	0	5.4199	0	6.30913	1.96238	0	2.78177	0	0	2.94496	0	1.52749	1.44817	2.54253	0	2.60591	2.13711	0.902368	2.09302	3.02838	1.98227	1.78923	0	2.33805	1.65323	3.14733	0.795069	0.516783	1.12151	0	1.15176	2.07663	1.43819	1.29552	2.05079
FBXL3	1.74646	0.705649	0.450148	1.56759	0.116976	0.258512	0	0	3.45523	0	5.4219	0	5.52979	1.11875	9.74905	0	0	6.30913	0.98119	0	0	0	0	8.83487	6.38648	0	0	5.08505	0	0.868637	0.534278	1.35355	3.13953	1.86362	2.82092	0.894614	0	1.16903	1.65323	2.51787	0	0.516783	0.280378	1.32185	1.15176	1.03832	2.10197	0.777312	1.02539
LYST	1.79449	-0.699433	0.445931	-1.56848	0.116769	0.258512	1.03265	4.10065	0	0	0	0	1.10596	0	0	0	0	6.30913	0.98119	0	0	0	0	2.94496	0	1.52749	1.44817	1.69502	0	0	3.20567	2.7071	2.09302	3.02838	1.90603	3.57846	0	1.16903	1.65323	3.14733	1.1926	4.65105	1.68227	2.6437	0	2.42274	2.32323	3.10925	2.73438
REEP5	5.57469	0.436066	0.278153	1.56772	0.116947	0.258512	1.03265	4.10065	0	0	5.4219	13.3347	8.84766	5.59374	0	10.8398	19.8397	6.30913	5.88714	9.12506	8.3453	0	0	8.83487	12.773	0	6.51675	4.23755	23.8076	6.9491	9.61701	1.35355	2.09302	3.96019	3.73581	4.47307	0	6.7219	4.95969	12.5893	7.95069	3.1007	6.44869	4.62647	6.91053	7.26821	5.42087	4.66387	3.41798
PDCD6	6.50352	0.367794	0.234726	1.56691	0.117137	0.258632	5.16324	8.2013	3.45523	10.4038	5.4219	6.66735	9.95362	10.0687	0	5.4199	0	12.6183	6.86833	0	4.17265	0	23.4058	14.7248	6.38648	6.10996	6.51675	7.62758	0	11.2923	11.7541	3.15829	5.23254	5.59085	2.36347	8.49883	0	6.13739	9.91939	9.442	6.36055	7.75175	4.76642	7.27016	19.5798	6.576	4.64646	6.21849	5.46877
MMADHC	3.27553	-0.531414	0.339557	-1.56502	0.117578	0.259372	6.19588	4.10065	3.45523	0	5.4219	0	2.21191	2.2375	0	0	0	0	0	0	1.39088	0	0	2.94496	0	3.05498	2.89633	8.47509	0	1.73727	5.34278	2.25592	2.09302	4.42609	5.33687	4.47307	6.53929	2.63031	1.65323	4.40627	1.59014	2.58392	2.80378	2.6437	3.45527	5.88379	4.31457	4.14566	5.46877
GPX4	24.5189	0.208453	0.133322	1.56354	0.117926	0.259906	30.9794	24.6039	31.0971	0	51.5081	33.3367	29.8609	33.5624	9.74905	16.2597	19.8397	25.2365	35.3228	0	19.4724	12.9578	46.8116	23.5597	25.5459	27.4948	20.9984	40.6804	0	39.0887	20.8369	19.4009	21.9767	14.443	26.3794	30.8642	26.1572	30.9792	23.9719	33.9912	18.6841	25.3224	26.9163	22.4714	28.7939	23.1891	25.9981	16.8418	24.2676
CTR9	2.63827	0.572787	0.366611	1.56238	0.118197	0.260269	3.09794	4.10065	0	0	10.8438	2.22245	1.10596	1.11875	0	0	0	12.6183	0.98119	9.12506	2.78177	4.31928	11.7029	2.94496	0	1.52749	0.724083	3.39004	0	0.868637	3.20567	1.35355	4.18603	3.72724	3.27837	0.894614	6.53929	1.16903	0.826616	0.629467	1.1926	0.516783	2.5234	2.6437	4.60702	1.73053	1.77008	1.55462	0.683596
TMOD3	2.33194	0.60978	0.390565	1.56128	0.118458	0.260608	0	4.10065	3.45523	0	8.13285	4.4449	3.31787	0	0	10.8398	0	0	0.98119	0	2.78177	8.63855	0	0	0	7.63745	2.17225	5.08505	0	2.60591	1.06856	1.35355	0	3.02838	3.27837	2.23654	0	0.584513	1.65323	5.6652	1.59014	1.03357	4.20567	1.32185	0	3.11495	1.65945	1.29552	1.70899
[truncated: 1,595 more rows]
[truncated: 11 more columns]
