# Supplementary material for: Human intraepithelial mast cell differentiation and effector function are directed by TGF-β signaling
Source: J Clin Invest. 2025 Jan 2;135(1):e174981. doi: 10.1172/JCI174981 (PMC11684804; doi:10.1172/JCI174981)
Supplement: Supplemental table 7 [file jci-135-174981-s196.xlsx]

## Sheet: Sheet1
	Gender	Ethnicity	Race	Age at collection	Diagnosis	Daily aspirin use at time of surgery	Intranasal Steroids	Oral Steroids	Immunosupressants	LTMD (Leukotriene modifying drug)	Antibiotics (in last 6 months)	Total IgE	AEC (peripheral blood)	Co-morbidities	h/o Atopy	h/o asthma	h/o sinus infections	Number of previous surgeries	Length of time to polyp regrowth (in months)	Biologic use within 3 months of surgery	Used for ex vivo culture	Used for flow cytometry	Used for single-cell RNAseq
1	M	Hispanic or Latino	Not reported	56	AERD	No	No	Yes	No	Yes	Yes	1072	80	Asthma, Allergic rhinitis	Yes	Yes	No	1		No	No	Yes	No
2	M	Not Hispanic or Latino	White	23	AERD	No	Yes	No	No	No	No	n/a	340	Asthma	No	Yes	No	1	9	No	No	Yes	No
3	M	Not Hispanic or Latino	White	33	AERD	No	No	Yes	No	Yes	Yes	31	410	Bicuspid aortic valve	No	Yes	No	5	n/a	No	No	Yes	No
4	M	Not Hispanic or Latino	White	56	AERD	No	Yes	No	No	No	No	n/a	1660	Psoriasis, allergic rhinitis	Yes	Yes	Yes	1	2	No	No	Yes	No
5	F	Not Hispanic or Latino	White	47	AERD	Yes	Yes	No	No	Yes	No	1320	500	Asthma, Allergic rhinitis	Yes	Yes	No	1	2 - 3 years	No	No	Yes	Yes
6	F	Not Hispanic or Latino	White	59	AERD	No	Yes	No	No	No	No	33	570	Hashimoto's thyroiditis, Alopecia areata	No	Yes	No	0	n/a	No	No	Yes	Yes
7	F	Not Hispanic or Latino	White	32	AERD	No	No	No	No	Yes	No	n/a	n/a	Asthma	No	Yes	No	0	n/a	No	No	Yes	No
8	M	Not Hispanic or Latino	White	28	AERD	No	Yes	No	No	No	No	589	880	Asthma	No	Yes	No	0	n/a	No	No	Yes	No
9	F	Not Hispanic or Latino	White	24	CRSwNP	No	Yes	No	No	No	No	n/a	90	Asthma, Ventricular arrhythmia	No	Yes	No	0	n/a	No	No	Yes	No
10	M	Not Hispanic or Latino	White	30	CRSwNP	No	Yes	No	No	No	No	1499	440	Eosinophilic esophagitis	Yes	Yes	No	0	n/a	No	No	Yes	No
11	F	Not reported	Not reported	48	CRSwNP	No	Yes	No	On IVIG	Yes	Yes	192	360	CVID, Allergic rhinitis	Yes	Yes	Yes	2	n/a	No	No	Yes	No
12	M	Not Hispanic or Latino	Other	24	CRSwNP	No	No	No	No	No	No	n/a	n/a	n/a	No	No	No	0	n/a	No	No	Yes	No
13	F	Not Hispanic or Latino	white	54	CRSwNP	No	No	Yes	No	No	Yes	254	600	Prediabetes, Thyroid nodule	No	Yes	No	0	n/a	No	No	Yes	No
14	M	Hispanic or Latino	Not reported	34	AERD	No	Yes	No	No	yes	Yes	28	300	Hypertriglyceridemia	No	No	No	0	n/a	No	No	Yes	No
15	M	Not Hispanic or Latino	White	40	AERD	No	Yes	No	No	No	No	n/a	690	Asthma, Sleep apnea	No	yes	No	1	n/a	No	No	Yes	No
16	M	Not Hispanic or Latino	White	59	AERD	No	Yes	No	No	Yes	No	145	560	Asthma	No	Yes	Yes	3	n/a	No	No	Yes	No
17	F	Hispanic or Latino	White	39	AERD	No	Yes	No	No	No	No	n/a	570	COVID-19 - 12/2020, Gastric bypass, Obesity - 9/13/2012	No	Yes	Yes	0	n/a	No	No	Yes	No
18	F	Not Hispanic or Latino	White	44	AERD	No	No	No	No	Yes	No	n/a	n/a	Asthma, Allergic rhinitis	Yes	Yes	No	0	n/a	No	No	Yes	No
19	F	Not Hispanic or Latino	White	50	AERD	No	Yes	No	No	Yes	Yes	n/a	n/a	Asthma, Breast cancer	No	Yes	No	9	n/a	No	Yes	Yes	No
20	M	Not Hispanic or Latino	White	53	AERD	No	No	No	No	No	No	162	752	Asthma	No	Yes	No	0	n/a	No	Yes	Yes	Yes
21	F	Not Hispanic or Latino	White	56	AERD	No	Yes	No	No	Yes	No	184	1450	Asthma, Thyroid condition	No	Yes	Yes	3	n/a	No	Yes	Yes	No
22	F	Hispanic or Latino	White	27	AERD	No	Yes	No	No	No	No	n/a	n/a	Asthma	No	Yes	No	0	n/a	No	Yes	Yes	Yes
23	M	Not Hispanic or Latino	White	54	AERD	No	No	Yes	No	No	Yes	n/a	350	Asthma, testicular cancer	No	Yes	Yes	0	n/a	No	Yes	Yes	No
24	M	Not Hispanic or Latino	White	34	CRSwNP	No	Yes	Yes	No	No	No	n/a	190	Diabetes mellitus, Thyroid disease	No	No	No	0	n/a	No	No	Yes	No
25	M	Not reported	White	59	CRSwNP	No	Yes	No	No	No	No	n/a	900	Asthma, Allergic rhinitis	Yes	Yes	Yes	2	n/a	No	No	Yes	No
26	M	Not Hispanic or Latino	Asian	51	CRSwNP	No	Yes	Yes	No	No	No	n/a	n/a	Asthma, Allergic rhinitis	Yes	Yes	Yes	0	n/a	No	No	Yes	No
27	F	Hispanic or Latino	Other	34	CRSwNP	No	No	Yes	No	No	Yes	n/a	n/a	Asthma, Atopic dermatitis	Yes	Yes	No	0	n/a	No	No	Yes	No
28	F	Not Hispanic or Latino	White	77	CRSwNP	No	No	No	No	No	No	n/a	500	Cardiovascular Disease, Diabetes Mellitus	No	No	No	1	n/a	No	No	Yes	No
29	F	Not Hispanic or Latino	White	54	CRSwNP	No	Yes	No	No	No	No	n/a	320	Asthma, Allergic rhinitis	Yes	Yes	No	1	n/a	No	No	Yes	No
30	M	Not Hispanic or Latino	Other	31	CRSwNP	No	Yes	No	No	No	No	498	390	None	No	No	No	0	n/a	No	Yes	Yes	No
31	F	Not Hispanic or Latino	Black or African American	33	CRSwNP	No	No	No	No	No	No	n/a	n/a	Sickle cell trait	No	No	No	0	n/a	No	Yes	Yes	No
32	F	Not Hispanic or Latino	White	33	CRSwNP	No	Yes	No	No	No	No	n/a	n/a	Asthma, Allergic rhinitis	Yes	yes	No	0	n/a	No	Yes	Yes	No
33	M	Not Hispanic or Latino	White	34	CRSwNP	No	No	No	No	No	No	n/a	n/a	Asthma	No	Yes	No	0	n/a	No	Yes	Yes	No
34	M	Hispanic or Latino	Black or African American	25	CRSwNP	No	Yes	No	No	No	No	n/a	1300	Asthma, Allergic rhinitis, Food allergy	Yes	Yes	Yes	0	n/a	No	Yes	Yes	No
