# Supplementary material for: Human intraepithelial mast cell differentiation and effector function are directed by TGF-β signaling
Source: J Clin Invest. 2025 Jan 2;135(1):e174981. doi: 10.1172/JCI174981 (PMC11684804; doi:10.1172/JCI174981)
Supplement: Supporting data values [file jci-135-174981-s197.xlsx]

## Sheet: Fig 3B
	B
	-	+
	3847	3746
	4924	4623
	2697	2270
	4751	5302
	4082	3678
	3040	2707

## Sheet: Fig 3C
	C
	PB-MCTC	PB-MCT
	3168	337
	1671	215
	1618	336
	5628	1104
	2210	603
	3145	1188
	2240	1040
	4133	914

## Sheet: Fig 3D
	D
	PB-MCTC	PB-MCT
	1121	481
	315	235
	630	478
	228	234
	579	406
	497	301
	535	335

## Sheet: Fig 3E
	E
	PB-MCTC	PB-MCT
	1145	784
	428	266
	1558	857
	855	490
	398	281
	367	294
	546	394

## Sheet: Fig 3F
		F			F
		CPA3			Tryptase
		PB-MCTC	PB-MCT		PB-MCTC	PB-MCT
		8.5	0.68		33.5145	41.76
		7.95	26.7		15.9148	60.002
		1.5	44.69		13.6457	61.4458
		0.08	29.07		13.0143	38.5294
		0.27	13.67		32.8888	57.2711
		0.43	11.6

## Sheet: Fig 3G
	G
	TGF-β1 maintained	TGF-β1 removed
	337	1936
	399	1093
	687	1630
	1497	3345
	1089	3034
	1397	3064
	1503	2957
	1227	7446

## Sheet: Fig 3H
	H
	LY2109761 (uM)	0	1	10
		1933	2882	3513
		725	998	1501
		2433	2793	3568
		2173	2181	2563
		1268	1400	1518
		6660	7381	7562
		738	855	1042
		912	1163	1220

## Sheet: Fig 3J
	J
	H -MCT			H-MCTC
	-	+		-	+
	533	78.9		499	406
	92.5	73.4		1936	929
	144	55		1437	333
	391	48.8		10578	12184
	1492	183		11020	7869
	186	105		18853	12496
	169	82.2

## Sheet: Fig 4D
	D
	PB-MCTC	PB-MCTC+ TGF-β1
	1379	1459
	1348	1518
	1794	1906
	842	1030
	1295	1340
	1558	1547
	1394	1664
	3016	2744
	3070	3028
	4751	4325
	2064	1482
	1735	1529

## Sheet: Fig 4E
	E
	PB-MCTC	PB-MCT
	1110	1683
	1500	3478
	824	1152
	1360	2091
	1006	1258
	1163	1389
	1230	1384
	1193	1658

[truncated: 28 more sheets: Fig 4F, Fig 4G, Fig 4H, Fig 4I, Fig 4J, Fig 5C, Fig 5D, Fig 5E, Fig 5F, Fig 6B, Fig 6C, Fig 6D, Fig 6E, Fig 6H, Fig S4B, Fig S4C, Fig S5B, Fig S5D, Fig S6D, Fig S6E …]
